# Supplementary material for: Parsimonious Gene Correlation Network Analysis (PGCNA): a tool to define modular gene co-expression for refined molecular stratification in cancer
Source: NPJ Syst Biol Appl. 2019 Apr 11;5:13. doi: 10.1038/s41540-019-0090-7 (PMC6459838; doi:10.1038/s41540-019-0090-7)
Supplement: Supplementary file 3 — Supplemental Table 1 [file 41540_2019_90_MOESM3_ESM.xlsx]

## Sheet: EdgePerGene_EdgeReduction
Data set	Type	Node #	Edge #	Edge Increase
BRCA	EPG3	17805	49199
	EPG4		65391	16192
	EPG5		81502	16111
	EPG6		97556	16054
	EPG7		113518	15962
	EPG8		129376	15858
	EPG9		145246	15870
	EPG10		161093	15847
	Total		43231589	43070496
CRC	EPG3	18896	52257
	EPG4		69308	17051
	EPG5		86233	16925
	EPG6		102960	16727
	EPG7		119600	16640
	EPG8		136271	16671
	EPG9		152766	16495
	EPG10		169201	16435
	Total		42142502	41973301
