# Supplementary material for: Parsimonious Gene Correlation Network Analysis (PGCNA): a tool to define modular gene co-expression for refined molecular stratification in cancer
Source: NPJ Syst Biol Appl. 2019 Apr 11;5:13. doi: 10.1038/s41540-019-0090-7 (PMC6459838; doi:10.1038/s41540-019-0090-7)
Supplement: Supplementary file 4 — Supplemental Table 2 [file 41540_2019_90_MOESM4_ESM.xlsx]

## Sheet: BRCA_ModuleInfo
#	ModuleSize	EnrichedChromosomes FDR0.001	DepletedChromosomes FDR0.001	Module	BestMatch CRC	Overlapping Genes
1	253	Chr9q31-34 Chr12q12-13 Chr5q31		M1 Chr9q31-34	M13 Chr9	89
2	110	Chr19q13		M2 chr19q13	M12 CommonCancerGenes chr19q13	72
3	322	Chr16p11-13		M3 Chr16p11-13	M17 Chr19 Chr11q Chr16	125
4	104			M4 Ribosome	M17 Chr19 Chr11q Chr16	22
5	204	Chr17q11-12,21		M5 Chr17q11-12,21	M2 Chr17q11-12,21-25	117
6	1864	Chr4p16 Chr2q31,37 Chr17p11		M6 Luminal	M7 GobletCell	219
7	1120	Chr1p32,34 Chr10p12-15 Chr2p23,25 Chr12p13 Chr12q24 Chr5p15 Chr21q22	Chr16q22	M7 CellCycle	M4 CellCycle SMARCA2-Correlated	247
8	662	Chr7q31		M8 Angiogenesis	M8 EMT Angiogenesis	306
9	1140	Chr5q33	Chr6p21	M9 EMT	M8 EMT Angiogenesis	680
10	205	Chr22q11-13		M10 Chr22q11-13	M9 Chr22q11-13	106
11	162	Chr17p11-13		M11 chr17p11-13_TP53	M24 Chr17p11-13_TP53	87
12	588	Chr3p14,21-22 Chr1p36 Chr14q11		M12 Chr3p	M18 Chr3	75
13	13	Chr17q21		M13 HOXB	M3 Enterocyte	10
14	1179	Chr11q21 Chr7p15 Chr21q22 Chr2p25	Chr19q13 Chr5q31	M14 Basal	M7 GobletCell	151
15	1734	Chr1p13,22,31 Chr15q15,21-22 Chr5q11-15,21-23,31 Chr12q14,21-24 Chr2p14,22 Chr2q31-33 Chr3p24-25 Chr3q12-13,22-23,25-26,29 Chrxq24 Chr10q11,21-23,25-26 Chr4q21,23,26,31,35 Chr21q21	Chr19p13 Chr19q13 Chr17p13 Chr17q11-12,21,25 Chr16p12-13 Chr16q22,24 Chr11q12-13,23 Chr1p36 Chr1q21,32 Chr20q11,13 Chr8q24 Chr22q11,13 Chr9q34 Chr14q32 Chr6p21	M15 Haptotaxis SMARCA2-Correlated	M4 CellCycle SMARCA2-Correlated	423
16	1087	Chr19p13 Chr19q13 Chr6p21 Chr1p35-36 Chr7p13,22 Chrxp11 Chrxq28 Chr3q27	Chr11p15	M16 RNAprocessing Mitochondrion	M17 Chr19 Chr11q Chr16	318
17	617	Chr7q11 Chr19p12-13		M17 CommonCancerGenes	M12 CommonCancerGenes chr19q13	287
18	16			M18 MastCells	M30 Immunoglobulin	8
19	9	Chr16q13		M19 Metalthiolate	M7 GobletCell	8
20	92	Chr4q22		M20 InterferonResponse	M32 InterferonResponse	56
21	9	Chr1q21		M21 Chr1q21
22	182	Chr6q13-16,21-25,27		M22 Chr6q	M4 CellCycle SMARCA2-Correlated	76
23	176	Chr18p11 Chr18q11-12,21-22 Chr9p11,13,21-22,24 Chr5p13,15		M23 Chr18 Chr19p Chr5p	M28 Chr18	65
24	287	Chr8q11-13,21-24		M24 Chr8q	M29 Chr8q	187
25	15	Chr5q31		M25 Chr5q31	M8 EMT Angiogenesis	7
26	231	Chr17q21-25		M26 Chr17q21-25	M2 Chr17q11-12,21-25	123
27	43	Chr6p22		M27 Nucleosome	M35 Nucleosome	18
28	166	Chr11p15 Chr11q12-14		M28 Chr11p15,q12-14	M17 Chr19 Chr11q Chr16	117
29	1229	Chr6p21 Chr12p13 Chr1q23 Chr19q13	Chr8q24	M29 ImmuneResponse	M26 ImmuneResponse	551
30	369	Chr1q21-25,31-32,41-44		M30 Chr1q	M10 Chr1q	195
31	26			M31 GrowthFactorSignaling	M21 GrowthFactorSignaling	17
32	28	Chr8p11-12		M32 Chr8p11-12	M33 Chr1p	12
33	172	Chr20p11-13 Chr20q11-13		M33 Chr20p11-13,q11-13	M3 Enterocyte	85
34	95	Chr22q11 Chr2p11		M34 Immunoglobulins	M30 Immunoglobulins	63
35	2129	Chryq11 Chr19q13 Chr9p22 Chr15q24 Chr6q26 Chr17q12	Chr9q34 Chr17q25	M35 GPCR SensoryPerception	M22 GPCR SensoryPerception	815
36	213			M36 Breast_Novel1	M14 Colon_Novel2	53
37	214	Chr16q12-13,21-24		M37 Chr16q	M17 Chr19 Chr11q Chr16	96
38	139	Chr13q11-14,31-34		M38 Chr13q	M36 Chr13q	119
39	105	Chr11q14,21-25		M39 Chr11q	M17 Chr19 Chr11q Chr16	665
40	182	Chr7p14,21 Chr7q11,21-22,31-32,35-36		M40 Chr7	M23 Chr7	124
41	77	Chr8p12,21-23		M41 Chr8p	M16 Chr8p	56
42	237	Chr14q11,13,21-24,31-32		M42 Chr14q	M15 Chr14q	138

## Sheet: BRCA_ModuleGenes
Gene	Module#	Module	Degree	Betweenness Centrality	Median_QCODexpression(VarWithin)	MedianPercentile	MADpercentile(VarAcross)	ClusterStability	Color	metaHR	metaPval	MEV_ModConn	MEV_Count
HOXC10	1	M1 Chr9q31-34	6	20011.6	0.1	76.79	4.43	23.23	#FF83FA	1.1	0.02	1.96769	25
COX6A1	1	M1 Chr9q31-34	14	242132	0.03	97.74	1.08	37.37	#FF83FA	0.99	0.82	0.723208	25
NDUFA8	1	M1 Chr9q31-34	13	179022	0.03	88.32	3.65	89.9	#FF83FA	1.21	0	0.629061	25
ORMDL2	1	M1 Chr9q31-34	11	155471	0.03	86.12	2.88	33.33	#FF83FA	1.14	0	0.623142	25
SSNA1	1	M1 Chr9q31-34	14	107918	0.03	69.16	2.8	89.9	#FF83FA	1.1	0.05	2.23625	24
MFSD5	1	M1 Chr9q31-34	16	188264	0.04	72.96	9.48	49.49	#FF83FA	1.01	0.78	1.10468	24
HOXC13	1	M1 Chr9q31-34	5	20080.3	0.09	37.49	9.93	23.23	#FF83FA	1.17	0	1.03335	24
BLOC1S1	1	M1 Chr9q31-34	12	245954	0.04	85.4	5.78	49.49	#FF83FA	1.01	0.9	0.992628	24
DPM2	1	M1 Chr9q31-34	12	99007.4	0.03	74.15	3.4	89.9	#FF83FA	1.17	0	0.876615	24
DOLK	1	M1 Chr9q31-34	11	103729	0.03	66.54	6.25	89.9	#FF83FA	1.08	0.08	0.778864	24
MRPS2	1	M1 Chr9q31-34	8	25415.3	0.04	63.32	12	89.9	#FF83FA	1.1	0.02	0.749092	24
POPDC2#COX17	1	M1 Chr9q31-34	11	101336	0.04	86.34	5.09	30.3	#FF83FA	1.09	0.06	0.736037	24
URM1	1	M1 Chr9q31-34	11	129997	0.03	80.67	9.35	87.88	#FF83FA	1.06	0.18	0.65469	24
NDUFA2#TMCO6	1	M1 Chr9q31-34	20	363263	0.03	92.12	3.62	39.39	#FF83FA	0.95	0.21	2.85712	23
NELFB	1	M1 Chr9q31-34	14	99514	0.03	75.85	5.77	89.9	#FF83FA	1.16	0	1.64198	23
ZDHHC12	1	M1 Chr9q31-34	17	229322	0.04	62.64	6.57	89.9	#FF83FA	1.1	0.02	2.11981	18
HOXC9	1	M1 Chr9q31-34	7	34766	0.08	60.08	8.77	23.23	#FF83FA	1.14	0	1.40657	18
ZMYND19	1	M1 Chr9q31-34	14	126795	0.03	73.08	8.66	71.72	#FF83FA	1.38	0	0.961571	18
WDR34	1	M1 Chr9q31-34	12	85781.6	0.04	82.61	6.53	73.74	#FF83FA	1.3	0	0.840929	18
PSMB7	1	M1 Chr9q31-34	7	36857.9	0.03	93.35	2.88	89.9	#FF83FA	1.29	0	0.546608	18
NTMT1	1	M1 Chr9q31-34	14	229659	0.03	70.21	5.12	89.9	#FF83FA	1.34	0	0.638951	17
SOWAHA	1	M1 Chr9q31-34	3	12775.7	0.16	32.32	17.1	20.2	#FF83FA	0.8	0	0.600712	17
DNAJC14	1	M1 Chr9q31-34	8	62741.3	0.05	63.34	5.04	24.24	#FF83FA	1.08	0.16	0.844373	16
TMEM141	1	M1 Chr9q31-34	15	149784	0.04	75.81	10.34	89.9	#FF83FA	1.17	0	0.635517	16
TMEM203	1	M1 Chr9q31-34	8	41131.2	0.02	86.85	3.43	89.9	#FF83FA	1.21	0	0.549098	16
C12orf10	1	M1 Chr9q31-34	9	78212.8	0.03	66.93	6.16	49.49	#FF83FA	0.99	0.74	0.493963	14
HOTAIR	1	M1 Chr9q31-34	5	56982.9	0.36	50.54	5.44	23.23	#FF83FA	1.25	0	3.04371	12
SIL1	1	M1 Chr9q31-34	5	23520.5	0.04	68.09	10.92	39.39	#FF83FA	0.96	0.3	0.451668	11
HOXC4	1	M1 Chr9q31-34	4	2015.06	0.05	67.02	5.69	23.23	#FF83FA	1.03	0.47	0.446654	11
PMPCA	1	M1 Chr9q31-34	7	28192.2	0.03	79.99	7.94	89.9	#FF83FA	1.02	0.6	0.436929	11
SURF2	1	M1 Chr9q31-34	6	40401.3	0.06	47.47	13.33	30.3	#FF83FA	1.13	0	0.421394	11
PTPA	1	M1 Chr9q31-34	12	190008	0.03	80.82	4.13	22.22	#FF83FA	0.94	0.1	0.419837	11
SNAPC4	1	M1 Chr9q31-34	12	121609	0.03	60.08	14.59	89.9	#FF83FA	1.06	0.11	0.49366	10
PRKAG1	1	M1 Chr9q31-34	9	48766.9	0.03	82.41	3.72	47.47	#FF83FA	1.03	0.39	0.435331	10
COX7C	1	M1 Chr9q31-34	11	87488.7	0.03	97.43	0.96	24.24	#FF83FA	0.95	0.28	0.417318	9
MIGA2	1	M1 Chr9q31-34	6	33057.7	0.03	62.97	6.65	89.9	#FF83FA	1.01	0.75	0.415648	4
WDR5	1	M1 Chr9q31-34	9	160866	0.04	66.49	6.57	65.66	#FF83FA	1.3	0	0.468983	3
DPH7	1	M1 Chr9q31-34	5	17749.4	0.03	65.13	2.98	89.9	#FF83FA	1.27	0	0.391256	3
STRBP	1	M1 Chr9q31-34	5	37105.8	0.04	73.95	10.17	45.45	#FF83FA	0.92	0.04	0.36652	3
TOR2A	1	M1 Chr9q31-34	7	45183	0.04	61.24	8.36	89.9	#FF83FA	0.98	0.62	0.356767	3
LINC02381	1	M1 Chr9q31-34	5	91470.2	0.08	72.1	3.79	23.23	#FF83FA	0.8	0	0.431381	2
NDUFB4	1	M1 Chr9q31-34	7	54133.3	0.03	97.75	0.79	30.3	#FF83FA	1.01	0.83	0.402929	2
MRRF	1	M1 Chr9q31-34	5	19167.2	0.04	65.16	4.31	82.83	#FF83FA	1.13	0.01	0.357899	2
SHROOM1	1	M1 Chr9q31-34	4	12000.9	0.09	47.2	9.42	20.2	#FF83FA	0.84	0.01	0.34739	2
FBXW5	1	M1 Chr9q31-34	5	22364.3	0.03	75.55	6.54	89.9	#FF83FA	1.14	0	0.31328	2
TRUB2	1	M1 Chr9q31-34	5	7400.26	0.03	70.5	8.04	89.9	#FF83FA	1.07	0.13	0.312537	2
COPZ1	1	M1 Chr9q31-34	5	16856.2	0.03	91.32	3.27	47.47	#FF83FA	0.97	0.47	0.293561	2
MRPL22	1	M1 Chr9q31-34	8	98446.6	0.03	71.49	10.35	39.39	#FF83FA	1.1	0.02	0.403413	1
EIF4EBP3	1	M1 Chr9q31-34	4	39516.3	0.04	75.68	2.53	36.36	#FF83FA	0.77	0
TMEM245	1	M1 Chr9q31-34	4	36217.7	0.03	90.64	4.06	40.4	#FF83FA	0.85	0
ATP5G2	1	M1 Chr9q31-34	6	26039.5	0.03	97.05	0.9	49.49	#FF83FA	0.86	0
SEPT8	1	M1 Chr9q31-34	3	7803.04	0.05	60.81	8.62	20.2	#FF83FA	0.86	0
PCBP2	1	M1 Chr9q31-34	3	7651.54	0.02	98.04	0.92	24.24	#FF83FA	0.87	0
RPS27L	1	M1 Chr9q31-34	6	65523.2	0.04	91.71	5.58	24.24	#FF83FA	0.87	0
SLC6A18	1	M1 Chr9q31-34	3	16443.8	0.08	43.85	9.93	20.2	#FF83FA	0.87	0
BSPRY	1	M1 Chr9q31-34	4	15350.5	0.05	73.68	5.44	14.14	#FF83FA	0.88	0
ZNF189	1	M1 Chr9q31-34	5	22735.8	0.03	71.24	11.68	64.65	#FF83FA	0.88	0.01
CHMP2A	1	M1 Chr9q31-34	8	113411	0.03	91.43	3.07	34.34	#FF83FA	0.89	0.01
DAZAP2#LOC102723983	1	M1 Chr9q31-34	5	47873.5	0.02	98.36	0.42	24.24	#FF83FA	0.89	0
HDHD3	1	M1 Chr9q31-34	4	20960.6	0.04	55.3	8.85	14.14	#FF83FA	0.89	0
NDUFA10	1	M1 Chr9q31-34	3	15821.7	0.03	91.25	1.25	48.48	#FF83FA	0.89	0.01
TMCO6#1	1	M1 Chr9q31-34	5	73768.3	0.05	36.33	5.08	39.39	#FF83FA	0.89	0.03
UQCRQ	1	M1 Chr9q31-34	7	70434.3	0.03	97.64	0.59	24.24	#FF83FA	0.9	0.04
ELP1	1	M1 Chr9q31-34	6	49708.1	0.03	54.96	16.96	64.65	#FF83FA	0.91	0.04
FKTN	1	M1 Chr9q31-34	3	13920.5	0.04	53.27	10.71	64.65	#FF83FA	0.91	0.04
PKIG	1	M1 Chr9q31-34	3	26295.7	0.04	76.39	3.85	23.23	#FF83FA	0.91	0.01
RNF20	1	M1 Chr9q31-34	3	3069.97	0.03	78.99	12.67	64.65	#FF83FA	0.91	0.02
ARL6IP4	1	M1 Chr9q31-34	4	17641	0.03	79.56	3.1	49.49	#FF83FA	0.92	0.09
ALAD	1	M1 Chr9q31-34	5	31643.6	0.04	56.69	9.41	14.14	#FF83FA	0.92	0.04
RABEPK	1	M1 Chr9q31-34	3	63374.8	0.03	61.26	11.91	89.9	#FF83FA	0.92	0.03
KIAA0368	1	M1 Chr9q31-34	3	9167.62	0.03	78.91	12.72	64.65	#FF83FA	0.93	0.08
MRPL57	1	M1 Chr9q31-34	6	95131.3	0.04	94.58	1.96	39.39	#FF83FA	0.93	0.06
MTNR1B	1	M1 Chr9q31-34	3	17703.4	0.05	7.67	0.43	14.14	#FF83FA	0.93	0.15
BLVRB	1	M1 Chr9q31-34	9	73080.2	0.06	86.7	4.24	33.33	#FF83FA	0.94	0.22
CUTALP	1	M1 Chr9q31-34	3	15650.4	0.07	71.1	2.93	45.45	#FF83FA	0.94	0.3
MVB12B	1	M1 Chr9q31-34	4	33658.8	0.03	62.18	12.16	89.9	#FF83FA	0.94	0.19
UCP3	1	M1 Chr9q31-34	3	7921.53	0.05	23.34	5.75	89.9	#FF83FA	0.94	0.23
HOXC6#HOXC4	1	M1 Chr9q31-34	3	13257.9	0.05	89.85	5.43	23.23	#FF83FA	0.95	0.27
LOC100506100	1	M1 Chr9q31-34	3	18399.8	0.07	49.29	5.54	89.9	#FF83FA	0.95	0.45
PTGR1	1	M1 Chr9q31-34	3	10698.2	0.05	69.94	6.81	14.14	#FF83FA	0.95	0.23
PXMP2	1	M1 Chr9q31-34	4	22095.7	0.04	69.09	5.34	37.37	#FF83FA	0.95	0.17
TBC1D13	1	M1 Chr9q31-34	4	11114.6	0.03	63.27	11.8	87.88	#FF83FA	0.95	0.18
A1BG-AS1	1	M1 Chr9q31-34	3	6773.36	0.04	39.65	17.73	39.39	#FF83FA	0.96	0.51
AAAS	1	M1 Chr9q31-34	3	12182.5	0.03	64.12	11.45	49.49	#FF83FA	0.96	0.25
C9orf78	1	M1 Chr9q31-34	3	21672.6	0.03	67.9	5.85	70.71	#FF83FA	0.96	0.38
DNAJC25-GNG10#DNAJC25	1	M1 Chr9q31-34	3	4156.4	0.06	59.25	4.27	70.71	#FF83FA	0.96	0.56
GNPDA1	1	M1 Chr9q31-34	3	36892.3	0.03	71.99	12.8	34.34	#FF83FA	0.96	0.27
HIGD2A	1	M1 Chr9q31-34	4	17236.1	0.03	93.37	1.72	34.34	#FF83FA	0.96	0.4
LOC400099	1	M1 Chr9q31-34	4	22207.5	0.05	48.52	5.72	39.39	#FF83FA	0.96	0.42
PRR13	1	M1 Chr9q31-34	3	1739.98	0.02	93.23	0.89	49.49	#FF83FA	0.96	0.33
SCAI	1	M1 Chr9q31-34	3	4211.01	0.05	31.04	11.82	45.45	#FF83FA	0.96	0.37
EDF1	1	M1 Chr9q31-34	3	2162.82	0.02	96.17	2.22	89.9	#FF83FA	0.97	0.53
FBXW2	1	M1 Chr9q31-34	5	82107.3	0.04	79.88	9.94	82.83	#FF83FA	0.97	0.55
LDHD	1	M1 Chr9q31-34	4	18528.3	0.07	21.7	8.61	48.48	#FF83FA	0.97	0.6
PSMD9	1	M1 Chr9q31-34	3	7544.36	0.03	78.52	7.4	37.37	#FF83FA	0.97	0.53
TOR1A	1	M1 Chr9q31-34	6	69860.6	0.03	75.93	8.23	89.9	#FF83FA	0.97	0.52
WDR45	1	M1 Chr9q31-34	3	9788.42	0.03	81.07	2.27	18.18	#FF83FA	0.97	0.57
APOA1	1	M1 Chr9q31-34	3	43865.1	0.06	21.56	7.54	49.49	#FF83FA	0.98	0.67
CDKN2AIPNL	1	M1 Chr9q31-34	3	19959.7	0.05	42.44	10.84	24.24	#FF83FA	0.98	0.67
KIF13A	1	M1 Chr9q31-34	4	39057.6	0.03	44.82	15.98	24.24	#FF83FA	0.98	0.52
NDUFB1	1	M1 Chr9q31-34	4	32568.5	0.03	94.9	2.26	39.39	#FF83FA	0.98	0.71
PCOTH	1	M1 Chr9q31-34	3	48077.8	0.07	38.96	4.39	87.88	#FF83FA	0.98	0.74
R3HDM2#NEK2	1	M1 Chr9q31-34	4	49975.4	0.03	83.05	3.62	39.39	#FF83FA	0.98	0.66
SNRNP35	1	M1 Chr9q31-34	3	1883.93	0.04	61.04	11.07	49.49	#FF83FA	0.98	0.67
SURF1	1	M1 Chr9q31-34	3	3022.74	0.03	83.18	7.92	89.9	#FF83FA	0.98	0.61
THAP4	1	M1 Chr9q31-34	3	4720.02	0.03	67.77	12.36	48.48	#FF83FA	0.98	0.72
CDH7	1	M1 Chr9q31-34	3	13920.1	0.05	8.11	3.95	87.88	#FF83FA	0.99	0.88
GOLGA2	1	M1 Chr9q31-34	5	40392.5	0.03	66.92	16.04	16.16	#FF83FA	0.99	0.81
RNF10	1	M1 Chr9q31-34	3	5136.51	0.03	75.43	7.05	29.29	#FF83FA	0.99	0.89
RNF41	1	M1 Chr9q31-34	3	10900.9	0.04	58.14	12.55	44.44	#FF83FA	0.99	0.73
SDCCAG3	1	M1 Chr9q31-34	3	1945.66	0.03	68.23	12.57	89.9	#FF83FA	0.99	0.76
SLC24A3	1	M1 Chr9q31-34	3	22388.2	0.08	64.72	13.12	23.23	#FF83FA	0.99	0.82
TMEM106C	1	M1 Chr9q31-34	3	24511.3	0.04	85.35	9.9	37.37	#FF83FA	0.99	0.85
ULK1	1	M1 Chr9q31-34	3	12258.7	0.04	64.81	16.67	49.49	#FF83FA	0.99	0.88
ZBTB34	1	M1 Chr9q31-34	3	24995.8	0.04	63.55	7.36	89.9	#FF83FA	0.99	0.9
CD63	1	M1 Chr9q31-34	4	13369	0.02	98.9	0.49	49.49	#FF83FA	1	0.99
DHRSX	1	M1 Chr9q31-34	3	40453.2	0.05	57.15	6.59	49.49	#FF83FA	1	0.99
EPB41L4B	1	M1 Chr9q31-34	3	25485	0.05	74.85	7.39	70.71	#FF83FA	1	0.92
FAM206A	1	M1 Chr9q31-34	7	53223.3	0.03	68.67	11.88	70.71	#FF83FA	1	0.93
HINT1	1	M1 Chr9q31-34	3	948.8	0.03	97.91	0.36	24.24	#FF83FA	1	0.95
HOXC8	1	M1 Chr9q31-34	3	0	0.06	40.38	11.72	23.23	#FF83FA	1	0.93
POMT1	1	M1 Chr9q31-34	3	975.03	0.04	50.57	9.91	89.9	#FF83FA	1	0.95
SWI5	1	M1 Chr9q31-34	3	6020.88	0.05	68.76	3.06	89.9	#FF83FA	1	0.95
ZNF79	1	M1 Chr9q31-34	3	10407.9	0.03	51.63	14.19	89.9	#FF83FA	1	0.94
CDK9	1	M1 Chr9q31-34	3	13003.1	0.03	59.06	8.26	89.9	#FF83FA	1.01	0.8
COX14	1	M1 Chr9q31-34	7	47074.2	0.03	85.14	8.54	39.39	#FF83FA	1.01	0.82
CRYBA2	1	M1 Chr9q31-34	4	34702.7	0.04	12.09	10.51	16.16	#FF83FA	1.01	0.83
DNHD1	1	M1 Chr9q31-34	6	58005.4	0.04	50.28	12.93	89.9	#FF83FA	1.01	0.82
NIT2	1	M1 Chr9q31-34	3	9714.78	0.03	85.42	3.83	30.3	#FF83FA	1.01	0.79
PPP6C	1	M1 Chr9q31-34	4	15353.7	0.02	86.21	4.15	82.83	#FF83FA	1.01	0.76
PSMD5	1	M1 Chr9q31-34	4	7131.08	0.03	80.36	3.28	82.83	#FF83FA	1.01	0.79
PTPN3	1	M1 Chr9q31-34	4	20682.6	0.04	62.73	4.27	70.71	#FF83FA	1.01	0.78
PTPN9	1	M1 Chr9q31-34	4	36217.4	0.04	69.67	3.3	89.9	#FF83FA	1.01	0.85
SPOUT1	1	M1 Chr9q31-34	3	5502.42	0.03	45.32	10.88	89.9	#FF83FA	1.01	0.85
STK16	1	M1 Chr9q31-34	3	2442.85	0.03	49.67	6.15	47.47	#FF83FA	1.01	0.78
ZNF584	1	M1 Chr9q31-34	4	38836.3	0.05	51.53	8.82	34.34	#FF83FA	1.01	0.89
CDK5RAP2	1	M1 Chr9q31-34	3	3945.63	0.04	60.43	13.98	82.83	#FF83FA	1.02	0.51
CENPBD1P1	1	M1 Chr9q31-34	3	2502.04	0.04	58.4	6.92	34.34	#FF83FA	1.02	0.65
GAPVD1	1	M1 Chr9q31-34	6	51024.6	0.03	76.85	10.54	42.42	#FF83FA	1.02	0.66
MCRS1	1	M1 Chr9q31-34	4	54583.6	0.03	70.97	5.55	49.49	#FF83FA	1.02	0.66
MIR600HG	1	M1 Chr9q31-34	3	24665	0.05	40.88	15.36	45.45	#FF83FA	1.02	0.62
MMP28	1	M1 Chr9q31-34	6	106588	0.05	34.55	23.98	87.88	#FF83FA	1.02	0.64
OGFOD2	1	M1 Chr9q31-34	7	79357.6	0.04	56.89	11.88	49.49	#FF83FA	1.02	0.74
PPP1R7	1	M1 Chr9q31-34	3	10493.8	0.03	82.34	8.05	48.48	#FF83FA	1.02	0.54
SLC25A3	1	M1 Chr9q31-34	5	20401.3	0.02	98.76	0.45	44.44	#FF83FA	1.02	0.62
CBLN1	1	M1 Chr9q31-34	3	23529.8	0.07	19.46	4.82	87.88	#FF83FA	1.03	0.57
CCK	1	M1 Chr9q31-34	3	38523.9	0.08	15.83	2.46	89.9	#FF83FA	1.03	0.45
FOXB1	1	M1 Chr9q31-34	3	13054.9	0.07	4.69	0.83	39.39	#FF83FA	1.03	0.51
HOXC5#HOXC4	1	M1 Chr9q31-34	3	23932.3	0.04	42.03	15.3	23.23	#FF83FA	1.03	0.6
NDOR1	1	M1 Chr9q31-34	3	30216.4	0.06	36.27	22.23	73.74	#FF83FA	1.03	0.44
PRAF2	1	M1 Chr9q31-34	3	8651.59	0.04	68.47	7.76	18.18	#FF83FA	1.03	0.5
SERINC2	1	M1 Chr9q31-34	4	6462.48	0.07	75.85	8.18	21.21	#FF83FA	1.03	0.56
TARBP2	1	M1 Chr9q31-34	6	31558.3	0.03	62.42	9.48	49.49	#FF83FA	1.03	0.46
TMEM241	1	M1 Chr9q31-34	3	138145	0.04	84.83	3.84	22.22	#FF83FA	1.03	0.53
ATP6V0E1	1	M1 Chr9q31-34	3	2263.92	0.03	97.46	1.04	39.39	#FF83FA	1.04	0.34
CNPY2#AC073896.1	1	M1 Chr9q31-34	3	13237.4	0.03	94.24	1.42	39.39	#FF83FA	1.04	0.29
CYP2W1	1	M1 Chr9q31-34	4	42169.4	0.1	14.43	8.17	39.39	#FF83FA	1.04	0.35
CYSTM1	1	M1 Chr9q31-34	4	50890.6	0.04	87.05	2.51	39.39	#FF83FA	1.04	0.52
DCTN2	1	M1 Chr9q31-34	5	39449	0.02	90.98	4.47	47.47	#FF83FA	1.04	0.31
EMC3	1	M1 Chr9q31-34	4	38849.5	0.03	90.1	1.51	33.33	#FF83FA	1.04	0.29
FITM2	1	M1 Chr9q31-34	4	36958.1	0.05	38.05	2.9	33.33	#FF83FA	1.04	0.41
FPGS	1	M1 Chr9q31-34	3	9801.73	0.03	71.04	2.12	89.9	#FF83FA	1.04	0.34
HARS2#DTD1	1	M1 Chr9q31-34	3	21590.4	0.03	84.77	7.78	39.39	#FF83FA	1.04	0.37
KIF13A#1	1	M1 Chr9q31-34	3	13206.8	0.07	41.27	2	24.24	#FF83FA	1.04	0.53
PHPT1#AJM1	1	M1 Chr9q31-34	4	19230.6	0.03	91.25	5.13	89.9	#FF83FA	1.04	0.53
PORCN	1	M1 Chr9q31-34	4	18465.6	0.03	54.64	4.84	18.18	#FF83FA	1.04	0.28
SLC13A2	1	M1 Chr9q31-34	4	49912.7	0.06	20.37	7.42	48.48	#FF83FA	1.04	0.3
SLC2A8	1	M1 Chr9q31-34	3	3786.45	0.04	43.86	16.27	89.9	#FF83FA	1.04	0.32
STBD1#FAM47E	1	M1 Chr9q31-34	3	8180.43	0.04	49.42	20.52	46.46	#FF83FA	1.04	0.46
STK32C	1	M1 Chr9q31-34	4	21610.5	0.05	45.92	5.55	41.41	#FF83FA	1.04	0.38
WDR55	1	M1 Chr9q31-34	3	6888.68	0.04	63.45	7.32	39.39	#FF83FA	1.04	0.31
ALG2	1	M1 Chr9q31-34	4	10673.8	0.03	86.82	4.32	70.71	#FF83FA	1.05	0.24
ARF3	1	M1 Chr9q31-34	5	23330.3	0.04	87.58	3.36	47.47	#FF83FA	1.05	0.22
PFDN1	1	M1 Chr9q31-34	5	29967	0.03	78.79	3.35	39.39	#FF83FA	1.05	0.24
PTPRS	1	M1 Chr9q31-34	4	38087.8	0.07	50.46	22.87	40.4	#FF83FA	1.05	0.15
RBM18	1	M1 Chr9q31-34	6	69653	0.04	75.64	7.02	89.9	#FF83FA	1.05	0.2
ATOX1	1	M1 Chr9q31-34	4	35780	0.03	89.6	2.82	39.39	#FF83FA	1.06	0.12
CECR2	1	M1 Chr9q31-34	3	11387.8	0.06	30.29	4.69	33.33	#FF83FA	1.06	0.31
HGC6.3	1	M1 Chr9q31-34	3	18089.1	0.08	11.51	1.65	48.48	#FF83FA	1.06	0.27
MIR7114#NSMF	1	M1 Chr9q31-34	3	38740.8	0.04	65.42	6.37	89.9	#FF83FA	1.06	0.19
SRA1#APBB3	1	M1 Chr9q31-34	4	5931.92	0.03	74.46	3.05	39.39	#FF83FA	1.06	0.21
ZMAT2	1	M1 Chr9q31-34	3	5844.27	0.03	87.98	1.29	39.39	#FF83FA	1.06	0.26
ACTL10	1	M1 Chr9q31-34	4	49086.3	0.06	42.88	4.6	41.41	#FF83FA	1.07	0.25
C9orf16	1	M1 Chr9q31-34	3	1025.6	0.04	82.71	5.51	89.9	#FF83FA	1.07	0.16
FAM19A2	1	M1 Chr9q31-34	3	12039.8	0.08	17.27	5.42	39.39	#FF83FA	1.07	0.36
LMAN2	1	M1 Chr9q31-34	3	6534.12	0.03	76.56	4.43	38.38	#FF83FA	1.07	0.08
LOC283177	1	M1 Chr9q31-34	3	26072.7	0.04	38.51	2.66	87.88	#FF83FA	1.07	0.19
MED22	1	M1 Chr9q31-34	3	3704.8	0.03	56.08	11.88	89.9	#FF83FA	1.07	0.08
MYL6	1	M1 Chr9q31-34	3	5348.35	0.02	98.81	0.96	47.47	#FF83FA	1.07	0.14
SOGA1	1	M1 Chr9q31-34	3	20595.7	0.04	50.58	16.23	36.36	#FF83FA	1.07	0.06
TRAF2	1	M1 Chr9q31-34	3	3470.15	0.06	47.04	12.98	89.9	#FF83FA	1.07	0.15
ZBTB26	1	M1 Chr9q31-34	4	16404.3	0.05	51.69	6.68	45.45	#FF83FA	1.07	0.27
A1BG	1	M1 Chr9q31-34	3	16830.7	0.05	43.36	7.92	39.39	#FF83FA	1.08	0.17
ABCB9	1	M1 Chr9q31-34	3	22491.1	0.06	39.99	17.07	49.49	#FF83FA	1.08	0.09
B4GALT7	1	M1 Chr9q31-34	8	70453.1	0.03	57.93	6.39	39.39	#FF83FA	1.08	0.05
CDK5R2	1	M1 Chr9q31-34	3	24083.3	0.1	9.86	4.55	89.9	#FF83FA	1.08	0.09
NDUFA4	1	M1 Chr9q31-34	3	5751.72	0.02	97.01	1.96	17.17	#FF83FA	1.08	0.1
RABL6	1	M1 Chr9q31-34	4	7559.75	0.04	66.26	12.7	89.9	#FF83FA	1.08	0.09
GLE1	1	M1 Chr9q31-34	3	11415.3	0.04	57.5	14.77	89.9	#FF83FA	1.08	0.04
REXO4	1	M1 Chr9q31-34	3	1431.57	0.05	60.2	15.54	89.9	#FF83FA	1.08	0.04
CS	1	M1 Chr9q31-34	7	68650	0.03	93.77	3.21	44.44	#FF83FA	1.09	0.07
ENDOG#SPOUT1	1	M1 Chr9q31-34	3	13530.5	0.06	54.41	14.91	89.9	#FF83FA	1.09	0.03
RPA3	1	M1 Chr9q31-34	5	54299.3	0.03	80.94	5.47	18.18	#FF83FA	1.09	0.02
SLC35F6#CENPA	1	M1 Chr9q31-34	3	6617.14	0.04	57.86	10.31	71.72	#FF83FA	1.09	0.02
PYM1	1	M1 Chr9q31-34	3	8922.34	0.04	70.09	12.01	49.49	#FF83FA	1.1	0.1
RPL26L1	1	M1 Chr9q31-34	6	44202.5	0.03	84.36	5.94	24.24	#FF83FA	1.1	0.05
SFTA2	1	M1 Chr9q31-34	4	11887.5	0.06	9.96	5.15	30.3	#FF83FA	1.1	0.08
UBL7-AS1	1	M1 Chr9q31-34	4	61620.3	0.05	39.09	8.31	39.39	#FF83FA	1.1	0.16
ATG101	1	M1 Chr9q31-34	4	42234.3	0.03	73.19	7.33	86.87	#FF83FA	1.1	0.01
MRPL41	1	M1 Chr9q31-34	4	11626.4	0.04	46.5	38.13	89.9	#FF83FA	1.1	0.01
TTC1	1	M1 Chr9q31-34	4	6392.68	0.03	77.1	3.64	39.39	#FF83FA	1.1	0.02
ASB6	1	M1 Chr9q31-34	4	2950.57	0.04	53.22	11.83	89.9	#FF83FA	1.11	0
DDX31	1	M1 Chr9q31-34	3	6918.44	0.05	55.62	21.33	71.72	#FF83FA	1.11	0.02
ETV2	1	M1 Chr9q31-34	3	8200.21	0.08	20.75	4.65	41.41	#FF83FA	1.11	0.04
GTF3C4	1	M1 Chr9q31-34	3	29073.5	0.03	58.69	10.15	45.45	#FF83FA	1.11	0
INPP5E	1	M1 Chr9q31-34	4	4391.24	0.04	66.9	8.57	89.9	#FF83FA	1.11	0.01
NUP188	1	M1 Chr9q31-34	3	1771.85	0.03	63.68	7.6	89.9	#FF83FA	1.11	0.03
UBAC1	1	M1 Chr9q31-34	4	7893.27	0.03	74.72	8.27	89.9	#FF83FA	1.11	0.01
MAN1B1	1	M1 Chr9q31-34	3	12004.6	0.03	72.44	7.37	89.9	#FF83FA	1.12	0.01
PTGES2	1	M1 Chr9q31-34	6	66331.5	0.03	59.09	10.29	89.9	#FF83FA	1.12	0
TRIM32	1	M1 Chr9q31-34	4	17659.9	0.04	55.99	9.5	89.9	#FF83FA	1.12	0
GTF2E1	1	M1 Chr9q31-34	4	20606.2	0.04	73.7	11.22	30.3	#FF83FA	1.13	0
ODF2	1	M1 Chr9q31-34	3	8537.67	0.06	49.36	24.7	73.74	#FF83FA	1.13	0
NABP2	1	M1 Chr9q31-34	6	74642.9	0.04	52.22	12.61	41.41	#FF83FA	1.13	0.01
HARS	1	M1 Chr9q31-34	5	31605.9	0.02	78.55	9.34	39.39	#FF83FA	1.13	0
ATP5I	1	M1 Chr9q31-34	5	31500.2	0.03	91.75	4.08	39.39	#FF83FA	1.14	0
DIRC2	1	M1 Chr9q31-34	3	16481.3	0.04	49.41	7.97	28.28	#FF83FA	1.14	0
GTF3C5	1	M1 Chr9q31-34	4	10361.5	0.04	50.58	25.69	68.69	#FF83FA	1.14	0
SLC27A4	1	M1 Chr9q31-34	3	9265.81	0.04	64.84	6.79	89.9	#FF83FA	1.14	0.02
SLC35A4	1	M1 Chr9q31-34	6	117323	0.03	81.04	6.7	34.34	#FF83FA	1.14	0
FAM53C	1	M1 Chr9q31-34	4	27980.9	0.03	79.85	10.17	39.39	#FF83FA	1.15	0
TMEM44	1	M1 Chr9q31-34	3	30185.4	0.06	46.56	5.64	16.16	#FF83FA	1.15	0.03
MAPKAP1	1	M1 Chr9q31-34	4	4232.99	0.04	68.76	9.72	89.9	#FF83FA	1.15	0
ATP5B	1	M1 Chr9q31-34	3	20790.7	0.02	97.68	0.25	44.44	#FF83FA	1.15	0
AGPAT2	1	M1 Chr9q31-34	3	50366.4	0.04	64.07	6.21	34.34	#FF83FA	1.16	0
BNIP1	1	M1 Chr9q31-34	4	16877	0.03	53.97	8.88	39.39	#FF83FA	1.16	0
SPRYD4	1	M1 Chr9q31-34	3	33209.6	0.06	53.31	3.66	33.33	#FF83FA	1.16	0.01
CAMSAP1	1	M1 Chr9q31-34	3	8710.8	0.04	63.83	7.89	89.9	#FF83FA	1.18	0
EXOSC2	1	M1 Chr9q31-34	3	19910.5	0.03	62.75	10.73	89.9	#FF83FA	1.18	0
FAM220A	1	M1 Chr9q31-34	4	14988.6	0.03	89.13	2.22	18.18	#FF83FA	1.19	0
ICMT	1	M1 Chr9q31-34	6	71674.7	0.03	83.94	2.52	89.9	#FF83FA	1.19	0
PA2G4	1	M1 Chr9q31-34	5	56515.2	0.03	82.26	11.76	41.41	#FF83FA	1.19	0
DOLPP1	1	M1 Chr9q31-34	5	17913.5	0.03	75.81	7.51	89.9	#FF83FA	1.21	0
HOXC11	1	M1 Chr9q31-34	3	0	0.05	54.31	6.72	23.23	#FF83FA	1.21	0
TUBB4B	1	M1 Chr9q31-34	4	18721.9	0.03	96.69	0.55	65.66	#FF83FA	1.21	0
PAXX	1	M1 Chr9q31-34	7	58721.1	0.04	65.61	3.03	89.9	#FF83FA	1.22	0
DENND1A#CRB2	1	M1 Chr9q31-34	3	73190.5	0.04	48.37	15.95	89.9	#FF83FA	1.25	0
IER5L	1	M1 Chr9q31-34	3	17578.2	0.05	65.57	6.1	73.74	#FF83FA	1.26	0
TOR1B	1	M1 Chr9q31-34	3	12125.1	0.03	75.65	5.73	89.9	#FF83FA	1.26	0
MED27#CRSP8P	1	M1 Chr9q31-34	4	6210.85	0.04	74.1	9	89.9	#FF83FA	1.29	0
ARPC5L	1	M1 Chr9q31-34	5	14648.3	0.03	90.72	2.17	89.9	#FF83FA	1.32	0
SURF6	1	M1 Chr9q31-34	4	9372.23	0.03	65.47	10.19	71.72	#FF83FA	1.37	0
DNLZ	1	M1 Chr9q31-34	3	16693.4	0.06	59.77	2.53	30.3	#FF83FA	1.4	0
ZNF667	2	M2 chr19q13	4	23782.4	0.14	31.85	18.5	100	#FF1493	1.05	0.22	1.04843	26
ZNF227	2	M2 chr19q13	5	2569.46	0.05	38.65	13.26	100	#FF1493	0.92	0.03	0.614091	26
ZNF471	2	M2 chr19q13	3	3223.74	0.12	15.41	11.33	100	#FF1493	1.03	0.47	0.571563	26
ZNF112	2	M2 chr19q13	11	93960.4	0.05	41.14	14.67	100	#FF1493	0.92	0.02	1.28845	25
ZNF573	2	M2 chr19q13	11	93389.3	0.04	55.77	15.04	88.89	#FF1493	0.94	0.15	0.612951	25
ZNF571	2	M2 chr19q13	10	54211.3	0.06	28.12	11.95	100	#FF1493	0.99	0.79	1.6893	24
ZNF222	2	M2 chr19q13	10	38012	0.06	42.04	12.41	100	#FF1493	0.85	0	1.36658	24
ZNF45	2	M2 chr19q13	8	32922.8	0.04	42.27	9.7	100	#FF1493	0.88	0	0.62624	24
ZNF613	2	M2 chr19q13	4	2455.13	0.07	25.41	12.56	98.99	#FF1493	0.98	0.64	0.561857	24
ZNF415	2	M2 chr19q13	5	11690.9	0.05	51.87	16.76	98.99	#FF1493	0.93	0.1	0.467157	24
ZNF350	2	M2 chr19q13	6	37499.8	0.04	40.44	8.22	98.99	#FF1493	0.97	0.35	0.444092	19
ZNF542P	2	M2 chr19q13	6	68103.5	0.08	55.29	4.09	100	#FF1493	0.9	0.01	0.774774	18
ZNF420	2	M2 chr19q13	11	52220.9	0.05	57.81	3.78	100	#FF1493	0.86	0.01	1.99038	17
ZNF615	2	M2 chr19q13	10	54133	0.05	63.44	6.66	98.99	#FF1493	0.92	0.13	1.43742	17
ZNF776	2	M2 chr19q13	13	174776	0.05	74.48	3.03	98.99	#FF1493	0.9	0.06	1.33578	17
ZNF806#ZNF285	2	M2 chr19q13	6	43909	0.08	48.48	5.55	100	#FF1493	0.97	0.6	0.771986	17
ZFP28	2	M2 chr19q13	5	21767	0.06	40.88	8.39	100	#FF1493	1	0.95	0.582512	17
ZNF829	2	M2 chr19q13	9	41656.1	0.06	42.56	4.31	100	#FF1493	1.05	0.44	1.3403	16
ZNF404#LOC100505715	2	M2 chr19q13	4	5218.55	0.11	37.31	8.84	100	#FF1493	1.01	0.91	0.659893	16
ZNF569	2	M2 chr19q13	5	13520.9	0.06	39.11	13.19	100	#FF1493	1	0.95	0.625483	16
ZNF17#ZNF584	2	M2 chr19q13	6	16999.1	0.05	36.94	16.95	98.99	#FF1493	0.98	0.6	0.581586	16
ZNF382	2	M2 chr19q13	5	3268.12	0.07	24.28	7.98	100	#FF1493	0.88	0.04	0.703274	15
ZNF304	2	M2 chr19q13	7	72035.5	0.03	47.22	9.18	98.99	#FF1493	1.02	0.65	0.438904	15
ZNF850	2	M2 chr19q13	7	135538	0.1	36.01	9.42	100	#FF1493	1.03	0.66	0.574311	11
ZNF180	2	M2 chr19q13	5	3191.79	0.03	44.11	6.66	100	#FF1493	0.85	0	0.429689	11
ZNF223	2	M2 chr19q13	6	19664.9	0.05	37.26	18.97	100	#FF1493	0.95	0.23	0.416231	11
ZNF667-AS1	2	M2 chr19q13	3	47773.7	0.13	59.64	4.56	100	#FF1493	0.97	0.67	0.666343	10
ZNF793-AS1	2	M2 chr19q13	3	0	0.11	32.53	9.04	100	#FF1493	1.03	0.65	0.50371	10
ZNF610	2	M2 chr19q13	4	22778.2	0.07	43.66	11.02	100	#FF1493	0.92	0.13	0.458513	10
ZNF607	2	M2 chr19q13	7	23845.7	0.04	50.12	6.77	100	#FF1493	1.07	0.1	0.453866	10
ZNF587#ZNF587B#ZNF417#ZNF814#UBE2CP5	2	M2 chr19q13	5	41168.4	0.05	79.64	12.72	88.89	#FF1493	0.97	0.4	0.338689	10
ZNF790-AS1	2	M2 chr19q13	5	53369.4	0.07	44.35	3.44	98.99	#FF1493	0.91	0.11	0.534494	9
ZNF614	2	M2 chr19q13	5	18619.7	0.05	41.4	7.67	98.99	#FF1493	1.05	0.22	0.364482	9
ZNF814	2	M2 chr19q13	5	33876.8	0.07	31.94	15.41	98.99	#FF1493	0.92	0.09	0.3617	9
ZNF230#1	2	M2 chr19q13	3	189.75	0.07	20.11	1.77	100	#FF1493	0.93	0.15	0.341302	9
ZNF134	2	M2 chr19q13	6	30462.7	0.04	44.15	10.83	97.98	#FF1493	0.98	0.61	0.327188	9
ZNF329	2	M2 chr19q13	3	2771.32	0.05	46.53	15.17	98.99	#FF1493	0.91	0.04	0.312379	9
ZNF135	2	M2 chr19q13	3	7573.5	0.08	40.7	17.95	98.99	#FF1493	0.92	0.06	0.302082	9
ZNF224#LOC100379224	2	M2 chr19q13	6	46752.9	0.06	59.95	9.37	87.88	#FF1493	0.86	0	0.301212	9
ZNF302	2	M2 chr19q13	6	61134	0.04	64.39	10.49	85.86	#FF1493	0.82	0	0.295322	9
ZNF468#ZNF761	2	M2 chr19q13	6	72252.8	0.04	61.1	13.07	98.99	#FF1493	1.05	0.29	0.281801	9
ZNF137P	2	M2 chr19q13	6	69014.5	0.04	44.54	6.39	85.86	#FF1493	0.95	0.26	0.271852	9
ZNF229	2	M2 chr19q13	3	11176.6	0.09	19.7	5.6	100	#FF1493	0.94	0.19	0.413366	4
ZNF818P	2	M2 chr19q13	3	105.6	0.09	40.28	10.35	98.99	#FF1493	0.96	0.51	0.401045	2
ZNF585B	2	M2 chr19q13	5	21896.6	0.06	57.09	6.97	100	#FF1493	0.88	0.03	0.400715	2
ZNF347	2	M2 chr19q13	4	9429.83	0.06	34.84	9.71	98.99	#FF1493	1.15	0.01	0.395344	2
ZFP82	2	M2 chr19q13	5	10206.1	0.05	61.73	6.18	100	#FF1493	0.93	0.23	0.390818	2
ZNF320	2	M2 chr19q13	5	39294.6	0.04	62.49	7.11	98.99	#FF1493	1.1	0.12	0.385927	2
ZNF880	2	M2 chr19q13	3	7853.15	0.1	41.8	6.94	100	#FF1493	1.06	0.34	0.371256	2
ZNF649	2	M2 chr19q13	3	0	0.07	40.28	11.92	98.99	#FF1493	0.98	0.6	0.334046	1
ZNF230	2	M2 chr19q13	5	27010.2	0.07	25.97	17.28	87.88	#FF1493	0.89	0.01	0.30226	1
HKR1	2	M2 chr19q13	10	158020	0.04	73.79	6.16	26.26	#FF1493	0.85	0	0.300684	1
ZNF570	2	M2 chr19q13	3	868.2	0.06	29.61	7.72	100	#FF1493	1.14	0	0.265631	1
GPATCH1	2	M2 chr19q13	4	27057.5	0.04	53.84	13.12	25.25	#FF1493	0.93	0.08	0.188181	1
ZNF225#ZNF155#ZNF890P	2	M2 chr19q13	3	32492.2	0.08	17.18	8.78	87.88	#FF1493	0.89	0	0.187039	1
ZNF585A	2	M2 chr19q13	3	0	0.04	62.2	9.48	100	#FF1493	0.98	0.71	0.176486	1
ZNF226	2	M2 chr19q13	4	14653.5	0.04	53.71	16.75	100	#FF1493	0.82	0	0.175425	1
ZNF83	2	M2 chr19q13	4	47453.4	0.05	60.15	15.44	85.86	#FF1493	0.97	0.47	0.170837	1
ZFP30	2	M2 chr19q13	4	39203.5	0.04	47.01	9.86	100	#FF1493	0.96	0.28	0.165012	1
ZNF529	2	M2 chr19q13	4	27299.5	0.04	37.59	27.15	100	#FF1493	0.95	0.16	0.150641	1
ZNF578#ZNF765	2	M2 chr19q13	3	46491.8	0.06	18.58	11.84	2.02	#FF1493	0.94	0.24	0.0838623	1
ZNF235	2	M2 chr19q13	3	29519.5	0.03	38.4	14.32	100	#FF1493	0.97	0.47	0.0764667	1
ZNF792	2	M2 chr19q13	5	100558	0.05	43.28	10.09	85.86	#FF1493	0.84	0
SPIN3	2	M2 chr19q13	4	22354.1	0.06	52.23	7.1	100	#FF1493	0.85	0.04
ZNF30	2	M2 chr19q13	4	23256	0.05	58.24	4.47	85.86	#FF1493	0.85	0
ZFP14	2	M2 chr19q13	3	14133.5	0.07	27.39	13.52	71.72	#FF1493	0.86	0.01
ZNF233	2	M2 chr19q13	3	1041.78	0.07	26.46	4.95	100	#FF1493	0.87	0.01
ZNF234	2	M2 chr19q13	4	19063.6	0.04	37.62	24.06	88.89	#FF1493	0.87	0
ZNF548	2	M2 chr19q13	3	394.64	0.04	60.04	15.47	97.98	#FF1493	0.88	0.05
ZNF552	2	M2 chr19q13	4	42673	0.05	77.59	2.28	88.89	#FF1493	0.88	0
ZNF566	2	M2 chr19q13	4	21193.5	0.05	35.89	8.66	100	#FF1493	0.89	0.05
ZNF582-AS1	2	M2 chr19q13	3	37807	0.07	29.23	6.35	94.95	#FF1493	0.89	0.05
LOC100507486	2	M2 chr19q13	4	97967.7	0.07	35.83	9.12	100	#FF1493	0.9	0.09
ZNF780A	2	M2 chr19q13	3	10968.7	0.07	33.35	4.68	100	#FF1493	0.91	0.11
ZNF345	2	M2 chr19q13	4	22452.4	0.06	33.19	14.65	57.58	#FF1493	0.91	0.03
ZSCAN18	2	M2 chr19q13	4	5418.64	0.06	68.19	16.7	98.99	#FF1493	0.91	0.03
ZNF383	2	M2 chr19q13	4	1736.05	0.05	37.44	12.8	100	#FF1493	0.92	0.13
RRAGB	2	M2 chr19q13	3	13127.8	0.04	36.33	11.09	100	#FF1493	0.93	0.05
ZNF568	2	M2 chr19q13	4	15391.6	0.05	34.96	8.9	100	#FF1493	0.93	0.26
ZNF780B	2	M2 chr19q13	3	20126.3	0.1	34.94	21.24	98.99	#FF1493	0.93	0.14
ZNF543	2	M2 chr19q13	3	42281.6	0.05	38.83	15.96	98.99	#FF1493	0.95	0.37
C14orf93	2	M2 chr19q13	3	13467.6	0.04	38.17	8.05	26.26	#FF1493	0.96	0.45
LINC00665#LINC01535	2	M2 chr19q13	5	25345.6	0.07	44.56	14.31	98.99	#FF1493	0.96	0.56
USP14	2	M2 chr19q13	3	13796.8	0.04	87.61	2.94	100	#FF1493	0.96	0.32
ZNF432	2	M2 chr19q13	3	11281.9	0.04	64.31	10.85	98.99	#FF1493	0.97	0.53
LSM14A	2	M2 chr19q13	3	28991.8	0.03	90.96	5.09	25.25	#FF1493	0.98	0.6
SYT4	2	M2 chr19q13	4	35560.7	0.04	14.49	7.07	96.97	#FF1493	0.98	0.75
ZNF175	2	M2 chr19q13	3	15886.1	0.04	40.39	7.4	98.99	#FF1493	0.98	0.58
ZNF813	2	M2 chr19q13	3	11852.8	0.04	34.81	8.56	98.99	#FF1493	0.98	0.68
ZNF284	2	M2 chr19q13	3	1041.78	0.04	55.47	0.97	100	#FF1493	0.99	0.92
ZNF600	2	M2 chr19q13	4	24388.7	0.05	70.88	5.46	98.99	#FF1493	0.99	0.88
ZSCAN22	2	M2 chr19q13	3	29655.9	0.03	40.71	2.01	98.99	#FF1493	0.99	0.83
ZNF417	2	M2 chr19q13	3	5024.67	0.07	51.47	25.52	88.89	#FF1493	1	0.95
ZNF565	2	M2 chr19q13	3	13730	0.04	57.52	5.2	82.83	#FF1493	1	0.93
ZNF586	2	M2 chr19q13	3	748.77	0.04	57.19	3.81	98.99	#FF1493	1	0.97
CCDC17	2	M2 chr19q13	3	21556.1	0.06	30.06	1.47	85.86	#FF1493	1.03	0.6
LOC100134317	2	M2 chr19q13	3	6373.96	0.07	41.54	5.3	98.99	#FF1493	1.03	0.69
LOC100631378	2	M2 chr19q13	3	27980.3	0.11	24.09	5.14	100	#FF1493	1.04	0.53
ZIK1	2	M2 chr19q13	3	18331.9	0.08	22.26	3.46	97.98	#FF1493	1.04	0.55
ZNF155#LOC101928063	2	M2 chr19q13	3	7164.75	0.07	24.26	13.05	87.88	#FF1493	1.04	0.35
ZNF283	2	M2 chr19q13	3	5975.51	0.06	27.48	8.52	100	#FF1493	1.04	0.52
ZNF793	2	M2 chr19q13	3	11367.5	0.05	51.34	2.33	100	#FF1493	1.04	0.57
ZNF765	2	M2 chr19q13	3	13896.4	0.04	69.72	6.16	98.99	#FF1493	1.05	0.42
ZNF260	2	M2 chr19q13	3	7109.32	0.04	77.05	5.58	100	#FF1493	1.06	0.33
ZNF416	2	M2 chr19q13	4	15490.1	0.05	40.99	11.17	97.98	#FF1493	1.06	0.29
ZNF616	2	M2 chr19q13	3	1345.77	0.05	35.82	18.85	98.99	#FF1493	1.06	0.27
ZNF470	2	M2 chr19q13	3	322.49	0.06	28.79	12.98	100	#FF1493	1.09	0.16
ZNF805	2	M2 chr19q13	3	0	0.05	52.2	3.95	98.99	#FF1493	1.09	0.13
ZNF702P	2	M2 chr19q13	3	12728.5	0.06	27.48	12.56	98.99	#FF1493	1.1	0.05
CEP89	2	M2 chr19q13	3	131322	0.04	52.03	6.06	25.25	#FF1493	1.16	0
RNF40	3	M3 Chr16p11-13	31	421932	0.03	71.64	11.76	97.98	#FFB90F	1	0.95	6.99617	27
METRN	3	M3 Chr16p11-13	10	35342.2	0.08	62.87	9.81	100	#FFB90F	0.94	0.08	1.84013	27
NME3	3	M3 Chr16p11-13	36	662813	0.05	83.55	5.81	97.98	#FFB90F	0.79	0	8.41802	25
MRPS34	3	M3 Chr16p11-13	22	231245	0.04	74.96	6.9	100	#FFB90F	1.01	0.73	5.83394	25
STUB1	3	M3 Chr16p11-13	19	99611.2	0.03	92.11	2.17	100	#FFB90F	0.99	0.73	3.98407	25
DNAJA3	3	M3 Chr16p11-13	17	127832	0.03	87.99	4.53	100	#FFB90F	1.07	0.07	2.96475	25
ROGDI	3	M3 Chr16p11-13	14	85626.4	0.05	75.47	3.81	97.98	#FFB90F	0.92	0.02	2.282	25
RHOT2	3	M3 Chr16p11-13	14	151832	0.03	71.61	7.34	100	#FFB90F	0.91	0.01	1.49526	25
HCFC1R1	3	M3 Chr16p11-13	13	152979	0.05	73.93	8.13	97.98	#FFB90F	0.91	0.01	1.42718	25
PIGQ	3	M3 Chr16p11-13	11	69881.1	0.04	46.39	8.01	100	#FFB90F	0.95	0.19	1.36295	25
FAM173A	3	M3 Chr16p11-13	32	442679	0.04	66.3	7.49	100	#FFB90F	0.88	0.01	13.4487	24
TBC1D10B	3	M3 Chr16p11-13	36	994292	0.04	77.77	4.88	95.96	#FFB90F	1.2	0	4.19592	24
MLST8	3	M3 Chr16p11-13	16	99544.2	0.04	61.75	8.98	100	#FFB90F	0.99	0.76	3.43791	24
MGRN1	3	M3 Chr16p11-13	12	36667.5	0.03	84.6	5.07	97.98	#FFB90F	0.98	0.68	1.40145	24
TBL3	3	M3 Chr16p11-13	10	31832.3	0.04	58.28	7.88	100	#FFB90F	1.03	0.52	1.17248	24
ZNF500	3	M3 Chr16p11-13	11	99881.3	0.04	59.59	8.99	100	#FFB90F	0.83	0	1.25075	23
INO80E	3	M3 Chr16p11-13	10	52879.6	0.04	72.74	6.47	97.98	#FFB90F	0.88	0	1.38658	18
WDR90	3	M3 Chr16p11-13	28	486330	0.06	79.1	3.86	100	#FFB90F	1.02	0.73	10.4039	17
EARS2	3	M3 Chr16p11-13	17	91256.2	0.05	62.73	8.82	100	#FFB90F	1.06	0.19	3.46826	17
METTL26	3	M3 Chr16p11-13	15	113156	0.04	75.39	8.16	100	#FFB90F	1.12	0.04	2.71067	17
NMRAL1	3	M3 Chr16p11-13	13	76052.2	0.04	87	2.88	100	#FFB90F	1.1	0.08	2.08438	17
FAM234A	3	M3 Chr16p11-13	10	39922.8	0.04	76.03	3.86	100	#FFB90F	1.1	0.07	1.65276	16
MCRIP2	3	M3 Chr16p11-13	8	22283.9	0.05	76.12	4.62	100	#FFB90F	1.13	0.02	1.24172	16
EME2	3	M3 Chr16p11-13	6	25556.2	0.1	58.34	3.5	98.99	#FFB90F	0.92	0.27	1.289	14
BCKDK	3	M3 Chr16p11-13	11	44715.7	0.03	70.44	6.96	100	#FFB90F	0.98	0.69	1.03622	13
ARFGAP1	3	M3 Chr16p11-13	19	288595	0.03	71.6	5.99	48.48	#FFB90F	1.21	0	1.00488	12
CCDC78	3	M3 Chr16p11-13	4	2863.55	0.11	34.66	4.84	100	#FFB90F	0.98	0.75	1.09837	10
TELO2	3	M3 Chr16p11-13	8	53764.4	0.04	50.01	10.17	100	#FFB90F	0.96	0.34	1.0295	10
NARFL	3	M3 Chr16p11-13	9	24095.2	0.03	57.6	7.58	100	#FFB90F	0.97	0.38	0.960403	10
COQ7	3	M3 Chr16p11-13	10	75135.3	0.04	56.69	7.24	100	#FFB90F	0.9	0.01	0.888165	10
NDUFAB1	3	M3 Chr16p11-13	8	57440.8	0.03	96.6	1.6	100	#FFB90F	1.08	0.08	0.781001	10
METRN#1	3	M3 Chr16p11-13	6	16670.1	0.11	74.58	3.55	100	#FFB90F	0.99	0.82	1.58791	9
NAA60	3	M3 Chr16p11-13	9	30833.5	0.04	80.13	6.89	97.98	#FFB90F	0.91	0.04	0.952989	9
PAM16	3	M3 Chr16p11-13	8	21595.2	0.04	65.9	5.56	100	#FFB90F	1.09	0.07	0.914517	9
KCTD13	3	M3 Chr16p11-13	7	39821.3	0.05	57.24	8.89	97.98	#FFB90F	0.98	0.62	0.864981	9
RPUSD1	3	M3 Chr16p11-13	11	78303.3	0.04	61.04	10.72	100	#FFB90F	1.07	0.1	1.08629	6
NDUFB10	3	M3 Chr16p11-13	10	49111.6	0.03	91.32	4.09	100	#FFB90F	1.07	0.14	1.00548	4
WDR24	3	M3 Chr16p11-13	6	9831.4	0.05	52.15	4.66	100	#FFB90F	1.07	0.11	0.810928	3
ANKS3	3	M3 Chr16p11-13	7	26194	0.04	59.26	8.52	100	#FFB90F	0.93	0.11	0.741505	3
HAGHL	3	M3 Chr16p11-13	9	66873.5	0.05	60.53	4.64	100	#FFB90F	1	0.98	0.895581	2
SNHG9	3	M3 Chr16p11-13	3	12417.5	0.14	36.83	8.36	100	#FFB90F	1.09	0.16	0.652182	2
FBXL16	3	M3 Chr16p11-13	4	7285.97	0.11	60.78	16.43	100	#FFB90F	0.94	0.12	0.617354	2
POLR3K	3	M3 Chr16p11-13	7	65914.1	0.04	63.7	10.86	100	#FFB90F	0.98	0.67	0.610488	2
KCTD5	3	M3 Chr16p11-13	8	42013.2	0.04	72.61	5.19	100	#FFB90F	1.15	0	0.597047	2
ZNF688	3	M3 Chr16p11-13	7	89622.8	0.05	53.53	12.72	98.99	#FFB90F	0.86	0	0.572428	2
NSMCE1	3	M3 Chr16p11-13	9	56423.4	0.03	91.18	2.5	100	#FFB90F	1.04	0.5	0.558376	2
NUDT16L1	3	M3 Chr16p11-13	5	9575.8	0.04	66.54	11.91	97.98	#FFB90F	0.92	0.06	0.545271	2
RAB26	3	M3 Chr16p11-13	6	185806	0.07	60.15	4.56	97.98	#FFB90F	0.9	0.01	0.705009	1
KAT8	3	M3 Chr16p11-13	8	33128	0.04	65.46	7.3	100	#FFB90F	0.86	0	0.701167	1
TAOK2	3	M3 Chr16p11-13	14	202322	0.03	63.12	10.59	95.96	#FFB90F	0.98	0.6	0.673727	1
MARF1	3	M3 Chr16p11-13	4	5369.25	0.03	82.79	8.05	89.9	#FFB90F	0.73	0
MKL2	3	M3 Chr16p11-13	10	163613	0.05	87.03	4.46	45.45	#FFB90F	0.75	0
THUMPD1	3	M3 Chr16p11-13	5	15699.3	0.04	74.76	9.81	73.74	#FFB90F	0.75	0
CAPS2	3	M3 Chr16p11-13	4	28415.9	0.12	28.08	19.15	44.44	#FFB90F	0.77	0
YPEL3	3	M3 Chr16p11-13	7	64089.1	0.05	71.01	15.69	57.58	#FFB90F	0.77	0
PEBP1	3	M3 Chr16p11-13	4	32224	0.03	96.67	0.63	10.1	#FFB90F	0.79	0
CCDC146	3	M3 Chr16p11-13	5	41184.5	0.07	52.21	5.59	44.44	#FFB90F	0.8	0
PYROXD2	3	M3 Chr16p11-13	3	12698.9	0.06	53.04	4.56	100	#FFB90F	0.8	0
SULT1A1	3	M3 Chr16p11-13	4	11580.4	0.04	87.49	2.47	97.98	#FFB90F	0.8	0
C16orf62	3	M3 Chr16p11-13	4	9148.9	0.03	65.56	10.22	98.99	#FFB90F	0.81	0
POLL	3	M3 Chr16p11-13	3	12334.4	0.04	29.96	19.2	95.96	#FFB90F	0.81	0
GGA2	3	M3 Chr16p11-13	3	56553.9	0.03	79.39	5.13	100	#FFB90F	0.82	0
IFT140	3	M3 Chr16p11-13	6	38106.3	0.06	39.27	13.92	97.98	#FFB90F	0.82	0
ABTB1	3	M3 Chr16p11-13	8	69687.9	0.04	63.02	8.79	33.33	#FFB90F	0.83	0
CLUHP3	3	M3 Chr16p11-13	3	3010	0.04	65.81	5.85	100	#FFB90F	0.83	0
SPSB3	3	M3 Chr16p11-13	10	128027	0.03	81.25	8.79	100	#FFB90F	0.83	0
C20orf96	3	M3 Chr16p11-13	4	23135.9	0.1	37.52	15.94	96.97	#FFB90F	0.84	0
GNG7	3	M3 Chr16p11-13	3	92800.9	0.05	52.34	15.93	22.22	#FFB90F	0.84	0
LOC101060521#POLR3E	3	M3 Chr16p11-13	4	20638	0.03	79.44	3.98	100	#FFB90F	0.84	0
SH2B1	3	M3 Chr16p11-13	9	94933.9	0.03	60.52	9.14	100	#FFB90F	0.84	0
GDE1	3	M3 Chr16p11-13	6	50043.8	0.04	77.39	8.47	100	#FFB90F	0.85	0
ORAI3	3	M3 Chr16p11-13	9	59928	0.04	79.87	4.5	98.99	#FFB90F	0.85	0
ABCA3	3	M3 Chr16p11-13	4	48805.6	0.06	61.08	6.86	97.98	#FFB90F	0.86	0
SULT1A2	3	M3 Chr16p11-13	3	3768.96	0.04	76.58	3.43	97.98	#FFB90F	0.86	0
CRAMP1	3	M3 Chr16p11-13	5	18130	0.04	51.37	10.6	100	#FFB90F	0.87	0
MLEC	3	M3 Chr16p11-13	5	17483.1	0.03	90.19	3.53	10.1	#FFB90F	0.87	0
RTN4RL2	3	M3 Chr16p11-13	3	17599.6	0.06	39.95	23.88	97.98	#FFB90F	0.88	0.06
LOC100129268	3	M3 Chr16p11-13	3	6653.26	0.08	18.86	3.79	100	#FFB90F	0.88	0.03
MAPK3	3	M3 Chr16p11-13	5	55272.8	0.04	75.91	11.69	57.58	#FFB90F	0.88	0.01
MVP	3	M3 Chr16p11-13	3	3147.58	0.04	80.26	6.06	100	#FFB90F	0.88	0
TSC2	3	M3 Chr16p11-13	5	14096.1	0.04	62.85	9.32	100	#FFB90F	0.88	0
CCP110	3	M3 Chr16p11-13	4	36623.2	0.04	59.5	8.18	100	#FFB90F	0.89	0.01
UNKL	3	M3 Chr16p11-13	3	5896.37	0.04	65.27	12.72	100	#FFB90F	0.89	0
FAM210B	3	M3 Chr16p11-13	3	13016.5	0.04	88.86	5.12	10.1	#FFB90F	0.89	0.03
GLYR1	3	M3 Chr16p11-13	3	6991.44	0.04	62.93	10.49	100	#FFB90F	0.89	0.01
LOC101930123#EEF2K	3	M3 Chr16p11-13	3	5756.33	0.04	84.69	6.44	100	#FFB90F	0.89	0.04
CLCN7	3	M3 Chr16p11-13	8	91468.6	0.03	76.82	17.27	100	#FFB90F	0.89	0
MARCH10	3	M3 Chr16p11-13	3	57452.6	0.09	11.46	4.61	97.98	#FFB90F	0.9	0.11
RSG1#1	3	M3 Chr16p11-13	3	3685.1	0.05	44.94	1.53	100	#FFB90F	0.9	0.09
CD2BP2	3	M3 Chr16p11-13	8	24083.5	0.03	75.95	14.53	100	#FFB90F	0.9	0.03
ECI1	3	M3 Chr16p11-13	6	10346	0.04	77.08	6.59	100	#FFB90F	0.9	0.02
HIRIP3	3	M3 Chr16p11-13	4	9662.45	0.05	56.36	3.41	100	#FFB90F	0.9	0.01
UQCRC2	3	M3 Chr16p11-13	3	16261.4	0.03	90.34	4.34	73.74	#FFB90F	0.9	0.01
LYRM1	3	M3 Chr16p11-13	5	31249.8	0.04	76.29	7.36	73.74	#FFB90F	0.91	0.08
TNFRSF6B	3	M3 Chr16p11-13	3	24538.2	0.03	48.36	3.62	95.96	#FFB90F	0.91	0.06
COG7	3	M3 Chr16p11-13	5	89238.3	0.05	55.55	13.41	100	#FFB90F	0.91	0.02
CREBBP	3	M3 Chr16p11-13	3	2698.42	0.03	85.96	5.25	100	#FFB90F	0.91	0.01
KIAA0556	3	M3 Chr16p11-13	7	22970.4	0.05	70.9	6.84	100	#FFB90F	0.91	0.04
PDPK1	3	M3 Chr16p11-13	3	1729.1	0.03	90.05	4.91	100	#FFB90F	0.91	0.02
LMF1	3	M3 Chr16p11-13	3	3430.44	0.06	50.09	15.17	100	#FFB90F	0.92	0.06
ZNF597	3	M3 Chr16p11-13	3	20343.7	0.05	30.74	15.69	100	#FFB90F	0.92	0.05
LUC7L	3	M3 Chr16p11-13	5	42045.9	0.03	73.31	13.17	100	#FFB90F	0.92	0.02
MECP2	3	M3 Chr16p11-13	3	11657.9	0.04	63.74	6.44	25.25	#FFB90F	0.92	0.03
POU6F1	3	M3 Chr16p11-13	3	20586.2	0.04	43.16	8.18	33.33	#FFB90F	0.92	0.04
RGS11	3	M3 Chr16p11-13	5	28512.8	0.09	29.15	9.31	97.98	#FFB90F	0.92	0.03
RHBDF1	3	M3 Chr16p11-13	3	4734.96	0.04	83.11	4.92	100	#FFB90F	0.92	0.04
STX4#LOC101928762	3	M3 Chr16p11-13	4	1080.39	0.03	68.59	10.1	100	#FFB90F	0.92	0.02
AMDHD2#CEMP1	3	M3 Chr16p11-13	3	4969.01	0.07	32.98	12.47	100	#FFB90F	0.93	0.09
C16orf58	3	M3 Chr16p11-13	4	6710.76	0.04	65.14	7.23	97.98	#FFB90F	0.93	0.13
C16orf72	3	M3 Chr16p11-13	3	3606.72	0.04	69.78	9.21	100	#FFB90F	0.93	0.19
DUSP15	3	M3 Chr16p11-13	3	14923.8	0.05	40.6	5.17	100	#FFB90F	0.93	0.11
ERP29	3	M3 Chr16p11-13	3	6131.16	0.03	94.77	2.08	10.1	#FFB90F	0.93	0.13
LINC00921#ZNF263	3	M3 Chr16p11-13	5	37604.8	0.03	77.75	9.07	100	#FFB90F	0.93	0.09
TMEM234	3	M3 Chr16p11-13	3	10064.5	0.04	57.19	4.1	41.41	#FFB90F	0.93	0.18
CTF1	3	M3 Chr16p11-13	3	25085.7	0.06	35.93	11.43	81.82	#FFB90F	0.94	0.18
E4F1	3	M3 Chr16p11-13	7	86540.3	0.04	59.82	8.57	100	#FFB90F	0.94	0.12
ERI2	3	M3 Chr16p11-13	6	30164.7	0.04	66.11	11.65	73.74	#FFB90F	0.94	0.07
FUS	3	M3 Chr16p11-13	3	16520.8	0.03	84.1	9.73	97.98	#FFB90F	0.94	0.09
GNPTG	3	M3 Chr16p11-13	6	36384.3	0.03	83.02	4.23	100	#FFB90F	0.94	0.15
METTL27	3	M3 Chr16p11-13	3	3160.06	0.07	35.56	11.3	100	#FFB90F	0.94	0.18
RAB34	3	M3 Chr16p11-13	5	39681.8	0.05	86.54	3.6	81.82	#FFB90F	0.94	0.15
SULT1A4#SLX1B-SULT1A4	3	M3 Chr16p11-13	5	29330.8	0.04	82.47	2.11	97.98	#FFB90F	0.94	0.28
TXNDC11	3	M3 Chr16p11-13	4	60363.8	0.04	72.03	7.84	100	#FFB90F	0.94	0.18
WHRN	3	M3 Chr16p11-13	3	51940.5	0.06	47.27	12.44	100	#FFB90F	0.94	0.2
BICDL2	3	M3 Chr16p11-13	3	2882.47	0.06	70.38	6.47	100	#FFB90F	0.95	0.45
DEXI#CIITA	3	M3 Chr16p11-13	3	7060.85	0.03	70.71	4.18	100	#FFB90F	0.95	0.24
FAM86B1	3	M3 Chr16p11-13	3	3376.24	0.04	58.05	4.31	100	#FFB90F	0.95	0.22
H1FX	3	M3 Chr16p11-13	5	56486.9	0.04	86.68	6.56	14.14	#FFB90F	0.95	0.22
HGFAC	3	M3 Chr16p11-13	3	20502.1	0.07	14.47	7.81	84.85	#FFB90F	0.95	0.25
JPT2#CRAMP1	3	M3 Chr16p11-13	5	43207.2	0.04	75	6.33	97.98	#FFB90F	0.95	0.24
NPC1L1	3	M3 Chr16p11-13	6	100760	0.06	19.69	9.05	97.98	#FFB90F	0.95	0.29
NPEPL1#STX16-NPEPL1	3	M3 Chr16p11-13	3	36608.5	0.04	58.71	12.33	48.48	#FFB90F	0.95	0.24
PAGR1	3	M3 Chr16p11-13	6	24342.6	0.04	74.6	6.77	100	#FFB90F	0.95	0.21
PHKG2	3	M3 Chr16p11-13	7	40851.2	0.03	63.76	5.18	97.98	#FFB90F	0.95	0.21
SYT7	3	M3 Chr16p11-13	3	10640.5	0.07	48.96	12.68	38.38	#FFB90F	0.95	0.24
TMEM265#SRCAP	3	M3 Chr16p11-13	4	38382.1	0.04	66.31	5.11	95.96	#FFB90F	0.95	0.28
ZNF174	3	M3 Chr16p11-13	3	10698.1	0.04	46.18	7.76	100	#FFB90F	0.95	0.19
ARL6IP1	3	M3 Chr16p11-13	4	9413.4	0.04	95.65	1.14	98.99	#FFB90F	0.96	0.35
ATP6AP1	3	M3 Chr16p11-13	8	59401	0.03	94.81	1.34	58.59	#FFB90F	0.96	0.38
BCO2	3	M3 Chr16p11-13	3	15885.6	0.06	24.71	5	44.44	#FFB90F	0.96	0.48
CLN3	3	M3 Chr16p11-13	4	57689.3	0.04	83.33	4.33	100	#FFB90F	0.96	0.31
MPG	3	M3 Chr16p11-13	7	140585	0.03	66.82	5.76	100	#FFB90F	0.96	0.32
PRR14	3	M3 Chr16p11-13	4	7822.88	0.03	81.47	6.07	97.98	#FFB90F	0.96	0.42
RNF32	3	M3 Chr16p11-13	4	37823.4	0.07	13.2	4.25	95.96	#FFB90F	0.96	0.38
SLC9A3R2	3	M3 Chr16p11-13	3	9919.7	0.1	25.25	14.23	97.98	#FFB90F	0.96	0.32
SLX1A	3	M3 Chr16p11-13	3	778.98	0.04	79.69	1.72	98.99	#FFB90F	0.96	0.39
SNHG19	3	M3 Chr16p11-13	5	19387.2	0.07	91.08	1.61	35.35	#FFB90F	0.96	0.5
TSR3	3	M3 Chr16p11-13	5	15965.5	0.03	65.47	10.9	100	#FFB90F	0.96	0.42
WFIKKN1	3	M3 Chr16p11-13	3	654.61	0.03	37.8	18.06	100	#FFB90F	0.96	0.5
ZDHHC1	3	M3 Chr16p11-13	4	14744.2	0.05	37.96	5.29	100	#FFB90F	0.96	0.33
BRICD5	3	M3 Chr16p11-13	7	29842.4	0.05	52.3	13.52	98.99	#FFB90F	0.97	0.68
CDIPT	3	M3 Chr16p11-13	3	5668.6	0.03	93.37	3.97	97.98	#FFB90F	0.97	0.54
CLEC16A	3	M3 Chr16p11-13	4	17641.8	0.03	51.36	8.07	100	#FFB90F	0.97	0.5
EIF3CL	3	M3 Chr16p11-13	3	1578.62	0.03	98.24	0.34	100	#FFB90F	0.97	0.57
EMP2#LINC01290	3	M3 Chr16p11-13	4	58404.5	0.04	91.25	2.73	77.78	#FFB90F	0.97	0.35
KRT33A	3	M3 Chr16p11-13	3	3934.6	0.05	3.67	1.51	44.44	#FFB90F	0.97	0.5
LCMT1	3	M3 Chr16p11-13	4	14358.1	0.03	82.07	4.87	100	#FFB90F	0.97	0.58
MICALL2	3	M3 Chr16p11-13	3	7568.23	0.04	61.32	5.77	50.51	#FFB90F	0.97	0.45
NDE1	3	M3 Chr16p11-13	4	14491.9	0.03	78.29	7.9	100	#FFB90F	0.97	0.35
NUBP1	3	M3 Chr16p11-13	7	42741	0.04	70.09	13.31	100	#FFB90F	0.97	0.4
RAB11FIP3	3	M3 Chr16p11-13	4	47574	0.04	60.38	16.79	100	#FFB90F	0.97	0.4
RAG2	3	M3 Chr16p11-13	4	41407.9	0.11	7.95	0.68	92.93	#FFB90F	0.97	0.46
SEPHS2	3	M3 Chr16p11-13	6	62437.4	0.04	88.85	4.6	100	#FFB90F	0.97	0.48
TUFM	3	M3 Chr16p11-13	4	4463.7	0.03	92.57	4.21	100	#FFB90F	0.97	0.44
ZNF629	3	M3 Chr16p11-13	5	28659.2	0.04	74.68	4.2	97.98	#FFB90F	0.97	0.54
ARHGEF25	3	M3 Chr16p11-13	3	25560.2	0.05	56.04	3.15	89.9	#FFB90F	0.98	0.78
DANCR	3	M3 Chr16p11-13	3	11065.9	0.05	87.52	3.01	35.35	#FFB90F	0.98	0.72
GFER	3	M3 Chr16p11-13	3	7952.4	0.04	49.78	7.42	100	#FFB90F	0.98	0.62
NAGPA	3	M3 Chr16p11-13	3	3683.65	0.04	56.19	7.89	100	#FFB90F	0.98	0.55
PERM1	3	M3 Chr16p11-13	3	11815	0.07	44.65	6.96	100	#FFB90F	0.98	0.73
THOC6	3	M3 Chr16p11-13	3	862.18	0.04	52.62	4.38	100	#FFB90F	0.98	0.58
ZNF205	3	M3 Chr16p11-13	5	43214.1	0.05	33.61	16.44	100	#FFB90F	0.98	0.65
ZNF720	3	M3 Chr16p11-13	3	2000.42	0.04	61.64	9.61	73.74	#FFB90F	0.98	0.64
ZSCAN32	3	M3 Chr16p11-13	9	51977.4	0.03	62.24	13.25	100	#FFB90F	0.98	0.64
BCL7C	3	M3 Chr16p11-13	4	11361.8	0.04	71.6	9.76	97.98	#FFB90F	0.99	0.73
DCTN1	3	M3 Chr16p11-13	3	13629.4	0.03	84.78	1.49	97.98	#FFB90F	0.99	0.86
HSD3B7	3	M3 Chr16p11-13	5	22408.8	0.04	72.89	8.77	100	#FFB90F	0.99	0.86
LAMA5	3	M3 Chr16p11-13	3	19245.7	0.04	78.34	10.36	77.78	#FFB90F	0.99	0.76
MMP17	3	M3 Chr16p11-13	4	71279.2	0.06	32.44	7.15	60.61	#FFB90F	0.99	0.8
PCDH1	3	M3 Chr16p11-13	5	22078.8	0.04	43.87	6.33	97.98	#FFB90F	0.99	0.88
PKNOX1	3	M3 Chr16p11-13	3	5321.3	0.03	62.82	6.91	36.36	#FFB90F	0.99	0.77
PRSS8	3	M3 Chr16p11-13	4	18728.8	0.05	83.57	4.48	100	#FFB90F	0.99	0.82
SLC6A20	3	M3 Chr16p11-13	4	69320.4	0.06	12.92	7.17	94.95	#FFB90F	0.99	0.77
ZNF646	3	M3 Chr16p11-13	4	12315.2	0.04	35.78	8.54	97.98	#FFB90F	0.99	0.87
ZNF764	3	M3 Chr16p11-13	3	1459.15	0.04	54.26	9.41	100	#FFB90F	0.99	0.89
EEF2KMT	3	M3 Chr16p11-13	5	16628.5	0.04	60.98	11.79	100	#FFB90F	1	0.98
FCRLB	3	M3 Chr16p11-13	3	12133.2	0.13	37.78	14.43	91.92	#FFB90F	1	0.93
HAGH	3	M3 Chr16p11-13	12	186174	0.04	71.07	10.73	91.92	#FFB90F	1	0.91
LINC01137	3	M3 Chr16p11-13	3	1121.57	0.07	44.74	3.49	97.98	#FFB90F	1	0.94
LITAF	3	M3 Chr16p11-13	3	51062.3	0.03	94.58	1.06	100	#FFB90F	1	0.99
LOC101060399#CDR2	3	M3 Chr16p11-13	3	646.22	0.04	76.96	6.36	100	#FFB90F	1	0.94
MAZ	3	M3 Chr16p11-13	9	94950.5	0.04	72.37	17.64	91.92	#FFB90F	1	0.97
PDXDC1#LOC102724985	3	M3 Chr16p11-13	3	8467.58	0.03	92.37	2.06	100	#FFB90F	1	0.95
POLN	3	M3 Chr16p11-13	3	13874.2	0.06	44.56	9.39	66.67	#FFB90F	1	0.93
RRN3#RRN3P1	3	M3 Chr16p11-13	5	7613.98	0.04	70.67	11.68	73.74	#FFB90F	1	0.95
USP7	3	M3 Chr16p11-13	3	9186.59	0.03	84.87	6.89	100	#FFB90F	1	0.93
ZNF346	3	M3 Chr16p11-13	4	16512.3	0.05	55.73	7.66	100	#FFB90F	1	0.95
CYSRT1	3	M3 Chr16p11-13	3	8701.56	0.05	43.56	7.37	95.96	#FFB90F	1.01	0.91
FLYWCH1	3	M3 Chr16p11-13	3	7519.49	0.04	65.2	6.63	100	#FFB90F	1.01	0.92
FOPNL	3	M3 Chr16p11-13	5	32737.7	0.04	73.18	7.84	98.99	#FFB90F	1.01	0.92
KNOP1	3	M3 Chr16p11-13	3	15755.1	0.04	56.04	3.86	100	#FFB90F	1.01	0.85
LIME1#ZGPAT	3	M3 Chr16p11-13	3	3766.29	0.04	61.46	17.4	4.04	#FFB90F	1.01	0.77
MAPK8IP3	3	M3 Chr16p11-13	6	24322.5	0.04	60.14	8.06	100	#FFB90F	1.01	0.81
POLM	3	M3 Chr16p11-13	3	43567.6	0.05	48.67	11.03	95.96	#FFB90F	1.01	0.77
PRPF6	3	M3 Chr16p11-13	5	51746.6	0.03	67.67	5.97	4.04	#FFB90F	1.01	0.71
VKORC1	3	M3 Chr16p11-13	3	4853.44	0.03	90.95	2.3	97.98	#FFB90F	1.01	0.88
ZNF768	3	M3 Chr16p11-13	7	47382.2	0.04	56.3	8.52	97.98	#FFB90F	1.01	0.84
ATP6V0C	3	M3 Chr16p11-13	6	17645.8	0.03	95.82	2.95	100	#FFB90F	1.02	0.67
C16orf71	3	M3 Chr16p11-13	3	1404	0.09	6.89	2.74	100	#FFB90F	1.02	0.64
CCDC154	3	M3 Chr16p11-13	4	27617.1	0.06	40.53	4.45	100	#FFB90F	1.02	0.7
CELA2A	3	M3 Chr16p11-13	3	44486.5	0.08	5.53	2.46	91.92	#FFB90F	1.02	0.74
DECR2#NME4	3	M3 Chr16p11-13	3	10197.9	0.04	72.91	9.45	100	#FFB90F	1.02	0.59
FAM131B	3	M3 Chr16p11-13	4	105316	0.05	20.71	4.31	94.95	#FFB90F	1.02	0.68
FBRS	3	M3 Chr16p11-13	3	11715.1	0.04	51.44	6.69	48.48	#FFB90F	1.02	0.71
IGF2-AS	3	M3 Chr16p11-13	3	26608.6	0.06	10.4	1.03	6.06	#FFB90F	1.02	0.72
METTL9	3	M3 Chr16p11-13	3	2571.17	0.03	74.59	17.55	73.74	#FFB90F	1.02	0.71
NME4#AC069335.1	3	M3 Chr16p11-13	3	1470.2	0.04	87.57	3.87	100	#FFB90F	1.02	0.54
NTHL1	3	M3 Chr16p11-13	4	8881.92	0.05	49.88	9.8	100	#FFB90F	1.02	0.64
P3H4	3	M3 Chr16p11-13	4	24539.2	0.06	58.91	12.17	89.9	#FFB90F	1.02	0.75
RAB40C#LOC101929280	3	M3 Chr16p11-13	7	55947.4	0.04	48.76	33.29	100	#FFB90F	1.02	0.63
REM2	3	M3 Chr16p11-13	3	16650.3	0.06	37.2	4.54	28.28	#FFB90F	1.02	0.7
SHISA4	3	M3 Chr16p11-13	6	97742.2	0.05	49.97	5.83	97.98	#FFB90F	1.02	0.57
SNRNP25	3	M3 Chr16p11-13	5	27702.3	0.04	82.92	5.31	100	#FFB90F	1.02	0.62
ZDHHC24	3	M3 Chr16p11-13	6	61825.2	0.04	63.5	5.07	95.96	#FFB90F	1.02	0.54
ZKSCAN2	3	M3 Chr16p11-13	4	20768.4	0.04	51.06	7.77	100	#FFB90F	1.02	0.63
ARMC5	3	M3 Chr16p11-13	3	23709.8	0.04	58.01	5.46	98.99	#FFB90F	1.03	0.62
CAPN10	3	M3 Chr16p11-13	4	59592	0.04	51.32	12.46	48.48	#FFB90F	1.03	0.47
FGFRL1	3	M3 Chr16p11-13	4	16455.4	0.06	49.27	10.53	97.98	#FFB90F	1.03	0.54
GDPD3	3	M3 Chr16p11-13	3	3396.26	0.05	49.77	4.54	57.58	#FFB90F	1.03	0.51
METTL22	3	M3 Chr16p11-13	3	1863.91	0.03	59.3	6.17	100	#FFB90F	1.03	0.45
TLNRD1	3	M3 Chr16p11-13	4	37052.8	0.04	74.8	10.73	95.96	#FFB90F	1.03	0.48
UPK3A	3	M3 Chr16p11-13	3	14076.8	0.05	9.03	5.12	100	#FFB90F	1.03	0.47
ATXN2L	3	M3 Chr16p11-13	3	11245.2	0.04	40.15	13.1	97.98	#FFB90F	1.04	0.38
CH17-340M24.3	3	M3 Chr16p11-13	3	9446.68	0.04	79.59	2.92	58.59	#FFB90F	1.04	0.67
DNASE1L2	3	M3 Chr16p11-13	3	605.45	0.06	38.38	8.89	98.99	#FFB90F	1.04	0.38
FLYWCH2	3	M3 Chr16p11-13	6	16574	0.05	53.53	3.83	100	#FFB90F	1.04	0.54
HMOX2	3	M3 Chr16p11-13	5	104628	0.03	62.8	5.61	100	#FFB90F	1.04	0.31
HTR7	3	M3 Chr16p11-13	3	102975	0.06	7.12	3.17	96.97	#FFB90F	1.04	0.36
LOC100509703	3	M3 Chr16p11-13	3	20146.8	0.09	42.22	2.45	100	#FFB90F	1.04	0.53
NOMO2#NOMO3	3	M3 Chr16p11-13	3	2079.69	0.03	95.44	2.14	100	#FFB90F	1.04	0.4
NPRL3	3	M3 Chr16p11-13	4	5764.94	0.04	66.86	6.96	100	#FFB90F	1.04	0.34
PALB2	3	M3 Chr16p11-13	3	4585.6	0.03	62.32	7.29	100	#FFB90F	1.04	0.42
PARN	3	M3 Chr16p11-13	5	7205.54	0.03	88.22	1.88	100	#FFB90F	1.04	0.4
PSPN	3	M3 Chr16p11-13	3	24918.2	0.05	23.18	12.94	91.92	#FFB90F	1.04	0.41
SMIM32	3	M3 Chr16p11-13	3	24269.4	0.14	26.34	4.58	100	#FFB90F	1.04	0.5
TBC1D24	3	M3 Chr16p11-13	3	2567.04	0.05	67.84	7.93	100	#FFB90F	1.04	0.37
UBN1	3	M3 Chr16p11-13	6	52046.4	0.03	77.56	5.73	70.71	#FFB90F	1.04	0.3
ZNF213	3	M3 Chr16p11-13	5	12140.1	0.04	69.35	9.47	100	#FFB90F	1.04	0.37
ALG1#NAGPA-AS1	3	M3 Chr16p11-13	3	0	0.04	47.01	11.45	100	#FFB90F	1.05	0.35
ENO3	3	M3 Chr16p11-13	3	25807.2	0.05	32.68	7.73	34.34	#FFB90F	1.05	0.25
ERCC4	3	M3 Chr16p11-13	3	440.88	0.05	43.83	5.49	100	#FFB90F	1.05	0.28
FKBP10	3	M3 Chr16p11-13	5	69577.4	0.06	60.65	12.07	89.9	#FFB90F	1.05	0.27
GDI1	3	M3 Chr16p11-13	3	7118.04	0.03	91.49	1.7	25.25	#FFB90F	1.05	0.28
IQCE	3	M3 Chr16p11-13	3	5281.04	0.04	59.25	7.63	98.99	#FFB90F	1.05	0.24
AXIN1	3	M3 Chr16p11-13	5	20294.7	0.04	60.39	7.86	97.98	#FFB90F	1.06	0.15
BEST4	3	M3 Chr16p11-13	3	17993.5	0.05	18.08	8.44	95.96	#FFB90F	1.06	0.28
DNASE1	3	M3 Chr16p11-13	7	53296.5	0.04	38.29	23.57	60.61	#FFB90F	1.06	0.11
ELOB	3	M3 Chr16p11-13	4	3749.69	0.03	88.86	8.13	100	#FFB90F	1.06	0.18
FAM86C1#FAM86B3P	3	M3 Chr16p11-13	3	23185.5	0.05	41.04	7.47	100	#FFB90F	1.06	0.15
KIF22	3	M3 Chr16p11-13	5	38047	0.05	55.25	8.52	35.35	#FFB90F	1.06	0.26
MSRB1	3	M3 Chr16p11-13	3	3492.36	0.04	82.26	3.8	100	#FFB90F	1.06	0.19
NUBP2	3	M3 Chr16p11-13	4	11422	0.03	70.43	6.86	100	#FFB90F	1.06	0.21
PPP4C	3	M3 Chr16p11-13	7	31143.8	0.03	87.99	3.17	98.99	#FFB90F	1.06	0.16
SLX4	3	M3 Chr16p11-13	4	11649.4	0.04	47.45	10.99	100	#FFB90F	1.06	0.17
AMH	3	M3 Chr16p11-13	3	2890.99	0.08	26.44	10.78	95.96	#FFB90F	1.07	0.1
CAPN15	3	M3 Chr16p11-13	4	19913.8	0.04	47.82	7.06	97.98	#FFB90F	1.07	0.12
DCTN5	3	M3 Chr16p11-13	4	14413.2	0.04	67.01	9.09	96.97	#FFB90F	1.07	0.14
GNG13	3	M3 Chr16p11-13	3	2092.23	0.08	12.75	3.82	100	#FFB90F	1.07	0.17
GRIN2D	3	M3 Chr16p11-13	4	97977.7	0.09	14.04	8.93	95.96	#FFB90F	1.07	0.1
HSPA1L	3	M3 Chr16p11-13	3	3436.91	0.05	37.43	13.02	100	#FFB90F	1.07	0.12
PAEP	3	M3 Chr16p11-13	4	49582.8	0.04	8.17	2.34	47.47	#FFB90F	1.07	0.16
PRR22	3	M3 Chr16p11-13	6	17490.5	0.05	40.21	13.51	95.96	#FFB90F	1.07	0.28
RNF208	3	M3 Chr16p11-13	5	60441.9	0.04	43.63	5.38	44.44	#FFB90F	1.07	0.14
RTEL1	3	M3 Chr16p11-13	7	68901.7	0.04	48.34	7.23	48.48	#FFB90F	1.07	0.17
SETD1A	3	M3 Chr16p11-13	4	25896.2	0.05	40.61	10.24	97.98	#FFB90F	1.07	0.13
TRAF7	3	M3 Chr16p11-13	4	7946.2	0.03	74.19	5.01	100	#FFB90F	1.07	0.11
UBE2I	3	M3 Chr16p11-13	5	32554.3	0.03	94.83	1.5	100	#FFB90F	1.07	0.06
ZNF200	3	M3 Chr16p11-13	4	20467.7	0.04	59.64	11.25	100	#FFB90F	1.07	0.1
ZNF48	3	M3 Chr16p11-13	4	17244.3	0.03	51.44	14.49	100	#FFB90F	1.07	0.12
ARFRP1	3	M3 Chr16p11-13	6	68266.1	0.04	59.92	7.39	4.04	#FFB90F	1.08	0.05
BFAR	3	M3 Chr16p11-13	3	5903.22	0.03	82.22	3.04	98.99	#FFB90F	1.08	0.06
CACNG6	3	M3 Chr16p11-13	3	6247.58	0.03	26.52	20.46	60.61	#FFB90F	1.08	0.17
DCUN1D3	3	M3 Chr16p11-13	3	616.06	0.03	56.52	7.5	98.99	#FFB90F	1.08	0.17
LOC100507284	3	M3 Chr16p11-13	3	17421.7	0.05	28.28	2.26	100	#FFB90F	1.08	0.12
NUPR1	3	M3 Chr16p11-13	3	22210.1	0.04	93.59	0.94	100	#FFB90F	1.08	0.15
SULT1A4	3	M3 Chr16p11-13	3	4240.55	0.04	69.71	4.05	100	#FFB90F	1.08	0.21
UBALD1	3	M3 Chr16p11-13	3	2352.94	0.06	42.79	11.16	100	#FFB90F	1.08	0.25
ZMYM3	3	M3 Chr16p11-13	3	18952	0.03	78.57	1.69	97.98	#FFB90F	1.08	0.11
DCTPP1	3	M3 Chr16p11-13	3	2018.53	0.03	90.12	3.23	100	#FFB90F	1.09	0.07
SRRM3	3	M3 Chr16p11-13	3	15199.8	0.06	34.19	14.75	97.98	#FFB90F	1.09	0.12
GTF3C1	3	M3 Chr16p11-13	4	7985.22	0.04	80.82	5.18	97.98	#FFB90F	1.09	0.03
SLC35C2	3	M3 Chr16p11-13	3	12973	0.03	81.24	5.71	48.48	#FFB90F	1.09	0.02
CDIPT-AS1	3	M3 Chr16p11-13	4	30738	0.06	30.57	3.05	100	#FFB90F	1.1	0.07
FAHD1	3	M3 Chr16p11-13	4	12226	0.05	66.34	7.98	100	#FFB90F	1.11	0.05
HIGD2A#1	3	M3 Chr16p11-13	3	26731.3	0.04	22.08	7.81	100	#FFB90F	1.11	0.06
ABCC1	3	M3 Chr16p11-13	3	5994.01	0.04	60.8	3.86	100	#FFB90F	1.11	0.01
ALDOA	3	M3 Chr16p11-13	3	2798.31	0.03	99.17	0.12	98.99	#FFB90F	1.11	0.02
PMM2	3	M3 Chr16p11-13	7	35233.9	0.04	67.42	7.91	100	#FFB90F	1.11	0.01
REXO5	3	M3 Chr16p11-13	3	1063.79	0.07	46.04	11.58	27.27	#FFB90F	1.11	0.02
TMEM8A	3	M3 Chr16p11-13	6	32140.9	0.04	66.35	6.68	100	#FFB90F	1.12	0
OGFR	3	M3 Chr16p11-13	11	263589	0.03	66.05	7.25	47.47	#FFB90F	1.13	0
PLXNA3	3	M3 Chr16p11-13	4	19234.2	0.05	58.75	4.81	25.25	#FFB90F	1.13	0
RPAP1	3	M3 Chr16p11-13	4	49416.1	0.03	55.67	7.6	94.95	#FFB90F	1.13	0
SNN	3	M3 Chr16p11-13	3	126817	0.04	54.28	4.22	14.14	#FFB90F	1.13	0
TMEM186	3	M3 Chr16p11-13	3	2384.5	0.03	65.67	4.52	100	#FFB90F	1.13	0.01
UBFD1	3	M3 Chr16p11-13	3	2914.33	0.04	54.04	16.95	100	#FFB90F	1.13	0.01
LOC100509961	3	M3 Chr16p11-13	3	37902.9	0.08	54	1.57	100	#FFB90F	1.14	0.03
RNF26	3	M3 Chr16p11-13	3	107600	0.03	61.88	11.71	95.96	#FFB90F	1.14	0
YJEFN3	3	M3 Chr16p11-13	5	27865.7	0.05	36.59	7.21	95.96	#FFB90F	1.14	0.01
RNPS1	3	M3 Chr16p11-13	5	5503.16	0.03	88.71	2.6	100	#FFB90F	1.15	0
TRAP1	3	M3 Chr16p11-13	3	1893.54	0.04	87.05	3.03	100	#FFB90F	1.15	0
PGP	3	M3 Chr16p11-13	6	54076.6	0.06	46.23	12.32	100	#FFB90F	1.15	0
TPD52L2	3	M3 Chr16p11-13	4	9390.43	0.03	86.83	4.88	4.04	#FFB90F	1.16	0
MRPL28	3	M3 Chr16p11-13	6	14820.8	0.03	77.33	5.12	100	#FFB90F	1.17	0
GSPT1	3	M3 Chr16p11-13	4	6714.32	0.03	88.06	7.14	100	#FFB90F	1.17	0
NUDCD3	3	M3 Chr16p11-13	6	71486.1	0.03	81.13	10.89	97.98	#FFB90F	1.18	0
XPO6	3	M3 Chr16p11-13	6	46965.5	0.03	86.41	5.02	97.98	#FFB90F	1.18	0
SPNS1	3	M3 Chr16p11-13	3	5088.79	0.03	78.55	4.55	100	#FFB90F	1.19	0
ZNF598	3	M3 Chr16p11-13	6	44240.9	0.03	59.75	11.41	100	#FFB90F	1.19	0
BOLA2B	3	M3 Chr16p11-13	5	126482	0.04	85	1.67	100	#FFB90F	1.21	0
LARP1	3	M3 Chr16p11-13	3	5347.16	0.04	87.76	2.3	44.44	#FFB90F	1.24	0
DNAJC5	3	M3 Chr16p11-13	4	8828.96	0.04	79.22	3.1	4.04	#FFB90F	1.3	0
SNORD58A#RPL17#C18orf32#RPL17-C18orf32	4	M4 Ribosome	12	114897	0.03	98.84	0.74	100	#191970	0.88	0	1.43523	26
IMPDH2	4	M4 Ribosome	7	81866.3	0.04	93.65	3.36	100	#191970	0.87	0	0.800811	26
EIF3L	4	M4 Ribosome	6	41704.7	0.03	97.35	0.93	86.87	#191970	0.96	0.29	0.438836	26
RPL34	4	M4 Ribosome	5	21301.9	0.03	99.07	0.37	100	#191970	0.88	0	0.43376	26
RPS7	4	M4 Ribosome	7	37320.3	0.03	98.25	1.26	100	#191970	1.15	0	0.425468	26
SNORD23#NOP53#NOP53-AS1	4	M4 Ribosome	6	49912.4	0.03	99.05	0.27	100	#191970	0.8	0	0.387953	26
RPS27A	4	M4 Ribosome	11	62820.8	0.02	99.15	0.28	100	#191970	0.99	0.87	0.975545	25
RPL12	4	M4 Ribosome	12	217870	0.02	99.66	0.07	100	#191970	0.91	0.03	0.759445	25
RPS16	4	M4 Ribosome	8	39169.5	0.02	99.35	0.24	100	#191970	1.06	0.2	0.590495	25
RPS5	4	M4 Ribosome	10	75548.1	0.02	99.12	0.43	100	#191970	0.98	0.57	0.549699	25
RPL21#SNORD102	4	M4 Ribosome	5	8834.16	0.03	99.3	0.3	100	#191970	0.91	0.03	0.502431	25
RPL15	4	M4 Ribosome	6	17096.7	0.03	98.73	0.4	100	#191970	0.82	0	0.452437	25
RPS25	4	M4 Ribosome	7	39168.9	0.02	98.73	0.64	100	#191970	0.93	0.1	0.40987	25
RPL10A	4	M4 Ribosome	7	51873.4	0.02	98.98	0.28	100	#191970	0.87	0	0.380449	25
RPL26	4	M4 Ribosome	14	119220	0.03	96.79	1.65	100	#191970	0.89	0.01	1.69037	24
EEF1B2	4	M4 Ribosome	7	26328.2	0.03	98.48	0.71	100	#191970	0.94	0.12	0.630464	24
FBL	4	M4 Ribosome	6	33166.3	0.03	95.02	1.52	100	#191970	1.04	0.35	0.455156	24
RPS9	4	M4 Ribosome	18	196182	0.03	98.9	0.37	100	#191970	0.89	0.01	2.90679	23
RPL29	4	M4 Ribosome	10	65518.9	0.03	98.95	0.41	100	#191970	0.93	0.13	1.44977	23
RPS17	4	M4 Ribosome	9	59650.4	0.02	97.8	1.82	100	#191970	0.95	0.3	0.690775	23
SNORD35A#RPL13A	4	M4 Ribosome	6	17046.1	0.02	99.55	0.34	100	#191970	0.82	0	0.39642	23
SNORD38B#RPS8	4	M4 Ribosome	12	139001	0.03	98.91	0.22	100	#191970	0.94	0.18	1.35563	20
EIF3F	4	M4 Ribosome	6	24217.1	0.03	97.17	1.25	100	#191970	0.85	0	0.367157	18
LRRC75A-AS1#SNORD49A	4	M4 Ribosome	8	81950.3	0.04	69.03	22.98	100	#191970	1.01	0.8	0.513662	17
RPS14P3	4	M4 Ribosome	6	27317.8	0.03	96.93	1.23	100	#191970	0.95	0.33	0.370864	17
LOC100510735#RPL29	4	M4 Ribosome	10	51808.2	0.04	94.19	2.16	100	#191970	0.96	0.4	1.18865	16
RPL36A-HNRNPH2#RPL36A	4	M4 Ribosome	6	64588.5	0.03	99.24	0.42	100	#191970	0.98	0.68	0.35154	7
RPS29	4	M4 Ribosome	6	82305.7	0.03	99.45	0.09	100	#191970	1.01	0.89	0.349694	4
MYC	4	M4 Ribosome	6	51945.7	0.07	82.88	7.36	94.95	#191970	1	0.94	0.341849	4
RPL11	4	M4 Ribosome	6	22319.3	0.02	99.07	0.37	100	#191970	0.84	0	0.349415	3
RPL37#LOC100506548	4	M4 Ribosome	4	20109.5	0.05	65	7.64	92.93	#191970	1.06	0.15	0.287539	3
RPS6	4	M4 Ribosome	7	44102.1	0.02	99.6	0.1	100	#191970	0.94	0.12	0.257169	3
SNHG5	4	M4 Ribosome	3	936.48	0.06	97.71	1.18	100	#191970	0.96	0.51	0.270768	2
RPL9	4	M4 Ribosome	3	4019.08	0.03	98.52	1.18	100	#191970	0.88	0	0.26494	2
SNORD36B#RPL7A	4	M4 Ribosome	4	3685.69	0.02	99.28	0.38	100	#191970	0.92	0.04	0.238596	2
SNORD73A#RPS3A	4	M4 Ribosome	6	40567	0.02	99.6	0.12	100	#191970	0.83	0	0.225052	2
RPL18	4	M4 Ribosome	4	1346.58	0.02	99.3	0.34	100	#191970	0.93	0.11	0.221511	2
VPS51	4	M4 Ribosome	6	27138.5	0.03	88.88	2.15	96.97	#191970	0.89	0	0.172481	2
RPL28	4	M4 Ribosome	3	0	0.03	86.15	13.55	100	#191970	1.05	0.22	0.144321	2
LDLRAD3	4	M4 Ribosome	3	33587.6	0.07	58.23	5.38	10.1	#191970	0.84	0	0.124259	2
MIR6890#QARS	4	M4 Ribosome	7	35604.5	0.03	95.95	1.4	100	#191970	0.87	0	0.288435	1
RPL22	4	M4 Ribosome	3	2412.47	0.03	98.35	0.95	100	#191970	0.87	0	0.214044	1
RPSA	4	M4 Ribosome	6	33130.3	0.02	99.41	0.32	100	#191970	1.04	0.46	0.199846	1
TRHDE	4	M4 Ribosome	3	66124.4	0.11	6.11	3.46	100	#191970	1.01	0.84	0.197215	1
COMMD6	4	M4 Ribosome	6	57091.4	0.03	89.25	8.34	100	#191970	0.84	0	0.193512	1
FJX1	4	M4 Ribosome	3	40327.9	0.06	57.38	14.72	10.1	#191970	1.09	0.05	0.160486	1
GSTO2	4	M4 Ribosome	5	76207.4	0.07	77.5	6.71	88.89	#191970	0.88	0.01	0.142256	1
SNORA3A#RPL27A	4	M4 Ribosome	3	5538.42	0.02	98.41	1.31	100	#191970	1	0.98	0.136954	1
RPL39	4	M4 Ribosome	3	1926.05	0.02	99.77	0.08	100	#191970	1.05	0.32	0.135766	1
EIF4B	4	M4 Ribosome	4	15428.2	0.03	94.57	1.64	79.8	#191970	0.82	0	0.129991	1
UBA52	4	M4 Ribosome	5	35838	0.02	98.51	0.74	100	#191970	1.08	0.1	0.119203	1
EIF3K	4	M4 Ribosome	4	19086	0.02	96.15	1.19	100	#191970	1.12	0	0.104671	1
EIF3G	4	M4 Ribosome	5	37926.5	0.03	92.87	3.16	100	#191970	0.94	0.08	0.101547	1
ZBED3	4	M4 Ribosome	3	18061.1	0.06	56.28	4.6	76.77	#191970	0.99	0.8	0.0907758	1
EIF3D	4	M4 Ribosome	4	30205.2	0.03	95.01	1.11	13.13	#191970	1.07	0.06	0.0717889	1
NMUR1	4	M4 Ribosome	3	21774.2	0.06	6.1	3.09	100	#191970	0.96	0.37	0.071142	1
ZNF197#ZNF660-ZNF197	4	M4 Ribosome	3	55980.3	0.03	45.48	8.98	100	#191970	1	0.96	0.0419284	1
RPLP1	4	M4 Ribosome	4	58077.9	0.02	99.63	0.1	100	#191970	0.78	0
RPLP0#1	4	M4 Ribosome	4	21265.5	0.02	98.75	0.18	100	#191970	0.81	0
RPS28	4	M4 Ribosome	5	50017.3	0.03	65.12	25.96	100	#191970	0.85	0
SNORA52#RPLP2	4	M4 Ribosome	5	21509	0.02	99.4	0.29	100	#191970	0.85	0
RPL14	4	M4 Ribosome	4	16666	0.02	99.01	0.72	100	#191970	0.86	0
NDUFB8#1	4	M4 Ribosome	3	8932.6	0.03	91.88	1.77	89.9	#191970	0.88	0.02
RPL31	4	M4 Ribosome	5	10963.9	0.03	86.08	13.23	100	#191970	0.88	0.01
RPS13	4	M4 Ribosome	3	1408.18	0.02	99.38	0.23	100	#191970	0.88	0
RPS14	4	M4 Ribosome	3	1750.34	0.02	99.59	0.08	100	#191970	0.89	0.01
ZNF490	4	M4 Ribosome	3	27461.2	0.05	49.65	8.35	100	#191970	0.9	0.06
SNORD21#RPL5	4	M4 Ribosome	5	42003.3	0.03	99.08	0.33	100	#191970	0.9	0.03
HLA-F-AS1	4	M4 Ribosome	3	23003.8	0.04	54.62	5.58	100	#191970	0.91	0.08
RPS27	4	M4 Ribosome	3	3561.78	0.02	99.72	0.09	100	#191970	0.91	0.02
SEC11A	4	M4 Ribosome	3	15895.1	0.02	95.78	1.75	100	#191970	0.91	0.03
EEF2	4	M4 Ribosome	4	52371.3	0.02	98.92	0.41	100	#191970	0.92	0.05
UBXN1	4	M4 Ribosome	6	42043.7	0.03	67.32	14.9	92.93	#191970	0.92	0.08
EEF1G#MIR3654	4	M4 Ribosome	4	7544.72	0.02	99.52	0.2	97.98	#191970	0.93	0.14
RPS15A	4	M4 Ribosome	5	14992.5	0.02	99.29	0.37	100	#191970	0.93	0.08
SLC25A6	4	M4 Ribosome	3	4952.31	0.03	97.63	0.32	97.98	#191970	0.93	0.14
RPLP0	4	M4 Ribosome	3	19210.8	0.02	98.44	1.44	100	#191970	0.94	0.18
CDC26	4	M4 Ribosome	3	21495.3	0.03	84.24	2.01	100	#191970	0.96	0.42
RPL6	4	M4 Ribosome	3	0	0.02	99.23	0.38	100	#191970	0.96	0.33
RPS3	4	M4 Ribosome	4	35437.4	0.03	99.54	0.15	100	#191970	0.96	0.43
TOMM7	4	M4 Ribosome	3	8734.62	0.03	98.05	0.35	100	#191970	0.97	0.61
CLDN6	4	M4 Ribosome	6	42039.6	0.05	34.37	3.98	92.93	#191970	0.98	0.73
METTL2B	4	M4 Ribosome	3	21589.8	0.05	32.21	10.28	100	#191970	0.98	0.71
RPS12	4	M4 Ribosome	3	28510.2	0.02	99.72	0.14	100	#191970	0.98	0.62
SNORA64#RPS2	4	M4 Ribosome	3	16053.9	0.02	99.58	0.28	100	#191970	0.98	0.72
SNORD18B#RPL4	4	M4 Ribosome	4	13114.4	0.02	99.28	0.1	100	#191970	0.98	0.59
SNORD96A#RACK1	4	M4 Ribosome	3	175.29	0.02	96.42	3.38	100	#191970	0.98	0.7
C6orf48	4	M4 Ribosome	4	25971.7	0.03	92.67	2.97	100	#191970	0.99	0.89
RPL24	4	M4 Ribosome	4	5849.46	0.02	99.48	0.19	100	#191970	1	0.94
RSL1D1	4	M4 Ribosome	3	14415	0.04	70.42	3.58	100	#191970	1	0.94
FAU	4	M4 Ribosome	5	41035.5	0.02	99.13	0.31	92.93	#191970	1.02	0.58
RPS19	4	M4 Ribosome	3	4546.14	0.02	99.54	0.08	100	#191970	1.02	0.69
BRK1	4	M4 Ribosome	3	13084.1	0.03	74.34	5.37	100	#191970	1.03	0.59
CTBP1-AS2	4	M4 Ribosome	3	44257	0.04	40	2.97	100	#191970	1.03	0.61
RPL27	4	M4 Ribosome	3	24572.1	0.02	99.47	0.2	100	#191970	1.04	0.38
RPL10L	4	M4 Ribosome	3	7433.07	0.06	34.06	6.95	100	#191970	1.05	0.26
AP4S1	4	M4 Ribosome	3	16831.9	0.04	53.45	10.81	92.93	#191970	1.06	0.15
RPL18A	4	M4 Ribosome	5	66452.1	0.03	95.33	0.85	100	#191970	1.07	0.22
RPL35A	4	M4 Ribosome	4	15836	0.02	99.03	0.31	100	#191970	1.07	0.14
SNHG4	4	M4 Ribosome	4	23363.4	0.06	21.81	6.8	94.95	#191970	1.08	0.28
RPL35	4	M4 Ribosome	4	6394.31	0.02	98.96	0.54	100	#191970	1.09	0.04
RPS10	4	M4 Ribosome	6	41709.6	0.02	99.62	0.21	100	#191970	1.09	0.04
CCNB1IP1	4	M4 Ribosome	3	7373.31	0.03	80.08	5.98	100	#191970	1.17	0
LOC100129463	4	M4 Ribosome	3	21004.4	0.12	31.19	6.25	92.93	#191970	1.17	0.02
EZH1	5	M5 Chr17q11-12,21	17	221017	0.04	67.97	10.45	95.96	#8B4500	0.84	0	1.82431	26
POLDIP2	5	M5 Chr17q11-12,21	10	47770	0.03	80.18	4.06	84.85	#8B4500	1.21	0	1.28638	26
ERAL1	5	M5 Chr17q11-12,21	15	123262	0.03	68	5.46	84.85	#8B4500	1.17	0	2.16633	24
G6PC3	5	M5 Chr17q11-12,21	15	124038	0.04	77.32	9.19	98.99	#8B4500	0.87	0	1.86553	24
PGAP3	5	M5 Chr17q11-12,21	9	28844	0.05	69.39	4.76	91.92	#8B4500	1.1	0.02	1.68015	24
GRB7	5	M5 Chr17q11-12,21	8	38787.7	0.06	60.33	4.58	91.92	#8B4500	1.21	0	1.54129	24
SUPT6H	5	M5 Chr17q11-12,21	10	50952.7	0.04	65.48	4.34	84.85	#8B4500	1.13	0	1.45567	24
PSME3	5	M5 Chr17q11-12,21	9	64900.2	0.03	71.7	8.08	98.99	#8B4500	1.03	0.41	0.899923	24
BECN1	5	M5 Chr17q11-12,21	6	35558.1	0.04	80.22	4.95	97.98	#8B4500	0.87	0	0.723555	24
TUBG1	5	M5 Chr17q11-12,21	11	91878.9	0.04	69.22	10.1	98.99	#8B4500	1.13	0.01	1.78352	23
COASY	5	M5 Chr17q11-12,21	13	107017	0.04	84.41	4.61	98.99	#8B4500	0.94	0.14	1.50625	23
SDF2	5	M5 Chr17q11-12,21	9	51752.9	0.03	75.96	5.55	84.85	#8B4500	1.05	0.25	0.876183	23
TMUB2	5	M5 Chr17q11-12,21	15	87929.1	0.04	64.38	10.14	98.99	#8B4500	0.87	0	2.38152	22
RETREG3	5	M5 Chr17q11-12,21	19	326833	0.03	92.12	2.3	98.99	#8B4500	0.86	0	1.96525	18
RUNDC1	5	M5 Chr17q11-12,21	32	444401	0.06	61.59	9.34	94.95	#8B4500	0.83	0	5.22809	17
VPS25	5	M5 Chr17q11-12,21	19	208137	0.03	83.61	4.03	98.99	#8B4500	1.08	0.06	3.48982	17
MIEN1	5	M5 Chr17q11-12,21	12	171698	0.06	79.19	12.86	91.92	#8B4500	1.22	0	2.56904	17
MRPL45	5	M5 Chr17q11-12,21	12	91871.1	0.04	75.92	6.43	91.92	#8B4500	1.1	0.02	1.4984	17
ORMDL3	5	M5 Chr17q11-12,21	6	23332.3	0.08	61.96	8.69	91.92	#8B4500	1.12	0	1.30243	17
TMEM101	5	M5 Chr17q11-12,21	9	63506.4	0.06	60.41	8.86	79.8	#8B4500	0.94	0.14	0.83932	17
TLCD1	5	M5 Chr17q11-12,21	9	101156	0.08	60.99	4.43	84.85	#8B4500	1.25	0	1.32636	16
GHDC	5	M5 Chr17q11-12,21	12	99774.8	0.06	57.49	5.21	98.99	#8B4500	0.81	0	1.17572	16
MIR4723#TMEM199	5	M5 Chr17q11-12,21	8	14836.6	0.04	62.64	5.97	84.85	#8B4500	1.11	0.07	1.02418	16
DHRS13	5	M5 Chr17q11-12,21	6	32265.8	0.06	65.98	5.23	84.85	#8B4500	1.17	0	0.778041	16
MIR6884#MED24	5	M5 Chr17q11-12,21	5	12693.9	0.05	69.93	6.05	91.92	#8B4500	1.03	0.37	0.657551	15
COA3	5	M5 Chr17q11-12,21	8	69700.6	0.03	89.27	5.08	98.99	#8B4500	0.88	0	0.598682	12
RHOT1	5	M5 Chr17q11-12,21	8	126076	0.03	75.26	4.02	91.92	#8B4500	0.97	0.44	0.503798	12
ERBB2	5	M5 Chr17q11-12,21	3	0	0.07	51.99	13.95	91.92	#8B4500	1.11	0.01	0.491129	12
CISD3	5	M5 Chr17q11-12,21	12	147255	0.07	58.45	2.56	91.92	#8B4500	1.17	0	2.36906	11
AARSD1#PTGES3L#PTGES3L-AARSD1	5	M5 Chr17q11-12,21	7	25766	0.04	59.53	16.48	98.99	#8B4500	1.03	0.55	0.56081	11
STARD3	5	M5 Chr17q11-12,21	6	23548	0.05	51.91	10.61	91.92	#8B4500	1.14	0	0.565598	10
PSMD3	5	M5 Chr17q11-12,21	4	21065.4	0.05	74.09	9.48	91.92	#8B4500	1.11	0	0.497701	10
SUZ12	5	M5 Chr17q11-12,21	7	37700.2	0.03	87.95	3.74	91.92	#8B4500	1.01	0.83	0.497322	9
NBR1	5	M5 Chr17q11-12,21	7	58968	0.04	71.88	8.12	97.98	#8B4500	0.85	0	0.479141	9
LOC102724229#RASA4	5	M5 Chr17q11-12,21	3	10520.8	0.07	47.91	13.43	95.96	#8B4500	0.86	0	0.449007	9
SNORA21	5	M5 Chr17q11-12,21	3	3128.46	0.1	20.92	4.76	91.92	#8B4500	1.07	0.18	0.439695	9
CCDC43	5	M5 Chr17q11-12,21	8	79929.5	0.04	65.07	10.61	97.98	#8B4500	1.11	0.05	0.71667	8
ABHD15#ABHD15-AS1	5	M5 Chr17q11-12,21	5	19046.4	0.07	53.97	0.78	84.85	#8B4500	0.92	0.2	0.64858	3
SLC25A39	5	M5 Chr17q11-12,21	11	170486	0.04	83.49	10.27	98.99	#8B4500	1.17	0	0.601613	3
NAGS	5	M5 Chr17q11-12,21	4	15239.7	0.07	35.49	6.68	96.97	#8B4500	0.92	0.06	0.44079	3
PIGS	5	M5 Chr17q11-12,21	5	4772.93	0.03	75.54	7.97	84.85	#8B4500	1.05	0.26	0.431747	3
LOC100287525	5	M5 Chr17q11-12,21	8	69712.9	0.08	50.21	5.97	98.99	#8B4500	1.07	0.27	0.537913	2
FBXL20	5	M5 Chr17q11-12,21	4	4069.74	0.06	46.43	7.33	91.92	#8B4500	1.19	0	0.426371	2
CWC25	5	M5 Chr17q11-12,21	6	41072.7	0.03	59.63	5.78	91.92	#8B4500	1.13	0	0.408511	2
RLN2	5	M5 Chr17q11-12,21	5	43517.2	0.07	34.36	16.91	56.57	#8B4500	0.73	0
SLC6A4	5	M5 Chr17q11-12,21	3	12380	0.08	32.46	14.36	74.75	#8B4500	0.79	0
STAT5A	5	M5 Chr17q11-12,21	3	45639.4	0.05	65.49	4.67	71.72	#8B4500	0.8	0
KANSL1	5	M5 Chr17q11-12,21	5	39825.3	0.03	91.69	0.6	95.96	#8B4500	0.82	0
PEX12	5	M5 Chr17q11-12,21	7	182921	0.04	61.05	4.75	94.95	#8B4500	0.82	0
RPL23A	5	M5 Chr17q11-12,21	4	12164.4	0.04	93.93	6.02	84.85	#8B4500	0.82	0
STAT5B	5	M5 Chr17q11-12,21	3	40924.8	0.04	73.63	9.92	95.96	#8B4500	0.83	0
RAB11FIP4	5	M5 Chr17q11-12,21	3	33430.5	0.08	46.03	7.7	95.96	#8B4500	0.84	0
RLN1	5	M5 Chr17q11-12,21	3	6373.59	0.04	24.45	8.11	56.57	#8B4500	0.84	0
NFE2L1	5	M5 Chr17q11-12,21	3	8342.73	0.03	89.12	2.32	98.99	#8B4500	0.84	0
AFTPH	5	M5 Chr17q11-12,21	3	19268.5	0.03	84.41	6.13	94.95	#8B4500	0.85	0
IRS2	5	M5 Chr17q11-12,21	3	41774.3	0.07	80.67	5	95.96	#8B4500	0.86	0
ACBD4	5	M5 Chr17q11-12,21	6	48775.3	0.04	51.42	3.34	98.99	#8B4500	0.86	0
ZNHIT3	5	M5 Chr17q11-12,21	4	5363.27	0.03	82.53	6.48	91.92	#8B4500	0.87	0
RASA4B#1	5	M5 Chr17q11-12,21	3	12624.3	0.05	41.07	10.53	95.96	#8B4500	0.87	0.01
RFFL#RAD51L3-RFFL	5	M5 Chr17q11-12,21	4	73000	0.04	82.3	1.51	91.92	#8B4500	0.87	0.03
STAT3	5	M5 Chr17q11-12,21	4	37963.1	0.03	90.48	3.17	98.99	#8B4500	0.87	0
ANKS1B	5	M5 Chr17q11-12,21	3	19913.7	0.1	29.67	17.24	30.3	#8B4500	0.88	0
SMARCE1	5	M5 Chr17q11-12,21	3	795.69	0.03	85.53	4.12	98.99	#8B4500	0.88	0
SCRN2	5	M5 Chr17q11-12,21	4	7190.69	0.04	54.67	7.06	98.99	#8B4500	0.88	0.01
CPD	5	M5 Chr17q11-12,21	3	8650.18	0.04	71.53	15.83	95.96	#8B4500	0.88	0
DCAKD	5	M5 Chr17q11-12,21	5	31645.5	0.05	55.36	22.33	98.99	#8B4500	0.89	0
NSRP1	5	M5 Chr17q11-12,21	4	8308.01	0.04	79.57	7.3	95.96	#8B4500	0.89	0.05
AP2B1	5	M5 Chr17q11-12,21	3	32477.6	0.04	80.69	4.13	98.99	#8B4500	0.89	0.01
NPEPPS	5	M5 Chr17q11-12,21	4	14088.7	0.04	78.3	8.37	97.98	#8B4500	0.89	0
ACADS	5	M5 Chr17q11-12,21	3	5867.03	0.04	51.07	4.95	98.99	#8B4500	0.9	0.01
GOSR1	5	M5 Chr17q11-12,21	6	37934.3	0.04	71.82	10.63	95.96	#8B4500	0.9	0.01
PHF12	5	M5 Chr17q11-12,21	3	31192	0.05	48.56	5.69	84.85	#8B4500	0.9	0.04
RASA4B	5	M5 Chr17q11-12,21	3	2634.77	0.08	32.81	14.99	95.96	#8B4500	0.9	0.04
NF1	5	M5 Chr17q11-12,21	3	8417.95	0.04	69.52	7.26	91.92	#8B4500	0.9	0
LOC102724532	5	M5 Chr17q11-12,21	3	4159.46	0.05	50.67	2.55	98.99	#8B4500	0.91	0.13
SYNRG	5	M5 Chr17q11-12,21	3	4828.62	0.03	61.42	9.73	91.92	#8B4500	0.91	0.02
TUBG2	5	M5 Chr17q11-12,21	3	109.4	0.05	48.72	10.82	98.99	#8B4500	0.91	0.02
ACACA	5	M5 Chr17q11-12,21	3	44155.2	0.05	59.67	13.1	91.92	#8B4500	0.92	0.08
LOC440434#NPEPPS	5	M5 Chr17q11-12,21	3	77992	0.05	78.92	4.84	91.92	#8B4500	0.92	0.14
PLEKHM1	5	M5 Chr17q11-12,21	4	34314	0.03	78.18	4.6	98.99	#8B4500	0.92	0.08
RAB5C	5	M5 Chr17q11-12,21	3	2242.89	0.04	74.97	10.52	98.99	#8B4500	0.92	0.09
BLMH	5	M5 Chr17q11-12,21	3	4033.09	0.05	66.87	6.7	95.96	#8B4500	0.92	0.03
ATP6V0A1	5	M5 Chr17q11-12,21	3	21463.2	0.03	64.04	12.17	98.99	#8B4500	0.93	0.08
CASC3	5	M5 Chr17q11-12,21	4	1326.66	0.04	80.49	4.93	91.92	#8B4500	0.93	0.06
PLEKHH3	5	M5 Chr17q11-12,21	3	8604.96	0.06	39.13	16.45	94.95	#8B4500	0.93	0.12
PYY	5	M5 Chr17q11-12,21	4	51111.5	0.05	20.39	6.31	65.66	#8B4500	0.93	0.06
RNF135	5	M5 Chr17q11-12,21	4	22288.1	0.03	81.18	9.93	94.95	#8B4500	0.93	0.11
UBTF	5	M5 Chr17q11-12,21	5	11612.3	0.03	58.13	15.79	98.99	#8B4500	0.93	0.05
LIG3	5	M5 Chr17q11-12,21	3	12496	0.04	52.57	6.92	98.99	#8B4500	0.93	0.04
DHX8	5	M5 Chr17q11-12,21	5	14566.2	0.04	52.34	17.16	98.99	#8B4500	0.94	0.07
DUSP3	5	M5 Chr17q11-12,21	3	13490.6	0.03	60.17	17.12	98.99	#8B4500	0.94	0.12
UNC119	5	M5 Chr17q11-12,21	5	13084.6	0.04	54.87	18.57	84.85	#8B4500	0.94	0.14
NSF	5	M5 Chr17q11-12,21	5	30588.5	0.04	81.71	7.64	97.98	#8B4500	0.95	0.15
OPRL1	5	M5 Chr17q11-12,21	3	9363.34	0.04	38.54	8.8	98.99	#8B4500	0.95	0.28
PHKA2	5	M5 Chr17q11-12,21	4	32491.7	0.03	73.22	14.56	78.79	#8B4500	0.95	0.18
RPL23	5	M5 Chr17q11-12,21	4	38038.7	0.03	81.3	5.42	91.92	#8B4500	0.95	0.3
GGNBP2	5	M5 Chr17q11-12,21	5	13281.6	0.03	84.6	6.44	91.92	#8B4500	0.96	0.25
GPATCH8	5	M5 Chr17q11-12,21	10	234830	0.04	74.4	6.15	98.99	#8B4500	0.96	0.37
JADE1	5	M5 Chr17q11-12,21	3	29219.9	0.05	66.72	5.76	95.96	#8B4500	0.96	0.37
KIAA0100	5	M5 Chr17q11-12,21	5	1337.05	0.04	74.64	10.01	84.85	#8B4500	0.96	0.3
LSM12	5	M5 Chr17q11-12,21	4	11763.6	0.03	67.72	2.4	98.99	#8B4500	0.96	0.44
MRPL10	5	M5 Chr17q11-12,21	5	19903.4	0.04	77.5	5.38	98.99	#8B4500	0.96	0.34
NEK8	5	M5 Chr17q11-12,21	4	45454.3	0.05	58.63	9.07	84.85	#8B4500	0.96	0.37
NMT1	5	M5 Chr17q11-12,21	3	3609.05	0.04	69.46	9.54	98.99	#8B4500	0.96	0.31
TMEM129	5	M5 Chr17q11-12,21	6	24283.2	0.04	60.18	4.68	98.99	#8B4500	0.96	0.42
LASP1	5	M5 Chr17q11-12,21	3	5518.92	0.03	96.72	1.28	91.92	#8B4500	0.97	0.48
OSBPL7	5	M5 Chr17q11-12,21	3	6127.27	0.05	36.06	11.48	95.96	#8B4500	0.97	0.42
PCGF2#LOC100287808	5	M5 Chr17q11-12,21	4	5147.26	0.04	68.31	6.26	91.92	#8B4500	0.97	0.57
POU3F3	5	M5 Chr17q11-12,21	3	53353.2	0.06	7.26	1.27	83.84	#8B4500	0.97	0.49
SLC16A11	5	M5 Chr17q11-12,21	4	15341.8	0.06	44.23	7.61	98.99	#8B4500	0.97	0.48
TCP11L2	5	M5 Chr17q11-12,21	3	26199.7	0.05	36.23	4.23	98.99	#8B4500	0.97	0.55
TMCO6	5	M5 Chr17q11-12,21	3	11769.6	0.04	56.2	5.93	90.91	#8B4500	0.97	0.56
EIF1	5	M5 Chr17q11-12,21	3	3671.45	0.02	98.4	0.67	98.99	#8B4500	0.98	0.73
HDAC5	5	M5 Chr17q11-12,21	4	22399.2	0.04	58.93	3	98.99	#8B4500	0.98	0.64
HSD17B1#LOC108783654	5	M5 Chr17q11-12,21	3	4608.87	0.07	44.72	21.3	98.99	#8B4500	0.98	0.67
KRT10	5	M5 Chr17q11-12,21	4	4472.35	0.04	90.95	1.62	98.99	#8B4500	0.98	0.69
LRRC36	5	M5 Chr17q11-12,21	3	32641.3	0.08	24.48	14.73	94.95	#8B4500	0.98	0.67
MSL1	5	M5 Chr17q11-12,21	3	1326.33	0.03	93.24	1.83	91.92	#8B4500	0.98	0.71
PIP4K2B	5	M5 Chr17q11-12,21	3	478.51	0.03	58.28	13.37	91.92	#8B4500	0.98	0.6
PNPO	5	M5 Chr17q11-12,21	5	21343.4	0.04	73.59	16.65	98.99	#8B4500	0.98	0.63
SUZ12#1	5	M5 Chr17q11-12,21	3	18561	0.04	68.03	5.69	91.92	#8B4500	0.98	0.7
C17orf75	5	M5 Chr17q11-12,21	3	19910.8	0.07	36.56	18.58	91.92	#8B4500	0.99	0.84
CBX1	5	M5 Chr17q11-12,21	3	15966.5	0.03	88.26	5.69	97.98	#8B4500	0.99	0.78
MPP2	5	M5 Chr17q11-12,21	3	10354.3	0.04	45.92	4.05	98.99	#8B4500	0.99	0.8
NLK	5	M5 Chr17q11-12,21	3	1894.43	0.05	44.65	9.4	84.85	#8B4500	0.99	0.7
PTGES	5	M5 Chr17q11-12,21	3	5581.3	0.06	59.3	4.49	79.8	#8B4500	0.99	0.82
RAD51D	5	M5 Chr17q11-12,21	4	35050.6	0.04	40.59	6.04	98.99	#8B4500	0.99	0.84
SNX11	5	M5 Chr17q11-12,21	3	10373.6	0.03	69.08	8.89	98.99	#8B4500	0.99	0.84
TMEM102	5	M5 Chr17q11-12,21	4	24950.9	0.07	31.31	12	96.97	#8B4500	0.99	0.77
KAT2A	5	M5 Chr17q11-12,21	6	20606.3	0.04	76.73	5.98	90.91	#8B4500	1	0.92
LRRC37B	5	M5 Chr17q11-12,21	4	7150.97	0.04	70.08	2.17	91.92	#8B4500	1	0.96
MTA2	5	M5 Chr17q11-12,21	5	49981.4	0.05	24.53	14.24	96.97	#8B4500	1	0.92
PHF8	5	M5 Chr17q11-12,21	3	13390.8	0.05	47.6	15.75	84.85	#8B4500	1	0.99
ABI2	5	M5 Chr17q11-12,21	4	28667.7	0.04	82.43	6.5	68.69	#8B4500	1.01	0.75
ACLY	5	M5 Chr17q11-12,21	3	42315.9	0.04	78.14	5.19	86.87	#8B4500	1.01	0.88
ASB16-AS1	5	M5 Chr17q11-12,21	3	3698.54	0.07	43.88	3.25	98.99	#8B4500	1.01	0.83
RAPGEFL1	5	M5 Chr17q11-12,21	3	1326.33	0.07	36.18	22.02	91.92	#8B4500	1.01	0.83
THRA	5	M5 Chr17q11-12,21	3	20598.1	0.04	53.33	8.37	91.92	#8B4500	1.01	0.89
TMEM99	5	M5 Chr17q11-12,21	5	14726	0.05	76.49	15.21	98.99	#8B4500	1.01	0.83
ZNF830	5	M5 Chr17q11-12,21	5	29090.3	0.03	71.48	4.65	91.92	#8B4500	1.01	0.86
LOC100288985	5	M5 Chr17q11-12,21	3	5757.78	0.15	80.57	3.81	56.57	#8B4500	1.02	0.78
NBR2	5	M5 Chr17q11-12,21	3	109.4	0.06	34.65	18.09	98.99	#8B4500	1.02	0.61
SP2	5	M5 Chr17q11-12,21	4	55152.6	0.03	69.3	9.59	98.99	#8B4500	1.02	0.67
WIPF2	5	M5 Chr17q11-12,21	5	47123	0.03	80.62	3.76	91.92	#8B4500	1.02	0.65
NLE1	5	M5 Chr17q11-12,21	3	4621.69	0.04	43.92	6.79	98.99	#8B4500	1.03	0.41
SEPT12	5	M5 Chr17q11-12,21	3	28365.6	0.08	38.62	6.08	98.99	#8B4500	1.03	0.6
CDC27	5	M5 Chr17q11-12,21	3	5453.41	0.03	71.42	5.58	97.98	#8B4500	1.04	0.31
DDX52	5	M5 Chr17q11-12,21	4	3308.84	0.03	49.64	11.51	91.92	#8B4500	1.04	0.27
DNAJC7	5	M5 Chr17q11-12,21	3	7120.18	0.04	75.94	6.43	98.99	#8B4500	1.04	0.29
MMAB	5	M5 Chr17q11-12,21	3	7797.75	0.05	51.75	7.55	98.99	#8B4500	1.04	0.4
RBP3	5	M5 Chr17q11-12,21	3	54836.9	0.08	9.3	1.06	96.97	#8B4500	1.04	0.47
SRCIN1	5	M5 Chr17q11-12,21	3	5518.92	0.06	40.86	6.38	91.92	#8B4500	1.04	0.48
AATF	5	M5 Chr17q11-12,21	4	34440.8	0.03	80.22	4.48	91.92	#8B4500	1.05	0.16
ARTN	5	M5 Chr17q11-12,21	3	68253.7	0.08	25.72	8.89	98.99	#8B4500	1.06	0.11
COPRS	5	M5 Chr17q11-12,21	3	9632.86	0.04	88.32	1.9	98.99	#8B4500	1.06	0.28
FAM222B	5	M5 Chr17q11-12,21	3	3178.25	0.03	76.05	6.09	84.85	#8B4500	1.06	0.21
MLLT6	5	M5 Chr17q11-12,21	3	427.25	0.04	77.54	13.59	91.92	#8B4500	1.06	0.16
MRM1	5	M5 Chr17q11-12,21	4	31935.2	0.04	41.46	6.09	96.97	#8B4500	1.06	0.21
SSH2	5	M5 Chr17q11-12,21	3	19053.3	0.05	63.09	5.16	84.85	#8B4500	1.06	0.15
VAT1	5	M5 Chr17q11-12,21	5	95533.8	0.03	90.21	3.5	97.98	#8B4500	1.06	0.12
DHRS11	5	M5 Chr17q11-12,21	3	40111.5	0.06	45.85	11.73	91.92	#8B4500	1.07	0.16
LINC02210#1	5	M5 Chr17q11-12,21	3	16124.2	0.05	36.82	6.42	98.99	#8B4500	1.07	0.34
LOC100287590	5	M5 Chr17q11-12,21	4	20637.9	0.06	26.58	7.19	98.99	#8B4500	1.07	0.2
MARCH9	5	M5 Chr17q11-12,21	4	16366.2	0.05	41.12	2.7	98.99	#8B4500	1.07	0.24
NAGLU	5	M5 Chr17q11-12,21	4	15339.8	0.04	48.05	12.17	98.99	#8B4500	1.07	0.11
PSMD11	5	M5 Chr17q11-12,21	3	7799.16	0.04	69.06	10.14	91.92	#8B4500	1.07	0.09
TNNI1	5	M5 Chr17q11-12,21	3	66341.7	0.05	3.83	0.74	54.55	#8B4500	1.07	0.12
IFT20	5	M5 Chr17q11-12,21	3	749.48	0.02	80.01	2.51	84.85	#8B4500	1.08	0.09
NT5C3B	5	M5 Chr17q11-12,21	8	65784	0.04	84.42	2.64	97.98	#8B4500	1.08	0.14
RPL19	5	M5 Chr17q11-12,21	3	7987.45	0.02	99.57	0.13	91.92	#8B4500	1.08	0.07
KPNB1	5	M5 Chr17q11-12,21	3	17353.3	0.03	93.82	3.53	97.98	#8B4500	1.09	0.09
SGK494	5	M5 Chr17q11-12,21	3	30020.9	0.09	50.56	5.38	84.85	#8B4500	1.09	0.2
SOCS7	5	M5 Chr17q11-12,21	3	5803.12	0.05	44.49	15.7	91.92	#8B4500	1.09	0.04
DUSP14	5	M5 Chr17q11-12,21	3	1646.27	0.04	71.94	4.2	91.92	#8B4500	1.1	0.01
PNMT	5	M5 Chr17q11-12,21	3	0	0.06	41.93	10.1	91.92	#8B4500	1.1	0.03
BDKRB1	5	M5 Chr17q11-12,21	3	63075.8	0.05	30.58	4.09	70.71	#8B4500	1.11	0.02
FLOT2	5	M5 Chr17q11-12,21	4	1148.32	0.03	68.65	16.43	84.85	#8B4500	1.11	0.01
TNNC1	5	M5 Chr17q11-12,21	3	19363.3	0.05	4.43	3.52	96.97	#8B4500	1.11	0.02
MLX	5	M5 Chr17q11-12,21	3	567.89	0.02	73.38	11.74	98.99	#8B4500	1.12	0
PPP1R1B	5	M5 Chr17q11-12,21	3	51285.7	0.19	63.68	5.2	91.92	#8B4500	1.12	0.03
TADA2A	5	M5 Chr17q11-12,21	3	17112.6	0.03	35.5	9.32	91.92	#8B4500	1.12	0
PSMC3IP	5	M5 Chr17q11-12,21	6	33691.7	0.04	54.24	9.79	63.64	#8B4500	1.12	0
UTP6	5	M5 Chr17q11-12,21	4	1582.97	0.03	86.53	5.85	91.92	#8B4500	1.13	0
TP53I13	5	M5 Chr17q11-12,21	5	5060.81	0.04	45.38	10.74	84.85	#8B4500	1.13	0.06
BDKRB2	5	M5 Chr17q11-12,21	3	20979.1	0.06	45.42	10.21	70.71	#8B4500	1.13	0.01
ZNF207	5	M5 Chr17q11-12,21	4	10134.5	0.02	95.05	1.22	91.92	#8B4500	1.13	0
EFTUD2	5	M5 Chr17q11-12,21	3	4272.28	0.03	52.47	17.7	98.99	#8B4500	1.14	0
PROCA1	5	M5 Chr17q11-12,21	3	2294.51	0.04	34.18	6.83	84.85	#8B4500	1.14	0.01
PSMB3	5	M5 Chr17q11-12,21	4	15629.8	0.03	95.19	1.51	91.92	#8B4500	1.14	0
TNFAIP1	5	M5 Chr17q11-12,21	4	2510.02	0.03	70.04	8.45	84.85	#8B4500	1.15	0
TRAF4	5	M5 Chr17q11-12,21	3	1775.62	0.04	52.95	3.93	84.85	#8B4500	1.15	0
TRIM7	5	M5 Chr17q11-12,21	4	24836.8	0.04	29.39	12.09	98.99	#8B4500	1.15	0
MYO18A	5	M5 Chr17q11-12,21	3	28544.1	0.04	70.89	4.71	84.85	#8B4500	1.15	0.01
FAM71F1	5	M5 Chr17q11-12,21	3	36290.7	0.07	26.3	15.9	91.92	#8B4500	1.16	0.01
GSDMB	5	M5 Chr17q11-12,21	4	5278.56	0.06	34.66	9.42	91.92	#8B4500	1.16	0
TMEM97	5	M5 Chr17q11-12,21	4	28647.4	0.06	79.48	6.23	77.78	#8B4500	1.16	0
RDM1	5	M5 Chr17q11-12,21	3	2461.29	0.05	40.11	11.72	63.64	#8B4500	1.17	0
TCAP	5	M5 Chr17q11-12,21	3	28037.6	0.05	28.35	15.85	91.92	#8B4500	1.17	0
SOCS7#1	5	M5 Chr17q11-12,21	3	130.06	0.05	78.74	0.78	91.92	#8B4500	1.17	0.01
MED1	5	M5 Chr17q11-12,21	4	4626.81	0.05	63.67	13.28	91.92	#8B4500	1.17	0
CDK12	5	M5 Chr17q11-12,21	4	21937.4	0.04	58.11	10.59	91.92	#8B4500	1.19	0
BRCA1	5	M5 Chr17q11-12,21	4	5321.32	0.05	45.77	12.21	95.96	#8B4500	1.19	0
NUFIP2	5	M5 Chr17q11-12,21	5	71426.8	0.03	76.68	6.74	84.85	#8B4500	1.21	0
NKIRAS2	5	M5 Chr17q11-12,21	6	68466.1	0.04	69.74	11.83	98.99	#8B4500	1.23	0
TBC1D9	6	M6 Luminal	95	2.72546e+06	0.08	93.17	4.4	100	#CD1076	0.73	0	202.08	27
CA12	6	M6 Luminal	40	566059	0.1	92.8	4.73	100	#CD1076	0.8	0	50.4525	27
FOXA1	6	M6 Luminal	48	820315	0.06	87.57	2.96	100	#CD1076	0.85	0	36.9749	26
GATA3	6	M6 Luminal	105	3.51326e+06	0.1	92.53	3.77	100	#CD1076	0.76	0	291.185	25
ESR1	6	M6 Luminal	47	387411	0.16	94.41	4.19	100	#CD1076	0.73	0	114.785	25
SLC39A6	6	M6 Luminal	36	475035	0.11	92.96	4.27	100	#CD1076	0.72	0	38.2646	25
SCUBE2	6	M6 Luminal	30	426753	0.18	83.33	9.01	100	#CD1076	0.72	0	37.9789	25
SPDEF	6	M6 Luminal	55	1.08697e+06	0.05	92	2.44	100	#CD1076	0.92	0.03	32.2025	25
MLPH	6	M6 Luminal	74	2.13477e+06	0.07	98.14	0.72	100	#CD1076	0.81	0	91.5216	24
P4HTM	6	M6 Luminal	66	1.38904e+06	0.05	86.28	3.55	100	#CD1076	0.82	0	41.5209	24
C9orf116	6	M6 Luminal	51	1.18325e+06	0.07	44.74	13.87	100	#CD1076	0.79	0	39.7448	24
ANXA9	6	M6 Luminal	32	491782	0.14	52.06	10.83	100	#CD1076	0.76	0	35.8656	24
REEP6	6	M6 Luminal	44	846655	0.12	72.34	9.17	100	#CD1076	0.88	0	35.2733	18
RSPH1	6	M6 Luminal	64	1.10014e+06	0.14	54.89	5.42	100	#CD1076	0.79	0	152.084	17
AGR3	6	M6 Luminal	43	598322	0.23	93.19	4.39	100	#CD1076	0.83	0	114.06	17
NOSTRIN	6	M6 Luminal	49	1.33761e+06	0.15	61.69	11.63	100	#CD1076	0.75	0	64.3454	17
STARD10	6	M6 Luminal	42	534351	0.1	90.37	3.29	100	#CD1076	0.99	0.8	44.2607	17
DYNLRB2	6	M6 Luminal	42	538419	0.13	46.54	12.4	100	#CD1076	0.79	0	42.7908	17
CYP4Z1	6	M6 Luminal	24	197089	0.31	60.33	12.85	100	#CD1076	0.89	0.04	33.1021	17
PRR15	6	M6 Luminal	43	824550	0.16	67.1	6.17	100	#CD1076	0.95	0.42	64.9872	15
DEGS2	6	M6 Luminal	37	692103	0.15	69.85	12.36	100	#CD1076	0.9	0.04	44.3182	15
FSIP1	6	M6 Luminal	26	244922	0.29	48.55	15.62	100	#CD1076	0.81	0	43.9225	15
CYP4Z2P	6	M6 Luminal	59	1.44812e+06	0.29	55.74	12.33	100	#CD1076	0.98	0.75	143.901	14
C9orf152	6	M6 Luminal	38	860156	0.13	74.63	4.15	100	#CD1076	0.91	0.12	43.1005	14
CAPN8	6	M6 Luminal	34	541300	0.28	54.16	7.81	100	#CD1076	0.86	0.02	64.8894	12
CASC1	6	M6 Luminal	34	481786	0.1	20.77	9.04	100	#CD1076	0.78	0	29.3504	12
NAT1	6	M6 Luminal	21	160295	0.17	88.62	7.57	100	#CD1076	0.69	0	20.2214	10
TFF1	6	M6 Luminal	16	119357	0.23	90.17	5.68	100	#CD1076	0.81	0	17.894	10
TFF3	6	M6 Luminal	17	88356.2	0.16	89.14	5.42	100	#CD1076	0.84	0	14.842	10
THSD4	6	M6 Luminal	24	249882	0.07	45.48	22.72	100	#CD1076	0.88	0	8.30153	10
MYB	6	M6 Luminal	18	100354	0.08	50.58	7.35	100	#CD1076	0.74	0	7.39023	10
ZMYND10	6	M6 Luminal	27	244466	0.08	30.34	8.5	100	#CD1076	0.78	0	15.0124	9
NME5	6	M6 Luminal	22	168331	0.11	51.25	9.47	100	#CD1076	0.76	0	11.7657	9
PIP	6	M6 Luminal	15	178329	0.22	92.95	5.43	100	#CD1076	0.76	0	11.4747	9
CFAP69	6	M6 Luminal	24	443862	0.08	47.23	8.07	98.99	#CD1076	0.71	0	10.3328	9
PGR	6	M6 Luminal	15	103348	0.21	30.93	17.42	100	#CD1076	0.79	0	10.252	9
KDM4B	6	M6 Luminal	21	303218	0.07	84.32	7.88	100	#CD1076	0.71	0	7.47994	9
TMC5	6	M6 Luminal	13	121423	0.15	55.84	9.74	100	#CD1076	0.79	0	7.26565	9
CCDC24	6	M6 Luminal	47	927674	0.09	60.1	8.63	97.98	#CD1076	0.87	0.02	31.0971	7
RERG	6	M6 Luminal	35	628642	0.14	73.26	7.22	100	#CD1076	0.75	0	29.3201	4
SMIM22	6	M6 Luminal	49	1.22191e+06	0.08	66.25	6.3	94.95	#CD1076	1.04	0.55	25.4823	3
SUSD3	6	M6 Luminal	21	135640	0.17	60.62	6.89	100	#CD1076	0.68	0	21.4631	3
HID1	6	M6 Luminal	39	829360	0.07	50.13	8.65	100	#CD1076	1.13	0.01	15.366	3
NTN4	6	M6 Luminal	27	787056	0.13	78.23	10	100	#CD1076	0.77	0	15.2193	3
CREB3L4	6	M6 Luminal	34	759799	0.07	85.91	5.17	100	#CD1076	0.91	0.02	13.8152	3
FAM214A	6	M6 Luminal	37	402702	0.07	90.73	3.98	100	#CD1076	0.78	0	12.7479	3
SPOPL	6	M6 Luminal	44	1.02834e+06	0.06	81	2.79	100	#CD1076	0.76	0	19.087	2
LONRF2	6	M6 Luminal	25	271242	0.15	52.23	7.83	100	#CD1076	0.78	0	18.0321	2
LINC00993	6	M6 Luminal	11	98417.3	0.44	85.04	9.26	100	#CD1076	0.86	0.02	13.7014	2
CXXC5	6	M6 Luminal	29	354021	0.05	94.36	1.49	100	#CD1076	0.98	0.59	9.34019	1
CHCHD5	6	M6 Luminal	38	944682	0.05	71.04	7.83	97.98	#CD1076	0.95	0.21	8.5878	1
CCDC191	6	M6 Luminal	29	352344	0.06	59.31	7.28	98.99	#CD1076	0.83	0	8.45395	1
CYB5D2	6	M6 Luminal	31	724705	0.06	64.1	8.11	90.91	#CD1076	0.79	0	7.39043	1
STC2	6	M6 Luminal	17	169602	0.14	68.05	12.87	100	#CD1076	0.68	0	7.12647	1
DNAJC12	6	M6 Luminal	14	81799.3	0.15	63.06	16.62	100	#CD1076	0.75	0	7.03507	1
MAPT	6	M6 Luminal	15	102073	0.12	60.46	9.13	100	#CD1076	0.77	0	6.35428	1
ABAT	6	M6 Luminal	13	94357.8	0.11	61.06	14.19	100	#CD1076	0.7	0	6.16016	1
AGR2	6	M6 Luminal	10	76961.8	0.16	94.1	3.32	100	#CD1076	0.87	0	5.75467	1
TMEM26	6	M6 Luminal	13	88493	0.16	17.29	7.65	100	#CD1076	0.64	0
FMO5	6	M6 Luminal	5	41891.8	0.1	25.26	7.06	100	#CD1076	0.65	0
BCL2	6	M6 Luminal	14	162900	0.09	79.74	3.22	100	#CD1076	0.65	0
ELOVL5	6	M6 Luminal	9	42815.3	0.06	95.08	3.16	100	#CD1076	0.69	0
EVL	6	M6 Luminal	16	325130	0.08	90.19	5.15	97.98	#CD1076	0.69	0
BTG2	6	M6 Luminal	4	10117.7	0.06	77.51	7	100	#CD1076	0.7	0
C4B_2	6	M6 Luminal	8	68951	0.09	95.45	1.84	98.99	#CD1076	0.7	0
DRC3	6	M6 Luminal	16	158504	0.06	41.69	3.36	100	#CD1076	0.7	0
FGD3	6	M6 Luminal	12	162260	0.09	54.07	2.99	100	#CD1076	0.7	0
MEIS3P1	6	M6 Luminal	7	33173.7	0.06	66.34	11.95	100	#CD1076	0.7	0
PTPRT	6	M6 Luminal	6	68646.8	0.13	44.44	5.69	100	#CD1076	0.7	0
RAI2	6	M6 Luminal	11	121841	0.09	57.02	9.13	72.73	#CD1076	0.7	0
IL6ST	6	M6 Luminal	15	115994	0.07	71.43	13.29	100	#CD1076	0.71	0
RABEP1	6	M6 Luminal	5	13269.9	0.07	55.64	16.08	100	#CD1076	0.71	0
NPY1R	6	M6 Luminal	5	48213.5	0.21	45.3	7.57	100	#CD1076	0.71	0
CHPT1	6	M6 Luminal	4	59728.8	0.07	87.56	5.57	100	#CD1076	0.72	0
LINC00173	6	M6 Luminal	3	3702.18	0.13	37.96	14.3	100	#CD1076	0.72	0
SLC27A2	6	M6 Luminal	3	867.7	0.15	32.64	10.68	100	#CD1076	0.72	0
LRP2	6	M6 Luminal	3	648.08	0.18	47.16	10.45	100	#CD1076	0.72	0
ARNT2	6	M6 Luminal	4	10449.5	0.09	57.94	9.72	97.98	#CD1076	0.73	0
CHAD	6	M6 Luminal	5	15441.7	0.17	32.39	19.23	100	#CD1076	0.73	0
CLIC6	6	M6 Luminal	3	27578.8	0.24	40.74	11.81	23.23	#CD1076	0.73	0
CYBRD1	6	M6 Luminal	15	315557	0.1	63.01	24.88	98.99	#CD1076	0.73	0
DBNDD2	6	M6 Luminal	5	9699.02	0.07	86.11	1.8	100	#CD1076	0.73	0
DNALI1	6	M6 Luminal	13	62157.9	0.15	54.78	13.67	100	#CD1076	0.73	0
LRIG1	6	M6 Luminal	12	95983.1	0.06	87.62	6.94	93.94	#CD1076	0.73	0
PNPLA4	6	M6 Luminal	11	244604	0.06	59.9	6.84	98.99	#CD1076	0.73	0
SLC4A7	6	M6 Luminal	3	17724.8	0.05	57.36	9.4	98.99	#CD1076	0.73	0
ZNF385B	6	M6 Luminal	3	4306.32	0.18	27.06	18.34	100	#CD1076	0.73	0
SLC25A12	6	M6 Luminal	5	27606.1	0.04	57.77	6.13	98.99	#CD1076	0.73	0
ACADSB	6	M6 Luminal	7	39944.2	0.1	47.66	18.49	100	#CD1076	0.73	0
CCDC148	6	M6 Luminal	4	13193.3	0.08	25.87	7.61	100	#CD1076	0.74	0
CNTD1	6	M6 Luminal	4	11418.9	0.08	25.83	3.65	41.41	#CD1076	0.74	0
GREB1	6	M6 Luminal	14	137622	0.09	42.32	12.24	100	#CD1076	0.74	0
KIAA1324	6	M6 Luminal	6	46560.9	0.07	77.89	8.05	100	#CD1076	0.74	0
LINC00472	6	M6 Luminal	4	20545.7	0.08	20.09	8.24	100	#CD1076	0.74	0
MAGED2	6	M6 Luminal	14	157113	0.06	92.24	1.98	100	#CD1076	0.74	0
PSD3	6	M6 Luminal	3	8684.05	0.11	60.57	10.06	85.86	#CD1076	0.74	0
RPS16P5	6	M6 Luminal	5	35060.3	0.1	74.21	6.03	100	#CD1076	0.74	0
SH3BGRL	6	M6 Luminal	8	113619	0.07	95.49	1.68	100	#CD1076	0.74	0
SLC25A35	6	M6 Luminal	14	135572	0.06	55.24	10.49	92.93	#CD1076	0.74	0
SEC14L2	6	M6 Luminal	4	6788.71	0.11	35.13	6.14	100	#CD1076	0.74	0
PTGER3	6	M6 Luminal	5	23409.8	0.1	57.93	7.03	100	#CD1076	0.74	0
AFF3	6	M6 Luminal	4	6842.49	0.11	22.27	8.63	100	#CD1076	0.75	0
AMN1	6	M6 Luminal	5	30684	0.08	50.74	8.12	89.9	#CD1076	0.75	0
C9orf66	6	M6 Luminal	3	32182.3	0.07	18.02	7.63	100	#CD1076	0.75	0
CATSPERE	6	M6 Luminal	3	3135.1	0.08	28.16	16.8	100	#CD1076	0.75	0
CGNL1	6	M6 Luminal	4	24239.9	0.08	57.85	10.74	100	#CD1076	0.75	0
FAM198B	6	M6 Luminal	5	53976.8	0.08	69.5	21.53	100	#CD1076	0.75	0
MIR29B2	6	M6 Luminal	9	109876	0.14	71.43	7.56	100	#CD1076	0.75	0
MST1	6	M6 Luminal	18	223439	0.06	67.89	12.33	28.28	#CD1076	0.75	0
NEK10	6	M6 Luminal	5	53988.4	0.13	29.2	7.01	98.99	#CD1076	0.75	0
PIEZO2#LOC101927410	6	M6 Luminal	3	49840.6	0.08	47.51	9.72	80.81	#CD1076	0.75	0
PREX1	6	M6 Luminal	16	183330	0.11	78.69	4.31	100	#CD1076	0.75	0
PTP4A2	6	M6 Luminal	6	23759.7	0.03	96.23	1.34	100	#CD1076	0.75	0
RNASE4	6	M6 Luminal	6	38325.7	0.07	72.16	11.29	100	#CD1076	0.75	0
SEMA3C	6	M6 Luminal	3	7435.56	0.08	72.71	5.45	100	#CD1076	0.75	0
SLC44A4	6	M6 Luminal	10	85234	0.11	58.46	10.75	100	#CD1076	0.75	0
XBP1	6	M6 Luminal	9	104399	0.05	98.81	0.46	100	#CD1076	0.75	0
CX3CR1	6	M6 Luminal	8	106145	0.09	57.23	7.95	40.4	#CD1076	0.75	0
IGF1R	6	M6 Luminal	11	59220.4	0.09	78.88	12.03	100	#CD1076	0.75	0
ACMSD	6	M6 Luminal	3	5439.9	0.06	17.15	5.53	100	#CD1076	0.76	0
CELSR2	6	M6 Luminal	11	163494	0.07	72.45	7.61	100	#CD1076	0.76	0
CEP126	6	M6 Luminal	9	28756.5	0.12	37.34	6.89	95.96	#CD1076	0.76	0
CFAP157	6	M6 Luminal	6	46872.6	0.07	59.99	4.35	100	#CD1076	0.76	0
CLGN	6	M6 Luminal	3	3795.44	0.14	33.6	17.83	100	#CD1076	0.76	0
CYP4F22	6	M6 Luminal	6	43433.6	0.12	25.47	7.07	93.94	#CD1076	0.76	0
DACH1	6	M6 Luminal	7	117862	0.13	41.12	17.91	100	#CD1076	0.76	0
DNAAF4	6	M6 Luminal	9	68979.1	0.08	39.69	10.12	100	#CD1076	0.76	0
EFCAB12	6	M6 Luminal	13	107566	0.09	31.85	14.27	100	#CD1076	0.76	0
MBOAT1	6	M6 Luminal	6	39545.8	0.09	73.31	11.49	97.98	#CD1076	0.76	0
PHOSPHO2#KLHL23	6	M6 Luminal	7	56173.4	0.08	57.08	12.72	100	#CD1076	0.76	0
SERPINA3	6	M6 Luminal	4	7533.65	0.1	98.36	0.76	100	#CD1076	0.76	0
SYBU	6	M6 Luminal	6	12099.7	0.08	71.84	4.58	100	#CD1076	0.76	0
TCEAL1	6	M6 Luminal	15	219659	0.06	79.81	5.09	100	#CD1076	0.76	0
TPRG1	6	M6 Luminal	18	101230	0.25	47.84	14.7	100	#CD1076	0.76	0
WFDC2	6	M6 Luminal	4	7759.2	0.08	56.03	24.69	100	#CD1076	0.76	0
NEDD4L	6	M6 Luminal	4	12233.4	0.06	61.95	12.1	100	#CD1076	0.76	0
C3orf18	6	M6 Luminal	11	185670	0.06	51.16	14.73	91.92	#CD1076	0.77	0
CITED1	6	M6 Luminal	3	4838.51	0.11	26.02	14.53	100	#CD1076	0.77	0
CYB5D1	6	M6 Luminal	11	101638	0.06	66.84	10.4	83.84	#CD1076	0.77	0
DYNC2H1	6	M6 Luminal	4	10210	0.05	51.1	7.06	95.96	#CD1076	0.77	0
ECI2	6	M6 Luminal	4	28011.5	0.05	79.48	6.24	96.97	#CD1076	0.77	0
FCGBP	6	M6 Luminal	3	20594.9	0.11	49.02	13.37	40.4	#CD1076	0.77	0
IQCK	6	M6 Luminal	12	176869	0.04	67.45	19.55	94.95	#CD1076	0.77	0
LZTFL1	6	M6 Luminal	10	119129	0.05	69.32	7.65	87.88	#CD1076	0.77	0
NINJ1	6	M6 Luminal	4	14541.4	0.04	86.71	3.44	100	#CD1076	0.77	0
RASSF6	6	M6 Luminal	3	10698.2	0.1	35.06	11.14	98.99	#CD1076	0.77	0
SLC40A1	6	M6 Luminal	15	123466	0.1	85.71	6.3	100	#CD1076	0.77	0
SRARP	6	M6 Luminal	13	123841	0.18	50.36	8.39	100	#CD1076	0.77	0
STEAP2	6	M6 Luminal	6	81831.2	0.12	65.11	11.35	98.99	#CD1076	0.77	0
TTLL9	6	M6 Luminal	4	10432	0.07	33.33	6.14	100	#CD1076	0.77	0
WDR19	6	M6 Luminal	17	208272	0.05	67.17	6.48	75.76	#CD1076	0.77	0
BTRC	6	M6 Luminal	12	93852.2	0.05	66.18	3.28	100	#CD1076	0.77	0
SLC16A6	6	M6 Luminal	5	40472.5	0.11	49.83	15.1	100	#CD1076	0.77	0
ITPR2	6	M6 Luminal	3	24338	0.06	51.81	14.7	95.96	#CD1076	0.77	0
HPN	6	M6 Luminal	8	77864.2	0.09	60.74	7.27	100	#CD1076	0.77	0
KCND3	6	M6 Luminal	3	1090.47	0.09	43.34	4.98	100	#CD1076	0.77	0
AHCYL1	6	M6 Luminal	4	11768.5	0.03	93.34	4.26	100	#CD1076	0.78	0
AKAP9	6	M6 Luminal	3	5477.17	0.04	78.01	11.04	77.78	#CD1076	0.78	0
ASTN2	6	M6 Luminal	5	32284.5	0.06	49.23	16.93	88.89	#CD1076	0.78	0
CLSTN2	6	M6 Luminal	11	106811	0.11	49.96	5.65	100	#CD1076	0.78	0
CYP2B6#1	6	M6 Luminal	6	35640.7	0.24	59.89	11.9	100	#CD1076	0.78	0
CYP2B7P	6	M6 Luminal	7	40484.3	0.18	45.69	12.33	100	#CD1076	0.78	0
CYP4F8	6	M6 Luminal	3	6265.78	0.16	13.15	10.33	100	#CD1076	0.78	0
CYP4X1	6	M6 Luminal	5	26056.6	0.22	63.74	10.9	100	#CD1076	0.78	0
EWSAT1	6	M6 Luminal	4	17693.8	0.12	35.62	9.65	98.99	#CD1076	0.78	0
FAM120A	6	M6 Luminal	5	52088.7	0.03	97.87	0.79	100	#CD1076	0.78	0
FLNB	6	M6 Luminal	4	11127.1	0.05	88.34	6.09	100	#CD1076	0.78	0
FRY	6	M6 Luminal	4	25325.5	0.06	45.71	13.38	35.35	#CD1076	0.78	0
FYB2	6	M6 Luminal	7	30748	0.19	29.35	11.41	100	#CD1076	0.78	0
IDNK	6	M6 Luminal	3	42495.5	0.05	55.92	6.51	98.99	#CD1076	0.78	0
IFT46	6	M6 Luminal	13	77545.6	0.05	70.4	4.45	100	#CD1076	0.78	0
IQUB	6	M6 Luminal	3	4315.81	0.09	19.53	7.16	100	#CD1076	0.78	0
LCN12	6	M6 Luminal	3	5586.23	0.06	28.41	8.33	79.8	#CD1076	0.78	0
MAATS1	6	M6 Luminal	10	64691.8	0.1	39.46	4.42	100	#CD1076	0.78	0
PCSK6#LOC100507472	6	M6 Luminal	3	2480.58	0.09	60.39	4.74	100	#CD1076	0.78	0
PLIN5	6	M6 Luminal	4	12645	0.09	44.03	9.23	100	#CD1076	0.78	0
PPM1J	6	M6 Luminal	3	9058.69	0.1	51.27	10.25	100	#CD1076	0.78	0
PSD4	6	M6 Luminal	3	8869.65	0.04	52.24	7.82	93.94	#CD1076	0.78	0
NLRP5	6	M6 Luminal	3	1411.92	0.05	20.09	3.65	100	#CD1076	0.78	0.01
SCCPDH	6	M6 Luminal	7	151183	0.07	76.11	5.44	100	#CD1076	0.78	0
SIAH2	6	M6 Luminal	7	38414.9	0.08	79.27	6.07	100	#CD1076	0.78	0
TTC39A	6	M6 Luminal	5	11422.8	0.07	78.05	8.08	100	#CD1076	0.78	0
ZBED5-AS1	6	M6 Luminal	4	21056.2	0.06	68.86	2	90.91	#CD1076	0.78	0
ZNF516	6	M6 Luminal	6	27844.1	0.06	45.23	13.04	100	#CD1076	0.78	0
ZNF689	6	M6 Luminal	3	87122.8	0.06	62.96	7.45	96.97	#CD1076	0.78	0
AZGP1	6	M6 Luminal	12	159508	0.08	95.17	2.43	100	#CD1076	0.78	0
NRIP1	6	M6 Luminal	3	1271.32	0.06	85.54	8.67	100	#CD1076	0.78	0
SLC1A4	6	M6 Luminal	3	6856.66	0.06	73.58	5.51	100	#CD1076	0.78	0
MAP3K1	6	M6 Luminal	3	4777.01	0.06	58.93	27.64	100	#CD1076	0.78	0
QDPR	6	M6 Luminal	3	11637.4	0.07	87.16	5.88	100	#CD1076	0.78	0
SLC19A2	6	M6 Luminal	4	4390.62	0.07	74.82	10.06	100	#CD1076	0.78	0
CPB1	6	M6 Luminal	4	1574.35	0.23	41.9	10.22	100	#CD1076	0.78	0
UGCG	6	M6 Luminal	3	1040.99	0.06	80.69	12.62	100	#CD1076	0.78	0
ERBB4	6	M6 Luminal	4	2402.28	0.11	44.82	6.84	100	#CD1076	0.78	0
ABLIM3	6	M6 Luminal	6	101762	0.09	47.66	6	98.99	#CD1076	0.79	0
ACSF2	6	M6 Luminal	3	23465	0.07	60.58	12.86	100	#CD1076	0.79	0
ACSM1	6	M6 Luminal	4	89487	0.05	17.86	10.73	96.97	#CD1076	0.79	0
ARHGEF37	6	M6 Luminal	4	7905.24	0.08	71.57	8.39	92.93	#CD1076	0.79	0
ARSG	6	M6 Luminal	18	189047	0.13	47.2	8.27	100	#CD1076	0.79	0
ASB13	6	M6 Luminal	6	70686.6	0.05	80.23	2.47	100	#CD1076	0.79	0
BBS1	6	M6 Luminal	10	152070	0.04	77.24	6.07	100	#CD1076	0.79	0
BNIPL	6	M6 Luminal	3	20629.4	0.13	46.58	8.84	89.9	#CD1076	0.79	0
C2CD5	6	M6 Luminal	8	52537.9	0.04	79.46	11.51	86.87	#CD1076	0.79	0
CCDC170	6	M6 Luminal	13	61140.7	0.09	42.75	7.12	100	#CD1076	0.79	0
CCDC189	6	M6 Luminal	7	73801.5	0.09	47.54	2.86	100	#CD1076	0.79	0
CDRT4#TVP23C-CDRT4#TVP23C	6	M6 Luminal	5	35193	0.05	47.47	2.39	71.72	#CD1076	0.79	0
CCDC144NL-AS1#1	6	M6 Luminal	3	7722.09	0.09	19.64	4.27	100	#CD1076	0.79	0.01
CXorf40B	6	M6 Luminal	4	5820.09	0.04	84.94	3.14	100	#CD1076	0.79	0
DHRS2	6	M6 Luminal	5	32515.8	0.24	38.11	10.19	100	#CD1076	0.79	0
DIXDC1	6	M6 Luminal	6	70916.2	0.06	60.32	15.5	100	#CD1076	0.79	0
ELOVL2	6	M6 Luminal	4	15778.2	0.14	30.84	5.66	100	#CD1076	0.79	0
FAM129A	6	M6 Luminal	3	39210.6	0.07	79.68	5.87	100	#CD1076	0.79	0
FAM196A	6	M6 Luminal	4	12884.3	0.11	14.23	13.35	100	#CD1076	0.79	0
FAM241A	6	M6 Luminal	5	5817.26	0.08	60.11	4.69	100	#CD1076	0.79	0
FBXW4	6	M6 Luminal	10	95431.5	0.04	78.29	5.48	92.93	#CD1076	0.79	0
GATAD1	6	M6 Luminal	4	49077.2	0.04	75.98	11.25	77.78	#CD1076	0.79	0
HDGFL3	6	M6 Luminal	3	23885.6	0.05	67.73	4.51	66.67	#CD1076	0.79	0
KCNE4	6	M6 Luminal	3	1062.36	0.16	36.19	13.55	100	#CD1076	0.79	0
KIF12	6	M6 Luminal	6	29359.3	0.1	52.49	6.74	100	#CD1076	0.79	0
LINC01410	6	M6 Luminal	3	1975.95	0.17	40.5	6.37	15.15	#CD1076	0.79	0
PDZK1	6	M6 Luminal	8	30217.9	0.2	30.48	15.81	100	#CD1076	0.79	0
PIFO	6	M6 Luminal	6	58751.8	0.09	50.93	10.91	100	#CD1076	0.79	0
RBM47	6	M6 Luminal	5	23496.9	0.04	93.31	2.06	100	#CD1076	0.79	0
RIPK3	6	M6 Luminal	3	24574.6	0.08	49.35	6.08	87.88	#CD1076	0.79	0
SCGB1D2	6	M6 Luminal	4	5455.81	0.32	62.77	23.68	100	#CD1076	0.79	0
TCEAL4	6	M6 Luminal	7	25092.9	0.04	94.11	3.28	100	#CD1076	0.79	0
TMEM144	6	M6 Luminal	3	10498.8	0.05	21.56	10.66	100	#CD1076	0.79	0
NXNL2	6	M6 Luminal	3	1168.93	0.09	24.19	16.07	100	#CD1076	0.79	0.02
TMEM218	6	M6 Luminal	7	14179.8	0.05	71.91	4.07	100	#CD1076	0.79	0
TMEM80	6	M6 Luminal	3	25729.7	0.04	56.23	12.27	91.92	#CD1076	0.79	0
TSPOAP1	6	M6 Luminal	3	8181.86	0.06	44.66	8.99	68.69	#CD1076	0.79	0
PRRT2	6	M6 Luminal	7	193246	0.11	55.13	11.52	100	#CD1076	0.79	0
UGDH	6	M6 Luminal	3	902.62	0.07	85.89	6.35	100	#CD1076	0.79	0
GLUL	6	M6 Luminal	3	4436.29	0.05	90.65	4.66	100	#CD1076	0.79	0
NMNAT3	6	M6 Luminal	3	476.32	0.08	53.47	11.25	100	#CD1076	0.79	0
CROT	6	M6 Luminal	4	18417.3	0.05	63.38	17.24	98.99	#CD1076	0.79	0
SLC1A1	6	M6 Luminal	3	6918.01	0.14	45.28	8.38	100	#CD1076	0.79	0
FBP1	6	M6 Luminal	14	158570	0.06	86.01	3.64	100	#CD1076	0.79	0
ABCC8	6	M6 Luminal	4	19312.3	0.11	34.1	17.64	95.96	#CD1076	0.79	0
ABCD3	6	M6 Luminal	8	58083.7	0.05	81.34	7.58	94.95	#CD1076	0.8	0
ACOT2	6	M6 Luminal	3	27456.5	0.05	68.05	7.29	92.93	#CD1076	0.8	0
AKR7A3	6	M6 Luminal	6	16910.2	0.08	72.52	4.96	97.98	#CD1076	0.8	0
ARSD#ARSD-AS1	6	M6 Luminal	3	29437.6	0.06	56.03	31.03	100	#CD1076	0.8	0
ASAH1	6	M6 Luminal	4	28955.8	0.04	97.79	0.65	85.86	#CD1076	0.8	0
BBOF1	6	M6 Luminal	10	114611	0.06	67.81	6.98	26.26	#CD1076	0.8	0
C16orf45	6	M6 Luminal	3	13996.5	0.08	61	7.42	100	#CD1076	0.8	0
C1orf21	6	M6 Luminal	3	4691.7	0.08	73.18	19.05	97.98	#CD1076	0.8	0
COL28A1	6	M6 Luminal	3	2782.88	0.11	15.39	6.88	100	#CD1076	0.8	0
CRIP1	6	M6 Luminal	6	33081.7	0.09	96.3	1.36	35.35	#CD1076	0.8	0
CXorf40A	6	M6 Luminal	3	144.18	0.04	85.25	3.09	100	#CD1076	0.8	0
CYB561D2#1	6	M6 Luminal	3	24713.9	0.1	41.5	2.18	95.96	#CD1076	0.8	0
EGOT	6	M6 Luminal	3	1356.75	0.1	28.89	11.37	100	#CD1076	0.8	0
EVA1B	6	M6 Luminal	4	32483.7	0.07	61.26	10.25	97.98	#CD1076	0.8	0
FAM174B	6	M6 Luminal	19	231711	0.05	65.96	6.38	100	#CD1076	0.8	0
FAM234B	6	M6 Luminal	5	11670.7	0.09	73.51	4.39	100	#CD1076	0.8	0
FGF10	6	M6 Luminal	5	19540.3	0.04	14.78	2.74	100	#CD1076	0.8	0
FUT8	6	M6 Luminal	5	25884.4	0.07	70.06	8.22	100	#CD1076	0.8	0
FYCO1	6	M6 Luminal	5	101166	0.04	73.27	9.87	89.9	#CD1076	0.8	0
IQGAP2	6	M6 Luminal	4	25976.2	0.07	55.95	11.52	100	#CD1076	0.8	0
KIAA0040	6	M6 Luminal	3	14365.9	0.05	67.85	4	94.95	#CD1076	0.8	0
LMNTD2	6	M6 Luminal	21	286379	0.06	45.89	7.84	79.8	#CD1076	0.8	0
LRBA	6	M6 Luminal	18	280924	0.04	83.57	3.84	61.62	#CD1076	0.8	0
MEGF9	6	M6 Luminal	4	30407.4	0.06	54.51	6.96	100	#CD1076	0.8	0
MIR6872#SEMA3B	6	M6 Luminal	4	30165.6	0.11	42.45	11.34	100	#CD1076	0.8	0
MS4A14	6	M6 Luminal	4	20980.9	0.11	45.93	3.74	100	#CD1076	0.8	0
MS4A7	6	M6 Luminal	3	7362.21	0.08	82.49	2.72	100	#CD1076	0.8	0
MZF1	6	M6 Luminal	10	83680.6	0.04	74.53	7.74	100	#CD1076	0.8	0
NBPF4	6	M6 Luminal	3	64.3	0.18	28.68	5.66	100	#CD1076	0.8	0
PATJ	6	M6 Luminal	5	41569.8	0.06	53.43	29.69	93.94	#CD1076	0.8	0
PCYOX1L	6	M6 Luminal	3	26524	0.04	66.21	3.79	100	#CD1076	0.8	0
SPATA6	6	M6 Luminal	5	57654.7	0.06	34.05	8.03	98.99	#CD1076	0.8	0
SUGT1P3#TPTE2P5	6	M6 Luminal	5	46920.9	0.06	28.88	4.13	76.77	#CD1076	0.8	0
SYCP3	6	M6 Luminal	3	1399.78	0.09	9.62	7.59	100	#CD1076	0.8	0
SYNC	6	M6 Luminal	6	67274.7	0.06	49.25	9.65	97.98	#CD1076	0.8	0
TMEM25	6	M6 Luminal	10	42609.1	0.08	49.17	5.57	100	#CD1076	0.8	0
TTC36	6	M6 Luminal	9	41992.8	0.12	42.89	8.3	100	#CD1076	0.8	0
UBXN10	6	M6 Luminal	5	10464.7	0.07	46.7	6.76	100	#CD1076	0.8	0
ZNF91	6	M6 Luminal	3	12557.1	0.06	86.62	5.08	98.99	#CD1076	0.8	0
CYB5A	6	M6 Luminal	6	72692.4	0.06	92.96	2.24	100	#CD1076	0.8	0
HMGCL	6	M6 Luminal	7	88259.7	0.04	80.36	3.3	96.97	#CD1076	0.8	0
ARL3	6	M6 Luminal	3	20449.2	0.04	57.58	13.15	100	#CD1076	0.8	0
IRS1	6	M6 Luminal	5	50774.1	0.09	56.84	7.88	100	#CD1076	0.8	0
SLC7A2	6	M6 Luminal	4	6989.79	0.13	39.85	26.63	100	#CD1076	0.8	0
ADCY1	6	M6 Luminal	7	21080.6	0.11	47.95	3.72	100	#CD1076	0.8	0
SERPINA5	6	M6 Luminal	4	8128.65	0.17	55.03	9.05	100	#CD1076	0.8	0
GLRB	6	M6 Luminal	5	23787	0.12	29.61	11.48	100	#CD1076	0.8	0
ERBB3	6	M6 Luminal	7	71356.7	0.04	91.89	5.57	100	#CD1076	0.8	0
ADAMTS15	6	M6 Luminal	5	10634.6	0.17	60.5	4.83	100	#CD1076	0.81	0
AFF1	6	M6 Luminal	3	8719.11	0.03	87.56	6.09	100	#CD1076	0.81	0
AKR7A2	6	M6 Luminal	6	38833.8	0.03	84.22	4	96.97	#CD1076	0.81	0
ASMTL	6	M6 Luminal	3	43962.1	0.04	67.08	7.64	98.99	#CD1076	0.81	0
BBS4	6	M6 Luminal	13	156474	0.05	58.76	15.03	100	#CD1076	0.81	0
BDH2	6	M6 Luminal	4	46207.9	0.04	60.85	12.65	46.46	#CD1076	0.81	0
C10orf143	6	M6 Luminal	3	8934.69	0.1	45.66	7.01	90.91	#CD1076	0.81	0
C1orf226	6	M6 Luminal	5	13541.6	0.15	52.1	1.22	100	#CD1076	0.81	0
CFAP53	6	M6 Luminal	4	4450.27	0.06	27.91	7.33	100	#CD1076	0.81	0
CMYA5	6	M6 Luminal	6	365413	0.09	44.29	7.49	100	#CD1076	0.81	0
CPEB2	6	M6 Luminal	11	73344.8	0.07	80.95	4.02	100	#CD1076	0.81	0
CTDSPL	6	M6 Luminal	3	2675.85	0.04	77.89	6.33	93.94	#CD1076	0.81	0
EFHC1	6	M6 Luminal	13	139531	0.07	58.13	16.2	73.74	#CD1076	0.81	0
GALNT7	6	M6 Luminal	13	95520.1	0.06	86.58	4.86	100	#CD1076	0.81	0
GP2	6	M6 Luminal	4	27008.3	0.12	30.37	11.13	100	#CD1076	0.81	0
GPD1L	6	M6 Luminal	6	59087.9	0.05	87.88	4.51	100	#CD1076	0.81	0
HMGCS2	6	M6 Luminal	7	30866.2	0.17	32.41	11.84	100	#CD1076	0.81	0
HSPA2	6	M6 Luminal	3	4674.15	0.11	68.43	9.21	100	#CD1076	0.81	0
KIF16B	6	M6 Luminal	4	11793.3	0.06	53.96	14.03	100	#CD1076	0.81	0
LRRC37A2#1	6	M6 Luminal	4	11368.3	0.05	44.07	14.11	72.73	#CD1076	0.81	0
MDH1B	6	M6 Luminal	4	1952.43	0.09	33.13	9.74	100	#CD1076	0.81	0
PHYHD1	6	M6 Luminal	8	66556.5	0.17	54.68	8.54	93.94	#CD1076	0.81	0
RETREG1	6	M6 Luminal	8	128225	0.09	62.5	8.3	100	#CD1076	0.81	0
SCGB2A2	6	M6 Luminal	5	20771	0.24	89.53	8.99	100	#CD1076	0.81	0
STARD13#STARD13-AS	6	M6 Luminal	3	2708.79	0.06	60.28	5.04	58.59	#CD1076	0.81	0
TCEA2	6	M6 Luminal	3	5735.76	0.06	60.83	12.08	100	#CD1076	0.81	0
TMBIM4	6	M6 Luminal	3	15449.4	0.03	91.36	6.32	100	#CD1076	0.81	0
TRIM6	6	M6 Luminal	3	12466.4	0.08	61.07	7.57	100	#CD1076	0.81	0
VAV3	6	M6 Luminal	5	9796.72	0.08	85.99	4.09	100	#CD1076	0.81	0
VWA5A	6	M6 Luminal	3	21922.6	0.05	60.85	7.07	100	#CD1076	0.81	0
WNK4	6	M6 Luminal	9	187856	0.17	32.56	11.25	100	#CD1076	0.81	0
YIPF1	6	M6 Luminal	5	56258.9	0.03	80.03	3.39	100	#CD1076	0.81	0
MCCC2	6	M6 Luminal	5	35771.1	0.07	75.01	9.31	100	#CD1076	0.81	0
RHOB	6	M6 Luminal	7	63230.7	0.06	96.57	1.97	100	#CD1076	0.81	0
STK39	6	M6 Luminal	3	439.65	0.06	68.74	13.46	100	#CD1076	0.81	0
CDKN1B	6	M6 Luminal	3	36549.6	0.04	89.96	3.63	90.91	#CD1076	0.81	0
DIO1	6	M6 Luminal	3	1717.76	0.17	27.15	7.72	100	#CD1076	0.81	0
GFRA1	6	M6 Luminal	7	10934.4	0.19	48.84	21.07	100	#CD1076	0.81	0
SYTL4	6	M6 Luminal	5	4472.96	0.08	56.12	10.76	100	#CD1076	0.81	0
CSAD	6	M6 Luminal	3	39493.3	0.07	55.46	10.58	100	#CD1076	0.81	0
GAMT	6	M6 Luminal	14	139648	0.07	54.74	11.23	97.98	#CD1076	0.81	0
PARP3	6	M6 Luminal	3	36990.5	0.05	52.85	9.79	91.92	#CD1076	0.81	0
SERPINA1	6	M6 Luminal	4	52042.6	0.08	84.93	5.19	100	#CD1076	0.81	0
ESRRG	6	M6 Luminal	3	1104.44	0.09	38.25	9.35	100	#CD1076	0.81	0
FAAH	6	M6 Luminal	14	201914	0.05	58	7.05	97.98	#CD1076	0.81	0
VIPR1	6	M6 Luminal	3	2874.36	0.06	64.9	6.88	100	#CD1076	0.81	0
ACOT4	6	M6 Luminal	12	147607	0.09	61.26	5.07	100	#CD1076	0.82	0
ADIRF	6	M6 Luminal	3	4430.36	0.11	89.64	5.08	100	#CD1076	0.82	0
AK5	6	M6 Luminal	3	22457	0.05	35.31	4.45	100	#CD1076	0.82	0
ARHGAP32	6	M6 Luminal	5	34540.7	0.05	60.67	8.09	100	#CD1076	0.82	0
BCAM	6	M6 Luminal	8	87533.5	0.05	64.05	8.58	100	#CD1076	0.82	0
CFAP61	6	M6 Luminal	3	7041.67	0.04	25.1	10.78	100	#CD1076	0.82	0
CXorf40A#1	6	M6 Luminal	3	4445.14	0.04	80.24	4.34	100	#CD1076	0.82	0
DNAJC16	6	M6 Luminal	4	23391.9	0.05	75.16	5.68	100	#CD1076	0.82	0
FDXACB1	6	M6 Luminal	3	169.76	0.07	34.26	3.21	100	#CD1076	0.82	0
GALNT16	6	M6 Luminal	3	15447.8	0.11	53.32	12.46	91.92	#CD1076	0.82	0
HHAT	6	M6 Luminal	11	207969	0.05	52.13	10.26	100	#CD1076	0.82	0
HMGN2P46#ETV1	6	M6 Luminal	4	47285.1	0.06	40.43	14.36	100	#CD1076	0.82	0
IFT88	6	M6 Luminal	8	101132	0.05	71.25	7.14	92.93	#CD1076	0.82	0
INPP4B	6	M6 Luminal	4	25801.7	0.08	50.39	10.37	100	#CD1076	0.82	0
LINC00537	6	M6 Luminal	3	1975.95	0.12	69.68	1.27	15.15	#CD1076	0.82	0
LOC100507547#PRRT1	6	M6 Luminal	4	21058.4	0.06	33.41	7.22	26.26	#CD1076	0.82	0
MAN2B2	6	M6 Luminal	6	30891.5	0.04	65.29	13.21	80.81	#CD1076	0.82	0
MREG	6	M6 Luminal	3	3538.36	0.05	77.3	4.4	100	#CD1076	0.82	0
MRPS30	6	M6 Luminal	3	2385.51	0.09	76.81	4.87	100	#CD1076	0.82	0
MYL5	6	M6 Luminal	7	60556.3	0.06	47.71	3.96	86.87	#CD1076	0.82	0
PAN2	6	M6 Luminal	8	42927.1	0.04	64.65	13.56	32.32	#CD1076	0.82	0
PCP2	6	M6 Luminal	23	236023	0.08	50.37	8.8	97.98	#CD1076	0.82	0
PER2	6	M6 Luminal	3	17679.8	0.04	54.44	4.61	100	#CD1076	0.82	0
PRR36	6	M6 Luminal	7	58299.3	0.1	44.48	18.4	95.96	#CD1076	0.82	0
RBKS	6	M6 Luminal	7	59115	0.05	54.73	5.39	100	#CD1076	0.82	0
RNF103	6	M6 Luminal	4	22452.8	0.03	90.54	4.78	100	#CD1076	0.82	0
SALL2	6	M6 Luminal	12	234473	0.06	69.7	6.49	100	#CD1076	0.82	0
SERHL2#1	6	M6 Luminal	3	226.95	0.13	51.84	6.7	100	#CD1076	0.82	0
STK32B	6	M6 Luminal	8	20928.8	0.15	44.23	11.85	100	#CD1076	0.82	0
STRADB	6	M6 Luminal	3	6787.7	0.04	74.79	5.67	100	#CD1076	0.82	0
TCTN1	6	M6 Luminal	3	8437.43	0.04	67.31	6.53	100	#CD1076	0.82	0
TRAK2	6	M6 Luminal	3	1303.71	0.04	72.68	5.97	100	#CD1076	0.82	0
TRIM4	6	M6 Luminal	3	32985.7	0.04	83.83	6.63	100	#CD1076	0.82	0
TRIM45	6	M6 Luminal	6	26053.8	0.05	55.64	6.13	100	#CD1076	0.82	0
WDR17	6	M6 Luminal	5	27697.2	0.08	15.44	13.47	100	#CD1076	0.82	0
CFB	6	M6 Luminal	5	39752.3	0.11	84.96	12.71	93.94	#CD1076	0.82	0
CYP4B1	6	M6 Luminal	3	19504.2	0.14	34.83	10.83	100	#CD1076	0.82	0
FAAH2	6	M6 Luminal	3	4148.12	0.06	58.41	4.14	100	#CD1076	0.82	0
SLC22A5	6	M6 Luminal	13	104597	0.06	71.21	3.9	100	#CD1076	0.82	0
GAD1	6	M6 Luminal	4	46525.5	0.07	10.37	2.73	77.78	#CD1076	0.82	0
HCAR1	6	M6 Luminal	3	6218.75	0.09	22.84	11.92	100	#CD1076	0.82	0
PLAT	6	M6 Luminal	6	116717	0.1	80.95	6.2	13.13	#CD1076	0.82	0
GRPR	6	M6 Luminal	3	6636.55	0.06	46.94	13.36	100	#CD1076	0.82	0
GRIA2	6	M6 Luminal	5	23847.9	0.11	4.12	3.09	100	#CD1076	0.82	0
AR	6	M6 Luminal	12	97165.1	0.07	70.24	10.08	100	#CD1076	0.82	0
ADGRB2	6	M6 Luminal	6	28526.5	0.08	43.57	8.15	100	#CD1076	0.83	0
ABHD12B	6	M6 Luminal	3	3781.19	0.03	13.58	8.69	100	#CD1076	0.83	0.01
ANKRD30A	6	M6 Luminal	7	22982.6	0.35	81.52	8.07	100	#CD1076	0.83	0
ATP1B1	6	M6 Luminal	3	21502.5	0.06	96.05	1.2	100	#CD1076	0.83	0
C17orf58	6	M6 Luminal	6	285579	0.06	85.74	5.33	100	#CD1076	0.83	0
C5orf30	6	M6 Luminal	10	78187.1	0.07	67.89	9.49	18.18	#CD1076	0.83	0
CASD1	6	M6 Luminal	7	131416	0.06	65.83	10.06	70.71	#CD1076	0.83	0
CERS4	6	M6 Luminal	4	21170	0.08	53.18	8.3	100	#CD1076	0.83	0
CTC1	6	M6 Luminal	3	8701.68	0.04	51.43	7.69	81.82	#CD1076	0.83	0
CABCOCO1	6	M6 Luminal	4	9746.17	0.07	15.43	12.03	100	#CD1076	0.83	0.01
DNAJC27	6	M6 Luminal	6	63701.5	0.05	55.56	8.53	7.07	#CD1076	0.83	0
DUSP16	6	M6 Luminal	3	1159.72	0.05	69.18	12.87	100	#CD1076	0.83	0
DUSP5	6	M6 Luminal	3	325.41	0.06	77.13	2.95	100	#CD1076	0.83	0
CST9L	6	M6 Luminal	3	1144.95	0.06	10.51	4.68	100	#CD1076	0.83	0.01
ENPP5	6	M6 Luminal	3	11784.3	0.11	57.88	11.41	100	#CD1076	0.83	0
GOLGB1	6	M6 Luminal	4	17382.6	0.04	82.92	5.43	98.99	#CD1076	0.83	0
HEBP1	6	M6 Luminal	3	5214.11	0.04	92.37	1.92	100	#CD1076	0.83	0
DRAIC	6	M6 Luminal	12	103067	0.19	37.06	13.35	100	#CD1076	0.83	0.01
HEXIM1	6	M6 Luminal	5	40184.3	0.04	65.65	7.22	100	#CD1076	0.83	0
ICA1L	6	M6 Luminal	7	56279.1	0.08	50.35	8.09	91.92	#CD1076	0.83	0
IDUA	6	M6 Luminal	11	86751.9	0.05	62.76	6.46	79.8	#CD1076	0.83	0
FAHD2CP	6	M6 Luminal	3	53187.9	0.05	48.65	0.53	18.18	#CD1076	0.83	0.01
IGSF1	6	M6 Luminal	4	63134.1	0.07	29.03	4.88	100	#CD1076	0.83	0
INPP5J	6	M6 Luminal	6	41873.4	0.08	58.58	13.72	100	#CD1076	0.83	0
KANSL3	6	M6 Luminal	7	56825.1	0.03	85.29	10.92	68.69	#CD1076	0.83	0
LEF1	6	M6 Luminal	3	41598	0.07	59.34	19.74	1.01	#CD1076	0.83	0
LYPD6	6	M6 Luminal	5	14858.8	0.12	27.34	4.99	100	#CD1076	0.83	0
MARC2	6	M6 Luminal	4	94527.4	0.05	53.71	7.32	100	#CD1076	0.83	0
MED13L	6	M6 Luminal	6	53999.3	0.05	75.79	9.81	100	#CD1076	0.83	0
MYO6	6	M6 Luminal	3	22697.1	0.06	82.69	5.13	100	#CD1076	0.83	0
NEBL	6	M6 Luminal	3	20768.7	0.05	86.79	3.07	100	#CD1076	0.83	0
P2RX4	6	M6 Luminal	3	7910.41	0.04	71.76	5.44	78.79	#CD1076	0.83	0
PIGV	6	M6 Luminal	7	52051	0.04	66.73	13.69	90.91	#CD1076	0.83	0
PP14571	6	M6 Luminal	4	18273.2	0.16	26.28	9.73	100	#CD1076	0.83	0
REEP1	6	M6 Luminal	3	30660.9	0.1	58.96	4.74	100	#CD1076	0.83	0
SIGLEC15	6	M6 Luminal	3	23791.4	0.07	53.49	4.74	100	#CD1076	0.83	0
SLC26A3	6	M6 Luminal	5	26159.1	0.09	15.87	9.62	92.93	#CD1076	0.83	0
SPATA18	6	M6 Luminal	5	144558	0.12	35.17	11.5	100	#CD1076	0.83	0
SPATA6L	6	M6 Luminal	3	30263	0.07	22.77	9.89	90.91	#CD1076	0.83	0
TBX3	6	M6 Luminal	6	52242.9	0.09	75.28	9.18	100	#CD1076	0.83	0
TRAK1	6	M6 Luminal	6	60339	0.04	66.24	8.47	89.9	#CD1076	0.83	0
TSHZ1	6	M6 Luminal	4	22315.7	0.05	75.32	6.4	37.37	#CD1076	0.83	0
TTC39C	6	M6 Luminal	4	14439.7	0.05	71.18	7.61	100	#CD1076	0.83	0
SERPINA6	6	M6 Luminal	3	40642.6	0.08	23.08	5.6	100	#CD1076	0.83	0.01
UVSSA	6	M6 Luminal	8	91468.4	0.06	84.08	5.6	40.4	#CD1076	0.83	0
ZBTB14	6	M6 Luminal	4	27476.4	0.03	52.74	9.15	98.99	#CD1076	0.83	0
SORCS1	6	M6 Luminal	3	1942.23	0.09	18.49	8.59	100	#CD1076	0.83	0.01
CYP21A2	6	M6 Luminal	4	20078.4	0.09	32.04	19.02	97.98	#CD1076	0.83	0
BAIAP3	6	M6 Luminal	6	30482.6	0.06	33.92	17.19	16.16	#CD1076	0.83	0
APH1B	6	M6 Luminal	9	99141.2	0.04	57.62	6.35	98.99	#CD1076	0.83	0
SCNN1A	6	M6 Luminal	5	41331.3	0.08	90.45	3.47	100	#CD1076	0.83	0
CACNA1D	6	M6 Luminal	8	47323.7	0.09	41.85	7.14	100	#CD1076	0.83	0
PIK3R1	6	M6 Luminal	4	134241	0.05	81.17	4.78	96.97	#CD1076	0.83	0
FLT3	6	M6 Luminal	3	0	0.07	35.34	4.41	100	#CD1076	0.83	0
ABCA11P#ZNF721	6	M6 Luminal	3	15921.3	0.05	37.25	8.73	46.46	#CD1076	0.84	0
ARMT1	6	M6 Luminal	12	164049	0.09	73.66	11.68	100	#CD1076	0.84	0
BHLHE40	6	M6 Luminal	5	7099.4	0.05	88.26	4.95	100	#CD1076	0.84	0
C17orf97	6	M6 Luminal	3	0	0.07	59.65	3.46	92.93	#CD1076	0.84	0
CAP2	6	M6 Luminal	3	1655.92	0.07	70.04	8.33	100	#CD1076	0.84	0
CDON	6	M6 Luminal	4	16758.8	0.08	38.74	10.61	100	#CD1076	0.84	0
CLBA1	6	M6 Luminal	14	173550	0.06	49.26	10.73	34.34	#CD1076	0.84	0
CNNM3	6	M6 Luminal	4	25892.4	0.03	68.55	10.17	92.93	#CD1076	0.84	0
CRIPAK	6	M6 Luminal	19	220097	0.06	74.3	8.58	40.4	#CD1076	0.84	0
DCAF10	6	M6 Luminal	4	30700.8	0.06	69.79	8.4	100	#CD1076	0.84	0
DCAF16	6	M6 Luminal	3	4006.58	0.04	56.91	20.1	15.15	#CD1076	0.84	0
CCDC153	6	M6 Luminal	3	1495.59	0.08	24.11	6.86	100	#CD1076	0.84	0.01
DOK1	6	M6 Luminal	4	40855.7	0.04	51.65	3.55	48.48	#CD1076	0.84	0
DYNC1I2	6	M6 Luminal	3	2293.05	0.03	95	1.08	98.99	#CD1076	0.84	0
DZANK1	6	M6 Luminal	3	10731	0.06	45.15	10.17	100	#CD1076	0.84	0
EFCAB6	6	M6 Luminal	4	10269.7	0.04	14.19	8.63	100	#CD1076	0.84	0
ELP2	6	M6 Luminal	7	17211.1	0.06	69.98	14	100	#CD1076	0.84	0
FTO	6	M6 Luminal	3	44692.8	0.04	84.52	2.46	100	#CD1076	0.84	0
GLCE	6	M6 Luminal	8	29861.4	0.06	45.94	16.73	97.98	#CD1076	0.84	0
HECTD4	6	M6 Luminal	5	80985.1	0.05	75.66	3.9	92.93	#CD1076	0.84	0
KAT6B	6	M6 Luminal	6	64630	0.04	65.27	7.13	100	#CD1076	0.84	0
KLHDC9	6	M6 Luminal	21	366065	0.09	73.11	9.52	87.88	#CD1076	0.84	0
LINC00921	6	M6 Luminal	3	9856.72	0.06	23.44	2.82	28.28	#CD1076	0.84	0
ERICH3	6	M6 Luminal	5	10847.4	0.1	8.22	6.28	100	#CD1076	0.84	0.01
LMAN2L	6	M6 Luminal	5	43408.2	0.03	78.06	4.52	97.98	#CD1076	0.84	0
LOC100286999	6	M6 Luminal	3	5953.25	0.05	35.05	7.14	89.9	#CD1076	0.84	0
LOC285147	6	M6 Luminal	3	29038.5	0.09	26.65	2.78	18.18	#CD1076	0.84	0
LOC728613	6	M6 Luminal	3	133.23	0.08	59.28	2.87	100	#CD1076	0.84	0
JAKMIP3	6	M6 Luminal	3	21886	0.13	32.71	13.41	94.95	#CD1076	0.84	0.01
LRRC6	6	M6 Luminal	3	0	0.08	48.63	9.74	100	#CD1076	0.84	0
MRFAP1L1	6	M6 Luminal	12	93785.7	0.04	84.68	7.07	73.74	#CD1076	0.84	0
NKX3-1	6	M6 Luminal	3	8013.64	0.08	48.78	10.77	98.99	#CD1076	0.84	0
PDE6B#LOC101928521	6	M6 Luminal	4	37755.1	0.07	32.66	21.21	100	#CD1076	0.84	0
RASEF	6	M6 Luminal	3	68415.4	0.06	89.63	3.37	100	#CD1076	0.84	0
LOC102724851	6	M6 Luminal	4	6299.25	0.14	50.02	3.78	67.68	#CD1076	0.84	0.01
RNF43	6	M6 Luminal	6	27727.3	0.06	53.86	9.24	100	#CD1076	0.84	0
SFXN2	6	M6 Luminal	3	1801.92	0.06	71.56	2.54	100	#CD1076	0.84	0
SLC35E3	6	M6 Luminal	3	37652.6	0.04	61.34	11.88	68.69	#CD1076	0.84	0
SORL1	6	M6 Luminal	4	30231.3	0.05	85.47	3.33	40.4	#CD1076	0.84	0
SPATA4	6	M6 Luminal	11	79151.8	0.07	36.36	7.63	100	#CD1076	0.84	0
STOX1	6	M6 Luminal	4	32303.4	0.1	33.89	12.55	98.99	#CD1076	0.84	0
PLCD4	6	M6 Luminal	13	260242	0.14	33.74	9.06	100	#CD1076	0.84	0.01
RANBP3L	6	M6 Luminal	4	1460.26	0.1	16.76	9.92	95.96	#CD1076	0.84	0.01
TBCK	6	M6 Luminal	7	71050.5	0.04	84.49	1.56	32.32	#CD1076	0.84	0
RGS22	6	M6 Luminal	7	26851.5	0.15	29.81	9.53	100	#CD1076	0.84	0.02
TP53TG1	6	M6 Luminal	8	67888.7	0.06	57.99	8.7	98.99	#CD1076	0.84	0
WDR73#SCAND2P	6	M6 Luminal	4	38879	0.03	74.81	2.61	100	#CD1076	0.84	0
ZADH2	6	M6 Luminal	5	22376.9	0.05	69.54	8.11	37.37	#CD1076	0.84	0
SMIM34A	6	M6 Luminal	3	2215.75	0.06	43.25	5.43	100	#CD1076	0.84	0.01
ALCAM	6	M6 Luminal	3	3567.74	0.07	91.08	2.9	100	#CD1076	0.84	0
ANG	6	M6 Luminal	5	55322.6	0.06	55.02	7.38	100	#CD1076	0.84	0
SLC7A8	6	M6 Luminal	3	8403.06	0.07	65.16	14.18	100	#CD1076	0.84	0
CATSPER2#STRC	6	M6 Luminal	3	7903.52	0.05	35.38	12.09	47.47	#CD1076	0.84	0
CACNA2D2	6	M6 Luminal	9	77517.1	0.07	48.32	7.57	100	#CD1076	0.84	0
FGFR2	6	M6 Luminal	3	7666.42	0.09	65.25	9.27	97.98	#CD1076	0.84	0
LOC439911	6	M6 Luminal	3	22368.5	0.08	53	4.84	100	#CD1076	0.85	0.05
ACOX3	6	M6 Luminal	3	2940.56	0.05	54.08	9.76	80.81	#CD1076	0.85	0
ANAPC4	6	M6 Luminal	4	77025.1	0.03	81.88	3.38	75.76	#CD1076	0.85	0
C2orf15	6	M6 Luminal	4	34869.7	0.09	27.05	12.2	100	#CD1076	0.85	0.01
CADPS2	6	M6 Luminal	7	48651.2	0.06	73.84	5.01	100	#CD1076	0.85	0
CCDC106	6	M6 Luminal	5	14808.8	0.07	37.8	21.38	100	#CD1076	0.85	0
CCDC115	6	M6 Luminal	5	88712.1	0.04	81.44	5.95	97.98	#CD1076	0.85	0
CERS2	6	M6 Luminal	10	105319	0.04	95.8	1.35	73.74	#CD1076	0.85	0
CFAP43	6	M6 Luminal	6	10421.2	0.08	14.97	14.81	100	#CD1076	0.85	0
CRYZL2P#SEC16B	6	M6 Luminal	3	8313.99	0.09	42.12	5.22	98.99	#CD1076	0.85	0.01
ELMOD3	6	M6 Luminal	4	22087.8	0.04	64.33	12.9	69.7	#CD1076	0.85	0
DUSP28	6	M6 Luminal	4	36020.3	0.05	66.09	5.53	100	#CD1076	0.85	0.01
ETNPPL	6	M6 Luminal	3	78366.9	0.06	18.43	8.45	96.97	#CD1076	0.85	0
FAM110B	6	M6 Luminal	4	5864.21	0.08	54.62	7.51	100	#CD1076	0.85	0
FAM83E	6	M6 Luminal	4	23656.4	0.07	23.48	16.71	100	#CD1076	0.85	0
IRX3	6	M6 Luminal	3	17408.3	0.05	97.28	1.9	100	#CD1076	0.85	0
LRGUK	6	M6 Luminal	3	962.43	0.1	26.07	6.08	100	#CD1076	0.85	0
FANK1	6	M6 Luminal	16	330588	0.1	58.81	5.65	100	#CD1076	0.85	0.01
GLCCI1	6	M6 Luminal	4	17163.5	0.06	81.29	7.61	92.93	#CD1076	0.85	0.01
MOK	6	M6 Luminal	4	10742.4	0.05	58.59	6.46	34.34	#CD1076	0.85	0
MYCBPAP	6	M6 Luminal	3	11978.2	0.1	28.48	8.78	93.94	#CD1076	0.85	0
LOC101060632	6	M6 Luminal	4	59310.7	0.12	22.44	7.06	75.76	#CD1076	0.85	0.01
NUMA1	6	M6 Luminal	3	8369.23	0.04	80.69	13.36	96.97	#CD1076	0.85	0
PGLYRP2	6	M6 Luminal	8	109301	0.11	23.33	8.78	95.96	#CD1076	0.85	0
PKIB	6	M6 Luminal	4	5619.61	0.15	66.26	11.39	100	#CD1076	0.85	0
PNPLA2	6	M6 Luminal	7	89589.3	0.03	92.04	5.71	13.13	#CD1076	0.85	0
OSCP1	6	M6 Luminal	26	256841	0.07	55.87	5.8	100	#CD1076	0.85	0.01
SSH3	6	M6 Luminal	8	120315	0.03	73.77	4.76	98.99	#CD1076	0.85	0
SWSAP1	6	M6 Luminal	3	0	0.05	53.13	9.16	92.93	#CD1076	0.85	0
SYT17	6	M6 Luminal	4	23299.5	0.11	58.68	6.66	100	#CD1076	0.85	0
TEKT2	6	M6 Luminal	3	1272.76	0.07	25.97	7.53	100	#CD1076	0.85	0
TEKT3	6	M6 Luminal	3	47166.3	0.09	13.67	3.1	6.06	#CD1076	0.85	0
THEM4	6	M6 Luminal	3	1264.2	0.06	60.57	3.74	87.88	#CD1076	0.85	0
TP53INP1	6	M6 Luminal	6	39373.6	0.06	92.67	2.37	92.93	#CD1076	0.85	0
TRIM8	6	M6 Luminal	4	30463.4	0.03	82.15	8.51	24.24	#CD1076	0.85	0
TTC25	6	M6 Luminal	9	57306.2	0.08	29.97	13.31	100	#CD1076	0.85	0
TAB3#TAB3-AS2	6	M6 Luminal	3	57236.6	0.04	49.2	32.01	100	#CD1076	0.85	0.01
ZNF281	6	M6 Luminal	4	64718.9	0.04	73.04	13.31	85.86	#CD1076	0.85	0
YPEL2	6	M6 Luminal	4	7808.83	0.06	78.32	3.71	100	#CD1076	0.85	0.01
ZNF782	6	M6 Luminal	4	28024.9	0.07	36.69	9.85	94.95	#CD1076	0.85	0.01
CYB5R1	6	M6 Luminal	5	44247.8	0.04	89.75	1.85	100	#CD1076	0.85	0
ETFDH	6	M6 Luminal	3	11112.1	0.04	47.21	14.56	32.32	#CD1076	0.85	0
SCGB3A1	6	M6 Luminal	4	31025.1	0.21	43.52	5.98	100	#CD1076	0.85	0
SLC16A4	6	M6 Luminal	3	3597.54	0.11	37.92	20.41	46.46	#CD1076	0.85	0
SLC38A1	6	M6 Luminal	4	12795.7	0.05	94.97	2.85	94.95	#CD1076	0.85	0
KCNMA1	6	M6 Luminal	3	31504.8	0.07	55.14	21.54	100	#CD1076	0.85	0
ARFIP2	6	M6 Luminal	5	84140.4	0.04	87.96	3.85	100	#CD1076	0.86	0
AZGP1P1	6	M6 Luminal	3	11986.7	0.07	32.57	5	100	#CD1076	0.86	0
CELSR1	6	M6 Luminal	3	3438.58	0.07	70.5	10.93	100	#CD1076	0.86	0
FLJ33534	6	M6 Luminal	3	5832.16	0.07	23.36	9.24	100	#CD1076	0.86	0.11
GPR83	6	M6 Luminal	4	43764.2	0.05	13.03	4.2	58.59	#CD1076	0.86	0.05
DHCR24	6	M6 Luminal	7	61546.7	0.05	93.92	2.34	100	#CD1076	0.86	0
DNMBP	6	M6 Luminal	5	13092	0.06	58.54	9.21	100	#CD1076	0.86	0
FAM120AOS	6	M6 Luminal	7	153193	0.04	86.36	3.88	100	#CD1076	0.86	0
GADD45G	6	M6 Luminal	3	13560.6	0.06	47.71	6.61	80.81	#CD1076	0.86	0
CCDC74A	6	M6 Luminal	7	15978.1	0.19	67.13	2.28	100	#CD1076	0.86	0.02
GLI3	6	M6 Luminal	9	99475.7	0.06	77.01	5.13	100	#CD1076	0.86	0
GLT8D1#GNL3	6	M6 Luminal	3	29097	0.04	80.48	8.95	87.88	#CD1076	0.86	0
CPLX1	6	M6 Luminal	6	49828.7	0.14	44.06	10.09	100	#CD1076	0.86	0.01
HPX	6	M6 Luminal	3	1173.61	0.08	50.98	13.03	100	#CD1076	0.86	0
IGFBP2	6	M6 Luminal	3	1415.39	0.08	85.51	4.21	100	#CD1076	0.86	0
DOK7	6	M6 Luminal	8	48898.4	0.13	37.14	21.66	100	#CD1076	0.86	0.01
KIF5C	6	M6 Luminal	3	1943.45	0.08	31.99	9.12	100	#CD1076	0.86	0
FBXO15	6	M6 Luminal	7	9482.25	0.12	39.1	9.73	100	#CD1076	0.86	0.01
FLJ46875	6	M6 Luminal	3	50783.8	0.06	52.46	2.03	31.31	#CD1076	0.86	0.03
MRNIP#SQSTM1	6	M6 Luminal	4	13825.3	0.04	58.91	7.25	98.99	#CD1076	0.86	0
NFIA	6	M6 Luminal	15	118017	0.06	91.95	2.53	100	#CD1076	0.86	0
NRIP3	6	M6 Luminal	3	897.81	0.09	50.01	7.28	100	#CD1076	0.86	0
PGPEP1	6	M6 Luminal	4	144818	0.05	58.79	6.35	96.97	#CD1076	0.86	0
PYDC1	6	M6 Luminal	3	2782.3	0.08	22.98	7.26	52.53	#CD1076	0.86	0
RALGPS2#LOC646976	6	M6 Luminal	4	12518.4	0.07	38.97	20.46	100	#CD1076	0.86	0
SHC2	6	M6 Luminal	3	14247.9	0.06	63.6	3.54	86.87	#CD1076	0.86	0
LINC00513	6	M6 Luminal	3	16555.6	0.06	23.8	4.52	100	#CD1076	0.86	0.02
LOC100130950	6	M6 Luminal	4	11961.9	0.06	33.13	0.39	97.98	#CD1076	0.86	0.01
LOC642980	6	M6 Luminal	3	11120.3	0.05	33.25	2.85	90.91	#CD1076	0.86	0.01
LYPD6B	6	M6 Luminal	5	13485.6	0.15	51.13	4.96	100	#CD1076	0.86	0.02
SLC22A18	6	M6 Luminal	6	107226	0.05	72.5	5.61	94.95	#CD1076	0.86	0
SLC35D2	6	M6 Luminal	3	27454.6	0.04	68.29	10.03	83.84	#CD1076	0.86	0
SMIM14	6	M6 Luminal	8	88561.4	0.06	59.69	34.42	100	#CD1076	0.86	0
MTERF2	6	M6 Luminal	7	42594.6	0.06	67.41	2.77	100	#CD1076	0.86	0.02
SREBF1	6	M6 Luminal	4	25295.9	0.07	72.91	12.63	100	#CD1076	0.86	0
MUM1L1	6	M6 Luminal	7	120305	0.2	45.47	15.85	89.9	#CD1076	0.86	0.02
TCIM	6	M6 Luminal	4	33659.5	0.13	53.32	24.63	6.06	#CD1076	0.86	0
TKFC	6	M6 Luminal	3	36003.6	0.05	39.31	7.89	100	#CD1076	0.86	0
TMEM135	6	M6 Luminal	6	43465.2	0.05	68.25	12.09	100	#CD1076	0.86	0
PJVK	6	M6 Luminal	12	161207	0.06	41.87	7.08	18.18	#CD1076	0.86	0.02
WWP1	6	M6 Luminal	23	594682	0.06	75.7	14.05	92.93	#CD1076	0.86	0
ZNF446	6	M6 Luminal	6	32517	0.04	49.84	12.1	100	#CD1076	0.86	0
RBM24	6	M6 Luminal	5	17771	0.24	28.61	12.76	100	#CD1076	0.86	0.01
SERHL2	6	M6 Luminal	5	3542.09	0.13	48.21	7.18	100	#CD1076	0.86	0.01
TTC6	6	M6 Luminal	11	90132.9	0.16	30.31	9.93	100	#CD1076	0.86	0.02
ZMYND12	6	M6 Luminal	4	6410.64	0.09	42.63	11.13	100	#CD1076	0.86	0.01
MGST2	6	M6 Luminal	5	33850.5	0.04	82.15	5.17	94.95	#CD1076	0.86	0
MKNK2	6	M6 Luminal	4	45659.2	0.04	94.77	1.51	100	#CD1076	0.86	0
ADD1	6	M6 Luminal	4	6186.61	0.03	88.96	5.23	65.66	#CD1076	0.86	0
ATP7A	6	M6 Luminal	3	3895	0.05	59.08	9.26	60.61	#CD1076	0.86	0
COX6C	6	M6 Luminal	14	162711	0.05	99.34	0.15	100	#CD1076	0.86	0
GSTT1	6	M6 Luminal	3	11481.5	0.16	53.71	10.55	90.91	#CD1076	0.86	0
MUC1	6	M6 Luminal	7	58264.7	0.11	94.24	2.66	98.99	#CD1076	0.86	0
PRLR	6	M6 Luminal	4	4038.71	0.06	41.47	11.83	100	#CD1076	0.86	0
ADPRHL1	6	M6 Luminal	4	21054.6	0.05	41.61	10.98	88.89	#CD1076	0.87	0
AGBL2	6	M6 Luminal	6	18588.2	0.06	26.08	8.37	100	#CD1076	0.87	0
SAXO2	6	M6 Luminal	3	110.62	0.1	17.79	5.47	100	#CD1076	0.87	0.06
APBB2	6	M6 Luminal	8	56001.6	0.05	78.5	6.51	100	#CD1076	0.87	0
ASTE1	6	M6 Luminal	3	15240.7	0.04	55.55	6.87	100	#CD1076	0.87	0
CHST10	6	M6 Luminal	3	1574.78	0.05	58.97	3.81	100	#CD1076	0.87	0
CLUAP1	6	M6 Luminal	6	33036.1	0.04	55.3	7.56	88.89	#CD1076	0.87	0
ARHGAP36	6	M6 Luminal	4	42167.5	0.07	5.98	2.95	100	#CD1076	0.87	0.02
COL4A5	6	M6 Luminal	4	9160.81	0.08	61.5	14.55	93.94	#CD1076	0.87	0
ATP1A4	6	M6 Luminal	3	191027	0.11	25.18	9.1	18.18	#CD1076	0.87	0.04
COMMD3	6	M6 Luminal	3	5722.46	0.03	90.21	4.01	88.89	#CD1076	0.87	0
COMMD3-BMI1#BMI1	6	M6 Luminal	3	13373.8	0.04	85.4	6.43	88.89	#CD1076	0.87	0
COQ4	6	M6 Luminal	9	75380.1	0.05	64.55	10.14	88.89	#CD1076	0.87	0
DLG5	6	M6 Luminal	4	8071.19	0.06	65.13	6.07	100	#CD1076	0.87	0
EFCAB2	6	M6 Luminal	3	24671.4	0.08	27	10.72	17.17	#CD1076	0.87	0
EFCC1	6	M6 Luminal	3	3417.3	0.05	23.07	18.51	100	#CD1076	0.87	0
FAM102B	6	M6 Luminal	4	49679.6	0.06	77.86	7.54	100	#CD1076	0.87	0
FRAT1	6	M6 Luminal	7	69474.7	0.05	51.75	6.13	96.97	#CD1076	0.87	0
DCDC2	6	M6 Luminal	3	2497.44	0.13	18.54	8.88	100	#CD1076	0.87	0.01
DEFB132	6	M6 Luminal	3	51214.9	0.13	10.37	5.97	100	#CD1076	0.87	0.04
HTR7P1	6	M6 Luminal	3	16803	0.08	21.93	19.92	69.7	#CD1076	0.87	0
DHRS4	6	M6 Luminal	3	7063.01	0.04	78.3	4.36	73.74	#CD1076	0.87	0.01
HTT	6	M6 Luminal	7	40935.4	0.03	57.24	4.54	65.66	#CD1076	0.87	0
IP6K1	6	M6 Luminal	3	17101.1	0.03	67.07	6.41	100	#CD1076	0.87	0
KLHL26	6	M6 Luminal	3	13079.4	0.04	50.56	4.61	96.97	#CD1076	0.87	0
LRG1	6	M6 Luminal	3	9710.49	0.16	53.03	7.64	100	#CD1076	0.87	0
FAM95A#FAM95B1	6	M6 Luminal	3	2945.22	0.09	24.61	2.66	92.93	#CD1076	0.87	0.04
MEGF8	6	M6 Luminal	3	8051.57	0.05	50.04	22.05	100	#CD1076	0.87	0
MTA1	6	M6 Luminal	3	3970.73	0.04	67.57	8.84	35.35	#CD1076	0.87	0
MZT2A#MZT2B	6	M6 Luminal	6	45363.2	0.03	92.83	3.37	97.98	#CD1076	0.87	0
NPAS1	6	M6 Luminal	4	17447	0.07	18.68	10.97	93.94	#CD1076	0.87	0
PIGB	6	M6 Luminal	5	27170.7	0.04	57.74	4.89	100	#CD1076	0.87	0
PKP4	6	M6 Luminal	3	15906.2	0.04	66.39	11.18	100	#CD1076	0.87	0
L3MBTL1	6	M6 Luminal	5	15686.5	0.04	56.99	5.42	98.99	#CD1076	0.87	0.01
LOC100506318	6	M6 Luminal	3	1638	0.07	33.09	4.15	100	#CD1076	0.87	0.02
LOC643072	6	M6 Luminal	3	18354.8	0.07	36.71	7.82	95.96	#CD1076	0.87	0.03
PPP1R3C	6	M6 Luminal	3	1361.89	0.12	56.22	17.94	100	#CD1076	0.87	0
RALGPS1	6	M6 Luminal	6	70534.6	0.06	49.12	19.5	100	#CD1076	0.87	0
MS4A8	6	M6 Luminal	6	49337.3	0.07	20.32	13.54	100	#CD1076	0.87	0.04
REPS2	6	M6 Luminal	5	75337.8	0.09	46.6	6.4	100	#CD1076	0.87	0
RGL2	6	M6 Luminal	14	284180	0.04	91.41	1.93	100	#CD1076	0.87	0
SH3GLB2	6	M6 Luminal	8	40377.4	0.05	56.39	8.26	93.94	#CD1076	0.87	0
SHPK	6	M6 Luminal	3	22960.2	0.04	46.42	3.27	90.91	#CD1076	0.87	0
NPNT	6	M6 Luminal	5	11386.1	0.13	62.1	3.63	100	#CD1076	0.87	0.03
PABPC1L	6	M6 Luminal	3	24264.8	0.08	68.84	8.8	100	#CD1076	0.87	0.04
TFAP2A	6	M6 Luminal	3	20739.5	0.05	76.31	16.33	100	#CD1076	0.87	0
PGAP2	6	M6 Luminal	5	79103.6	0.05	77.94	2.8	21.21	#CD1076	0.87	0.01
TIPARP#TIPARP-AS1	6	M6 Luminal	3	4439	0.04	78.83	4.51	100	#CD1076	0.87	0
TJP3	6	M6 Luminal	17	331100	0.08	61	19.17	91.92	#CD1076	0.87	0
TNFSF10	6	M6 Luminal	3	23743.1	0.07	89.57	4.29	50.51	#CD1076	0.87	0
PYCARD-AS1	6	M6 Luminal	3	9447.71	0.06	38.14	2.08	52.53	#CD1076	0.87	0.03
TNRC6C	6	M6 Luminal	3	9532.87	0.07	55.76	9.17	97.98	#CD1076	0.87	0
TRPS1	6	M6 Luminal	4	64977.9	0.05	91.67	3.02	100	#CD1076	0.87	0
TSPAN1	6	M6 Luminal	6	15189.9	0.12	68.56	7.73	100	#CD1076	0.87	0
SERP2	6	M6 Luminal	3	2371.76	0.06	46.43	9.64	100	#CD1076	0.87	0.02
SERPINC1	6	M6 Luminal	3	49738.2	0.04	16.41	11.96	96.97	#CD1076	0.87	0.01
TSPAN31	6	M6 Luminal	4	20361.9	0.04	79.4	3.15	20.2	#CD1076	0.87	0
WFS1	6	M6 Luminal	7	62240.5	0.05	75.45	5.51	95.96	#CD1076	0.87	0
SP5	6	M6 Luminal	3	10029.7	0.09	28.69	7.62	77.78	#CD1076	0.87	0.03
SPAG17#WDR3	6	M6 Luminal	3	86.55	0.11	24.55	11.5	100	#CD1076	0.87	0.03
SPATA17	6	M6 Luminal	13	480674	0.1	38.41	9.81	90.91	#CD1076	0.87	0.01
TSTD1	6	M6 Luminal	6	32471	0.05	95.18	2.18	89.9	#CD1076	0.87	0.04
ULK2	6	M6 Luminal	8	99693.8	0.05	45.49	4.27	88.89	#CD1076	0.87	0.01
UNC5CL	6	M6 Luminal	3	6180.39	0.07	41.64	7.16	97.98	#CD1076	0.87	0.02
USP51	6	M6 Luminal	3	45968.6	0.07	40.61	3.67	92.93	#CD1076	0.87	0.01
ZNF18	6	M6 Luminal	6	32962	0.04	61.52	7.31	81.82	#CD1076	0.87	0.01
ALDH3A2	6	M6 Luminal	3	6311.3	0.05	77.64	6.88	88.89	#CD1076	0.87	0
DEPTOR	6	M6 Luminal	3	2289.45	0.06	69.2	14.1	100	#CD1076	0.87	0
NOS1AP	6	M6 Luminal	3	756.18	0.06	43.79	20.37	100	#CD1076	0.87	0
GATM	6	M6 Luminal	3	4636.52	0.07	58.52	12	100	#CD1076	0.87	0
C5AR2	6	M6 Luminal	3	2861.18	0.1	16.31	6.98	100	#CD1076	0.87	0
CACNA1F	6	M6 Luminal	3	110004	0.03	19.51	11.41	92.93	#CD1076	0.87	0
PDE4A	6	M6 Luminal	3	9832.88	0.05	59.2	5.64	48.48	#CD1076	0.87	0
AQP11	6	M6 Luminal	3	630.36	0.07	40.43	7.53	100	#CD1076	0.88	0
ATRIP	6	M6 Luminal	7	62544.9	0.05	55.68	1.44	27.27	#CD1076	0.88	0.1
CABP4	6	M6 Luminal	3	7191.29	0.06	48.6	10.91	93.94	#CD1076	0.88	0.09
FAR2P3	6	M6 Luminal	3	0	0.19	61.01	6.3	100	#CD1076	0.88	0.05
GATA3-AS1	6	M6 Luminal	10	62575.3	0.22	31.8	11.31	100	#CD1076	0.88	0.05
HEPACAM2	6	M6 Luminal	5	75180.4	0.15	14.16	9.38	100	#CD1076	0.88	0.05
KLHDC7A	6	M6 Luminal	3	8758.05	0.13	28.4	5.7	100	#CD1076	0.88	0.05
MAPT-AS1	6	M6 Luminal	4	23522.8	0.05	46.84	4.84	100	#CD1076	0.88	0.06
PVALB	6	M6 Luminal	5	12480.9	0.13	20.67	8.33	100	#CD1076	0.88	0.07
SAMD15	6	M6 Luminal	3	3147.52	0.07	27.93	2.52	97.98	#CD1076	0.88	0.05
ABCC6	6	M6 Luminal	3	17009.1	0.05	34.4	11.03	100	#CD1076	0.88	0.01
ACOX2	6	M6 Luminal	4	25662.2	0.13	61.21	7.19	89.9	#CD1076	0.88	0.01
AFMID	6	M6 Luminal	3	33926.6	0.07	40.43	7.94	100	#CD1076	0.88	0.04
BOD1L1	6	M6 Luminal	3	569.95	0.03	77.25	2.5	73.74	#CD1076	0.88	0
AREG	6	M6 Luminal	4	121872	0.16	15.2	9.31	100	#CD1076	0.88	0.01
AZU1	6	M6 Luminal	4	6671.86	0.06	17.69	4.12	100	#CD1076	0.88	0.03
BBS5	6	M6 Luminal	4	27602.4	0.05	37.05	19.3	98.99	#CD1076	0.88	0.02
CHRD	6	M6 Luminal	3	1231.2	0.08	40.98	7.69	100	#CD1076	0.88	0
DCAF11	6	M6 Luminal	4	138382	0.03	69.71	4.87	73.74	#CD1076	0.88	0
C5	6	M6 Luminal	5	26289.8	0.06	44.75	9.45	98.99	#CD1076	0.88	0.01
DNAH7	6	M6 Luminal	14	58374.4	0.05	30.23	7.45	100	#CD1076	0.88	0
COL4A6	6	M6 Luminal	4	19645	0.07	20.43	6.18	93.94	#CD1076	0.88	0.03
D2HGDH	6	M6 Luminal	12	173074	0.05	76.14	10.64	31.31	#CD1076	0.88	0.01
EFHD1	6	M6 Luminal	3	4188.73	0.05	96.69	1.15	100	#CD1076	0.88	0
DDO	6	M6 Luminal	3	9059.04	0.06	23	13.91	100	#CD1076	0.88	0.02
DHRS4-AS1	6	M6 Luminal	4	21518.6	0.06	71.13	13.48	98.99	#CD1076	0.88	0.04
FARP2	6	M6 Luminal	3	3991.68	0.04	50.53	3.57	100	#CD1076	0.88	0
DPY19L1P1	6	M6 Luminal	3	7639.1	0.09	11.28	7.18	90.91	#CD1076	0.88	0.03
FBXL2	6	M6 Luminal	3	4488.76	0.05	60.39	4.85	74.75	#CD1076	0.88	0
IRX5	6	M6 Luminal	5	27948.8	0.05	86.98	3.29	100	#CD1076	0.88	0
FAM149A	6	M6 Luminal	3	21269	0.07	26.1	4.51	40.4	#CD1076	0.88	0.02
LDLRAD4	6	M6 Luminal	3	234.6	0.06	55.93	6.22	100	#CD1076	0.88	0
MTERF4	6	M6 Luminal	3	21161.1	0.03	50.98	11.9	31.31	#CD1076	0.88	0
GPR160	6	M6 Luminal	10	77314.7	0.07	88.56	3.31	100	#CD1076	0.88	0.02
GTF2IRD2#GTF2IRD2B	6	M6 Luminal	3	53378.1	0.05	68.49	10.51	100	#CD1076	0.88	0.03
NECTIN2	6	M6 Luminal	10	171713	0.04	77.32	7.52	91.92	#CD1076	0.88	0
KBTBD3	6	M6 Luminal	3	2271.38	0.06	33.72	10.79	100	#CD1076	0.88	0.03
KCNJ11	6	M6 Luminal	4	16151	0.09	29.22	4.98	98.99	#CD1076	0.88	0.02
POMGNT1	6	M6 Luminal	4	44939.6	0.04	65.99	9.5	85.86	#CD1076	0.88	0
LINC00467	6	M6 Luminal	5	58735.8	0.06	59.47	8.46	90.91	#CD1076	0.88	0.03
LOC100286925	6	M6 Luminal	3	24765.3	0.07	24.47	2.79	98.99	#CD1076	0.88	0.04
LYRM9	6	M6 Luminal	6	73351.7	0.06	50.05	4.18	98.99	#CD1076	0.88	0.02
MAGI2	6	M6 Luminal	3	5272.77	0.07	21.35	14.18	90.91	#CD1076	0.88	0.02
MAST4	6	M6 Luminal	4	11848.2	0.06	76.15	7.4	100	#CD1076	0.88	0.01
MIR4784#MZT2A	6	M6 Luminal	5	46379	0.04	94.45	1.12	97.98	#CD1076	0.88	0.02
SC5D	6	M6 Luminal	3	9436.88	0.05	63.16	17.19	100	#CD1076	0.88	0
SFXN5	6	M6 Luminal	5	5320.5	0.06	55.19	10.88	98.99	#CD1076	0.88	0
NANOG	6	M6 Luminal	8	86132.7	0.08	24.75	14.51	23.23	#CD1076	0.88	0.01
SIDT1	6	M6 Luminal	4	36952.2	0.06	63.13	15.47	100	#CD1076	0.88	0
NEK11	6	M6 Luminal	11	129152	0.05	57.74	9.49	100	#CD1076	0.88	0.01
NRXN3	6	M6 Luminal	3	9329.14	0.06	17.67	12.68	95.96	#CD1076	0.88	0.01
SYTL1	6	M6 Luminal	3	5274.54	0.05	75.54	8.79	97.98	#CD1076	0.88	0
THNSL2	6	M6 Luminal	3	1357.97	0.06	55.76	4.18	100	#CD1076	0.88	0
RTN4RL1	6	M6 Luminal	4	2701.64	0.09	51.78	9.09	100	#CD1076	0.88	0.02
TPBG	6	M6 Luminal	5	24755.9	0.05	88.1	7.82	100	#CD1076	0.88	0
SLC22A4	6	M6 Luminal	3	16113.9	0.07	46.05	7.54	100	#CD1076	0.88	0.01
TMC4	6	M6 Luminal	21	298062	0.08	88.2	4.36	100	#CD1076	0.88	0.01
TTC31	6	M6 Luminal	3	7839.87	0.03	73.72	6.02	65.66	#CD1076	0.88	0.01
EEF1A1	6	M6 Luminal	3	34950.1	0.03	96.05	3.89	100	#CD1076	0.88	0
MIR631#NEIL1	6	M6 Luminal	5	31633.8	0.06	53.22	7.95	100	#CD1076	0.88	0
BCAT2	6	M6 Luminal	3	1127.93	0.04	67.33	9.69	100	#CD1076	0.88	0
RARA	6	M6 Luminal	3	59101.4	0.05	60.08	13.68	100	#CD1076	0.88	0
ADCY6	6	M6 Luminal	8	56522.8	0.04	76.59	4.61	100	#CD1076	0.89	0
ANKMY1	6	M6 Luminal	3	13576.7	0.05	39.46	13.6	93.94	#CD1076	0.89	0
ADAMTS19	6	M6 Luminal	3	1324.42	0.08	10.96	6.63	100	#CD1076	0.89	0.08
BPIFB1	6	M6 Luminal	3	420.95	0.2	34.12	14.11	100	#CD1076	0.89	0.07
CCDC159	6	M6 Luminal	9	137821	0.06	55.09	4.19	92.93	#CD1076	0.89	0.06
CCDC183	6	M6 Luminal	3	4397.66	0.07	36.08	12.31	100	#CD1076	0.89	0.05
CCDC65	6	M6 Luminal	3	564.85	0.06	21.31	10.72	100	#CD1076	0.89	0.07
DICER1-AS1	6	M6 Luminal	10	70751.4	0.06	38.37	10.26	28.28	#CD1076	0.89	0.06
DNAH12	6	M6 Luminal	3	794.8	0.07	27.75	13.99	100	#CD1076	0.89	0.08
FER1L5	6	M6 Luminal	3	1214.9	0.06	16.76	3.67	100	#CD1076	0.89	0.12
LOC645513	6	M6 Luminal	4	10333.3	0.07	33.4	8.93	87.88	#CD1076	0.89	0.07
MINOS1	6	M6 Luminal	4	16384.6	0.04	74.94	2.43	96.97	#CD1076	0.89	0.05
PIH1D2	6	M6 Luminal	6	58085.8	0.09	25.83	7.48	100	#CD1076	0.89	0.08
POTEM	6	M6 Luminal	8	66838.1	0.18	61.03	10.2	100	#CD1076	0.89	0.08
PRRT3	6	M6 Luminal	8	33798.9	0.09	56.55	7.14	97.98	#CD1076	0.89	0.06
RELL1	6	M6 Luminal	3	28700.4	0.04	67.06	20.35	100	#CD1076	0.89	0.06
SLITRK6	6	M6 Luminal	3	5567.63	0.25	47.56	13.81	100	#CD1076	0.89	0.06
VSIG10L2	6	M6 Luminal	3	16724.1	0.09	32.02	3.96	100	#CD1076	0.89	0.09
KIAA0753	6	M6 Luminal	4	14024	0.04	64.76	4.9	83.84	#CD1076	0.89	0
PIGT	6	M6 Luminal	6	22254.6	0.03	89.94	2.98	100	#CD1076	0.89	0
ANKRD24	6	M6 Luminal	3	24126.5	0.06	51.15	9.58	97.98	#CD1076	0.89	0.04
ARHGEF12	6	M6 Luminal	6	77494.5	0.03	88.92	6.63	100	#CD1076	0.89	0.01
BMP4	6	M6 Luminal	3	9556.45	0.08	47.63	17.77	100	#CD1076	0.89	0.01
BMPR1B	6	M6 Luminal	4	1637.85	0.18	27.41	11.19	100	#CD1076	0.89	0.01
C15orf48	6	M6 Luminal	3	44545	0.11	72.49	11.73	93.94	#CD1076	0.89	0.04
CDAN1	6	M6 Luminal	3	6407	0.03	64.24	5.11	98.99	#CD1076	0.89	0.02
CLHC1	6	M6 Luminal	4	4885.11	0.07	49.66	11.4	61.62	#CD1076	0.89	0.03
CTPS2	6	M6 Luminal	3	6621.67	0.04	70.46	11.57	33.33	#CD1076	0.89	0.01
SNAPC2	6	M6 Luminal	5	61226.9	0.04	49.77	7.39	16.16	#CD1076	0.89	0
DCDC1	6	M6 Luminal	7	77757.3	0.13	13.01	11.19	100	#CD1076	0.89	0.04
DCST2	6	M6 Luminal	3	7665.83	0.09	25.11	3.72	88.89	#CD1076	0.89	0.03
DUBR	6	M6 Luminal	6	20783.9	0.08	43.44	8.59	100	#CD1076	0.89	0.03
FBXL15	6	M6 Luminal	6	24649.7	0.04	51.33	10.89	25.25	#CD1076	0.89	0.01
FUZ	6	M6 Luminal	3	9090.72	0.04	49.41	6.57	93.94	#CD1076	0.89	0.01
GOLM1	6	M6 Luminal	3	21773.5	0.06	80.85	8.65	100	#CD1076	0.89	0.01
SYTL2	6	M6 Luminal	4	23329.1	0.07	58.72	27.2	100	#CD1076	0.89	0
JHY	6	M6 Luminal	4	36533.3	0.08	27.28	8.38	93.94	#CD1076	0.89	0.02
KIAA0232	6	M6 Luminal	10	96028.3	0.04	74.82	8.78	79.8	#CD1076	0.89	0.01
TMBIM6	6	M6 Luminal	8	94380.4	0.03	98.02	0.38	55.56	#CD1076	0.89	0
LOC400768	6	M6 Luminal	3	1635.11	0.12	23.14	11.8	100	#CD1076	0.89	0.03
LRRC56	6	M6 Luminal	7	58863	0.06	53.85	8.42	100	#CD1076	0.89	0.01
LYPD3	6	M6 Luminal	3	10807.8	0.07	66.17	4.3	97.98	#CD1076	0.89	0.02
TMEM254	6	M6 Luminal	7	79887	0.04	62.69	18.93	43.43	#CD1076	0.89	0
NR2E3	6	M6 Luminal	3	608.54	0.06	28.37	4.7	100	#CD1076	0.89	0.02
NT5M	6	M6 Luminal	5	50235.2	0.06	29.36	10.06	93.94	#CD1076	0.89	0.02
PBX1	6	M6 Luminal	3	2618	0.05	93.78	3.18	100	#CD1076	0.89	0.01
PEX11A	6	M6 Luminal	6	98221.7	0.06	57.33	12.2	100	#CD1076	0.89	0.01
PEX11G	6	M6 Luminal	5	40384.7	0.04	56.88	12.4	93.94	#CD1076	0.89	0.04
TSC22D3	6	M6 Luminal	3	734.43	0.04	83.68	10.49	100	#CD1076	0.89	0
PLA2G3	6	M6 Luminal	4	51992	0.06	18.85	6.17	100	#CD1076	0.89	0.03
PRRG2	6	M6 Luminal	5	56609.5	0.05	43.5	7.51	100	#CD1076	0.89	0.01
RETSAT	6	M6 Luminal	3	38071.4	0.04	75.56	5.74	100	#CD1076	0.89	0.01
SERTAD3	6	M6 Luminal	4	38917	0.05	67.38	3.24	96.97	#CD1076	0.89	0.02
SLC25A29	6	M6 Luminal	3	36688.1	0.05	75	6.98	98.99	#CD1076	0.89	0.01
STX18	6	M6 Luminal	4	6159.07	0.03	71.57	6.87	73.74	#CD1076	0.89	0.01
TFAP2B	6	M6 Luminal	12	176331	0.23	49.9	17.8	100	#CD1076	0.89	0.02
THTPA#AP1G2#ZFHX2-AS1	6	M6 Luminal	6	165448	0.04	67.75	3.8	73.74	#CD1076	0.89	0.01
TRH	6	M6 Luminal	4	19281	0.07	21.46	11.26	100	#CD1076	0.89	0.01
TUBA3C#TUBA3D	6	M6 Luminal	4	21742.2	0.05	61.66	4.18	80.81	#CD1076	0.89	0.04
ZNF484	6	M6 Luminal	3	33407	0.04	29.31	8.41	100	#CD1076	0.89	0.01
HSD17B8	6	M6 Luminal	6	113997	0.04	68.72	5.35	97.98	#CD1076	0.89	0
CTSF	6	M6 Luminal	5	31401.4	0.05	76.77	7	100	#CD1076	0.89	0
SCNN1D	6	M6 Luminal	5	21887.6	0.06	28.1	6.64	36.36	#CD1076	0.89	0
PRKAB1	6	M6 Luminal	6	29125.6	0.05	59.65	9.94	76.77	#CD1076	0.89	0
MTHFR	6	M6 Luminal	3	8032.3	0.06	51.53	20.11	100	#CD1076	0.89	0
BCL6	6	M6 Luminal	3	10641.1	0.04	75.15	2.84	88.89	#CD1076	0.9	0
ANKRD30B	6	M6 Luminal	4	8536.71	0.15	17.2	13.68	100	#CD1076	0.9	0.11
C11orf70	6	M6 Luminal	3	1462.07	0.1	29.39	13.95	95.96	#CD1076	0.9	0.07
C2orf92	6	M6 Luminal	4	25477.2	0.07	41.16	5.08	18.18	#CD1076	0.9	0.06
C5orf63	6	M6 Luminal	3	3100.64	0.08	39.07	5.97	100	#CD1076	0.9	0.08
CBWD6	6	M6 Luminal	5	42056.6	0.05	69.56	11.23	15.15	#CD1076	0.9	0.09
CCDC96	6	M6 Luminal	17	209861	0.07	42.49	9.55	97.98	#CD1076	0.9	0.05
CDHR3	6	M6 Luminal	4	8306.48	0.08	21.35	10.22	76.77	#CD1076	0.9	0.08
CST9	6	M6 Luminal	3	3572.79	0.06	20.64	11.84	100	#CD1076	0.9	0.16
DNAAF1	6	M6 Luminal	3	16630	0.08	38.52	17.55	100	#CD1076	0.9	0.05
KIAA1210	6	M6 Luminal	3	20284.1	0.09	16.19	11.75	100	#CD1076	0.9	0.08
KLHL42	6	M6 Luminal	5	69264.5	0.04	79.97	10.34	57.58	#CD1076	0.9	0.05
LINC00865	6	M6 Luminal	4	30563.7	0.08	54.64	1.94	100	#CD1076	0.9	0.08
LOC100506966	6	M6 Luminal	3	6424.86	0.1	65.47	7.08	100	#CD1076	0.9	0.11
LOC101927972	6	M6 Luminal	3	20009.1	0.11	9.21	3.22	100	#CD1076	0.9	0.13
SNTN	6	M6 Luminal	3	372.23	0.09	12.71	5.77	100	#CD1076	0.9	0.15
STH	6	M6 Luminal	6	12905.8	0.07	37.21	6.52	100	#CD1076	0.9	0.12
TBC1D14	6	M6 Luminal	4	20374.5	0.03	85.09	4.53	80.81	#CD1076	0.9	0.06
TMEM185A	6	M6 Luminal	3	11355.5	0.04	65.02	5.24	100	#CD1076	0.9	0.12
TMEM225B	6	M6 Luminal	3	10587.6	0.1	31.4	8.29	40.4	#CD1076	0.9	0.08
TMEM268	6	M6 Luminal	4	16970.8	0.05	67.97	11.29	100	#CD1076	0.9	0.05
WDR63	6	M6 Luminal	3	4848.38	0.06	25.12	16.89	100	#CD1076	0.9	0.05
ZNF846	6	M6 Luminal	3	5241.17	0.1	32.4	11.9	100	#CD1076	0.9	0.18
AGL	6	M6 Luminal	3	12402.7	0.06	78.62	14.24	88.89	#CD1076	0.9	0.03
ATP7B	6	M6 Luminal	4	14206.6	0.08	56.69	5.51	100	#CD1076	0.9	0.03
BAG1	6	M6 Luminal	4	31356.5	0.05	77.47	4.77	100	#CD1076	0.9	0.01
BCAR3	6	M6 Luminal	5	41656.2	0.06	57.84	14.96	98.99	#CD1076	0.9	0.01
C1orf115	6	M6 Luminal	5	19640.7	0.08	74.12	5.38	100	#CD1076	0.9	0
BEX1	6	M6 Luminal	3	17182.8	0.11	35.06	10.78	100	#CD1076	0.9	0.01
HYI	6	M6 Luminal	4	26849.3	0.05	61.46	8.82	97.98	#CD1076	0.9	0
CARD10	6	M6 Luminal	3	8108.68	0.05	63.98	6.88	100	#CD1076	0.9	0.03
CASP9	6	M6 Luminal	3	3682.9	0.03	65.35	8.59	96.97	#CD1076	0.9	0.01
CERS6#CERS6-AS1	6	M6 Luminal	12	103764	0.05	84.37	5.2	100	#CD1076	0.9	0.01
CFAP44	6	M6 Luminal	5	43957.6	0.06	38.03	9.9	83.84	#CD1076	0.9	0.01
CISH	6	M6 Luminal	3	2571.23	0.05	80.14	4.4	100	#CD1076	0.9	0.01
CYP4F11	6	M6 Luminal	3	34495.9	0.1	7.21	5.19	100	#CD1076	0.9	0.01
DAGLA	6	M6 Luminal	3	45579.6	0.06	30.38	5.71	94.95	#CD1076	0.9	0.03
DISP1#DISP1#ENSG00000198506	6	M6 Luminal	4	13319.2	0.05	50.26	2.27	100	#CD1076	0.9	0.02
DRG2	6	M6 Luminal	4	12538.9	0.03	54.85	7.8	19.19	#CD1076	0.9	0.02
EGF	6	M6 Luminal	4	11523.8	0.08	29.66	10.05	100	#CD1076	0.9	0.02
EML2#EML2-AS1	6	M6 Luminal	4	519.18	0.04	68.58	2.62	100	#CD1076	0.9	0.01
EPB41L4A	6	M6 Luminal	4	12232	0.08	25.93	11.36	100	#CD1076	0.9	0.02
FAM193A	6	M6 Luminal	8	23166.9	0.04	78.62	3.04	65.66	#CD1076	0.9	0.01
FASN	6	M6 Luminal	4	25727	0.07	89.62	9.02	100	#CD1076	0.9	0.01
GLS2	6	M6 Luminal	5	31993.4	0.08	28.16	6.74	100	#CD1076	0.9	0.01
GOLGA2P5	6	M6 Luminal	6	16750.2	0.07	36.76	11.8	89.9	#CD1076	0.9	0.02
GPATCH2	6	M6 Luminal	3	5232.35	0.05	61.2	9.27	78.79	#CD1076	0.9	0.02
GREB1L	6	M6 Luminal	5	7343.61	0.1	41.39	12.57	97.98	#CD1076	0.9	0.02
PON2	6	M6 Luminal	3	28092.2	0.04	88.61	3.46	87.88	#CD1076	0.9	0
IQCH	6	M6 Luminal	4	7899.57	0.1	14.01	8.69	100	#CD1076	0.9	0.03
ITIH6	6	M6 Luminal	4	9723.02	0.11	39.67	21.76	100	#CD1076	0.9	0.03
KCTD6	6	M6 Luminal	7	57367.6	0.09	62.02	9.35	89.9	#CD1076	0.9	0.02
KIAA1324L	6	M6 Luminal	3	737.99	0.09	49.59	5.89	100	#CD1076	0.9	0.01
KIF9	6	M6 Luminal	4	23182.2	0.05	56.19	13.29	100	#CD1076	0.9	0.02
LRTOMT	6	M6 Luminal	7	84180.2	0.07	52.58	4.94	97.98	#CD1076	0.9	0.02
PLK2	6	M6 Luminal	4	15693.2	0.07	81.6	9.46	100	#CD1076	0.9	0.01
PTPN13	6	M6 Luminal	3	21948.2	0.07	53.31	14.85	4.04	#CD1076	0.9	0
PPP4R4	6	M6 Luminal	3	777.22	0.06	15.96	8.81	100	#CD1076	0.9	0.01
SLC30A1	6	M6 Luminal	6	34786	0.04	85.28	7.75	100	#CD1076	0.9	0
RREB1	6	M6 Luminal	3	75995.8	0.03	82.11	8.76	100	#CD1076	0.9	0.01
RRNAD1	6	M6 Luminal	10	95147.4	0.04	62.36	4.38	88.89	#CD1076	0.9	0.01
RTN2	6	M6 Luminal	4	30094.8	0.06	57.22	3.6	97.98	#CD1076	0.9	0.01
SAXO1	6	M6 Luminal	3	18120.9	0.09	31.75	23.42	93.94	#CD1076	0.9	0.02
SCGB2A1	6	M6 Luminal	4	5455.81	0.22	43.38	16.94	100	#CD1076	0.9	0.03
SELENBP1	6	M6 Luminal	4	18978.9	0.06	90.64	2.04	100	#CD1076	0.9	0.02
TESMIN	6	M6 Luminal	3	2638.14	0.08	40.85	6.06	100	#CD1076	0.9	0
SPHK2	6	M6 Luminal	3	27440.7	0.04	37.06	8.8	86.87	#CD1076	0.9	0.01
SPRED2	6	M6 Luminal	8	59206.8	0.05	80.77	6.61	100	#CD1076	0.9	0.01
STEAP1	6	M6 Luminal	3	49604.5	0.07	62.46	11.06	95.96	#CD1076	0.9	0.03
STK36	6	M6 Luminal	17	221603	0.04	74.35	11.88	100	#CD1076	0.9	0.02
SUOX	6	M6 Luminal	20	247260	0.04	63.43	6.72	96.97	#CD1076	0.9	0.01
TC2N	6	M6 Luminal	6	54975.1	0.08	71.57	12.17	100	#CD1076	0.9	0.04
TOM1L2	6	M6 Luminal	3	45395.3	0.05	63.54	5.59	8.08	#CD1076	0.9	0.01
TRIM41	6	M6 Luminal	6	33118.4	0.04	77.56	3.22	79.8	#CD1076	0.9	0.01
UGT2B28	6	M6 Luminal	5	30535.7	0.18	25.31	12.73	100	#CD1076	0.9	0.04
VPS37C	6	M6 Luminal	3	14751.5	0.03	85.07	9.05	98.99	#CD1076	0.9	0.01
VPS39	6	M6 Luminal	3	9153.89	0.04	71.99	5.95	77.78	#CD1076	0.9	0.01
WDR78	6	M6 Luminal	3	10359.2	0.05	37.36	6.5	100	#CD1076	0.9	0.03
C19orf18	6	M6 Luminal	4	39934.7	0.09	39.84	3.12	100	#CD1076	0.91	0.11
C2orf27A#C2orf27B	6	M6 Luminal	3	5393.82	0.06	53.25	9.84	100	#CD1076	0.91	0.08
CRNDE	6	M6 Luminal	3	10184.7	0.06	90.24	2.98	100	#CD1076	0.91	0.12
CYP2E1	6	M6 Luminal	3	3868.86	0.07	37.99	6.56	100	#CD1076	0.91	0.07
DNAH5	6	M6 Luminal	4	39703.5	0.11	37.37	4.58	100	#CD1076	0.91	0.07
DZIP3	6	M6 Luminal	3	7319.46	0.05	49.92	9.8	98.99	#CD1076	0.91	0.05
GLB1L	6	M6 Luminal	3	9793.93	0.04	51.72	5.26	91.92	#CD1076	0.91	0.06
HOMEZ	6	M6 Luminal	3	2833.59	0.04	38.21	7.05	100	#CD1076	0.91	0.1
ING5	6	M6 Luminal	3	22235.9	0.04	61.83	6.51	51.52	#CD1076	0.91	0.1
IRX2	6	M6 Luminal	3	2006.91	0.1	59.18	8.99	100	#CD1076	0.91	0.08
LCA5L	6	M6 Luminal	5	34673.7	0.06	35.2	7.22	100	#CD1076	0.91	0.09
LOC100508546	6	M6 Luminal	3	17118.1	0.09	42.54	4.45	40.4	#CD1076	0.91	0.16
LOC285097	6	M6 Luminal	11	188613	0.25	41.04	12.19	100	#CD1076	0.91	0.16
MPP7	6	M6 Luminal	3	5207.57	0.1	34.62	9.11	100	#CD1076	0.91	0.08
MSX2	6	M6 Luminal	11	101831	0.09	44.27	8.58	100	#CD1076	0.91	0.05
NUDT16P1	6	M6 Luminal	5	33182.4	0.1	24.05	5.23	100	#CD1076	0.91	0.15
PATZ1	6	M6 Luminal	7	83014.8	0.04	73.11	3.61	98.99	#CD1076	0.91	0.06
PON3	6	M6 Luminal	3	73710.3	0.16	46.72	6.34	100	#CD1076	0.91	0.05
RGS8	6	M6 Luminal	3	10958.3	0.07	44.9	3.02	31.31	#CD1076	0.91	0.17
SHROOM3	6	M6 Luminal	5	18882.2	0.06	83.29	6.48	36.36	#CD1076	0.91	0.06
SPEF2	6	M6 Luminal	4	4832.19	0.06	53.51	10.77	100	#CD1076	0.91	0.16
TAF1A-AS1	6	M6 Luminal	4	19870	0.1	31.45	9.82	93.94	#CD1076	0.91	0.16
TCEAL3	6	M6 Luminal	12	99279.9	0.06	89.99	5.48	100	#CD1076	0.91	0.09
TMEM128	6	M6 Luminal	6	30499.2	0.06	78.2	3.82	73.74	#CD1076	0.91	0.07
TNRC18#TNRC18P2	6	M6 Luminal	3	4032.33	0.04	81.41	3.19	100	#CD1076	0.91	0.19
TSNAXIP1	6	M6 Luminal	3	4125.06	0.03	42.52	6.55	100	#CD1076	0.91	0.06
VPS37D	6	M6 Luminal	5	34491.2	0.06	55.67	14.7	95.96	#CD1076	0.91	0.08
ZNF205-AS1	6	M6 Luminal	3	9405.91	0.08	19.7	4.59	100	#CD1076	0.91	0.05
ZSWIM5	6	M6 Luminal	3	30576.4	0.11	41.29	7.91	100	#CD1076	0.91	0.1
ACSS3	6	M6 Luminal	3	4524.92	0.05	48.66	4.43	98.99	#CD1076	0.91	0.03
ACVR1B	6	M6 Luminal	3	10076.3	0.04	83.86	4.4	98.99	#CD1076	0.91	0.02
ADCY9	6	M6 Luminal	3	572.63	0.06	61.97	10.29	100	#CD1076	0.91	0.02
ARHGAP35	6	M6 Luminal	5	14001	0.04	64.08	26.71	100	#CD1076	0.91	0.03
ATPIF1	6	M6 Luminal	3	54698.3	0.03	87.13	1.95	97.98	#CD1076	0.91	0.03
BCOR	6	M6 Luminal	3	9289.35	0.05	52.66	19.87	100	#CD1076	0.91	0.01
BRD8	6	M6 Luminal	10	72151.6	0.04	82.7	6.43	67.68	#CD1076	0.91	0.01
C11orf1	6	M6 Luminal	8	66692.6	0.06	61.68	25.6	100	#CD1076	0.91	0.02
C11orf52	6	M6 Luminal	5	31195	0.06	63.63	12.29	100	#CD1076	0.91	0.02
CTBP1	6	M6 Luminal	3	460.81	0.03	92.81	3.59	65.66	#CD1076	0.91	0.02
DUSP4	6	M6 Luminal	4	12045.8	0.11	70.66	14.22	100	#CD1076	0.91	0.01
ENPP4	6	M6 Luminal	5	23997	0.06	46.87	11.7	100	#CD1076	0.91	0.01
FAH	6	M6 Luminal	4	5714.78	0.06	59.08	11.82	100	#CD1076	0.91	0.02
FAM102A	6	M6 Luminal	4	28206.3	0.04	86.35	2.3	93.94	#CD1076	0.91	0.02
FBXO2	6	M6 Luminal	3	16423.7	0.07	44.65	9.3	92.93	#CD1076	0.91	0.03
GDAP1	6	M6 Luminal	3	5272.06	0.1	30.9	12.81	100	#CD1076	0.91	0.02
GHRH	6	M6 Luminal	3	934.81	0.06	18.93	1.87	100	#CD1076	0.91	0.03
IGSF21	6	M6 Luminal	3	44280.1	0.12	40.36	10.46	98.99	#CD1076	0.91	0.04
IP6K2	6	M6 Luminal	3	42499	0.03	75.39	6.54	100	#CD1076	0.91	0.01
IVD	6	M6 Luminal	6	64401.5	0.04	65.4	10.72	98.99	#CD1076	0.91	0.01
KCNK15	6	M6 Luminal	4	4811.41	0.11	20.69	4.47	100	#CD1076	0.91	0.03
KCNK6	6	M6 Luminal	4	15659.4	0.08	66.55	7.57	100	#CD1076	0.91	0.03
MAK	6	M6 Luminal	3	2165.54	0.09	17.85	7.31	100	#CD1076	0.91	0.01
NAPA#NAPA-AS1	6	M6 Luminal	6	58822.8	0.04	77.31	7.83	38.38	#CD1076	0.91	0.03
PARD6B	6	M6 Luminal	3	6078.65	0.08	12.49	4.75	100	#CD1076	0.91	0.01
PLCD3	6	M6 Luminal	4	16673.1	0.05	49.31	10.06	50.51	#CD1076	0.91	0.03
PPP1R26	6	M6 Luminal	4	11542.2	0.04	62.96	7.09	100	#CD1076	0.91	0.01
PRR15L	6	M6 Luminal	5	46441.3	0.05	79.32	3.03	96.97	#CD1076	0.91	0.01
PYCARD	6	M6 Luminal	3	5494.01	0.07	84.4	4.31	52.53	#CD1076	0.91	0.02
RAB17	6	M6 Luminal	7	27403.4	0.05	65.51	4.26	100	#CD1076	0.91	0.01
RAB5B	6	M6 Luminal	9	108977	0.04	77.91	8.42	91.92	#CD1076	0.91	0.04
RBBP7	6	M6 Luminal	4	32791.4	0.03	95.49	1.3	33.33	#CD1076	0.91	0.02
RMND1	6	M6 Luminal	4	6621.92	0.06	55.01	15.37	100	#CD1076	0.91	0.01
RPH3AL	6	M6 Luminal	3	27147.7	0.06	43.7	6.99	90.91	#CD1076	0.91	0.01
SBSPON	6	M6 Luminal	3	98894.1	0.14	31.02	19.61	100	#CD1076	0.91	0.02
SH3D21#AL591845.1	6	M6 Luminal	3	10372.4	0.04	43.68	8.4	97.98	#CD1076	0.91	0.01
SH3RF1	6	M6 Luminal	7	149015	0.05	67.87	9.08	98.99	#CD1076	0.91	0.03
SLC2A10	6	M6 Luminal	5	41015.5	0.06	86.53	5.37	100	#CD1076	0.91	0.02
TM7SF3	6	M6 Luminal	3	8574.88	0.05	53.26	18.14	57.58	#CD1076	0.91	0.01
TSPAN13	6	M6 Luminal	12	257370	0.05	97.85	0.8	100	#CD1076	0.91	0.02
WDR60	6	M6 Luminal	4	38208.5	0.06	55.37	17.56	94.95	#CD1076	0.91	0.02
ADGB	6	M6 Luminal	4	40884.1	0.1	9.37	1.05	6.06	#CD1076	0.92	0.13
AKAP5	6	M6 Luminal	3	12943.9	0.09	17.15	5.39	100	#CD1076	0.92	0.07
AMDHD1	6	M6 Luminal	3	1108.64	0.1	25.57	15.52	100	#CD1076	0.92	0.15
AMIGO1	6	M6 Luminal	3	7093.43	0.06	40.64	3.89	100	#CD1076	0.92	0.18
ARRDC1-AS1	6	M6 Luminal	3	12291.5	0.05	54.64	10.53	59.6	#CD1076	0.92	0.14
ATP6V1G1	6	M6 Luminal	3	32111.6	0.03	96.58	2.07	100	#CD1076	0.92	0.05
C16orf46	6	M6 Luminal	3	20737.5	0.07	43.2	11.39	80.81	#CD1076	0.92	0.12
CARD19	6	M6 Luminal	7	23264.5	0.04	72.75	15.38	100	#CD1076	0.92	0.11
CCDC74B#CCDC74A	6	M6 Luminal	3	10094.4	0.12	32.66	22.99	100	#CD1076	0.92	0.23
CCDC83	6	M6 Luminal	3	5377.97	0.09	9.78	8.05	100	#CD1076	0.92	0.14
CHADL	6	M6 Luminal	3	4736.56	0.05	39.6	7.52	97.98	#CD1076	0.92	0.29
CHIC1	6	M6 Luminal	3	270.77	0.07	54.79	11.36	100	#CD1076	0.92	0.16
CHRNA6	6	M6 Luminal	3	71265.9	0.04	35.47	4.2	91.92	#CD1076	0.92	0.08
CHST8	6	M6 Luminal	4	4644.39	0.06	35.68	6.92	100	#CD1076	0.92	0.06
CLDN12#CDK14	6	M6 Luminal	5	62643.5	0.04	80.02	7.43	98.99	#CD1076	0.92	0.05
CSRNP2	6	M6 Luminal	3	4680.11	0.03	71.11	3.96	100	#CD1076	0.92	0.05
CTNND2	6	M6 Luminal	3	9009.87	0.09	26.87	12.45	98.99	#CD1076	0.92	0.1
DLX2	6	M6 Luminal	3	16241.7	0.07	38.71	8.19	96.97	#CD1076	0.92	0.08
DOC2A	6	M6 Luminal	3	2860.97	0.06	34.27	8.39	98.99	#CD1076	0.92	0.08
DYDC2	6	M6 Luminal	3	6129.95	0.05	16.67	7.07	100	#CD1076	0.92	0.13
ETNK2	6	M6 Luminal	6	91413.3	0.07	52.99	3.59	100	#CD1076	0.92	0.05
FAM221B	6	M6 Luminal	3	6638.13	0.06	18	3.51	100	#CD1076	0.92	0.2
FAM3B	6	M6 Luminal	3	31985.9	0.21	36.73	11.36	100	#CD1076	0.92	0.16
FBXO36	6	M6 Luminal	4	9998.24	0.07	37.82	4.67	100	#CD1076	0.92	0.16
HIVEP3#1	6	M6 Luminal	4	33016.4	0.1	55.6	7.08	97.98	#CD1076	0.92	0.17
IGFALS	6	M6 Luminal	4	9028.86	0.05	38.13	6.63	98.99	#CD1076	0.92	0.09
INTU	6	M6 Luminal	10	113855	0.08	49.6	5.89	65.66	#CD1076	0.92	0.11
IQCD	6	M6 Luminal	3	7500.04	0.06	32.16	4.08	89.9	#CD1076	0.92	0.24
KCNS3	6	M6 Luminal	4	7272.41	0.06	71.55	6.5	100	#CD1076	0.92	0.1
LIMCH1	6	M6 Luminal	9	62349.5	0.07	73.13	8.36	100	#CD1076	0.92	0.06
LRRC49	6	M6 Luminal	6	58241.4	0.05	37.53	6.35	55.56	#CD1076	0.92	0.07
MKX	6	M6 Luminal	3	34648.1	0.09	16.21	4.63	94.95	#CD1076	0.92	0.19
MYOZ3	6	M6 Luminal	4	47933.6	0.05	33.91	9.1	65.66	#CD1076	0.92	0.13
NUDT12	6	M6 Luminal	12	192256	0.08	42.89	20.97	19.19	#CD1076	0.92	0.15
NUDT16	6	M6 Luminal	3	18802.8	0.04	52.37	4.01	90.91	#CD1076	0.92	0.06
OCEL1	6	M6 Luminal	9	153724	0.04	64.57	6.04	100	#CD1076	0.92	0.08
PCBD2	6	M6 Luminal	6	20773.3	0.06	62.05	10.78	76.77	#CD1076	0.92	0.13
PPM1H	6	M6 Luminal	4	15365.5	0.06	55.15	12.26	91.92	#CD1076	0.92	0.05
PRKAA2	6	M6 Luminal	3	22697.8	0.06	33.66	4.66	100	#CD1076	0.92	0.05
PSMG3-AS1	6	M6 Luminal	3	14627	0.07	40.48	4.11	100	#CD1076	0.92	0.25
SLC9A3R1	6	M6 Luminal	15	115601	0.07	92.8	2.04	100	#CD1076	0.92	0.09
SORD	6	M6 Luminal	4	72798.5	0.07	70.31	11	95.96	#CD1076	0.92	0.06
SPR	6	M6 Luminal	6	41722.5	0.05	79.91	3.01	96.97	#CD1076	0.92	0.09
SUMF2	6	M6 Luminal	3	26895.4	0.04	81.3	6	100	#CD1076	0.92	0.12
TADA2B	6	M6 Luminal	17	155260	0.04	66.93	5.1	80.81	#CD1076	0.92	0.12
TBC1D9B	6	M6 Luminal	3	11181.5	0.03	85.6	3.12	80.81	#CD1076	0.92	0.12
TCERG1L	6	M6 Luminal	3	9702.73	0.05	20.13	14.4	100	#CD1076	0.92	0.42
TMEM136	6	M6 Luminal	3	171.93	0.04	47.36	9.68	100	#CD1076	0.92	0.05
ULK4	6	M6 Luminal	5	17459.8	0.06	29.09	6.48	100	#CD1076	0.92	0.05
WDR48	6	M6 Luminal	3	18021.4	0.04	81.43	2.19	89.9	#CD1076	0.92	0.07
ZNF527	6	M6 Luminal	3	13516.5	0.05	40.34	7.52	19.19	#CD1076	0.92	0.14
CBR4	6	M6 Luminal	3	15240.4	0.05	67.16	9.37	100	#CD1076	0.92	0.02
CBX4	6	M6 Luminal	3	0	0.05	58.8	24.26	100	#CD1076	0.92	0.02
CGN	6	M6 Luminal	8	168368	0.07	63.95	9.46	96.97	#CD1076	0.92	0.03
COBL	6	M6 Luminal	3	13617.2	0.08	60.27	6.18	100	#CD1076	0.92	0.03
CRAT	6	M6 Luminal	4	18115.9	0.07	67.66	10.01	100	#CD1076	0.92	0.03
DCXR	6	M6 Luminal	10	117618	0.05	91.08	2.54	100	#CD1076	0.92	0.04
DGKD	6	M6 Luminal	6	18760.6	0.05	73.41	7.93	100	#CD1076	0.92	0.03
ESPN	6	M6 Luminal	5	56068.1	0.08	42.45	18.33	91.92	#CD1076	0.92	0.02
FGFR3	6	M6 Luminal	3	17681.4	0.11	40.5	10.34	100	#CD1076	0.92	0.04
GEMIN8	6	M6 Luminal	5	123062	0.04	54.12	10.93	98.99	#CD1076	0.92	0.04
GSTCD	6	M6 Luminal	3	630.91	0.05	48.4	12.06	100	#CD1076	0.92	0.02
H1F0	6	M6 Luminal	3	18485	0.05	94.92	3.43	93.94	#CD1076	0.92	0.02
HES1	6	M6 Luminal	3	3777.17	0.05	87.54	3.79	100	#CD1076	0.92	0.03
HGD	6	M6 Luminal	3	165.6	0.1	23.07	4.46	100	#CD1076	0.92	0.04
HIVEP3	6	M6 Luminal	4	23492.9	0.05	55.42	14.31	97.98	#CD1076	0.92	0.03
IER3	6	M6 Luminal	4	29291.8	0.05	96	1.31	100	#CD1076	0.92	0.03
LIAS	6	M6 Luminal	3	2850.09	0.07	43.49	11.79	73.74	#CD1076	0.92	0.03
LOC101929777#WNT3	6	M6 Luminal	6	48423.6	0.08	32.72	10.08	93.94	#CD1076	0.92	0.02
MED12L	6	M6 Luminal	3	3241.63	0.08	25.1	8.64	100	#CD1076	0.92	0.04
NAB2	6	M6 Luminal	3	29650.5	0.05	48.07	8.9	50.51	#CD1076	0.92	0.04
[truncated: 15,806 more rows]

## Sheet: BRCA_TopPrognosisGenes
Top 50 Poor Prognosis Genes						Top 50 Good Prognosis Genes
Gene	Module#	Module Function	Degree	metaHR	MEV-25 Gene	Gene	Module#	Module Function	Degree	metaHR	MEV-25 Gene
HJURP	M7	CellCycle	14	1.62	+	MARF1	M3	M3 Chr16p11-13	4	0.73
NCAPG	M7	CellCycle	26	1.58	+	RLN2	M5	M5 Chr17q11-12,21	5	0.73
PTTG1	M7	CellCycle	7	1.57		TMEM26	M6	M6 Luminal	13	0.64
SAPCD2	M7	CellCycle	18	1.56	+	FMO5	M6	M6 Luminal	5	0.65
THOC3	M7	CellCycle	3	1.56		BCL2	M6	M6 Luminal	14	0.65
FAM83D	M7	CellCycle	53	1.55	+	SUSD3	M6	M6 Luminal	21	0.68	+
MELK	M7	CellCycle	25	1.52	+	STC2	M6	M6 Luminal	17	0.68	+
CDC20	M7	CellCycle	52	1.52	+	ELOVL5	M6	M6 Luminal	9	0.69
RACGAP1	M7	CellCycle	20	1.52	+	EVL	M6	M6 Luminal	16	0.69
TROAP	M7	CellCycle	22	1.52	+	NAT1	M6	M6 Luminal	21	0.69	+
KIF2C	M7	CellCycle	35	1.5	+	BTG2	M6	M6 Luminal	4	0.7
DLGAP5	M7	CellCycle	32	1.49	+	C4B_2	M6	M6 Luminal	8	0.7
ANLN	M7	CellCycle	58	1.49	+	DRC3	M6	M6 Luminal	16	0.7
CCNB1	M7	CellCycle	8	1.49		FGD3	M6	M6 Luminal	12	0.7
UHRF1	M7	CellCycle	8	1.49		MEIS3P1	M6	M6 Luminal	7	0.7
TPX2	M7	CellCycle	52	1.48	+	PTPRT	M6	M6 Luminal	6	0.7
CENPA	M7	CellCycle	62	1.48	+	RAI2	M6	M6 Luminal	11	0.7
LRR1	M7	CellCycle	7	1.48		ABAT	M6	M6 Luminal	13	0.7	+
CDKN3	M7	CellCycle	6	1.47		CFAP69	M6	M6 Luminal	24	0.71	+
CEP55	M7	CellCycle	43	1.46	+	KDM4B	M6	M6 Luminal	21	0.71	+
UBE2C	M7	CellCycle	25	1.45	+	IL6ST	M6	M6 Luminal	15	0.71
CCNB2	M7	CellCycle	13	1.45	+	RABEP1	M6	M6 Luminal	5	0.71
CENPF	M7	CellCycle	10	1.45	+	NPY1R	M6	M6 Luminal	5	0.71
CKS2	M7	CellCycle	9	1.45		SLC39A6	M6	M6 Luminal	36	0.72	+
KIF18A	M7	CellCycle	10	1.45		SCUBE2	M6	M6 Luminal	30	0.72	+
POLQ	M7	CellCycle	16	1.45		CHPT1	M6	M6 Luminal	4	0.72
BUB1B	M7	CellCycle	9	1.44		LINC00173	M6	M6 Luminal	3	0.72
KNSTRN	M7	CellCycle	9	1.44		SLC27A2	M6	M6 Luminal	3	0.72
GAPDH	M7	CellCycle	11	1.44		LRP2	M6	M6 Luminal	3	0.72
KIF4A	M7	CellCycle	17	1.43	+	TBC1D9	M6	M6 Luminal	95	0.73	+
CENPK	M7	CellCycle	8	1.43		ARNT2	M6	M6 Luminal	4	0.73
KIF23	M7	CellCycle	4	1.43		CHAD	M6	M6 Luminal	5	0.73
NDC80	M7	CellCycle	15	1.43		CLIC6	M6	M6 Luminal	3	0.73
PRC1	M7	CellCycle	22	1.42	+	CYBRD1	M6	M6 Luminal	15	0.73
UBE2T	M7	CellCycle	33	1.42	+	DBNDD2	M6	M6 Luminal	5	0.73
KIF14	M7	CellCycle	7	1.42		DNALI1	M6	M6 Luminal	13	0.73
AURKB	M7	CellCycle	6	1.42		LRIG1	M6	M6 Luminal	12	0.73
SKA3	M7	CellCycle	15	1.41	+	PNPLA4	M6	M6 Luminal	11	0.73
CDC25C	M7	CellCycle	6	1.41		SLC4A7	M6	M6 Luminal	3	0.73
EFNA2#1	M7	CellCycle	4	1.41		ZNF385B	M6	M6 Luminal	3	0.73
GAS2L3	M7	CellCycle	5	1.41		ZNF608	M9	M9 EMT	3	0.72
SLC7A5	M7	CellCycle	8	1.41		LINC00324	M11	M11 chr17p11-13_TP53	3	0.7
GARS	M7	CellCycle	5	1.41		AHSA2	M12	M12 Chr3p	4	0.71
RRM2	M7	CellCycle	9	1.41		SLC35E2#1	M12	M12 Chr3p	9	0.73
KRT80	M9	EMT	4	1.43		CREBRF	M15	M15 Haptotaxis SMARCA2-Correlated	6	0.72
PRELID1	M16	RNAprocessing Mitochondrion	18	1.49	+	ZNF763	M17	M17 CommonCancerGenes	21	0.69	+
NUDT1	M16	RNAprocessing Mitochondrion	9	1.42		P2RY12	M29	M29 ImmuneResponse	3	0.7
AURKA	M33	Chr20p11-13,q11-13	15	1.45	+	PCM1	M41	M41 Chr8p	12	0.72	+
CMC2	M37	Chr16q	20	1.47	+	EPHX2	M41	M41 Chr8p	5	0.72	+
CENPN	M37	Chr16q	11	1.41	+	ITPR1	M42	M42 Chr14q	5	0.72

## Sheet: BRCA_GeneSets
# BRCA Gene Signatures (genes cluster stability > 0%)
BRCA_Net_M1 Chr9q31-34	A1BG	A1BG-AS1	AAAS	ABCB9	ACTL10	AGPAT2	ALAD	ALG2	APOA1	ARF3	ARL6IP4	ARPC5L	ASB6	ATG101	ATOX1	ATP5B	ATP5G2	ATP5I	ATP6V0E1	B4GALT7	BLOC1S1	BLVRB	BNIP1	BSPRY	C9orf16	C9orf78	C12orf10	CAMSAP1	CBLN1	CCK	CD63	CDH7	CDK5R2	CDK5RAP2	CDK9	CDKN2AIPNL	CECR2	CENPBD1P1	CHMP2A	CNPY2#AC073896.1	COPZ1	COX6A1	COX7C	COX14	CRYBA2	CS	CUTALP	CYP2W1	CYSTM1
BRCA_Net_M2 chr19q13	C14orf93	CCDC17	CEP89	GPATCH1	HKR1	LINC00665#LINC01535	LOC100134317	LOC100507486	LOC100631378	LSM14A	RRAGB	SPIN3	SYT4	USP14	ZFP14	ZFP28	ZFP30	ZFP82	ZIK1	ZNF17#ZNF584	ZNF30	ZNF45	ZNF83	ZNF112	ZNF134	ZNF135	ZNF137P	ZNF155#LOC101928063	ZNF175	ZNF180	ZNF222	ZNF223	ZNF224#LOC100379224	ZNF225#ZNF155#ZNF890P	ZNF226	ZNF227	ZNF229	ZNF230	ZNF230#1	ZNF233	ZNF234	ZNF235	ZNF260	ZNF283	ZNF284	ZNF302	ZNF304	ZNF320	ZNF329
BRCA_Net_M3 Chr16p11-13	ABCA3	ABCC1	ABTB1	ALDOA	ALG1#NAGPA-AS1	AMDHD2#CEMP1	AMH	ANKS3	ARFGAP1	ARFRP1	ARHGEF25	ARL6IP1	ARMC5	ATP6AP1	ATP6V0C	ATXN2L	AXIN1	BCKDK	BCL7C	BCO2	BEST4	BFAR	BICDL2	BOLA2B	BRICD5	C16orf58	C16orf62	C16orf71	C16orf72	C20orf96	CACNG6	CAPN10	CAPN15	CAPS2	CCDC78	CCDC146	CCDC154	CCP110	CD2BP2	CDIPT	CDIPT-AS1	CELA2A	CH17-340M24.3	CLCN7	CLEC16A	CLN3	CLUHP3	COG7	COQ7
BRCA_Net_M4 Ribosome	AP4S1	BRK1	C6orf48	CCNB1IP1	CDC26	CLDN6	COMMD6	CTBP1-AS2	EEF1B2	EEF1G#MIR3654	EEF2	EIF3D	EIF3F	EIF3G	EIF3K	EIF3L	EIF4B	FAU	FBL	FJX1	GSTO2	HLA-F-AS1	IMPDH2	LDLRAD3	LOC100129463	LOC100510735#RPL29	LRRC75A-AS1#SNORD49A	METTL2B	MIR6890#QARS	MYC	NDUFB8#1	NMUR1	RPL6	RPL9	RPL10A	RPL10L	RPL11	RPL12	RPL14	RPL15	RPL18	RPL18A	RPL21#SNORD102	RPL22	RPL24	RPL26	RPL27	RPL28	RPL29
BRCA_Net_M5 Chr17q11-12,21	AARSD1#PTGES3L#PTGES3L-AARSD1	AATF	ABHD15#ABHD15-AS1	ABI2	ACACA	ACADS	ACBD4	ACLY	AFTPH	ANKS1B	AP2B1	ARTN	ASB16-AS1	ATP6V0A1	BDKRB1	BDKRB2	BECN1	BLMH	BRCA1	C17orf75	CASC3	CBX1	CCDC43	CDC27	CDK12	CISD3	COA3	COASY	COPRS	CPD	CWC25	DCAKD	DDX52	DHRS11	DHRS13	DHX8	DNAJC7	DUSP3	DUSP14	EFTUD2	EIF1	ERAL1	ERBB2	EZH1	FAM71F1	FAM222B	FBXL20	FLOT2	G6PC3
BRCA_Net_M6 Luminal	AACS	ABAT	ABCA2	ABCA11P#ZNF721	ABCA12	ABCC5	ABCC6	ABCC8	ABCC11	ABCC12	ABCC13	ABCD3	ABCG1	ABHD2	ABHD12B	ABLIM1	ABLIM2	ABLIM3	ACADSB	ACMSD	ACOT2	ACOT4	ACOT6	ACOX2	ACOX3	ACSF2	ACSM1	ACSS1	ACSS3	ACVR1B	ACVR2B	ADAMTS13	ADAMTS15	ADAMTS17	ADAMTS19	ADAMTSL5	ADCY1	ADCY5	ADCY6	ADCY9	ADD1	ADGB	ADGRB2	ADGRL1	ADIPOR2	ADIRF	ADPRHL1	ADRB1	ADSSL1
BRCA_Net_M7 CellCycle	ABCB6	ABCB7	ABHD17C	ABI1	ABTB2	ACAD9	ACAT2	ACBD5	ACOT7	ACOT11	ACP1	ACTL8	ADORA1	ADPRHL2	ADRM1	AFAP1-AS1	AGBL5	AHSA1	AKIP1	AKIRIN1	ALG6	ALK	ALKBH3	ALYREF	ANKLE1	ANKLE2	ANKRD16	ANKRD27	ANKRD34A	ANLN	APLP1	APOBEC3B#APOBEC3A_B	APOOL	ARF6	ARFGAP2	ARHGAP11A	ARHGEF19	ARHGEF39	ARL5B	ARL9	ARNTL	ASAP2	ASF1B	ASNS#CZ1P-ASNS	ASPM	ATAD5	ATF5	ATG4B	ATL3
BRCA_Net_M8 Angiogenesis	A2M	AADAC	ABCA6	ABCA8	ABCA9	ABCB1	ABCB4#1	ABCG2	ACACB	ACADL	ACKR1	ACO1	ACSL4#LOC105373311	ACSM5	ACVR1C	ACVRL1	ADCY4	ADGRF5	ADGRL3	ADGRL4	ADH1A	ADH1B	ADH1C	ADIPOQ	ADM5	ADRB2	AFAP1L1	AHNAK	AKR1C1#AKR1C2	AKR1C2	AKR1C3	ALDH1A1	ALDH1A2	ALDH1L1	ANGPT2	ANGPTL1	ANGPTL7	ANK2	ANKRD29	ANO1	AOC3	AOX1	APBB1	APLNR	APOD	APOLD1	AQP1#MINDY4	AQP7	ARAP1
BRCA_Net_M9 EMT	AASS	ABCB4	ABI3BP	ACKR3#LOC105373991	ACKR4	ACTA1	ACTA2	ACTB	ACTN1	ACTRT3	ACVR1	ACVR2A	ADAM12	ADAM33	ADAMTS2	ADAMTS4	ADAMTS5	ADAMTS6	ADAMTS12	ADAMTS14	ADAMTS16	ADAMTS18	ADAMTSL1	ADAMTSL2	ADD3	ADGRA2	ADGRD1	ADRA2A	AEBP1	AEN	AFAP1	AFAP1L2	AFP	AHNAK2	AHR	AHRR	AJAP1	AKAP12	AKAP13	AKT3	ALB	ALDH1A3	ALDH1B1	ALDH1L2	ALDH2	ALDH7A1	ALPK2	ALPK3	AMOTL2
BRCA_Net_M10 Chr22q11-13	AAK1	ACO2	ADSL	AIFM3	ALG12	AP1B1	APBA1	ARHGAP8	ARSA	ASCC2	ATF4	ATP6V1E1	ATXN10	BCL2L13	BCR	BIK	BRD1	C22orf39	C22orf46	CABIN1	CACNA1A	CARD14	CBY1	CCDC117	CCDC134	CDPF1	CHCHD10	CHKB	CLPB	CLTCL1	COMT	CRKL	CRYBB2#1	CYP27B1	DDTL#DDT	DEPDC5	DESI1	DGCR2	DGCR6	DNAL4	DRG1	EEF1AKMT3	EIF4ENIF1	EMILIN3#MMRN2	EP300#EP300-AS1	ESS2	EWSR1	FAHD2A	FAM83F
BRCA_Net_M11 chr17p11-13_TP53	ABR	ADPRM	AKIRIN2	ALKBH5	ANKFY1	AQP3	ARMC12	BABAM2	BORCS6	C1QBP	C6orf226	C11orf71	C17orf49#RNASEK-C17orf49	C17orf100	C19orf73	CA11	CHIC2	CHKB-AS1	CHRNB1	CLDN7	CNBD2	CNTROB	COPS3	CRK	CTDNEP1	CTNS	DERL2	DHX33	DVL2	EIF5A	ELAC2	ELP5	EMC6	EXOC3-AS1	EXOG	FAM21EP	FAM200B	FLJ37453	FMC1	FXR2	GABARAP	GDF1	GEMIN4	GID4	GLOD4	GPS2#NEURL4	GS1-124K5.4	ICA1	ILF3-AS1
BRCA_Net_M12 Chr3p	ABCA5	ABCD4	ABHD5	ABHD6	ABHD14A	ABHD14A-ACY1	ABHD14B	ABRAXAS1	ACAA1	ACADVL	ACCS	ACIN1	ACTR8	ACY1#ABHD14A-ACY1	ADAM3A	ADCY10P1	ADHFE1	ADRA1B	AGAP5	AGAP11	AGFG2	AGO4	AHSA2	AKAP8	AKAP8L	AKAP17A	ALLC	AMIGO3#GMPPB	AMT	AMY1C	ANAPC2	ANAPC5	ANKAR	ANKIB1	ANKZF1	ANO9	ANO10	AP1G2#JPH4	AP3S2	AP4B1	APBB3	APEH	APPL1	ARF4	ARHGAP33	ARHGEF3	ARHGEF10L	ARID1A	ARIH2
BRCA_Net_M13 HOXB	CYFIP2	HOXB2	HOXB3	HOXB4	HOXB5	HOXB6	HOXB7	HOXB8	HOXB9	HOXB-AS1	HOXB-AS3	NELL2	SKAP1
BRCA_Net_M14 Basal	A2ML1	AADAT	AAED1	AATBC	ABCA13	ABCC2	ABCC4	ACAA2	ACE2	ACOT9	ACSM3	ACTG2	ACTR3	ACTR3B	ADAM17	ADAMTS1	ADAMTS3	ADAMTS8	ADAMTS9	ADARB1	ADCY3	ADCYAP1R1	ADGRA3	ADGRF1	ADGRG6	ADGRL2	ADM	ADORA2B	AGFG1	AGPAT4	AGPAT4-IT1	AGTPBP1	AIF1L	AJUBA	AKAP7	AKR1B10	AKR1E2	ALDH1A3#1	ALKAL2	ALOX15B	ALPL	AMOT	AMOTL1	AMPD2	ANGPT1	ANGPTL4	ANKRD35	ANKRD45	ANKS6
BRCA_Net_M15 Haptotaxis SMARCA2-Correlated	AAGAB	ABCE1	ABHD3	ABHD10	ABHD17B	ABRAXAS2	ACADM	ACAP2	ACSL1	ACSL3	ACSM2A#ACSM2B	ACTL6A	ACTL7B	ACTR6	ACYP1	ACYP2	ADAL	ADAM1A	ADAM2	ADAM10	ADH5	ADI1	ADK	ADO	ADPRH	AEBP2	AFF4	AGA	AGBL3	AGGF1	AGK#KIAA1147	AGPS	AIFM1	AIMP1	AK2	AK4	AKAP3	ALAS1	ALDH5A1	ALDH18A1	ALG10	ALG10B	ALG14	ALS2	AMACR#C1QTNF3-AMACR	AMMECR1	AMMECR1L	AMY2B	ANAPC7
BRCA_Net_M16 RNAprocessing Mitochondrion	AARS2	ABCC10	ABCD1	ABCF1	ABCF3	ABCG5	ABHD8	ABHD16A	ABHD17A	ABL1	ABT1	ACAP3	ACE	ACOT8	ACOT13	ACTN4	ACTR1A	ADAT3	AES	AGAP2-AS1	AGO1	AGPAT1	AGPAT3	AGRN	AGTRAP	AHDC1	AIFM2	AIMP2	AK1	AKT1S1	AKT2	ALDH16A1	ALG3	ALKBH2	ALKBH7	AMN	ANKRD2	ANKRD7	ANKRD13B	ANKRD33	ANKRD52	ANKS1A	ANO8	ANXA2	ANXA2P1	ANXA2P2	ANXA2P3	AP1M1	AP2A1
BRCA_Net_M17 CommonCancerGenes	AASDH	ABHD18	ADH4	AFG3L2#1	AGAP4	AGAP9#BMS1P2	AGO3	AHCYL2	AHSG	AIRE	AKAP10	ALMS1	ALPK1	ALPP	ALX4	ANAPC16	ANKMY2	ANKRD19P	ANKRD36	ANKRD36B	ANKRD36C	ANP32A-IT1	AOC4P	AP5B1	APOA2	APOPT1	ARHGAP8#1	ARID2	ARIH1	ARL17A	ARL17A#1	ARPIN#1	ASAP1-IT1	ASH1L	ASXL1	ASXL2	ATF7IP	ATM	ATP8B1	ATXN3	AUTS2	B3GALT1	BBX	BDP1	BICRAL	BLOC1S6	BMS1P1	BMS1P1#1	BMS1P2#BMS1P1
BRCA_Net_M18 MastCells	CPA3	HDC	HPGD	HPGDS	MS4A2	RGS13	RHEX	SIGLEC17P	SLC18A2	SMCO3	STARD5	TPSAB1	TPSAB1#1	TPSAB1#2	TPSB2	TRIM63
BRCA_Net_M19 Metalthiolate	MT1E	MT1E#MT2A	MT1F	MT1G	MT1H	MT1HL1	MT1M	MT1X	MT2A
BRCA_Net_M20 InterferonResponse	ADAR	APOBEC3A_B#APOBEC3A	ATP2A3	BST2	C4orf33	C8orf31	C19orf66	CBLN3	CMPK2	CMTR1	DDX58	DDX60	DDX60L	DHX58	DTX3L	EIF2AK2	FAR2	GBP3	GMPR	GSTM1	GSTM2	GSTM3	GSTM4	HELZ2	HERC5	HERC6	HESX1	HRASLS2	HRASLS5	HSH2D	IFI6	IFI27	IFI35	IFI44	IFI44L	IFIH1	IFIT1	IFIT2	IFIT3	IFIT5	IFITM1#IFITM2	IFITM2	IFITM3	IRF7	IRF9	ISG15	LGALS3BP	LINC00487	LOC101926887
BRCA_Net_M21 Chr1q21	LINC00623	LINC00869	LINC01138	LOC388692#FAM231D	LOC727820	LOC100505971	LOC100996740	NBPF8	NBPF20
BRCA_Net_M22 Chr6q	ABRACL	ACTR2	ADAT2	AFDN	AFDN#1	AHI1	AK9	AMD1	ARID1B	ASCC3	ASF1A	B3GNT2	BAMBI	BCKDHB	BCLAF1	BEX2	BEX3	BEX4	BEX5	BID	C6orf120	C6orf203	CASP8AP2	CCDC28A	CCDC186	CCNC	CD24	CD164	CDC40	CDK19	CEP57L1	CITED2	COQ3	CRYBG1	CYB5R4	DHX57	DOPEY1	DOPEY1#1	DYNLT1	ECRP	EPM2A	ERMARD	EZR	FAM120B	FAM173B	FAXC	FBXL4	FBXO30	FGFR1OP
BRCA_Net_M23 Chr18 Chr19p Chr5p	ADNP2	AFG3L2	AK3#AK4	ANKRD12	APTX	ATP5A1	BRD9	C5orf22	C5orf51	C18orf25	C18orf32	CAAP1	CABYR	CAMKMT	CBWD1	CCDC107	CCDC171	CDC37L1	CEP72	CEP76	CEP192	CHMP1B	CHMP5	CLTA	CRCT1	CREB3	CXXC1	DCAF12	DCTN3	DLG4	DMAC1	DNAJA1	DNAJC21	DR1#1	DROSHA	DYM	EPG5	ERMP1	ETFRF1	EXOC3	EXOSC3	FAM210A	FAM214B	FASTKD3	FECH	FGF14-AS2	FOCAD	GBA2	GNE
BRCA_Net_M24 Chr8q	ABCA4	ABHD11	ADCK5	AGO2	ANKRD46#GAPDHP62	ANKRD46#GAPDHP62#1	ANPEP	ARFGEF1	ARHGAP39	ARMC1	ATAD2	ATP6V1C1	ATP6V1H	AZIN1	BOP1	BTC	C3orf14	C8orf33	C8orf37	C8orf44-SGK3#C8orf44	C8orf46	C8orf59	C8orf76#ZHX1-C8orf76#ZHX1	C8orf82	CA8	CAPS	CBARP#1	CCNE2	CDC42	CHCHD7	CHD7	CHMP4C	CHRAC1	CLDN3	CLDN4	CLPS	COMMD5#LOC101928879	COPS5	CORT#CENPS-CORT#CENPS	CPNE3	CSPP1	CYC1	CYHR1	DCAF13	DECR1	DERL1	DGAT1	DOCK9-AS2	DPY19L4
BRCA_Net_M25 Chr5q31	PCDHB2	PCDHB3	PCDHB4	PCDHB6	PCDHB7	PCDHB8	PCDHB10	PCDHB11	PCDHB12	PCDHB13	PCDHB14	PCDHB15	PCDHB16	PCDHB17P	PCDHB18P
BRCA_Net_M26 Chr17q21-25	AAMP	ABCC3	ACOX1	ACOXL	AKAP1	AMZ2	AMZ2P1	ANAPC11	ANKRD23	ANKRD40	APPBP2	ARL16	ARMC7	ASPSCR1	ATP5G1	ATP5H	B3GNTL1	B4GALNT3	BAIAP2	BAIAP2-AS1	BCAS3	BPTF#NBR2	C17orf62	C17orf67	CALCOCO2	CAPN12	CASKIN2	CBX8	CCDC47	CCDC137#OXLD1	CDC42EP4	CDK18	CDR2L	CENPX	CEP95	CEP131	CFAP73	CHMP6#LOC100129503	CIRBP-AS1	CLTC	COG1	COIL	COX11	CSNK1D	DAPK2	DCAF7	DDX5	DDX42	DGKE
BRCA_Net_M27 Nucleosome	H2BFS	HIST1H1C	HIST1H1D	HIST1H1E	HIST1H1T	HIST1H2AC	HIST1H2AD	HIST1H2AE	HIST1H2AH#HIST1H2AG	HIST1H2AH#HIST1H2AI	HIST1H2AJ	HIST1H2AK	HIST1H2AL	HIST1H2AM	HIST1H2BB	HIST1H2BD	HIST1H2BE	HIST1H2BE#HIST1H2BC	HIST1H2BE#HIST1H2BF	HIST1H2BE#HIST1H2BI	HIST1H2BH	HIST1H2BJ	HIST1H2BJ#HIST1H2BG	HIST1H2BK	HIST1H2BM	HIST1H2BN	HIST1H2BO	HIST1H3A	HIST1H3B	HIST1H3C#HIST1H3H	HIST1H3F	HIST1H3G	HIST1H4D#HIST1H4C#HIST1H4H	HIST1H4E	HIST1H4H#HIST1H4I	HIST1H4I	HIST1H4I#1	HIST1H4J	HIST2H2AA3	HIST2H2AA3#1	HIST2H2BE	HIST3H2A	OR2B6
BRCA_Net_M28 Chr11p15,q12-14	AAMDC	ACER3	AIP	ALG8	AMBRA1	ANAPC15	ANKRD13D	AP2A2	ARL2	ATG2A	B3GAT3	BAD	BANF1	BET1L	BMF	BRMS1	BSCL2	C2CD3	C11orf68	C11orf98#LBHD1	CAPN1	CARNS1	CARS#CARS-AS1	CCDC85B	CCS	CD151	CDC42EP2	CDK2AP2	CFL1	CHID1	CLNS1A	COA4	COMTD1	CORO1B	COX8A	CRACR2B	CTTN	DDB1	DDX23	DEAF1	DLGAP1	DNAJC4	DPF2	DPP3#BBS1	DRAP1	EIF1AD	EMSY	ESRRA	EXOSC1
BRCA_Net_M29 ImmuneResponse	AANAT	ABCA1	ABCA7	ABCD2	ABI3	ACAP1	ACP2	ACP5	ACRBP	ACSL5	ADA	ADA2	ADAM8	ADAM19	ADAM28	ADAMDEC1	ADAP2	ADCY7	ADGRE1	ADGRE2	ADGRE5	ADGRG5	ADORA3#TMIGD3	AGMAT#1	AIF1	AIM2	AKNA	AKR1B1	ALDH3B1	ALOX5	ALOX5AP	ALS2CL	AMIGO2	AMPD3	ANKDD1A	ANKRD13A	ANKRD22	ANKRD44	ANO4	ANXA2R	AOAH	AOC1	AP1S2	APBB1IP	APOBEC3C	APOBEC3F	APOBEC3F#1	APOBEC3G	APOBR
BRCA_Net_M30 Chr1q	ABCB10	ACBD3	ACBD6	ACP6	ADAM15	ADIPOR1	ADSS	AHCTF1	AIDA	ALDH9A1	ANGEL2	APH1A	ARF1	ARHGAP27#1	ARHGEF2	ARHGEF5#1	ARHGEF11	ARID4B	ARL8A	ARNT	ARPC4#ARPC4-TTLL3#BRPF1	ARPC5	ARV1	ASH1L-AS1	ATF6	AXDND1	B3GALNT2	B4GALT3	BAIAP2L1	BCL9	BOLA1	BPNT1	BROX	C1orf35	C1orf43	C1orf53	C1orf74	C1orf131	C1orf198	C6orf132	CAMSAP2	CAPN2	CCT3	CD46	CDC42SE1	CDC73	CEP170	CFAP58	CHD1L
BRCA_Net_M31 GrowthFactorSignaling	ATF3	CEBPD	CSRNP1	CYR61	DUSP1	EGR1	EGR2	EGR3	FOS	FOSB	IER2	JUN	JUNB	KLF4	KLF6	LOC101928269	MIR23A#LOC284454	NEDD9	NR4A1	NR4A2	PPP1R15A	RASD1	SERPINE1	TRIB1	ZFP36	ZFP36L1
BRCA_Net_M32 Chr8p11-12	ADAM9	ADAM32	AP3M2	ASH2L	BAG4	BRF2	DDHD2	ERLIN2	FNTA	GOLGA7	GPAT4	HGSNAT	HOOK3	IKBKB	KAT6A	LSM1	NSD3	PLPBP	PLPP5	POLB	RAB11FIP1	RNF170	SLC20A2	SMIM19	THAP1	TM2D2	TMF1	VDAC3
BRCA_Net_M33 Chr20p11-13,q11-13	AAR2	ABHD12	ACSS2	ACTR5	ADGRB1	ADNP	ADRA1D	AHCY	ANKEF1	AP5S1#LINC01730	ARFGEF2	ASCL2	ATF7IP2	ATF7IP2#1	ATP9A	ATRN	AURKA	BCL2L1	BLCAP	BOLA2#1	C6orf99	C20orf196	CABLES2	CDK5RAP1	CDS2	CEP250	CHMP4B	COMMD7	CPNE1	CRLS1	CRNKL1	CSE1L	CSNK2A1	CSTF1	CTNNBL1	DDHD1	DDRGK1	DDX27	DDX27#1	DHX35	DIDO1	DPM1	DYNLRB1	EDEM2	EIF2S2	EIF6#MMP24-AS1	ELMO2	ERGIC3	EXOC2
BRCA_Net_M34 Immunoglobulins	AMPD1	ANKRD33B	ANKRD36BP2	BMS1P20#BMS1P15	BORCS8-MEF2B	CD79A	CKAP2#1	CKAP2#IGLJ3#IGLV3-19	CPNE5	CYAT1	CYAT1#1	DERL3	EAF2	FAM46C	FCRL5	FKBP11	GPR25	GUSBP11	HERPUD1	HPR	HSF5	IGH	IGHA1	IGHA1#1	IGHA1#2	IGHA2	IGHA2#1	IGHD#IGHM	IGHG1#LOC100293559	IGHG1#ZCWPW2	IGHG3	IGHG3#1	IGHM	IGHM#1	IGHM#2	IGHM#3	IGHV1-69	IGHV3-23	IGHV3-23#1	IGHV3-48#IGKV3-20	IGK	IGK#1	IGK#2	IGK#3	IGK#4	IGK#IGKV3-20	IGKC	IGKC#1	IGKC#2
BRCA_Net_M35 GPCR SensoryPerception	A1CF	A4GNT	AATK	ABCB11	ABCC9	ABCG4	ABHD4	ABL2	ABO	ACAD10	ACAN	ACKR2	ACPP	ACR	ACRV1	ACSBG1	ACSBG2	ACSL6	ACTC1#ACTA1	ACTL6B	ACTL7A	ACTN2	ACTN3	ACVR2B-AS1	ACY3	ADAM5	ADAM7	ADAM11	ADAM18	ADAM20	ADAM21	ADAM22	ADAM23	ADAM29	ADAM30	ADAMTS7	ADAMTS20	ADAMTSL3	ADAMTSL4	ADAP1	ADARB2	ADCK1	ADCY2	ADCY8	ADCY10	ADCYAP1	ADD2	ADGRB3	ADGRE3
BRCA_Net_M36 Breast_Novel1	A4GALT	ADGRD2	ADGRG7	ADRA2C	AMER2	AMIGO3	ANKRD65	ANO7	AP3B2	AQP5	ARVCF	ARX	ASIC2	ASPDH	ASPHD1	ASRGL1	ATCAY	ATXN7L3	BAIAP2L2	BORCS8	BPESC1	BRSK2	C1orf68	C2CD4C	C3orf36	C4BPB	C5orf17	C11orf86	C17orf51	C21orf2	C22orf23	CABP2	CACNA1B	CACNB4	CALY	CAMK2B	CARMIL3	CDHR1	CEACAM19	CEBPA-AS1	CEMP1	CES1P1	CHGA	CKMT1A	CMTM5	CNIH2	COL26A1	CPLX2	CPNE9
BRCA_Net_M37 Chr16q	AARS	ACD	ACHE	ACTR3C	ADAT1	ADGRG1	AFG3L1P	AKTIP	ALDOC	AMER1	AMFR	ANKRD11	ANKRD18A	AP1G1	APOH	APRT	ARL2BP	ATMIN	ATP2C2	ATP6V0D1	ATXN1L	BANP	BBS2	BCAR1	BRD7#BRD7P3	C1QTNF12	C2orf16	C16orf70	C16orf95	CBFB	CDH1	CDK10	CENPBD1	CENPN	CENPT	CES2	CFAP20	CFDP1	CHD9	CHMP1A	CHTF8	CIAPIN1	CKLF#CKLF-CMTM1#CMTM1	CLDND2	CMC2	CMIP	CMTM1#CKLF-CMTM1	CMTM4	CMTR2
BRCA_Net_M38 Chr13q	ABHD13	AKAP11	ALG5	ANKRD10#ANKRD10-IT1	ARGLU1	ARHGEF7	B3GAT2	C2orf68	CAB39L	CARS2	CCDC122	CDADC1	CDC16	CDK8	CHAMP1	CLN5	CLYBL	COG3	COG6	CRYL1	CUL4A	DCUN1D2	DGKH#1	DHRS12	DIS3	DKFZp667E0512	DLEU1	DNAJC15	DOCK9	DTWD1	EBPL	EEF1AKMT1	ELF1	ERCC5#BIVM-ERCC5	ESD	EXOC1	EXOSC8	FARP1	FBXL3	FNDC3A	GAS6-AS1	GPALPP1	GPALPP1#1	GRTP1	GTF2F2	GTF3A	ING1	INTS6	IPO5
BRCA_Net_M39 Chr11q	AASDHPPT	ACAD8	ACAT1	ALG9	ALG9#1	ALKBH8	ANKRD49	APLP2	ARCN1	ARFGAP3	ATP5L	BIRC2	BUD13	C2CD2L	C11orf54	CBFA2T3	CCDC90B	CEP57	CEP295	COMMD1	CUL5	CWC15	CWF19L2	DCPS	DCUN1D5	DDX10	DIP2B	DLAT	DNAJB4	DPAGT1	EED	EI24	ENDOD1	EXPH5	FAM76B	FAM118B	FDX1	FOXRED1	GLB1L2	HIKESHI	HINFP	HMBS	HOXD13	HYOU1	MED17	MIR3656#TRAPPC4	MITD1	MRE11	MRPL16
BRCA_Net_M40 Chr7	ABCB8	ABCF2	ACTR1B	ADCK2#NDUFB2-AS1	AGAP3	ALKBH4	ANKRD39	AP4M1	ARF5	ARHGEF5	ARMC2-AS1#ATP5J2	ARMC10	ARPC1A	ASL	ATP6V0E2	ATP6V0E2-AS1#ATP6V0E2	ATP6V1F	ATRAID	BAZ1B	BCAP29	BCL7B	BET1	BUD23	BUD31	BZW2	C5orf42	C6orf52	C7orf13	CASK#CASK-AS1	CBLL1	CBX3	CCT6A	CCT6B	CCZ1B#1	CDK5	CHCHD2	CHPF2	COA1	COG5	COPG2	COPS6	COX5B	COX7A2	COX7A2L	CPSF4	CTAGE8#CTAGE9	CTAGE15	CUX1	CYCS
BRCA_Net_M41 Chr8p	AGPAT5	ARHGEF10	BIN3	BIN3-IT1	BNIP3L	CCAR2	CCDC25	CHMP7	CLN8	CNOT7	DCTN6	DMTN	DOCK5	ELP3	ENTPD4	EPHX2	ERI1	ERICH1	EXTL3	FAM160B2	FAM167A	FBXO16	FBXO16#1	FBXO25	FDFT1	FZD3	GNRH1	GSR	GTF2E2	HMBOX1	IGSF22	INTS9	INTS10	KCTD9	KIF13B	LEPROTL1	LOC286161	LOC100506476	LOC100506990#FAM85A	LOC100507273	LOC101927752	LONRF1	MAK16	MCPH1	MTMR9	MTUS1	NEIL2	NUDT18	PCM1
BRCA_Net_M42 Chr14q	ABCA17P	ACTR10	AGTR1	ALDH6A1	ALDH6A1#1	ALG13	ALKBH1	ANKRD9	ANKRD26	AP5M1	APEX1	APEX2#1	APPL2	AREL1	ARID4A	ATG2B	ATG14	ATP5E	ATP5S	ATP6V1D	BAG5	BATF	BBS9	BCL2L2	BRF1	BTBD6	BTBD7	C14orf2	C14orf28	C14orf119	CALM1#CALM3	CCDC85C	CCNK	CDC42BPB	CELF1	CEP170B	CGRRF1	CHMP4A	CHURC1#FNTB	CINP	CIPC	CLMN	CLUL1#TYMSOS	CNIH1	COPS8	COQ6	COX16	CPPED1	CPSF2
# BRCA Gene Signatures (genes cluster stability > 50%)
BRCA_Net_M1 Chr9q31-34	ALG2	ARPC5L	ASB6	ATG101	C9orf16	C9orf78	CAMSAP1	CBLN1	CCK	CDH7	CDK5R2	CDK5RAP2	CDK9	DDX31	DENND1A#CRB2	DNAJC25-GNG10#DNAJC25	DNHD1	DOLK	DOLPP1	DPH7	DPM2	EDF1	ELP1	ENDOG#SPOUT1	EPB41L4B	EXOSC2	FAM206A	FBXW2	FBXW5	FKTN	FPGS	GLE1	GTF3C5	ICMT	IER5L	INPP5E	KIAA0368	LOC283177	LOC100506100	MAN1B1	MAPKAP1	MED22	MED27#CRSP8P	MIGA2	MIR7114#NSMF	MMP28	MRPL41	MRPS2	MRRF
BRCA_Net_M2 chr19q13	CCDC17	LINC00665#LINC01535	LOC100134317	LOC100507486	LOC100631378	RRAGB	SPIN3	SYT4	USP14	ZFP14	ZFP28	ZFP30	ZFP82	ZIK1	ZNF17#ZNF584	ZNF30	ZNF45	ZNF83	ZNF112	ZNF134	ZNF135	ZNF137P	ZNF155#LOC101928063	ZNF175	ZNF180	ZNF222	ZNF223	ZNF224#LOC100379224	ZNF225#ZNF155#ZNF890P	ZNF226	ZNF227	ZNF229	ZNF230	ZNF230#1	ZNF233	ZNF234	ZNF235	ZNF260	ZNF283	ZNF284	ZNF302	ZNF304	ZNF320	ZNF329	ZNF345	ZNF347	ZNF350	ZNF382	ZNF383
BRCA_Net_M3 Chr16p11-13	ABCA3	ABCC1	ALDOA	ALG1#NAGPA-AS1	AMDHD2#CEMP1	AMH	ANKS3	ARHGEF25	ARL6IP1	ARMC5	ATP6AP1	ATP6V0C	ATXN2L	AXIN1	BCKDK	BCL7C	BEST4	BFAR	BICDL2	BOLA2B	BRICD5	C16orf58	C16orf62	C16orf71	C16orf72	C20orf96	CACNG6	CAPN15	CCDC78	CCDC154	CCP110	CD2BP2	CDIPT	CDIPT-AS1	CELA2A	CH17-340M24.3	CLCN7	CLEC16A	CLN3	CLUHP3	COG7	COQ7	CRAMP1	CREBBP	CTF1	CYSRT1	DCTN1	DCTN5	DCTPP1
BRCA_Net_M4 Ribosome	AP4S1	BRK1	C6orf48	CCNB1IP1	CDC26	CLDN6	COMMD6	CTBP1-AS2	EEF1B2	EEF1G#MIR3654	EEF2	EIF3F	EIF3G	EIF3K	EIF3L	EIF4B	FAU	FBL	GSTO2	HLA-F-AS1	IMPDH2	LOC100129463	LOC100510735#RPL29	LRRC75A-AS1#SNORD49A	METTL2B	MIR6890#QARS	MYC	NDUFB8#1	NMUR1	RPL6	RPL9	RPL10A	RPL10L	RPL11	RPL12	RPL14	RPL15	RPL18	RPL18A	RPL21#SNORD102	RPL22	RPL24	RPL26	RPL27	RPL28	RPL29	RPL31	RPL34	RPL35
BRCA_Net_M5 Chr17q11-12,21	AARSD1#PTGES3L#PTGES3L-AARSD1	AATF	ABHD15#ABHD15-AS1	ABI2	ACACA	ACADS	ACBD4	ACLY	AFTPH	AP2B1	ARTN	ASB16-AS1	ATP6V0A1	BDKRB1	BDKRB2	BECN1	BLMH	BRCA1	C17orf75	CASC3	CBX1	CCDC43	CDC27	CDK12	CISD3	COA3	COASY	COPRS	CPD	CWC25	DCAKD	DDX52	DHRS11	DHRS13	DHX8	DNAJC7	DUSP3	DUSP14	EFTUD2	EIF1	ERAL1	ERBB2	EZH1	FAM71F1	FAM222B	FBXL20	FLOT2	G6PC3	GGNBP2
BRCA_Net_M6 Luminal	AACS	ABAT	ABCA2	ABCA12	ABCC5	ABCC6	ABCC8	ABCC11	ABCC12	ABCC13	ABCD3	ABCG1	ABHD2	ABHD12B	ABLIM1	ABLIM2	ABLIM3	ACADSB	ACMSD	ACOT2	ACOT4	ACOT6	ACOX2	ACOX3	ACSF2	ACSM1	ACSS1	ACSS3	ACVR1B	ACVR2B	ADAMTS15	ADAMTS17	ADAMTS19	ADAMTSL5	ADCY1	ADCY5	ADCY6	ADCY9	ADD1	ADGRB2	ADGRL1	ADIPOR2	ADIRF	ADPRHL1	ADSSL1	AFF1	AFF3	AFMID	AGAP1
BRCA_Net_M7 CellCycle	ABCB6	ABCB7	ACAD9	ACAT2	ACOT7	ACOT11	ACP1	ACTL8	ADORA1	AHSA1	ALG6	ALK	ALYREF	ANKLE1	ANKLE2	ANKRD16	ANKRD27	ANLN	APLP1	APOBEC3B#APOBEC3A_B	APOOL	ARF6	ARHGAP11A	ARHGEF19	ARHGEF39	ARL5B	ARL9	ASAP2	ASF1B	ASNS#CZ1P-ASNS	ASPM	ATAD5	ATL3	ATP2A1-AS1	ATP2A2	ATP5C1	ATP23	AUNIP	AURKB	AVL9	BARD1	BBS7	BCL2L12	BCL7A	BEND3	BFSP1	BIRC5	BIRC5#1	BLM
BRCA_Net_M8 Angiogenesis	A2M	AADAC	ABCA6	ABCA8	ABCA9	ABCB1	ABCB4#1	ABCG2	ACACB	ACADL	ACKR1	ACO1	ACSM5	ACVR1C	ACVRL1	ADCY4	ADGRF5	ADGRL3	ADGRL4	ADH1A	ADH1B	ADH1C	ADIPOQ	ADM5	AFAP1L1	AHNAK	AKR1C1#AKR1C2	AKR1C2	AKR1C3	ALDH1A2	ALDH1L1	ANGPT2	ANGPTL1	ANGPTL7	ANK2	ANKRD29	ANO1	AOC3	AOX1	APBB1	APLNR	APOD	APOLD1	AQP1#MINDY4	AQP7	ARAP1	ARAP3	ARHGAP6	ARHGAP20
BRCA_Net_M9 EMT	AASS	ABCB4	ABI3BP	ACKR3#LOC105373991	ACKR4	ACTA1	ACTA2	ACTB	ACTN1	ACTRT3	ACVR1	ADAM12	ADAM33	ADAMTS2	ADAMTS4	ADAMTS5	ADAMTS6	ADAMTS12	ADAMTS14	ADAMTS16	ADAMTS18	ADAMTSL1	ADAMTSL2	ADD3	ADGRA2	ADGRD1	ADRA2A	AEBP1	AEN	AFAP1	AFAP1L2	AHNAK2	AHR	AHRR	AJAP1	AKAP12	AKAP13	AKT3	ALDH1B1	ALDH1L2	ALDH2	ALDH7A1	ALPK2	ALPK3	AMOTL2	AMPH	ANGPTL2	ANKH	ANKRD6
BRCA_Net_M10 Chr22q11-13	ACO2	ADSL	AIFM3	ALG12	AP1B1	APBA1	ARHGAP8	ARSA	ASCC2	ATF4	ATP6V1E1	ATXN10	BCL2L13	BCR	BRD1	C22orf39	C22orf46	CABIN1	CACNA1A	CARD14	CBY1	CCDC117	CCDC134	CDPF1	CHCHD10	CLPB	CLTCL1	COMT	CRKL	CRYBB2#1	CYP27B1	DDTL#DDT	DEPDC5	DESI1	DGCR2	DGCR6	DNAL4	DRG1	EEF1AKMT3	EIF4ENIF1	EP300#EP300-AS1	ESS2	EWSR1	FAHD2A	FAM83F	FAM118A	FOXRED2	GAS2L1	GCAT
BRCA_Net_M11 chr17p11-13_TP53	ABR	ADPRM	ALKBH5	ANKFY1	AQP3	BABAM2	BORCS6	C1QBP	C6orf226	C11orf71	C17orf49#RNASEK-C17orf49	C17orf100	C19orf73	CA11	CHRNB1	CLDN7	CNBD2	CNTROB	COPS3	CRK	CTDNEP1	CTNS	DERL2	DHX33	DVL2	EIF5A	ELAC2	ELP5	EMC6	EXOG	FAM21EP	FAM200B	FLJ37453	FMC1	FXR2	GABARAP	GDF1	GEMIN4	GID4	GLOD4	GPS2#NEURL4	GS1-124K5.4	ICA1	ILF3-AS1	ITGAE	KANSL1-AS1	KCTD11#ACAP1	KIF1C	KMT2E-AS1
BRCA_Net_M12 Chr3p	ABCA5	ABCD4	ACADVL	ACCS	ACIN1	ADAM3A	ADCY10P1	ADHFE1	ADRA1B	AGAP5	AGAP11	AGO4	AHSA2	AKAP8	AKAP8L	AKAP17A	ALLC	AMT	AMY1C	ANAPC2	ANAPC5	ANKAR	ANKZF1	AP1G2#JPH4	AP3S2	AP4B1	APBB3	ARHGAP33	ARHGEF10L	ARID1A	ARIH2	ARPC4-TTLL3#TTLL3	ATG16L2	ATP2B3	ATXN7	AVIL	BCL2L2-PABPN1#PABPN1	BCL9L	BEND5	BTAF1	BTBD18	C3orf35	C3orf62#MIR4271	CALCOCO1	CAMK2G	CAMTA2	CAPN3	CAPRIN2	CBL
BRCA_Net_M13 HOXB	HOXB2	HOXB3	HOXB4	HOXB5	HOXB6	HOXB7	HOXB8	HOXB9	HOXB-AS1	HOXB-AS3	SKAP1
BRCA_Net_M14 Basal	A2ML1	AADAT	AAED1	AATBC	ABCA13	ABCC2	ABCC4	ACAA2	ACE2	ACOT9	ACSM3	ACTG2	ACTR3	ACTR3B	ADAMTS1	ADAMTS3	ADAMTS9	ADARB1	ADCY3	ADGRA3	ADGRF1	ADGRG6	ADGRL2	ADM	ADORA2B	AGFG1	AGPAT4	AGPAT4-IT1	AGTPBP1	AIF1L	AJUBA	AKAP7	AKR1B10	AKR1E2	ALDH1A3#1	ALKAL2	ALPL	AMOT	AMOTL1	AMPD2	ANGPT1	ANGPTL4	ANKRD35	ANKRD45	ANKS6	ANO3	ANP32B	ANXA3	ANXA5
BRCA_Net_M15 Haptotaxis SMARCA2-Correlated	AAGAB	ABHD3	ABHD10	ABHD17B	ABRAXAS2	ACADM	ACAP2	ACSL3	ACSM2A#ACSM2B	ACTL7B	ACTR6	ACYP1	ACYP2	ADAM1A	ADAM2	ADAM10	ADH5	ADK	ADO	AEBP2	AFF4	AGA	AGGF1	AGPS	AIMP1	AK4	ALAS1	ALDH5A1	ALDH18A1	ALG10	ALG10B	ALG14	ALS2	AMACR#C1QTNF3-AMACR	AMMECR1	AMMECR1L	ANAPC7	ANAPC10	ANAPC13	ANK3	ANKHD1-EIF4EBP3	ANKHD1-EIF4EBP3#ANKHD1	ANKRA2	ANKRD13C	ANKRD17	ANKRD28#ANKRD44	ANKRD37	ANOS1	ANP32A
BRCA_Net_M16 RNAprocessing Mitochondrion	ABCD1	ABCF1	ABCF3	ABCG5	ABHD8	ABHD16A	ABHD17A	ABT1	ACE	ACOT13	ACTN4	ADAT3	AES	AGAP2-AS1	AGO1	AGPAT1	AGPAT3	AIFM2	AK1	AKT1S1	AKT2	ALDH16A1	ALG3	ALKBH2	ALKBH7	AMN	ANKRD2	ANKRD7	ANKRD33	ANKRD52	ANKS1A	ANO8	AP1M1	AP2A1	AP2M1	AP2S1	AP3D1	APBA3	APOO	ARAF	ARHGDIA	ARMC6	ASIC1	ASIC3	ASNA1	ATAT1	ATF6B	ATF6B#1	ATG4D
BRCA_Net_M17 CommonCancerGenes	AASDH	ABHD18	ADH4	AFG3L2#1	AGAP4	AGAP9#BMS1P2	AGO3	AHCYL2	AHSG	AIRE	AKAP10	ALMS1	ALPK1	ALPP	ALX4	ANAPC16	ANKMY2	ANKRD36	ANKRD36B	ANKRD36C	ANP32A-IT1	AOC4P	AP5B1	APOA2	APOPT1	ARHGAP8#1	ARID2	ARIH1	ARL17A	ARL17A#1	ARPIN#1	ASAP1-IT1	ASH1L	ASXL1	ASXL2	ATF7IP	ATXN3	AUTS2	B3GALT1	BBX	BDP1	BLOC1S6	BMS1P1	BMS1P1#1	BMS1P2#BMS1P1	BRD2	C6orf89	C7orf55-LUC7L2#LUC7L2	C8orf44
BRCA_Net_M18 MastCells	CPA3	HDC	HPGD	HPGDS	MS4A2	RGS13	RHEX	SIGLEC17P	SLC18A2	SMCO3	TPSAB1	TPSAB1#1	TPSAB1#2	TPSB2	TRIM63
BRCA_Net_M19 Metalthiolate	MT1E	MT1E#MT2A	MT1F	MT1G	MT1H	MT1HL1	MT1M	MT1X	MT2A
BRCA_Net_M20 InterferonResponse	ADAR	APOBEC3A_B#APOBEC3A	ATP2A3	BST2	C4orf33	C8orf31	C19orf66	CBLN3	CMPK2	CMTR1	DDX58	DDX60	DDX60L	DHX58	DTX3L	EIF2AK2	GBP3	GMPR	GSTM1	GSTM2	GSTM3	GSTM4	HELZ2	HERC5	HERC6	HESX1	HRASLS2	HRASLS5	HSH2D	IFI6	IFI27	IFI35	IFI44	IFI44L	IFIH1	IFIT1	IFIT2	IFIT3	IFIT5	IFITM1#IFITM2	IFITM2	IFITM3	IRF7	IRF9	ISG15	LGALS3BP	LINC00487	LOC101926887	LOC101927027
BRCA_Net_M21 Chr1q21	LINC00623	LINC00869	LINC01138	LOC388692#FAM231D	LOC727820	LOC100505971	LOC100996740	NBPF8	NBPF20
BRCA_Net_M22 Chr6q	ACTR2	ADAT2	AFDN	AFDN#1	AK9	AMD1	ARID1B	ASCC3	ASF1A	B3GNT2	BAMBI	BCKDHB	BCLAF1	BEX2	BEX3	BEX4	BEX5	C6orf120	C6orf203	CASP8AP2	CCDC28A	CCDC186	CCNC	CD24	CD164	CDC40	CDK19	CEP57L1	CITED2	COQ3	CRYBG1	CYB5R4	DHX57	DOPEY1	DYNLT1	ECRP	ERMARD	EZR	FAM120B	FAM173B	FAXC	FBXL4	FBXO30	FGFR1OP	FIG4	FOXO3	FOXO3#1	FRK	FUCA2
BRCA_Net_M23 Chr18 Chr19p Chr5p	ADNP2	AK3#AK4	ANKRD12	APTX	ATP5A1	C18orf25	CAAP1	CBWD1	CCDC107	CCDC171	CDC37L1	CHMP5	CLTA	CRCT1	CREB3	DCAF12	DCTN3	DLG4	DMAC1	DNAJA1	DYM	EPG5	ERMP1	ETFRF1	EXOSC3	FAM214B	FGF14-AS2	FOCAD	GBA2	GNE	GRHPR	HAUS1	HAUS6	HINT2	IER3IP1	IFT74	IGFBP5	IMPACT	INO80C	KDM4C	KDSR	KIAA1468	KIAA2026	KLHL9	LINC00909	LOC100287572	2004-03-01	MBD2	MEX3C
BRCA_Net_M24 Chr8q	ADCK5	AGO2	ANKRD46#GAPDHP62	ANKRD46#GAPDHP62#1	ARFGEF1	ARHGAP39	ARMC1	ATAD2	ATP6V1C1	ATP6V1H	AZIN1	BOP1	BTC	C8orf33	C8orf37	C8orf46	C8orf59	C8orf76#ZHX1-C8orf76#ZHX1	C8orf82	CAPS	CBARP#1	CDC42	CHCHD7	CHD7	CHMP4C	CHRAC1	CLPS	COMMD5#LOC101928879	COPS5	CORT#CENPS-CORT#CENPS	CPNE3	CSPP1	CYC1	CYHR1	DCAF13	DECR1	DERL1	DGAT1	DPY19L4	DSCC1	E2F5	EBAG9	EEF1D	EFR3A	EIF3E	EIF3H	ELOC	EMC2	ENHO
BRCA_Net_M25 Chr5q31	PCDHB2	PCDHB3	PCDHB6	PCDHB7	PCDHB8	PCDHB10	PCDHB11	PCDHB12	PCDHB13	PCDHB14	PCDHB15	PCDHB16	PCDHB17P	PCDHB18P
BRCA_Net_M26 Chr17q21-25	ABCC3	ACOX1	ACOXL	AKAP1	AMZ2	AMZ2P1	ANAPC11	ANKRD23	ANKRD40	APPBP2	ARL16	ARMC7	ASPSCR1	ATP5G1	ATP5H	B3GNTL1	B4GALNT3	BAIAP2	BAIAP2-AS1	BCAS3	BPTF#NBR2	C17orf62	C17orf67	CALCOCO2	CAPN12	CASKIN2	CBX8	CCDC47	CCDC137#OXLD1	CDC42EP4	CDK18	CDR2L	CENPX	CEP95	CEP131	CFAP73	CHMP6#LOC100129503	CIRBP-AS1	CLTC	COG1	COIL	COX11	CSNK1D	DCAF7	DDX5	DDX42	DGKE	DHX40	DUS1L
BRCA_Net_M27 Nucleosome	H2BFS	HIST1H1C	HIST1H1D	HIST1H1E	HIST1H1T	HIST1H2AC	HIST1H2AD	HIST1H2AE	HIST1H2AH#HIST1H2AG	HIST1H2AH#HIST1H2AI	HIST1H2AJ	HIST1H2AK	HIST1H2AL	HIST1H2AM	HIST1H2BB	HIST1H2BD	HIST1H2BE	HIST1H2BE#HIST1H2BC	HIST1H2BE#HIST1H2BF	HIST1H2BE#HIST1H2BI	HIST1H2BH	HIST1H2BJ	HIST1H2BJ#HIST1H2BG	HIST1H2BK	HIST1H2BM	HIST1H2BN	HIST1H2BO	HIST1H3A	HIST1H3B	HIST1H3C#HIST1H3H	HIST1H3F	HIST1H3G	HIST1H4D#HIST1H4C#HIST1H4H	HIST1H4E	HIST1H4H#HIST1H4I	HIST1H4I	HIST1H4I#1	HIST1H4J	HIST2H2AA3	HIST2H2AA3#1	HIST2H2BE	HIST3H2A	OR2B6
BRCA_Net_M28 Chr11p15,q12-14	AIP	ANKRD13D	ARL2	ATG2A	B3GAT3	BAD	BANF1	BMF	BRMS1	BSCL2	C2CD3	C11orf68	C11orf98#LBHD1	CAPN1	CCDC85B	CCS	CDC42EP2	CDK2AP2	CFL1	COMTD1	CORO1B	COX8A	CTTN	DDB1	DDX23	DLGAP1	DNAJC4	DPF2	DPP3#BBS1	DRAP1	EIF1AD	ESRRA	EXOSC1	FADD	FAM89B#SSSCA1	FIBP	FKBP2	FOXD4L1	GALE	GANAB	IGHD	IL4I1	INTS5	KAT5	KDM2A	MACROD1	MAP3K11	MAP4K2	MARK2
BRCA_Net_M29 ImmuneResponse	AANAT	ABCA1	ABCA7	ABCD2	ABI3	ACAP1	ACP2	ACP5	ACRBP	ACSL5	ADA	ADA2	ADAM8	ADAM19	ADAM28	ADAMDEC1	ADAP2	ADCY7	ADGRE1	ADGRE2	ADGRE5	ADGRG5	ADORA3#TMIGD3	AGMAT#1	AIF1	AIM2	AKNA	AKR1B1	ALDH3B1	ALOX5	ALOX5AP	AMIGO2	AMPD3	ANKDD1A	ANKRD13A	ANKRD22	ANKRD44	ANO4	ANXA2R	AOAH	AOC1	AP1S2	APBB1IP	APOBEC3C	APOBEC3F	APOBEC3F#1	APOBEC3G	APOBR	APOC1
BRCA_Net_M30 Chr1q	ABCB10	ACBD3	ACBD6	ACP6	ADAM15	ADIPOR1	ADSS	AHCTF1	AIDA	ALDH9A1	ANGEL2	APH1A	ARF1	ARHGEF2	ARHGEF5#1	ARHGEF11	ARID4B	ARL8A	ARPC4#ARPC4-TTLL3#BRPF1	ARPC5	ARV1	ASH1L-AS1	ATF6	AXDND1	B3GALNT2	B4GALT3	BAIAP2L1	BCL9	BOLA1	BPNT1	BROX	C1orf35	C1orf43	C1orf53	C1orf74	C1orf131	C1orf198	C6orf132	CAMSAP2	CAPN2	CCT3	CD46	CDC42SE1	CDC73	CEP170	CFAP58	CHD1L	CHTOP	CLK2
BRCA_Net_M31 GrowthFactorSignaling	ATF3	CEBPD	CSRNP1	CYR61	DUSP1	EGR1	EGR2	EGR3	FOS	FOSB	IER2	JUN	JUNB	KLF4	KLF6	LOC101928269	MIR23A#LOC284454	NR4A1	NR4A2	PPP1R15A	RASD1	TRIB1	ZFP36
BRCA_Net_M32 Chr8p11-12	ADAM9	ADAM32	AP3M2	ASH2L	BAG4	BRF2	DDHD2	ERLIN2	FNTA	GOLGA7	GPAT4	HGSNAT	HOOK3	IKBKB	KAT6A	LSM1	NSD3	PLPBP	PLPP5	POLB	RAB11FIP1	RNF170	SLC20A2	SMIM19	THAP1	TM2D2	TMF1	VDAC3
BRCA_Net_M33 Chr20p11-13,q11-13	AAR2	ABHD12	ACSS2	ACTR5	ADGRB1	ADNP	ADRA1D	AHCY	ANKEF1	AP5S1#LINC01730	ARFGEF2	ASCL2	ATF7IP2	ATF7IP2#1	ATP9A	ATRN	BCL2L1	BOLA2#1	C6orf99	C20orf196	CABLES2	CDK5RAP1	CDS2	CEP250	COMMD7	CPNE1	CRLS1	CRNKL1	CSNK2A1	CSTF1	CTNNBL1	DDRGK1	DDX27	DDX27#1	DHX35	DIDO1	DPM1	DYNLRB1	EDEM2	EIF2S2	EIF6#MMP24-AS1	ELMO2	ERGIC3	EXOC2	FAM110A	FAM217B	FASTKD5#UBOX5	FER1L4	GCLM
BRCA_Net_M34 Immunoglobulins	AMPD1	ANKRD33B	ANKRD36BP2	BMS1P20#BMS1P15	BORCS8-MEF2B	CD79A	CKAP2#1	CKAP2#IGLJ3#IGLV3-19	CPNE5	CYAT1	CYAT1#1	DERL3	EAF2	FAM46C	FCRL5	FKBP11	GPR25	GUSBP11	HERPUD1	HPR	HSF5	IGH	IGHA1	IGHA1#1	IGHA1#2	IGHA2	IGHA2#1	IGHD#IGHM	IGHG1#LOC100293559	IGHG1#ZCWPW2	IGHG3	IGHG3#1	IGHM	IGHM#1	IGHM#2	IGHM#3	IGHV1-69	IGHV3-23	IGHV3-23#1	IGHV3-48#IGKV3-20	IGK	IGK#1	IGK#2	IGK#3	IGK#4	IGK#IGKV3-20	IGKC	IGKC#1	IGKC#2
BRCA_Net_M35 GPCR SensoryPerception	A1CF	A4GNT	AATK	ABCB11	ABCC9	ABCG4	ABHD4	ABL2	ABO	ACAD10	ACAN	ACKR2	ACPP	ACR	ACRV1	ACSBG1	ACSBG2	ACSL6	ACTC1#ACTA1	ACTL6B	ACTL7A	ACTN2	ACTN3	ACVR2B-AS1	ACY3	ADAM5	ADAM7	ADAM11	ADAM18	ADAM20	ADAM21	ADAM22	ADAM23	ADAM29	ADAM30	ADAMTS7	ADAMTS20	ADAMTSL3	ADAMTSL4	ADAP1	ADARB2	ADCK1	ADCY2	ADCY8	ADCY10	ADCYAP1	ADD2	ADGRB3	ADGRE3
BRCA_Net_M36 Breast_Novel1	A4GALT	ADGRD2	ADGRG7	ADRA2C	AMER2	AMIGO3	ANKRD65	ANO7	AP3B2	AQP5	ARVCF	ARX	ASIC2	ASPDH	ASPHD1	ASRGL1	ATCAY	ATXN7L3	BAIAP2L2	BORCS8	BPESC1	BRSK2	C1orf68	C2CD4C	C3orf36	C4BPB	C5orf17	C17orf51	C21orf2	C22orf23	CABP2	CACNA1B	CACNB4	CALY	CAMK2B	CARMIL3	CDHR1	CEACAM19	CEBPA-AS1	CEMP1	CES1P1	CHGA	CKMT1A	CMTM5	CNIH2	COL26A1	CPLX2	CPNE9	CSMD3
BRCA_Net_M37 Chr16q	AARS	ACD	ACHE	ACTR3C	ADAT1	ADGRG1	AFG3L1P	AKTIP	ALDOC	AMER1	AMFR	ANKRD11	ANKRD18A	AP1G1	APRT	ARL2BP	ATMIN	ATP2C2	ATP6V0D1	ATXN1L	BANP	BBS2	BCAR1	BRD7#BRD7P3	C1QTNF12	C16orf70	C16orf95	CBFB	CDH1	CDK10	CENPBD1	CENPN	CENPT	CES2	CFAP20	CFDP1	CHD9	CHMP1A	CHTF8	CIAPIN1	CKLF#CKLF-CMTM1#CMTM1	CLDND2	CMC2	CMIP	CMTM1#CKLF-CMTM1	CMTM4	CMTR2	CNEP1R1	CNOT1
BRCA_Net_M38 Chr13q	ABHD13	AKAP11	ALG5	ANKRD10#ANKRD10-IT1	ARGLU1	ARHGEF7	B3GAT2	C2orf68	CAB39L	CARS2	CCDC122	CDADC1	CDC16	CDK8	CHAMP1	CLN5	CLYBL	COG3	COG6	CRYL1	CUL4A	DCUN1D2	DGKH#1	DHRS12	DIS3	DKFZp667E0512	DLEU1	DNAJC15	DOCK9	DTWD1	EBPL	EEF1AKMT1	ELF1	ERCC5#BIVM-ERCC5	ESD	EXOSC8	FARP1	FBXL3	FNDC3A	GAS6-AS1	GPALPP1	GPALPP1#1	GRTP1	GTF2F2	GTF3A	ING1	INTS6	IPO5	KBTBD6
BRCA_Net_M39 Chr11q	AASDHPPT	ACAD8	ACAT1	ALG9	ALG9#1	ALKBH8	ANKRD49	APLP2	ARCN1	ARFGAP3	ATP5L	BIRC2	BUD13	C2CD2L	C11orf54	CBFA2T3	CCDC90B	CEP57	CEP295	COMMD1	CUL5	CWC15	CWF19L2	DCPS	DCUN1D5	DDX10	DIP2B	DLAT	DNAJB4	DPAGT1	EED	EI24	ENDOD1	EXPH5	FAM76B	FAM118B	FDX1	FOXRED1	GLB1L2	HIKESHI	HINFP	HMBS	HOXD13	HYOU1	MED17	MIR3656#TRAPPC4	MITD1	MRE11	MRPL16
BRCA_Net_M40 Chr7	ABCB8	ABCF2	ACTR1B	ADCK2#NDUFB2-AS1	AGAP3	ALKBH4	ANKRD39	AP4M1	ARF5	ARHGEF5	ARMC2-AS1#ATP5J2	ARMC10	ARPC1A	ASL	ATP6V0E2	ATP6V0E2-AS1#ATP6V0E2	ATP6V1F	BAZ1B	BCAP29	BCL7B	BET1	BUD23	BUD31	C6orf52	C7orf13	CBLL1	CDK5	CHPF2	COG5	COPG2	COPS6	COX5B	COX7A2	CPSF4	CTAGE8#CTAGE9	CTAGE15	CUX1	DLD	DUS4L	EIF4H	EPHA1	EXOC4	FAM104B	FAM200A	FASTK	FBRSL1#1	FIS1#CLDN15	GCC1	GK3P
BRCA_Net_M41 Chr8p	AGPAT5	ARHGEF10	BIN3	BIN3-IT1	BNIP3L	CCAR2	CCDC25	CHMP7	CLN8	CNOT7	DCTN6	DMTN	DOCK5	ELP3	ENTPD4	EPHX2	ERI1	ERICH1	EXTL3	FAM160B2	FAM167A	FBXO16	FBXO16#1	FBXO25	FDFT1	FZD3	GNRH1	GSR	GTF2E2	HMBOX1	IGSF22	INTS9	INTS10	KCTD9	KIF13B	LEPROTL1	LOC286161	LOC100506476	LOC100506990#FAM85A	LOC100507273	LOC101927752	LONRF1	MAK16	MCPH1	MTMR9	MTUS1	NEIL2	NUDT18	PCM1
BRCA_Net_M42 Chr14q	ACTR10	ALDH6A1	ALDH6A1#1	ALKBH1	ANKRD9	AP5M1	APEX1	APEX2#1	AREL1	ARID4A	ATG14	ATP5E	ATP5S	ATP6V1D	BAG5	BATF	BBS9	BCL2L2	BRF1	BTBD6	BTBD7	C14orf2	C14orf28	C14orf119	CALM1#CALM3	CCNK	CDC42BPB	CELF1	CEP170B	CGRRF1	CHMP4A	CHURC1#FNTB	CINP	CIPC	CLMN	CNIH1	COPS8	COQ6	COX16	CPPED1	CPSF2	DAAM1	DAD1	DDX3X	DDX24	DHRS7	DLST	DNAAF2	DNAL1
[truncated: 2,080 more columns]

## Sheet: CRC_ModuleInfo
#	ModuleSize	EnrichedChromosomes	DepletedChromosomes	Module Final	BestMatch BRCA	Overlapping Genes
1	1195	Chr19p13		M1 high-CpG-densityPromoters	M1 high-CpG-densityPromoters	49
2	330	Chr17q11-12,21-25		M2 Chr17q11-12,21-25	M2 Chr17q11-12,21-25	123
3	1160	Chr20q11-13	Chr19p13	M3 Enterocyte	M33 Chr20p11-13,q11-13	85
4	1184	Chr12p11-13 Chr12q12-15,21-24 Chr21q11,21-22 Chr10p12-13 Chr10q11,21-26 Chr2p15,21-25 Chr2q14,21,23,31-33,37 Chr6q16,21-22,25,27	Chr19p13 Chr19q13 Chr9q34 Chr20q13 Chr17q21,25 Chr3p21 Chr1q21 Chr11q13,23 Chr22q11 Chr14q32	M4 CellCycle SMARCA2-Correlated	M15 Haptotaxis SMARCA2-Correlated	424
5	281	Chr15q11,13-15,21-26		M5 Chr15q	M15 Haptotaxis SMARCA2-Correlated	126
6	134	Chr6p21-25		M6 Chr6p21-25	M16 RNAprocessing Mitochondrion	66
7	935	Chr4q21		M7 GobletCell	M6 Luminal	219
8	1861	Chr5p14 Chr5q33	Chr19p13 Chr6p21	M8 EMT Angiogenesis	M9 EMT	680
9	184	Chr22q11-13		M9 Chr22q11-13	M10 Chr22q11-13	106
10	313	Chr1q21-25,31-32,41-44 Chr5p13,15	Chr19q13	M10 Chr1q	M30 Chr1q	195
11	631			M11 Colon_Novel1	M35 GPCR SensoryPerception	173
12	1298	Chr19p12 Chr19q13 Chr7q11 Chr2q31	Chr17p13 Chr17q25 Chr20q13 Chrxp11	M12 CommonCancerGenes chr19q13	M17 CommonCancerGenes	287
13	312	Chr9p11,13 Chr9q21-22,31-34	Chr19q13	M13 Chr9	M1 Chr9q31-34	89
14	799	Chr19q13		M14 Colon_Novel2	M36 Breast_Novel1	53
15	328	Chr14q11-13,21-24,31-32		M15 Chr14q	M42 Chr14q	138
16	78	Chr8p12,21-23		M16 Chr8p	M41 Chr8p	56
17	1336	Chr19p13 Chr19q13 Chr11p11,15 Chr11q12-14,22-24 Chr16p11-13 Chr16q21-24	Chr17p13 Chr21q22	M17 Chr19 Chr11q Chr16	M37 Chr16q	96
18	210	Chr3p14,21-25 Chr3q12-13,21,27,29		M18 Chr3	M12 Chr3p	75
19	327	Chrxp11,22 Chrxq12-13,21-22,24-26,28	Chr19q13	M19 ChrX	M15 Haptotaxis SMARCA2-Correlated	78
20	257	Chr4p12,14-16 Chr4q12-13,21,23-25,27-28,31-32,35		M20 Chr4	M15 Haptotaxis SMARCA2-Correlated	105
21	41			M21 GrowthFactorSignaling	M31 GrowthFactorSignaling	17
22	2442	Chr17q12 Chr19q13	Chr9q34 Chr19p13 Chr7p22	M22 GPCR SensoryPerception	M35 GPCR SensoryPerception	815
23	394	Chr7p11-15,21-22 Chr7q11,21-22,31-36	Chr19q13	M23 Chr7	M40 Chr7	124
24	304	Chr17p11-13		M24 Chr17p11-13_TP53	M11 chr17p11-13_TP53	87
25	96	Chr20p11-13		M25 Chr20p11-13	M33 Chr20p11-13,q11-13	46
26	820	Chr12p13 Chr1q23		M26 ImmuneResponse	M29 ImmuneResponse	551
27	197	Chr5q11-15,21-23,31-35		M27 Chr5q Haptotaxis SMARCA2-Correlated	M15 Haptotaxis SMARCA2-Correlated	124
28	123	Chr18p11 Chr18q11-12,21-23		M28 Chr18	M23 Chr18 Chr19p Chr5p	65
29	278	Chr8q11-13,21-24		M29 Chr8q	M24 Chr8q	187
30	104	Chr22q11 Chr2p11		M30 Immunoglobulins	M34 Immunoglobulins	63
31	6			M31 Colon_Novel3
32	161	Chr6p21 Chr1p22		M32 InterferonResponse	M29 ImmuneResponse	74
33	455	Chr1p13,21-22,31-36 Chr8p11	Chr19q13	M33 Chr1p	M16 RNAprocessing Mitochondrion	95
34	17	Chr7p15		M34 HOXA	M14 Basal	9
35	26	Chr6p22		M35 Nucleosome	M27 Nucleosome	18
36	267	Chr13q11-14,21-22,31-34 Chr8p11		M36 Chr13q	M38 Chr13q	119
37	12	Chryp11 Chryq11		M37 ChrY	M35 GPCR SensoryPerception	10

## Sheet: CRC_ModuleGenes
Gene	Module#	Module	Degree	Betweenness Centrality	Median_QCODexpression(VarWithin)	MedianPercentile	MADpercentile(VarAcross)	ClusterStability	Color	metaHR	metaPval	MEV_ModConn	MEV_Count
OR10H1	1	M1 high-CpG-density promoters	53	1.23608e+06	0.09	26.46	14.28	100	#FF4040	1.02	0.66	124.263	11
HCN2	1	M1 high-CpG-density promoters	32	430371	0.09	28.68	2.48	100	#FF4040	0.93	0.18	62.2274	10
FSCN2	1	M1 high-CpG-density promoters	38	735091	0.11	4.73	3.03	100	#FF4040	0.96	0.43	31.8049	10
SEPT5-GP1BB#GP1BB	1	M1 high-CpG-density promoters	54	711924	0.08	54.01	6.65	93.94	#FF4040	0.93	0.17	76.9802	9
TAC4	1	M1 high-CpG-density promoters	43	903725	0.11	29.54	5.61	100	#FF4040	0.89	0.06	142.847	8
CFAP100	1	M1 high-CpG-density promoters	42	302503	0.05	31.76	3.51	100	#FF4040	1.05	0.38	49.3431	8
PYDC1	1	M1 high-CpG-density promoters	31	173551	0.08	19.31	0.19	100	#FF4040	0.94	0.32	45.7882	8
FAM170A	1	M1 high-CpG-density promoters	46	554600	0.07	45.54	0.51	100	#FF4040	0.95	0.36	79.0484	7
CCDC187	1	M1 high-CpG-density promoters	45	642584	0.07	24.83	9.04	100	#FF4040	1.02	0.78	75.5098	7
ANKRD30B	1	M1 high-CpG-density promoters	23	153141	0.13	9.2	1.39	100	#FF4040	0.94	0.31	48.7878	7
C20orf181	1	M1 high-CpG-density promoters	69	1.00337e+06	0.05	55.78	1.94	100	#FF4040	0.98	0.73	135.898	6
LINC02210	1	M1 high-CpG-density promoters	42	644946	0.09	53.44	6.68	100	#FF4040	1.03	0.6	94.1153	6
SNX29P1#400509#SNX29P2	1	M1 high-CpG-density promoters	22	237771	0.15	7.41	3.32	100	#FF4040	1	0.94	49.2783	6
LOC100130370	1	M1 high-CpG-density promoters	50	1.35851e+06	0.06	44.2	14.18	100	#FF4040	0.94	0.26	48.9253	6
SNX8	1	M1 high-CpG-density promoters	28	288551	0.08	40.97	5.47	100	#FF4040	1.03	0.59	45.8788	6
KLF17P1	1	M1 high-CpG-density promoters	25	220806	0.1	23.65	8.45	100	#FF4040	0.99	0.9	41.0419	6
PRH2	1	M1 high-CpG-density promoters	36	335123	0.05	54.06	1.25	100	#FF4040	1.04	0.55	31.7386	6
LOC91450	1	M1 high-CpG-density promoters	81	1.43389e+06	0.06	42.13	0.76	100	#FF4040	1.03	0.6	242.839	5
LOC100129476	1	M1 high-CpG-density promoters	51	762200	0.08	42.46	0.93	100	#FF4040	0.91	0.09	113.254	5
LINC00895	1	M1 high-CpG-density promoters	27	280127	0.15	7.6	0.4	100	#FF4040	0.98	0.71	63.877	5
LOC100508009	1	M1 high-CpG-density promoters	27	355628	0.11	19.54	9.5	100	#FF4040	1.04	0.52	50.5116	5
LINC00937	1	M1 high-CpG-density promoters	34	424900	0.08	33.41	0.87	100	#FF4040	0.95	0.43	47.9157	5
LOC728073	1	M1 high-CpG-density promoters	35	440567	0.07	50.52	0.38	100	#FF4040	1.05	0.45	47.8972	5
LOC400927-CSNK1E	1	M1 high-CpG-density promoters	32	268549	0.07	40.73	3.42	100	#FF4040	0.92	0.15	33.5234	5
LOC100129112	1	M1 high-CpG-density promoters	42	1.12467e+06	0.12	17.13	0.9	100	#FF4040	0.99	0.81	32.9244	5
MORN1	1	M1 high-CpG-density promoters	40	888134	0.06	38.89	22.44	98.99	#FF4040	0.96	0.55	16.1971	5
ADRA1D	1	M1 high-CpG-density promoters	17	94138.3	0.07	16.93	1.21	100	#FF4040	0.92	0.14	13.6738	5
HOXD12	1	M1 high-CpG-density promoters	14	50763.9	0.08	10.97	5.3	100	#FF4040	0.97	0.59	11.9987	5
TLX2	1	M1 high-CpG-density promoters	22	397890	0.09	16.07	0.56	100	#FF4040	1.03	0.62	23.7675	4
ARMC5	1	M1 high-CpG-density promoters	35	267596	0.05	56.2	3.01	93.94	#FF4040	0.95	0.32	18.3142	4
CCDC114	1	M1 high-CpG-density promoters	18	151588	0.06	16.86	6.86	100	#FF4040	1.03	0.54	11.0857	4
LRTM2	1	M1 high-CpG-density promoters	21	251770	0.07	43.65	8.89	100	#FF4040	1	0.96	14.3339	3
PERM1	1	M1 high-CpG-density promoters	39	456961	0.04	30.24	14.61	93.94	#FF4040	0.85	0.01	12.5704	3
H1FOO	1	M1 high-CpG-density promoters	18	57851.7	0.06	34.53	0.53	100	#FF4040	0.99	0.83	11.8885	3
CDR1	1	M1 high-CpG-density promoters	14	198413	0.12	5.55	5.03	100	#FF4040	0.97	0.52	10.0854	3
HTR7	1	M1 high-CpG-density promoters	17	183009	0.05	38.83	6.9	100	#FF4040	0.98	0.71	9.15017	3
TMEM151B	1	M1 high-CpG-density promoters	27	654190	0.05	32.93	14.76	95.96	#FF4040	0.95	0.34	9.05564	3
TBXA2R	1	M1 high-CpG-density promoters	27	269106	0.04	57.04	3.8	100	#FF4040	1.11	0.05	7.72726	3
MMP25	1	M1 high-CpG-density promoters	21	286532	0.05	43.59	9.94	98.99	#FF4040	0.97	0.56	5.99892	3
MAG	1	M1 high-CpG-density promoters	9	46043.7	0.09	23.44	8.11	100	#FF4040	0.97	0.54	5.93926	3
FBXO24	1	M1 high-CpG-density promoters	9	43305.5	0.11	16.06	9.93	100	#FF4040	0.83	0	5.64483	3
C14orf180	1	M1 high-CpG-density promoters	27	332967	0.05	37.91	9.3	100	#FF4040	0.96	0.51	23.6884	2
SPATA21	1	M1 high-CpG-density promoters	33	1.07352e+06	0.06	43.29	10.42	100	#FF4040	0.93	0.22	20.5511	2
CARMIL3	1	M1 high-CpG-density promoters	22	143086	0.07	47.94	16.23	100	#FF4040	1	0.95	19.9284	2
PMS2P6	1	M1 high-CpG-density promoters	16	158714	0.08	19.75	6.13	100	#FF4040	1.03	0.66	14.8331	2
LINC00304	1	M1 high-CpG-density promoters	26	305492	0.06	21.26	1.44	100	#FF4040	0.99	0.81	13.0004	2
TMEM114	1	M1 high-CpG-density promoters	34	657771	0.05	14.49	5.41	100	#FF4040	0.95	0.43	11.7662	2
SPATC1	1	M1 high-CpG-density promoters	22	197164	0.04	31.61	0.12	100	#FF4040	1.04	0.43	10.8375	2
IGFN1	1	M1 high-CpG-density promoters	18	335978	0.05	24.63	5.01	100	#FF4040	0.98	0.72	9.74928	2
BTF3P11	1	M1 high-CpG-density promoters	12	149259	0.1	8.04	0.71	100	#FF4040	0.97	0.6	6.35078	2
FGF8	1	M1 high-CpG-density promoters	18	325239	0.08	13.73	2.05	100	#FF4040	0.91	0.1	6.30754	2
SLC22A6	1	M1 high-CpG-density promoters	12	102094	0.06	23.14	13.81	100	#FF4040	0.99	0.83	5.12564	2
TNP2	1	M1 high-CpG-density promoters	12	43448.9	0.05	18.78	7.38	100	#FF4040	0.97	0.62	4.75604	2
DPPA4	1	M1 high-CpG-density promoters	22	481461	0.07	16.1	7.86	94.95	#FF4040	0.88	0.02	4.70497	2
SYT5	1	M1 high-CpG-density promoters	10	42991.5	0.06	21.04	4.31	100	#FF4040	0.95	0.38	4.40597	2
GOLGA8M	1	M1 high-CpG-density promoters	32	305163	0.04	69.72	1.62	100	#FF4040	1.05	0.37	16.9945	1
OR8G2P	1	M1 high-CpG-density promoters	19	173903	0.08	29.26	1.34	100	#FF4040	1.01	0.86	16.8782	1
FLJ31713	1	M1 high-CpG-density promoters	22	154510	0.06	19.02	0.4	100	#FF4040	1.11	0.08	16.8172	1
FBXO44	1	M1 high-CpG-density promoters	24	179929	0.04	47.59	1.44	93.94	#FF4040	0.94	0.29	10.7713	1
LOC100131170	1	M1 high-CpG-density promoters	13	70405.4	0.11	17.04	3.48	100	#FF4040	0.95	0.42	9.41143	1
XAGE3	1	M1 high-CpG-density promoters	17	164870	0.06	26.41	6.58	100	#FF4040	0.98	0.65	8.45967	1
KRT3	1	M1 high-CpG-density promoters	12	107575	0.07	24.71	7.58	100	#FF4040	1	0.95	6.58014	1
LINC01233	1	M1 high-CpG-density promoters	11	66960.3	0.07	7.63	3.19	100	#FF4040	0.88	0.03	5.26386	1
ENTPD3-AS1	1	M1 high-CpG-density promoters	17	283300	0.07	8.68	1.09	100	#FF4040	0.96	0.43	4.71547	1
DUX4L8#1	1	M1 high-CpG-density promoters	8	81574.7	0.08	9.14	3.68	100	#FF4040	0.94	0.28	3.61101	1
TMCC2	1	M1 high-CpG-density promoters	13	129743	0.04	39.69	8.93	100	#FF4040	1.05	0.35	3.0694	1
DSPP	1	M1 high-CpG-density promoters	10	101355	0.07	29.49	8.11	100	#FF4040	1.01	0.92	2.64188	1
RAPSN	1	M1 high-CpG-density promoters	5	15913	0.1	9.09	0.87	100	#FF4040	0.94	0.23	2.50918	1
NMUR1	1	M1 high-CpG-density promoters	6	37991.1	0.08	14.8	9.64	100	#FF4040	0.94	0.25	2.32006	1
MYH13	1	M1 high-CpG-density promoters	5	24065.7	0.08	18.61	4.18	100	#FF4040	0.95	0.3	2.12284	1
SPANXB1#171490#SPANXB1#100133171	1	M1 high-CpG-density promoters	5	34900.2	0.1	9.37	0.62	100	#FF4040	0.96	0.55	1.96291	1
DOHH	1	M1 high-CpG-density promoters	9	133271	0.05	48.96	4.18	100	#FF4040	0.9	0.07	1.92258	1
CEP131	1	M1 high-CpG-density promoters	9	203327	0.06	43.24	3.28	100	#FF4040	0.94	0.29	1.88145	1
TUT1	1	M1 high-CpG-density promoters	9	58805.4	0.06	46.48	6.85	95.96	#FF4040	0.94	0.3	1.72176	1
CLDN9	1	M1 high-CpG-density promoters	8	24921.2	0.05	35.77	4.2	96.97	#FF4040	1.14	0.04	1.69649	1
WNT7B	1	M1 high-CpG-density promoters	4	3055.89	0.1	16.63	6.78	100	#FF4040	1.09	0.13	1.63439	1
FAM182B	1	M1 high-CpG-density promoters	9	49451.7	0.05	26.24	13.6	100	#FF4040	1.01	0.91	1.63168	1
AGER	1	M1 high-CpG-density promoters	6	72066.1	0.05	30.05	5.66	100	#FF4040	1.02	0.66	1.62465	1
A4GALT	1	M1 high-CpG-density promoters	5	61611.6	0.04	48.53	6.41	93.94	#FF4040	1.03	0.63
ABCA17P	1	M1 high-CpG-density promoters	8	212767	0.08	7.48	4.93	100	#FF4040	1.08	0.15
ABCC8	1	M1 high-CpG-density promoters	6	36407.7	0.09	10.55	1.86	98.99	#FF4040	1.01	0.83
ABHD8	1	M1 high-CpG-density promoters	3	2187.66	0.06	20.04	11.26	100	#FF4040	1	0.95
ABO	1	M1 high-CpG-density promoters	3	8652.19	0.08	42.21	21.19	100	#FF4040	0.98	0.74
ACOT12	1	M1 high-CpG-density promoters	3	1737.16	0.01	11.77	3.41	100	#FF4040	0.93	0.23
ACRBP	1	M1 high-CpG-density promoters	7	115341	0.05	38.19	4.25	100	#FF4040	0.97	0.53
ACSBG1	1	M1 high-CpG-density promoters	3	4117.83	0.08	19.18	0.55	72.73	#FF4040	1.08	0.17
ACSM2A#ACSM2B	1	M1 high-CpG-density promoters	4	22654.8	0.05	15.05	4.38	100	#FF4040	1.02	0.77
ACTL7B	1	M1 high-CpG-density promoters	3	91003.8	0.1	6.51	1.87	89.9	#FF4040	1.05	0.35
ACTRT3	1	M1 high-CpG-density promoters	3	24549.2	0.06	38.09	7.37	75.76	#FF4040	1.08	0.21
ADAD2	1	M1 high-CpG-density promoters	15	190733	0.04	32.43	11.58	100	#FF4040	1.02	0.71
ADAM2	1	M1 high-CpG-density promoters	3	5515.26	0.22	9.97	8.23	81.82	#FF4040	0.96	0.48
ADAM20	1	M1 high-CpG-density promoters	5	27906.9	0.06	35.68	10.15	38.38	#FF4040	0.96	0.51
ADAMTS17	1	M1 high-CpG-density promoters	3	3938.46	0.05	24.64	6.88	100	#FF4040	1	0.94
ADAMTS7	1	M1 high-CpG-density promoters	3	5082.11	0.06	30.44	9.11	100	#FF4040	0.93	0.15
ADAMTS8	1	M1 high-CpG-density promoters	3	21562.1	0.04	24.38	3.32	100	#FF4040	1.01	0.9
ADAMTSL3	1	M1 high-CpG-density promoters	6	79504.5	0.04	32.06	13.49	100	#FF4040	1.09	0.1
ADAMTSL5	1	M1 high-CpG-density promoters	7	16885.1	0.04	39.9	2.78	100	#FF4040	0.97	0.63
ADGRB1	1	M1 high-CpG-density promoters	4	18670.8	0.07	36.81	3.4	100	#FF4040	1	0.97
ADGRV1	1	M1 high-CpG-density promoters	4	70976.4	0.06	37.91	6.97	100	#FF4040	0.85	0.01
ADH4	1	M1 high-CpG-density promoters	3	18172.8	0.03	29.82	13.13	100	#FF4040	1.07	0.19
ADRA1B	1	M1 high-CpG-density promoters	3	22724.5	0.13	8.92	1.93	95.96	#FF4040	0.98	0.72
ADRA2B	1	M1 high-CpG-density promoters	3	10609.2	0.06	34.63	8.56	64.65	#FF4040	1.09	0.12
ADRA2C	1	M1 high-CpG-density promoters	3	5524.96	0.07	40.3	7.22	100	#FF4040	1.02	0.67
ADSSL1	1	M1 high-CpG-density promoters	6	59623.2	0.04	31.54	6.35	100	#FF4040	0.96	0.49
AFP	1	M1 high-CpG-density promoters	4	13164.4	0.07	15.08	0.63	100	#FF4040	1.12	0.03
AGAP2	1	M1 high-CpG-density promoters	5	9412.79	0.05	26.98	4.81	100	#FF4040	1.12	0.04
AGBL2	1	M1 high-CpG-density promoters	3	33650.6	0.05	20.01	6.61	84.85	#FF4040	0.95	0.36
AGBL3	1	M1 high-CpG-density promoters	7	93580.8	0.07	10	9.71	96.97	#FF4040	0.99	0.85
AGBL4	1	M1 high-CpG-density promoters	3	8063.92	0.05	26.82	9.87	95.96	#FF4040	1	1
AGFG1	1	M1 high-CpG-density promoters	4	44148.8	0.02	82.14	0.72	93.94	#FF4040	0.95	0.38
AJAP1	1	M1 high-CpG-density promoters	3	22726.5	0.04	38.95	20.86	93.94	#FF4040	1	0.93
AKAP5	1	M1 high-CpG-density promoters	3	2523.4	0.09	21.03	7.49	100	#FF4040	0.88	0.02
AKR1C4	1	M1 high-CpG-density promoters	3	20537	0.08	11.37	5.87	100	#FF4040	0.99	0.82
ALAS2	1	M1 high-CpG-density promoters	3	8838.07	0.03	28.73	12.09	43.43	#FF4040	0.95	0.39
ALB	1	M1 high-CpG-density promoters	5	25312	0.03	9.71	2.24	100	#FF4040	1.02	0.79
ALDH3B1	1	M1 high-CpG-density promoters	3	7481.42	0.04	55.68	10.92	98.99	#FF4040	1.06	0.26
ALDH3B2	1	M1 high-CpG-density promoters	3	6124.41	0.05	13.4	5.92	100	#FF4040	0.96	0.41
ALKBH6	1	M1 high-CpG-density promoters	3	3188.64	0.04	56.38	3.4	100	#FF4040	0.97	0.5
ALPI	1	M1 high-CpG-density promoters	3	1993.3	0.05	26.01	1.78	100	#FF4040	1.08	0.14
ALPP	1	M1 high-CpG-density promoters	3	5151.37	0.05	19.57	11.72	98.99	#FF4040	1.09	0.2
ALPP#1	1	M1 high-CpG-density promoters	4	62326.6	0.09	32.85	10.27	100	#FF4040	1.05	0.34
ALPPL2	1	M1 high-CpG-density promoters	6	44457.5	0.04	38.28	10.41	93.94	#FF4040	0.97	0.56
ALX4	1	M1 high-CpG-density promoters	3	29852.6	0.09	17.67	2.83	84.85	#FF4040	0.9	0.07
AMDHD2	1	M1 high-CpG-density promoters	3	42060.7	0.08	37.65	9.21	100	#FF4040	0.96	0.45
ANGPTL8	1	M1 high-CpG-density promoters	3	3824.6	0.05	10	5.88	98.99	#FF4040	0.93	0.23
ANK1	1	M1 high-CpG-density promoters	3	1368.92	0.04	33.92	6.26	97.98	#FF4040	0.95	0.33
ANKLE1	1	M1 high-CpG-density promoters	3	1989.89	0.05	9.64	3.5	100	#FF4040	1.06	0.35
ANO2	1	M1 high-CpG-density promoters	3	5450.45	0.08	23.48	4.87	100	#FF4040	0.98	0.75
AP3B2	1	M1 high-CpG-density promoters	3	2374.89	0.04	18.24	3.14	100	#FF4040	1.01	0.82
APC2	1	M1 high-CpG-density promoters	6	13420.8	0.05	27.44	11.45	93.94	#FF4040	0.93	0.18
APOA1	1	M1 high-CpG-density promoters	4	30529.3	0.04	26.57	8.9	100	#FF4040	1.11	0.05
APOA2	1	M1 high-CpG-density promoters	3	1694.33	0.06	12.38	4.68	100	#FF4040	1.04	0.45
APOB	1	M1 high-CpG-density promoters	3	1227.81	0.04	12.08	3.76	100	#FF4040	1.05	0.4
APOBEC3F	1	M1 high-CpG-density promoters	4	12119.8	0.07	43.43	2.43	100	#FF4040	0.94	0.27
APOC4	1	M1 high-CpG-density promoters	7	53484.8	0.04	37.73	2.6	98.99	#FF4040	0.92	0.14
ARHGAP31	1	M1 high-CpG-density promoters	5	108167	0.05	39.96	7.92	100	#FF4040	0.99	0.83
ARHGAP6	1	M1 high-CpG-density promoters	3	32963.8	0.14	35.52	11.2	97.98	#FF4040	1.05	0.33
ARHGDIG	1	M1 high-CpG-density promoters	5	31849.1	0.05	33.78	4.29	100	#FF4040	1.01	0.89
ARL15	1	M1 high-CpG-density promoters	3	23752	0.07	33.36	12.96	100	#FF4040	0.94	0.29
ARL3	1	M1 high-CpG-density promoters	3	2854.05	0.04	74.92	4.3	100	#FF4040	0.99	0.92
ARTN	1	M1 high-CpG-density promoters	3	6489.97	0.07	38.65	10.3	100	#FF4040	1.05	0.39
ARX	1	M1 high-CpG-density promoters	3	4665.42	0.05	34.87	8.07	100	#FF4040	1.02	0.67
ASB11	1	M1 high-CpG-density promoters	3	1351.21	0.07	8.27	0.79	100	#FF4040	0.97	0.54
ASB8	1	M1 high-CpG-density promoters	3	35054.9	0.04	65.03	3.82	80.81	#FF4040	0.96	0.52
ASGR1	1	M1 high-CpG-density promoters	3	29763	0.06	14.97	7.41	100	#FF4040	1.01	0.88
ASTN2	1	M1 high-CpG-density promoters	3	41769	0.06	33.65	4.37	98.99	#FF4040	1.01	0.89
ATAD3C	1	M1 high-CpG-density promoters	4	14907	0.08	31.2	8.66	85.86	#FF4040	0.99	0.92
ATG12	1	M1 high-CpG-density promoters	5	41817.9	0.04	64.93	10.55	100	#FF4040	1.03	0.53
ATM	1	M1 high-CpG-density promoters	3	42425.1	0.05	71.01	5.03	100	#FF4040	1.02	0.75
ATOH7	1	M1 high-CpG-density promoters	22	545028	0.05	26.14	9.99	78.79	#FF4040	0.96	0.48
ATP1A1-AS1	1	M1 high-CpG-density promoters	3	33410.4	0.04	35.61	4.74	96.97	#FF4040	0.93	0.22
ATP2A1-AS1	1	M1 high-CpG-density promoters	5	50609	0.06	28.65	7.52	66.67	#FF4040	1	0.99
ATP6V1G3	1	M1 high-CpG-density promoters	10	107595	0.05	23.57	2.43	100	#FF4040	0.99	0.91
ATP8B3	1	M1 high-CpG-density promoters	3	9063.1	0.05	20.81	4.56	100	#FF4040	0.98	0.77
AVPR1A	1	M1 high-CpG-density promoters	4	9471.55	0.06	26.04	5.55	100	#FF4040	1.01	0.9
B3GALT2	1	M1 high-CpG-density promoters	3	15950.7	0.06	4.84	3.95	100	#FF4040	0.96	0.49
B3GNT9	1	M1 high-CpG-density promoters	3	38897.2	0.05	51.39	3.99	100	#FF4040	1.06	0.24
B3GNTL1	1	M1 high-CpG-density promoters	4	18916.4	0.05	41.44	4.71	100	#FF4040	1.04	0.48
B4GALNT4	1	M1 high-CpG-density promoters	4	5116.38	0.09	21.32	5.08	100	#FF4040	0.89	0.04
B4GALT7	1	M1 high-CpG-density promoters	4	11019.8	0.04	60.11	2.7	93.94	#FF4040	0.93	0.17
BAHD1	1	M1 high-CpG-density promoters	3	12154.6	0.04	61.13	7.7	79.8	#FF4040	1.16	0.01
BAIAP2-AS1	1	M1 high-CpG-density promoters	3	25347.6	0.04	59.57	1.75	95.96	#FF4040	0.98	0.71
BARX2	1	M1 high-CpG-density promoters	3	2199.28	0.08	37.66	18.1	100	#FF4040	0.97	0.6
BBS1#BBS1#DPP3	1	M1 high-CpG-density promoters	5	40657.1	0.04	38.86	6.19	100	#FF4040	0.99	0.92
BCDIN3D-AS1	1	M1 high-CpG-density promoters	8	54680	0.05	17.54	0.36	100	#FF4040	0.98	0.75
BCL2	1	M1 high-CpG-density promoters	3	18055.5	0.05	50.84	4.46	100	#FF4040	0.91	0.08
BCORP1	1	M1 high-CpG-density promoters	3	2103.89	0.05	18.19	4.63	100	#FF4040	1.08	0.24
BDP1	1	M1 high-CpG-density promoters	8	266058	0.05	78.72	12.45	74.75	#FF4040	1	0.94
BEST4	1	M1 high-CpG-density promoters	4	7884.49	0.08	10.87	1.49	100	#FF4040	1.06	0.27
BFSP1	1	M1 high-CpG-density promoters	4	59367.1	0.08	26.62	6.7	100	#FF4040	0.96	0.45
BICDL1	1	M1 high-CpG-density promoters	3	54833.4	0.06	36.15	17.54	86.87	#FF4040	1.01	0.9
BIRC7	1	M1 high-CpG-density promoters	4	4320.13	0.05	41.27	6.29	100	#FF4040	1.04	0.51
BMP8B	1	M1 high-CpG-density promoters	3	125547	0.04	55.28	10.88	74.75	#FF4040	1.09	0.09
BPIFA2	1	M1 high-CpG-density promoters	4	23086.8	0.03	31.59	6.9	55.56	#FF4040	0.97	0.55
BRS3	1	M1 high-CpG-density promoters	3	4779.11	0.06	27.5	15.34	96.97	#FF4040	0.88	0.02
BTBD16	1	M1 high-CpG-density promoters	5	81196.1	0.05	16.88	4.96	100	#FF4040	1.04	0.47
BTF3L4	1	M1 high-CpG-density promoters	4	39686.1	0.04	76.52	6.32	100	#FF4040	1.09	0.11
BTG4	1	M1 high-CpG-density promoters	4	25527.7	0.1	11.43	0.49	49.49	#FF4040	1.05	0.39
C10orf71-AS1	1	M1 high-CpG-density promoters	9	99906.6	0.07	15.59	0.27	100	#FF4040	1	0.98
C10orf91	1	M1 high-CpG-density promoters	11	77364.3	0.05	42.05	11.94	100	#FF4040	0.93	0.25
C11orf21	1	M1 high-CpG-density promoters	3	23897.3	0.05	25.09	0.66	81.82	#FF4040	1.05	0.44
C11orf70	1	M1 high-CpG-density promoters	3	52510	0.06	25.14	8.85	88.89	#FF4040	1.13	0.02
C12orf54	1	M1 high-CpG-density promoters	8	39685.9	0.05	35.45	15.58	100	#FF4040	1.05	0.33
C12orf60	1	M1 high-CpG-density promoters	3	117269	0.06	27.08	7.8	88.89	#FF4040	0.89	0.03
C12orf76#1	1	M1 high-CpG-density promoters	6	100035	0.06	40.79	9	79.8	#FF4040	1.14	0.02
C14orf37	1	M1 high-CpG-density promoters	3	3512.63	0.05	22.58	10.39	100	#FF4040	1.08	0.13
C15orf62	1	M1 high-CpG-density promoters	3	13906	0.04	29.83	8.6	94.95	#FF4040	0.96	0.5
C16orf74	1	M1 high-CpG-density promoters	4	8994.98	0.04	22.38	10.94	100	#FF4040	1.08	0.13
C16orf95	1	M1 high-CpG-density promoters	5	53304.1	0.05	56.17	1.36	100	#FF4040	0.99	0.88
C17orf51	1	M1 high-CpG-density promoters	5	13278.7	0.07	50.59	15.5	100	#FF4040	1.05	0.39
C17orf99	1	M1 high-CpG-density promoters	4	17657.1	0.05	13.13	3.13	100	#FF4040	0.87	0.03
C19orf81	1	M1 high-CpG-density promoters	14	147888	0.08	14.53	0.42	100	#FF4040	0.97	0.63
C1orf228	1	M1 high-CpG-density promoters	3	20298.1	0.04	27.38	14.57	59.6	#FF4040	0.95	0.38
C20orf202	1	M1 high-CpG-density promoters	17	387171	0.06	41.66	1.84	100	#FF4040	0.99	0.81
C20orf204	1	M1 high-CpG-density promoters	7	57546.6	0.05	16.55	4.76	100	#FF4040	0.92	0.18
C22orf31	1	M1 high-CpG-density promoters	4	6819.52	0.05	34.63	3.52	100	#FF4040	1.09	0.12
C2CD4B	1	M1 high-CpG-density promoters	7	133457	0.07	43.14	11.3	100	#FF4040	0.93	0.24
C3P1	1	M1 high-CpG-density promoters	4	28821.6	0.03	30.66	13.28	93.94	#FF4040	0.97	0.58
C9orf50	1	M1 high-CpG-density promoters	3	3345.96	0.04	30.75	2.47	98.99	#FF4040	0.94	0.24
CABLES1	1	M1 high-CpG-density promoters	4	13497	0.04	54.96	11.05	100	#FF4040	1.07	0.18
CABP2	1	M1 high-CpG-density promoters	3	2274	0.05	9.26	5.95	100	#FF4040	0.94	0.3
CABP7	1	M1 high-CpG-density promoters	4	9812.12	0.04	12.8	1.64	100	#FF4040	0.93	0.27
CACNA1H	1	M1 high-CpG-density promoters	4	38175.3	0.08	34.5	10.75	95.96	#FF4040	0.98	0.77
CACNA1I	1	M1 high-CpG-density promoters	13	163590	0.04	40.5	3.46	91.92	#FF4040	0.97	0.53
CACNA1S	1	M1 high-CpG-density promoters	4	34903.2	0.07	28.84	7.92	100	#FF4040	1.07	0.25
CACNA2D2	1	M1 high-CpG-density promoters	4	91450.6	0.06	37.96	8.96	98.99	#FF4040	0.94	0.24
CACNB1	1	M1 high-CpG-density promoters	3	6135.76	0.06	35.4	13.5	100	#FF4040	1.04	0.47
CACNG3	1	M1 high-CpG-density promoters	3	3506.39	0.05	13.48	8.47	100	#FF4040	0.92	0.1
CACNG7	1	M1 high-CpG-density promoters	3	18869.2	0.05	29.07	20.24	95.96	#FF4040	0.92	0.15
CADM4	1	M1 high-CpG-density promoters	3	3148.06	0.07	27.85	10.29	59.6	#FF4040	1	0.98
CALML5	1	M1 high-CpG-density promoters	3	16771.2	0.06	10.8	6.33	100	#FF4040	0.91	0.1
CALR3	1	M1 high-CpG-density promoters	3	3960.37	0.07	13.46	8.27	93.94	#FF4040	0.87	0.02
CALY	1	M1 high-CpG-density promoters	4	8203.07	0.08	11.89	3.22	100	#FF4040	1.01	0.92
CAPS	1	M1 high-CpG-density promoters	4	8217.06	0.06	37.11	13.75	100	#FF4040	0.95	0.31
CARD11	1	M1 high-CpG-density promoters	3	2670.95	0.05	44.26	8.11	93.94	#FF4040	1.02	0.69
CASP16P	1	M1 high-CpG-density promoters	8	103067	0.06	14.74	2.22	100	#FF4040	1.05	0.46
CASP4	1	M1 high-CpG-density promoters	3	22700.6	0.06	47.41	6.67	100	#FF4040	1.08	0.14
CATSPERG	1	M1 high-CpG-density promoters	3	4181.56	0.08	23.7	12.56	98.99	#FF4040	1.03	0.64
CCDC106	1	M1 high-CpG-density promoters	4	21516.7	0.07	20.08	1.96	100	#FF4040	1.01	0.84
CCDC107	1	M1 high-CpG-density promoters	12	224393	0.04	65.95	3.17	95.96	#FF4040	1.09	0.14
CCDC136	1	M1 high-CpG-density promoters	6	50342.4	0.05	25.71	4.48	100	#FF4040	1.08	0.18
CCDC144A	1	M1 high-CpG-density promoters	3	20971.3	0.07	36.14	26.71	95.96	#FF4040	0.93	0.21
CCDC153	1	M1 high-CpG-density promoters	3	1836.52	0.06	22.73	3.4	100	#FF4040	0.98	0.75
CCDC159	1	M1 high-CpG-density promoters	3	13346.3	0.05	52.32	1.09	98.99	#FF4040	1.02	0.72
CCDC185	1	M1 high-CpG-density promoters	7	57442.9	0.06	19.54	2.17	100	#FF4040	0.91	0.13
CCDC27	1	M1 high-CpG-density promoters	7	35472.8	0.04	29.91	1.47	100	#FF4040	0.98	0.78
CCDC57	1	M1 high-CpG-density promoters	3	4864.46	0.08	52.8	9.7	97.98	#FF4040	0.91	0.07
CCDC61	1	M1 high-CpG-density promoters	5	9876.95	0.06	41.13	2.93	100	#FF4040	0.98	0.72
CCDC70	1	M1 high-CpG-density promoters	3	6894.57	0.09	13.33	1.22	93.94	#FF4040	1.02	0.67
CCDC78	1	M1 high-CpG-density promoters	3	3791.8	0.06	24.71	9.77	100	#FF4040	0.92	0.17
CCDC83	1	M1 high-CpG-density promoters	5	14574.2	0.05	3.03	1.53	100	#FF4040	1.01	0.83
CCDC85A	1	M1 high-CpG-density promoters	3	10062.6	0.04	39.48	13.32	100	#FF4040	1.06	0.28
CCDC91	1	M1 high-CpG-density promoters	4	30092.1	0.05	61.77	13.6	73.74	#FF4040	1.14	0.02
CCKBR	1	M1 high-CpG-density promoters	7	57963.8	0.06	24.33	9.98	73.74	#FF4040	1.02	0.76
CCL27	1	M1 high-CpG-density promoters	4	3337.99	0.08	21.8	2.95	100	#FF4040	1	0.99
CCNT2-AS1	1	M1 high-CpG-density promoters	3	28391	0.08	15.11	0.55	11.11	#FF4040	0.99	0.9
CCSER1	1	M1 high-CpG-density promoters	3	21100.9	0.04	17	7.07	100	#FF4040	0.98	0.78
CD226	1	M1 high-CpG-density promoters	5	37711.5	0.06	18.83	3.77	100	#FF4040	0.97	0.52
CD7	1	M1 high-CpG-density promoters	5	41155.1	0.11	36.25	8.32	100	#FF4040	0.88	0.02
CD70	1	M1 high-CpG-density promoters	4	70174.1	0.06	27.95	9.34	93.94	#FF4040	1.08	0.18
CD79B	1	M1 high-CpG-density promoters	6	71203.9	0.08	33.55	5.6	100	#FF4040	0.95	0.35
CDH15	1	M1 high-CpG-density promoters	5	41523.3	0.04	26.44	5.87	93.94	#FF4040	0.99	0.85
CDH23	1	M1 high-CpG-density promoters	3	4884	0.04	38.16	5.47	100	#FF4040	0.99	0.83
CDK5R2	1	M1 high-CpG-density promoters	3	4649.4	0.09	17.78	6.32	100	#FF4040	0.93	0.19
CDRT15	1	M1 high-CpG-density promoters	4	6856.87	0.04	27.41	0.93	93.94	#FF4040	0.98	0.8
CDX4	1	M1 high-CpG-density promoters	3	26223.5	0.08	11.84	4.81	95.96	#FF4040	1	0.96
CEBPE	1	M1 high-CpG-density promoters	4	6991.82	0.05	36.48	5.36	100	#FF4040	0.9	0.06
CELF4	1	M1 high-CpG-density promoters	5	9236.56	0.04	34.91	7.63	100	#FF4040	1	0.99
CELSR1	1	M1 high-CpG-density promoters	3	16577.4	0.07	47.38	5.66	100	#FF4040	0.98	0.75
CEMP1	1	M1 high-CpG-density promoters	4	18148.9	0.05	27.35	10.59	100	#FF4040	0.94	0.29
CEP112	1	M1 high-CpG-density promoters	3	74905.9	0.06	32.26	5.18	100	#FF4040	1.06	0.25
CEP128	1	M1 high-CpG-density promoters	4	19798	0.06	36.58	4.5	100	#FF4040	0.96	0.51
CEPT1	1	M1 high-CpG-density promoters	6	121276	0.04	79.04	1.88	100	#FF4040	0.97	0.54
CFAP61	1	M1 high-CpG-density promoters	4	14716.1	0.03	46.62	16.89	24.24	#FF4040	0.94	0.31
CFAP69	1	M1 high-CpG-density promoters	4	71364.8	0.05	43.75	0.97	40.4	#FF4040	1.02	0.69
CFAP73	1	M1 high-CpG-density promoters	4	14516.3	0.05	47.36	4.07	93.94	#FF4040	1.01	0.84
CFC1B#CFC1#CFC1B	1	M1 high-CpG-density promoters	3	2767.29	0.05	10.03	1.07	100	#FF4040	0.84	0.01
CGB8	1	M1 high-CpG-density promoters	5	47491.5	0.05	22.62	13.28	100	#FF4040	1.15	0.01
CHD5	1	M1 high-CpG-density promoters	3	8405.94	0.04	31.45	5.47	93.94	#FF4040	0.99	0.9
CHKB-AS1	1	M1 high-CpG-density promoters	3	16005	0.04	35.54	8.61	100	#FF4040	0.99	0.87
CHRNA4	1	M1 high-CpG-density promoters	3	1994.35	0.05	23.45	8.12	100	#FF4040	0.95	0.34
CHRNB4	1	M1 high-CpG-density promoters	3	21393.8	0.11	13.11	2.77	87.88	#FF4040	0.93	0.22
CHRNG	1	M1 high-CpG-density promoters	7	72350.7	0.05	34.99	7.82	95.96	#FF4040	1.12	0.04
CHST13	1	M1 high-CpG-density promoters	5	49013.4	0.07	32.85	6.33	95.96	#FF4040	0.94	0.32
CIR1	1	M1 high-CpG-density promoters	4	28230.6	0.04	62.35	3.3	100	#FF4040	0.93	0.18
CITED4	1	M1 high-CpG-density promoters	3	2879.05	0.05	47.09	1.75	100	#FF4040	0.87	0.02
CLCN1	1	M1 high-CpG-density promoters	6	168073	0.06	19.93	5.13	89.9	#FF4040	0.92	0.16
CLDN14	1	M1 high-CpG-density promoters	3	3388.4	0.07	26.84	10.9	100	#FF4040	0.97	0.57
CLECL1	1	M1 high-CpG-density promoters	5	15795.6	0.07	30.17	4.18	100	#FF4040	0.96	0.46
CLPS	1	M1 high-CpG-density promoters	3	21925.4	0.06	28.67	5.24	82.83	#FF4040	1.03	0.62
CNGB1	1	M1 high-CpG-density promoters	4	10116.8	0.04	36.83	18.73	100	#FF4040	0.95	0.35
CNTFR	1	M1 high-CpG-density promoters	13	183158	0.03	46.17	2.01	100	#FF4040	1.04	0.52
CNTN1	1	M1 high-CpG-density promoters	3	21174.2	0.04	30.79	3.58	92.93	#FF4040	1.12	0.02
COL26A1	1	M1 high-CpG-density promoters	6	6300.05	0.05	48.69	1.15	93.94	#FF4040	0.95	0.36
COMMD3-BMI1#BMI1	1	M1 high-CpG-density promoters	3	11693.5	0.04	86.7	3.94	100	#FF4040	1.12	0.04
CPA1	1	M1 high-CpG-density promoters	3	18559.1	0.1	4.36	0.61	96.97	#FF4040	0.97	0.53
CPM	1	M1 high-CpG-density promoters	3	13650.9	0.06	57.44	10.21	100	#FF4040	0.95	0.34
CPNE9	1	M1 high-CpG-density promoters	5	27866.2	0.05	37.14	3.74	93.94	#FF4040	0.89	0.05
CPPED1	1	M1 high-CpG-density promoters	3	23348.4	0.06	53.2	15.03	93.94	#FF4040	1.04	0.44
CPT1C	1	M1 high-CpG-density promoters	4	28789.6	0.04	26.52	6.99	100	#FF4040	1.01	0.85
CREB3L3	1	M1 high-CpG-density promoters	3	90924.9	0.06	16.65	6.51	73.74	#FF4040	0.97	0.63
CRH	1	M1 high-CpG-density promoters	4	10677.3	0.03	27.84	8.36	93.94	#FF4040	1.02	0.68
CROCCP3	1	M1 high-CpG-density promoters	4	13194.6	0.05	43.41	23.89	100	#FF4040	1.01	0.9
CRP	1	M1 high-CpG-density promoters	4	8554.59	0.07	9.64	3.63	94.95	#FF4040	0.99	0.86
CRX	1	M1 high-CpG-density promoters	3	9762.29	0.08	15.31	6.77	79.8	#FF4040	0.87	0.01
CRYBA2	1	M1 high-CpG-density promoters	4	56574.1	0.06	7.86	4.51	100	#FF4040	0.98	0.7
CRYBA4	1	M1 high-CpG-density promoters	3	36228.3	0.07	10.12	5.71	95.96	#FF4040	0.93	0.23
CRYBB2	1	M1 high-CpG-density promoters	4	32012.2	0.04	24.32	13.96	98.99	#FF4040	0.96	0.41
CRYGC	1	M1 high-CpG-density promoters	4	25852.8	0.1	14.93	9.96	100	#FF4040	1.04	0.44
CRYGN	1	M1 high-CpG-density promoters	3	8196.55	0.04	24.29	19.93	100	#FF4040	0.97	0.63
CSAG2#CSAG3#728461	1	M1 high-CpG-density promoters	4	16013	0.05	14.67	11.85	100	#FF4040	1.1	0.07
CST11	1	M1 high-CpG-density promoters	11	101852	0.05	45.99	12.37	100	#FF4040	1.06	0.33
CST9	1	M1 high-CpG-density promoters	7	12026.3	0.04	19.79	9.17	100	#FF4040	0.92	0.15
CT55	1	M1 high-CpG-density promoters	3	62042.3	0.08	18.04	5.41	100	#FF4040	1.05	0.35
CTAG1A#CTAG1B#CTAG1A	1	M1 high-CpG-density promoters	3	13256	0.04	11.76	6.87	100	#FF4040	1.01	0.81
CTAG2	1	M1 high-CpG-density promoters	4	11726.9	0.06	13.74	8.2	100	#FF4040	1.05	0.37
CTRC	1	M1 high-CpG-density promoters	4	32249.6	0.04	33.85	8.19	98.99	#FF4040	0.98	0.78
CTU2	1	M1 high-CpG-density promoters	10	53666.9	0.04	45.27	10.32	93.94	#FF4040	0.99	0.87
CUX2	1	M1 high-CpG-density promoters	4	11670.9	0.09	9.95	4.81	66.67	#FF4040	0.93	0.2
CXCR5	1	M1 high-CpG-density promoters	4	73336.9	0.07	23.21	10.27	100	#FF4040	0.92	0.15
CXorf21	1	M1 high-CpG-density promoters	6	85904.9	0.07	38.85	2.47	100	#FF4040	1.05	0.38
CYP11B1	1	M1 high-CpG-density promoters	5	12170.5	0.05	20.92	7.45	100	#FF4040	0.98	0.76
CYP2R1	1	M1 high-CpG-density promoters	5	97442.8	0.04	53.09	11.55	78.79	#FF4040	0.96	0.4
CYP2W1	1	M1 high-CpG-density promoters	3	5623.27	0.1	37.69	11.42	100	#FF4040	0.98	0.71
CYP46A1	1	M1 high-CpG-density promoters	13	147620	0.05	38.93	16.87	100	#FF4040	1.11	0.05
CYP4F8	1	M1 high-CpG-density promoters	3	9080.51	0.06	11.02	3.86	100	#FF4040	0.93	0.2
CYSTM1#1	1	M1 high-CpG-density promoters	5	27505.6	0.09	14.77	1.79	98.99	#FF4040	1.01	0.87
DBP	1	M1 high-CpG-density promoters	3	2137.08	0.06	45.91	2.29	96.97	#FF4040	1.02	0.67
DCUN1D2	1	M1 high-CpG-density promoters	3	809.84	0.05	48.47	7.28	100	#FF4040	1.04	0.48
DDX43	1	M1 high-CpG-density promoters	3	7338.13	0.09	7.19	3.77	100	#FF4040	0.96	0.47
DEFB103A#DEFB103B#DEFB103A	1	M1 high-CpG-density promoters	4	38412.9	0.05	23.35	2.17	100	#FF4040	0.98	0.7
DGCR10	1	M1 high-CpG-density promoters	5	4969.73	0.08	24.12	1.09	100	#FF4040	1	0.94
DHRS7C	1	M1 high-CpG-density promoters	4	3537.81	0.04	29.75	4.17	100	#FF4040	0.96	0.43
DICER1-AS1	1	M1 high-CpG-density promoters	7	8323.95	0.05	29.35	4.42	100	#FF4040	1	0.97
DIRAS1	1	M1 high-CpG-density promoters	7	220967	0.03	26.91	2.71	100	#FF4040	1.02	0.67
DLGAP2	1	M1 high-CpG-density promoters	3	4370	0.05	25.66	2.48	98.99	#FF4040	1	0.96
DLK2	1	M1 high-CpG-density promoters	3	24795.5	0.07	29.16	8.7	84.85	#FF4040	1.13	0.04
DMBX1	1	M1 high-CpG-density promoters	5	53707.3	0.1	4.87	3.21	100	#FF4040	0.94	0.32
DMC1	1	M1 high-CpG-density promoters	3	38835	0.05	30.53	11.42	49.49	#FF4040	0.96	0.38
DMP1	1	M1 high-CpG-density promoters	11	88295.3	0.07	9.06	1.93	100	#FF4040	0.95	0.32
DMRTA1	1	M1 high-CpG-density promoters	5	8675.77	0.06	18.84	15.49	100	#FF4040	0.96	0.53
DNAH1	1	M1 high-CpG-density promoters	8	39396.2	0.04	48.82	0.9	100	#FF4040	1.1	0.08
DNAH5	1	M1 high-CpG-density promoters	3	882.39	0.05	19.98	6.66	100	#FF4040	1.03	0.66
DNAH8	1	M1 high-CpG-density promoters	3	43836.8	0.04	22.64	20.24	95.96	#FF4040	1.05	0.34
DNAH9	1	M1 high-CpG-density promoters	4	6682.77	0.07	21.49	12.85	100	#FF4040	1.04	0.49
DNAJB8	1	M1 high-CpG-density promoters	6	43454.3	0.04	21.99	4.15	100	#FF4040	0.91	0.09
DOCK3	1	M1 high-CpG-density promoters	3	6640.37	0.04	16.72	11.49	40.4	#FF4040	0.99	0.89
DOK1	1	M1 high-CpG-density promoters	6	44936	0.03	53.69	5.89	98.99	#FF4040	0.91	0.09
DPEP3	1	M1 high-CpG-density promoters	3	3658.92	0.07	29.97	17.93	100	#FF4040	1.04	0.42
DRD4	1	M1 high-CpG-density promoters	3	7454.68	0.06	15.04	12.92	93.94	#FF4040	0.91	0.09
DSCAML1	1	M1 high-CpG-density promoters	4	20670.7	0.05	25.36	3.74	96.97	#FF4040	0.98	0.78
DTNB	1	M1 high-CpG-density promoters	4	16590	0.07	28.93	8.57	98.99	#FF4040	0.94	0.24
DUSP15	1	M1 high-CpG-density promoters	3	1052.8	0.05	36.96	3.13	100	#FF4040	0.96	0.52
DUSP26	1	M1 high-CpG-density promoters	4	37062.5	0.06	29.85	11.45	100	#FF4040	1.05	0.33
DUSP9	1	M1 high-CpG-density promoters	3	3873.25	0.05	20.87	7.83	92.93	#FF4040	0.92	0.18
DUX5#DUX5#DUX3#DUX1	1	M1 high-CpG-density promoters	4	4214.41	0.08	10.01	3.37	100	#FF4040	0.88	0.03
EBF3	1	M1 high-CpG-density promoters	4	30175.7	0.05	25.73	5.97	100	#FF4040	1.1	0.09
EBF4	1	M1 high-CpG-density promoters	9	67293.1	0.04	38.28	9.26	100	#FF4040	1.08	0.17
ECD	1	M1 high-CpG-density promoters	5	67136.9	0.03	73.95	1.57	100	#FF4040	1.07	0.19
EEF1A2	1	M1 high-CpG-density promoters	3	3791.8	0.05	29.87	8.18	100	#FF4040	1.06	0.27
EFCAB12	1	M1 high-CpG-density promoters	4	45356.7	0.05	23.47	14.3	96.97	#FF4040	0.99	0.88
EFCAB2	1	M1 high-CpG-density promoters	3	9171.87	0.09	26.95	8.97	100	#FF4040	1.01	0.85
ELAVL3	1	M1 high-CpG-density promoters	10	60234.3	0.06	45.78	5.09	87.88	#FF4040	0.95	0.37
ELOA3B#ELOA3	1	M1 high-CpG-density promoters	11	67224.3	0.06	14.53	5.01	100	#FF4040	0.91	0.1
ENDOV	1	M1 high-CpG-density promoters	8	61405.6	0.07	46.71	9.67	23.23	#FF4040	1.05	0.43
ENTPD1-AS1	1	M1 high-CpG-density promoters	14	138173	0.09	9.69	1.06	100	#FF4040	1.04	0.45
ERC2-IT1	1	M1 high-CpG-density promoters	3	3364.82	0.1	16.25	2.34	36.36	#FF4040	0.9	0.05
ERGIC2	1	M1 high-CpG-density promoters	4	37548.4	0.03	70.59	10.87	80.81	#FF4040	1.05	0.32
ERICH5	1	M1 high-CpG-density promoters	3	4753.53	0.09	6.56	2.13	100	#FF4040	1.08	0.16
ERV3-2	1	M1 high-CpG-density promoters	5	164173	0.07	10.99	5.76	100	#FF4040	1.09	0.15
ESCO1	1	M1 high-CpG-density promoters	6	86360.3	0.06	44.82	5.77	100	#FF4040	1.04	0.52
ETFRF1	1	M1 high-CpG-density promoters	6	52130.8	0.04	81.32	1.86	80.81	#FF4040	1.09	0.11
ETNK2	1	M1 high-CpG-density promoters	6	26983.2	0.04	34.09	10.15	92.93	#FF4040	0.99	0.92
ETV2	1	M1 high-CpG-density promoters	6	55741.2	0.07	20.49	9.66	100	#FF4040	0.93	0.2
EVPLL	1	M1 high-CpG-density promoters	15	93707.8	0.06	59.54	0.67	100	#FF4040	1.06	0.34
EVX1	1	M1 high-CpG-density promoters	5	48730.7	0.07	16.54	5.25	100	#FF4040	0.98	0.66
EXD3	1	M1 high-CpG-density promoters	7	109018	0.06	49.69	0.93	95.96	#FF4040	0.94	0.25
EXOC3-AS1	1	M1 high-CpG-density promoters	4	7863.81	0.07	26.66	7.62	100	#FF4040	1	0.94
F11-AS1	1	M1 high-CpG-density promoters	3	1413.34	0.03	64.48	3.82	94.95	#FF4040	0.97	0.58
F7	1	M1 high-CpG-density promoters	6	44685.4	0.05	34.4	6.3	100	#FF4040	1.01	0.8
FAAP100	1	M1 high-CpG-density promoters	5	83259.5	0.04	57.41	6.66	100	#FF4040	0.92	0.17
FAAP20#FAAP20#100128003	1	M1 high-CpG-density promoters	4	48621.6	0.05	25.09	5.25	100	#FF4040	0.9	0.09
FAM131C	1	M1 high-CpG-density promoters	15	148761	0.03	45.5	0.07	89.9	#FF4040	0.9	0.07
FAM163A	1	M1 high-CpG-density promoters	3	4623.74	0.07	23.42	15.02	93.94	#FF4040	0.94	0.24
FAM182A	1	M1 high-CpG-density promoters	3	2349.85	0.05	22.44	5.97	98.99	#FF4040	0.98	0.77
FAM185A	1	M1 high-CpG-density promoters	9	64224.6	0.05	26.45	10.42	100	#FF4040	0.92	0.14
FAM207A	1	M1 high-CpG-density promoters	14	372508	0.05	42.54	6.95	100	#FF4040	0.93	0.21
FAM214B	1	M1 high-CpG-density promoters	3	37722.4	0.05	62.05	5.35	94.95	#FF4040	1.15	0.01
FAM224B#FAM224A	1	M1 high-CpG-density promoters	4	3757.2	0.04	25.06	9.21	100	#FF4040	1.01	0.9
FAM228A	1	M1 high-CpG-density promoters	7	46992.4	0.05	22.24	2.17	100	#FF4040	1.08	0.17
FAM236B	1	M1 high-CpG-density promoters	20	91609.9	0.09	24.13	1.29	100	#FF4040	1	0.95
FAM238C	1	M1 high-CpG-density promoters	4	24732.9	0.04	38	6.29	100	#FF4040	1.04	0.46
FAM27E2#FAM27E3	1	M1 high-CpG-density promoters	4	20215.8	0.04	41.55	6.02	100	#FF4040	1.1	0.06
FAM57B	1	M1 high-CpG-density promoters	9	95051.8	0.05	39.67	11.57	100	#FF4040	0.95	0.32
FAM69B	1	M1 high-CpG-density promoters	3	1679.8	0.03	37.71	1.12	94.95	#FF4040	0.89	0.05
FAM71A	1	M1 high-CpG-density promoters	11	130464	0.03	55.51	7.03	98.99	#FF4040	1.03	0.66
FAM83C	1	M1 high-CpG-density promoters	3	3373.61	0.05	21.35	8.05	100	#FF4040	1	0.97
FATE1	1	M1 high-CpG-density promoters	3	4869.5	0.04	39.13	4.59	98.99	#FF4040	1.04	0.47
FBLL1	1	M1 high-CpG-density promoters	8	21422.2	0.04	38.17	13.64	100	#FF4040	0.95	0.35
FBP2	1	M1 high-CpG-density promoters	3	27218.9	0.06	6.74	4.46	95.96	#FF4040	1.04	0.45
FBRSL1#1	1	M1 high-CpG-density promoters	25	240375	0.03	53.13	0.84	100	#FF4040	1.06	0.34
FBXO2	1	M1 high-CpG-density promoters	3	56129.4	0.07	25.54	8.73	91.92	#FF4040	1	0.93
FBXO4	1	M1 high-CpG-density promoters	4	16677.9	0.06	54.04	6.52	7.07	#FF4040	0.93	0.15
FCER1A	1	M1 high-CpG-density promoters	3	49753	0.06	20.62	7.47	100	#FF4040	0.93	0.18
FCF1	1	M1 high-CpG-density promoters	5	57032	0.06	33.56	11.29	100	#FF4040	1.04	0.5
FCHO1	1	M1 high-CpG-density promoters	3	6637.05	0.06	39.71	11.51	100	#FF4040	1	0.98
FETUB	1	M1 high-CpG-density promoters	3	4725.81	0.05	25.76	6.95	100	#FF4040	1.04	0.42
FEZF2	1	M1 high-CpG-density promoters	4	43200.2	0.06	29.68	21.88	97.98	#FF4040	0.95	0.33
FGB	1	M1 high-CpG-density promoters	3	8709.84	0.06	10	3.04	93.94	#FF4040	1.04	0.54
FGF14-IT1	1	M1 high-CpG-density promoters	3	3376.94	0.04	18.17	6.55	100	#FF4040	1.07	0.21
FGF17	1	M1 high-CpG-density promoters	7	50819.3	0.05	33.02	4.96	100	#FF4040	0.93	0.17
FGF20	1	M1 high-CpG-density promoters	6	61689.7	0.11	13.63	4.17	100	#FF4040	1.01	0.85
FGF3	1	M1 high-CpG-density promoters	5	66328.6	0.07	9.03	1.92	98.99	#FF4040	1.11	0.05
FGF4	1	M1 high-CpG-density promoters	7	44221.7	0.03	51.04	13.22	78.79	#FF4040	1.03	0.59
FGFR1OP2	1	M1 high-CpG-density promoters	8	200969	0.04	73.37	2.46	80.81	#FF4040	1.04	0.46
FKBPL	1	M1 high-CpG-density promoters	6	53023.1	0.04	49.27	5.12	100	#FF4040	0.99	0.8
FLJ14100	1	M1 high-CpG-density promoters	5	41936.1	0.11	2.88	0.38	100	#FF4040	0.92	0.13
FLJ23865	1	M1 high-CpG-density promoters	3	2751.95	0.08	32.63	3.72	100	#FF4040	0.92	0.18
FLJ30901	1	M1 high-CpG-density promoters	3	22262.3	0.03	40.54	2.1	100	#FF4040	1.01	0.8
FLJ31356	1	M1 high-CpG-density promoters	3	20889.5	0.04	18.01	0.65	96.97	#FF4040	1.05	0.38
FLJ32154	1	M1 high-CpG-density promoters	28	728379	0.07	14.83	0.24	100	#FF4040	1.01	0.82
FLJ36840	1	M1 high-CpG-density promoters	3	2148.63	0.05	21.53	5.56	100	#FF4040	1.03	0.66
FLJ37786	1	M1 high-CpG-density promoters	3	2853.05	0.04	0.86	0.14	100	#FF4040	0.99	0.86
FLJ42627	1	M1 high-CpG-density promoters	5	37531.3	0.04	51.47	11.8	100	#FF4040	1.05	0.37
FLJ45482	1	M1 high-CpG-density promoters	6	49514.4	0.07	36.76	2.67	100	#FF4040	0.96	0.42
FLYWCH2	1	M1 high-CpG-density promoters	4	10432.8	0.05	53.46	1.8	100	#FF4040	1.01	0.89
FNDC11	1	M1 high-CpG-density promoters	3	22761	0.06	14.08	4.79	100	#FF4040	1.01	0.87
FNDC8	1	M1 high-CpG-density promoters	3	11452.6	0.11	16.44	7.99	38.38	#FF4040	0.91	0.1
FOLH1	1	M1 high-CpG-density promoters	4	35401.2	0.05	38.02	9.75	100	#FF4040	1.13	0.02
FOLH1B	1	M1 high-CpG-density promoters	3	18977.5	0.07	11.27	5.55	94.95	#FF4040	1.06	0.27
FOXD4	1	M1 high-CpG-density promoters	4	10008.4	0.05	25.71	11.9	100	#FF4040	1.04	0.52
FOXO6	1	M1 high-CpG-density promoters	3	1125.6	0.06	49	10.35	100	#FF4040	1.02	0.72
FOXP2	1	M1 high-CpG-density promoters	3	679.24	0.08	50.83	5.36	100	#FF4040	1.07	0.2
FRAS1	1	M1 high-CpG-density promoters	4	5018.32	0.07	36.34	6.29	100	#FF4040	1.13	0.02
FRMD8P1	1	M1 high-CpG-density promoters	7	86849.1	0.03	28.6	9.52	89.9	#FF4040	0.9	0.08
FSD1	1	M1 high-CpG-density promoters	4	30609.2	0.09	22.71	13.97	92.93	#FF4040	1.02	0.73
FTCD	1	M1 high-CpG-density promoters	4	35112.8	0.05	26.41	13.31	98.99	#FF4040	0.94	0.33
FUZ	1	M1 high-CpG-density promoters	3	10955.5	0.09	40.68	10.27	23.23	#FF4040	0.96	0.46
FXYD7	1	M1 high-CpG-density promoters	3	7863	0.04	34.31	4	100	#FF4040	0.88	0.03
FZR1	1	M1 high-CpG-density promoters	3	42314.9	0.05	57.58	5.98	98.99	#FF4040	0.98	0.71
GADL1	1	M1 high-CpG-density promoters	11	68472.2	0.06	11.81	1.51	100	#FF4040	1.07	0.22
GALNT9	1	M1 high-CpG-density promoters	11	177822	0.06	46.08	5.48	100	#FF4040	1.01	0.89
GALR2	1	M1 high-CpG-density promoters	6	10445.7	0.11	7.03	0.48	100	#FF4040	0.9	0.08
GAP43	1	M1 high-CpG-density promoters	6	99600.2	0.04	36.24	4.19	100	#FF4040	1.09	0.09
GAPDHS	1	M1 high-CpG-density promoters	5	37015.6	0.08	34.19	14.21	49.49	#FF4040	0.87	0.01
GAPLINC	1	M1 high-CpG-density promoters	4	7201.5	0.08	32.62	2.87	100	#FF4040	0.99	0.88
GATA2	1	M1 high-CpG-density promoters	7	25918.5	0.05	52.05	4.5	100	#FF4040	1.03	0.62
GATA2-AS1	1	M1 high-CpG-density promoters	3	1801.45	0.07	33.36	9.26	100	#FF4040	0.93	0.2
GATA5	1	M1 high-CpG-density promoters	3	4730.92	0.05	10.66	6.84	100	#FF4040	1.03	0.62
GBX2	1	M1 high-CpG-density promoters	8	100057	0.07	29.35	16.74	100	#FF4040	0.98	0.67
GCNT7	1	M1 high-CpG-density promoters	4	12344.3	0.06	40.88	1.9	100	#FF4040	0.93	0.21
GDF1#CERS1	1	M1 high-CpG-density promoters	18	151837	0.06	33.63	2.48	98.99	#FF4040	0.98	0.74
GDF1#GDF1#CERS1	1	M1 high-CpG-density promoters	4	37750.2	0.1	13.94	4.38	97.98	#FF4040	1.02	0.74
GH2	1	M1 high-CpG-density promoters	3	3124.4	0.07	20.27	6.26	92.93	#FF4040	0.96	0.47
GHRH	1	M1 high-CpG-density promoters	4	9223.64	0.04	35.45	8.77	100	#FF4040	0.9	0.07
GHSR	1	M1 high-CpG-density promoters	3	17776.7	0.13	13.76	1.76	94.95	#FF4040	0.95	0.31
GIPC3	1	M1 high-CpG-density promoters	4	20449.3	0.06	30.87	2.91	41.41	#FF4040	1.11	0.07
GJD4	1	M1 high-CpG-density promoters	4	3638.41	0.04	30.21	6.47	100	#FF4040	0.89	0.04
GLRA1	1	M1 high-CpG-density promoters	5	27757	0.05	16.23	3.36	79.8	#FF4040	0.96	0.45
GLYATL2	1	M1 high-CpG-density promoters	3	20070	0.07	25.83	19.75	100	#FF4040	0.99	0.85
GNB1L	1	M1 high-CpG-density promoters	4	7320.53	0.05	44.96	9.25	100	#FF4040	0.94	0.27
GNB3	1	M1 high-CpG-density promoters	3	25967.1	0.05	38.28	7.19	43.43	#FF4040	1	0.94
GNG8	1	M1 high-CpG-density promoters	10	111271	0.06	21.05	1.28	100	#FF4040	0.95	0.37
GNGT1	1	M1 high-CpG-density promoters	3	1364.66	0.08	5.89	4.1	100	#FF4040	1	0.96
GNL1	1	M1 high-CpG-density promoters	5	78094.5	0.04	71.68	6.17	100	#FF4040	1.08	0.17
GNRH2	1	M1 high-CpG-density promoters	3	2233.55	0.08	28.05	7.29	100	#FF4040	0.99	0.85
GOLGA2P10#GOLGA2P10#LOC727751#727849	1	M1 high-CpG-density promoters	3	16248.5	0.05	55.53	0.69	87.88	#FF4040	0.96	0.47
GOLGA6L6	1	M1 high-CpG-density promoters	7	106776	0.07	7.09	0.8	100	#FF4040	0.96	0.45
GPC3	1	M1 high-CpG-density promoters	3	40564.2	0.06	39.59	4.55	97.98	#FF4040	1.02	0.72
GPER1	1	M1 high-CpG-density promoters	3	6690.98	0.05	18.05	7.65	93.94	#FF4040	1.1	0.07
GPHA2	1	M1 high-CpG-density promoters	3	9365.09	0.04	42.11	1.68	49.49	#FF4040	1.11	0.04
GPIHBP1	1	M1 high-CpG-density promoters	3	13341.9	0.04	24.31	12.21	94.95	#FF4040	1	0.94
GPR20	1	M1 high-CpG-density promoters	3	50758.8	0.08	22.09	15.24	97.98	#FF4040	1.06	0.28
GPR26	1	M1 high-CpG-density promoters	13	110030	0.07	45.83	5.82	98.99	#FF4040	0.96	0.51
GPR37L1	1	M1 high-CpG-density promoters	3	5001.81	0.06	26.82	14.98	100	#FF4040	0.94	0.28
GPT	1	M1 high-CpG-density promoters	3	2889.22	0.05	47.64	0.71	100	#FF4040	0.99	0.88
GRAMD2A	1	M1 high-CpG-density promoters	4	42719.7	0.05	38.36	5.7	91.92	#FF4040	0.93	0.17
GRAP	1	M1 high-CpG-density promoters	4	28187.9	0.05	28.2	13.73	100	#FF4040	0.89	0.03
GREB1	1	M1 high-CpG-density promoters	3	2726.83	0.07	20.26	12.12	100	#FF4040	1.02	0.76
GRIA2	1	M1 high-CpG-density promoters	3	27681.7	0.02	9.35	2.2	97.98	#FF4040	1.07	0.18
GRIK1	1	M1 high-CpG-density promoters	9	97932.8	0.05	27.13	4.21	100	#FF4040	1.07	0.23
GRIK2	1	M1 high-CpG-density promoters	4	20158.7	0.05	18.96	5.71	93.94	#FF4040	1.01	0.88
GRIN2C	1	M1 high-CpG-density promoters	4	57779.7	0.06	31.05	10.89	100	#FF4040	0.97	0.61
GS1-124K5.4	1	M1 high-CpG-density promoters	6	90640.6	0.06	47.5	1.58	100	#FF4040	0.98	0.68
GSC2	1	M1 high-CpG-density promoters	4	7768.61	0.14	4.88	2.96	100	#FF4040	0.86	0.01
GSG1	1	M1 high-CpG-density promoters	4	7128.6	0.06	15.46	3.32	98.99	#FF4040	1.04	0.49
GTSF1L	1	M1 high-CpG-density promoters	18	140112	0.04	47.85	17.23	98.99	#FF4040	0.96	0.47
GYPE	1	M1 high-CpG-density promoters	4	5382.46	0.11	5.15	3.46	98.99	#FF4040	1.1	0.1
GZMM	1	M1 high-CpG-density promoters	3	114809	0.07	28.13	3.09	47.47	#FF4040	0.99	0.93
H2BFM	1	M1 high-CpG-density promoters	3	1958.94	0.03	24.42	5.47	95.96	#FF4040	0.84	0.01
HAB1	1	M1 high-CpG-density promoters	9	60559	0.04	64.81	15.93	93.94	#FF4040	0.95	0.38
HAGLROS	1	M1 high-CpG-density promoters	4	33136.2	0.07	23.02	4.44	100	#FF4040	0.98	0.72
HAMP	1	M1 high-CpG-density promoters	4	14917.5	0.05	45.29	7.85	100	#FF4040	1.08	0.18
HAS1	1	M1 high-CpG-density promoters	3	161005	0.04	22.36	7.23	84.85	#FF4040	1.14	0.01
HDGFL2	1	M1 high-CpG-density promoters	3	8478.51	0.03	64.46	1.3	93.94	#FF4040	0.94	0.32
HEATR6	1	M1 high-CpG-density promoters	4	17305.6	0.06	45.7	7.85	100	#FF4040	1.12	0.03
HEATR6#1	1	M1 high-CpG-density promoters	3	12850.2	0.06	47.53	3.41	80.81	#FF4040	1.03	0.64
HEXIM2	1	M1 high-CpG-density promoters	4	39092.9	0.05	41.33	3.05	100	#FF4040	0.9	0.09
HFE2	1	M1 high-CpG-density promoters	5	37010	0.04	25.53	8.86	100	#FF4040	0.93	0.26
HIST1H1A	1	M1 high-CpG-density promoters	4	4744.62	0.08	25.07	19.04	100	#FF4040	0.9	0.06
HIST1H2AH#HIST1H2AI	1	M1 high-CpG-density promoters	5	127920	0.05	47.83	10.86	100	#FF4040	1.11	0.08
HIST1H3C	1	M1 high-CpG-density promoters	3	21074.9	0.11	23.95	14.09	100	#FF4040	0.95	0.32
HIST1H4I#HIST1H4B	1	M1 high-CpG-density promoters	3	2639.08	0.05	18.17	9.88	100	#FF4040	0.97	0.58
HIST2H2AA3	1	M1 high-CpG-density promoters	3	2288.65	0.04	22.73	4.32	100	#FF4040	1	0.99
HMGB4	1	M1 high-CpG-density promoters	9	24951.2	0.04	14.4	0.89	100	#FF4040	0.93	0.2
HMHB1	1	M1 high-CpG-density promoters	4	12952	0.06	23.11	5.95	98.99	#FF4040	0.96	0.4
HNF1A	1	M1 high-CpG-density promoters	5	51778.8	0.03	42.13	4.78	81.82	#FF4040	0.88	0.03
HOXA6	1	M1 high-CpG-density promoters	4	9365.72	0.05	36.3	6.9	100	#FF4040	1.1	0.11
HOXA-AS3	1	M1 high-CpG-density promoters	3	18838.9	0.05	29.61	2.7	98.99	#FF4040	1.05	0.37
HOXB1	1	M1 high-CpG-density promoters	5	17987.4	0.06	33.52	3.52	65.66	#FF4040	1.02	0.65
HOXD4	1	M1 high-CpG-density promoters	4	65697.8	0.05	25.86	6.88	100	#FF4040	1.04	0.5
HPCA	1	M1 high-CpG-density promoters	4	25659.7	0.06	28.7	16.84	100	#FF4040	0.91	0.09
HPCAL4	1	M1 high-CpG-density promoters	4	41674.5	0.04	26.74	2.32	95.96	#FF4040	0.92	0.17
HRASLS	1	M1 high-CpG-density promoters	3	8928.31	0.05	8.38	4.83	100	#FF4040	1.06	0.24
HRASLS5	1	M1 high-CpG-density promoters	3	16491.8	0.02	32.49	11.2	96.97	#FF4040	1.01	0.83
HS3ST6	1	M1 high-CpG-density promoters	3	13099.1	0.07	14.34	4.63	100	#FF4040	0.93	0.2
HSD3B1	1	M1 high-CpG-density promoters	3	4409.17	0.06	10.13	1.93	100	#FF4040	1	0.93
HSPA1L	1	M1 high-CpG-density promoters	4	6076.22	0.08	29.51	16.66	94.95	#FF4040	0.99	0.81
HSPB9	1	M1 high-CpG-density promoters	7	31726	0.08	19.31	2.92	100	#FF4040	0.86	0.01
HTN3	1	M1 high-CpG-density promoters	3	36873.2	0.1	0.95	0.06	95.96	#FF4040	0.96	0.43
HTR1E	1	M1 high-CpG-density promoters	4	3012.74	0.08	27.56	1.81	98.99	#FF4040	1.01	0.9
HTR5A	1	M1 high-CpG-density promoters	4	26335	0.06	24.66	19.11	100	#FF4040	1.04	0.52
HTR7P1	1	M1 high-CpG-density promoters	7	135904	0.08	12.64	1.45	40.4	#FF4040	1	0.96
HUS1B	1	M1 high-CpG-density promoters	13	77418.1	0.06	22.29	6.28	100	#FF4040	0.95	0.43
HYI	1	M1 high-CpG-density promoters	3	39914.9	0.04	62.23	0.25	94.95	#FF4040	1.05	0.41
IBA57-AS1	1	M1 high-CpG-density promoters	6	38970.4	0.08	29.4	0.1	100	#FF4040	0.98	0.69
ICAM4	1	M1 high-CpG-density promoters	3	14593.3	0.06	10.94	3.04	93.94	#FF4040	1.02	0.7
IFNA6	1	M1 high-CpG-density promoters	3	12741.9	0.09	26.09	10.29	69.7	#FF4040	1.03	0.6
IGF2-AS	1	M1 high-CpG-density promoters	3	2347.9	0.05	14.57	11.3	100	#FF4040	0.99	0.92
IGHV1-69	1	M1 high-CpG-density promoters	3	515.01	0.06	10	8.09	100	#FF4040	0.95	0.4
IGHV5-78	1	M1 high-CpG-density promoters	4	34714.4	0.2	8	4.71	100	#FF4040	1.05	0.4
IGLL1	1	M1 high-CpG-density promoters	5	29124.9	0.06	31.86	12.49	100	#FF4040	0.87	0.01
IGLON5	1	M1 high-CpG-density promoters	3	1054.57	0.04	32.09	17.66	100	#FF4040	1.04	0.55
IGLV4-3	1	M1 high-CpG-density promoters	3	3393.63	0.05	44.65	6.36	61.62	#FF4040	1.01	0.9
IGSF22	1	M1 high-CpG-density promoters	3	1864.55	0.05	49.61	5.37	100	#FF4040	0.98	0.77
IL10RB-AS1	1	M1 high-CpG-density promoters	22	519034	0.07	24.12	0.73	100	#FF4040	0.99	0.81
IL13	1	M1 high-CpG-density promoters	3	396.58	0.04	33.1	4.42	93.94	#FF4040	0.98	0.74
IL17B	1	M1 high-CpG-density promoters	4	33361.1	0.06	19.15	11.09	100	#FF4040	0.96	0.4
IL17F	1	M1 high-CpG-density promoters	5	16995.1	0.05	14.81	5.87	77.78	#FF4040	0.97	0.65
IL17RD	1	M1 high-CpG-density promoters	4	25345.5	0.09	33.07	4.48	100	#FF4040	1.16	0.01
IL20RB	1	M1 high-CpG-density promoters	3	7884.35	0.04	24.41	6.54	100	#FF4040	1.13	0.02
IL3RA	1	M1 high-CpG-density promoters	4	42418.7	0.08	44.13	13.13	100	#FF4040	0.91	0.1
IL4I1#1	1	M1 high-CpG-density promoters	5	30020.7	0.08	20.63	2.11	100	#FF4040	0.92	0.15
IQCD	1	M1 high-CpG-density promoters	6	65191.9	0.05	31.63	3.33	100	#FF4040	0.95	0.34
IQCF5	1	M1 high-CpG-density promoters	3	10262.6	0.05	14.5	7.07	100	#FF4040	0.95	0.41
IQCF6	1	M1 high-CpG-density promoters	7	22632.8	0.06	16.91	4.02	100	#FF4040	1.03	0.64
IQCN	1	M1 high-CpG-density promoters	3	16172.4	0.06	33.63	0.03	100	#FF4040	0.99	0.91
IQSEC2	1	M1 high-CpG-density promoters	3	11006	0.07	30.9	7.22	93.94	#FF4040	0.94	0.28
IRGC	1	M1 high-CpG-density promoters	4	33385.4	0.14	12.45	7.83	88.89	#FF4040	1	0.98
IRX2	1	M1 high-CpG-density promoters	4	6954.52	0.16	27.9	3.82	100	#FF4040	0.96	0.48
IRX3	1	M1 high-CpG-density promoters	4	76336.9	0.1	20.08	14.36	93.94	#FF4040	1.01	0.92
ISL2	1	M1 high-CpG-density promoters	3	47789.1	0.04	25.54	3.29	100	#FF4040	1	0.95
ISYNA1	1	M1 high-CpG-density promoters	4	82821.7	0.06	37.52	12.03	100	#FF4040	1.13	0.02
ITGA2B	1	M1 high-CpG-density promoters	6	66898.8	0.04	34.85	5.95	100	#FF4040	0.94	0.27
JAKMIP1	1	M1 high-CpG-density promoters	5	55563.6	0.04	23.5	3.88	100	#FF4040	0.93	0.24
KAZALD1	1	M1 high-CpG-density promoters	4	47936.6	0.05	42.44	4.98	100	#FF4040	0.93	0.19
KCNA10	1	M1 high-CpG-density promoters	3	21219.5	0.07	11.64	6.02	100	#FF4040	1	0.99
KCNA6	1	M1 high-CpG-density promoters	3	3448.5	0.07	35	9.95	93.94	#FF4040	0.92	0.15
KCNC3	1	M1 high-CpG-density promoters	4	7124.08	0.06	29.65	3.2	92.93	#FF4040	0.92	0.12
KCNH6	1	M1 high-CpG-density promoters	4	13575.7	0.05	23.89	7.14	62.63	#FF4040	0.93	0.2
KCNJ11	1	M1 high-CpG-density promoters	5	32601.5	0.05	25.72	1	100	#FF4040	0.91	0.09
KCNJ12#1	1	M1 high-CpG-density promoters	3	1989.02	0.09	10.61	3.48	100	#FF4040	1.01	0.87
KCNK10	1	M1 high-CpG-density promoters	3	1918.47	0.05	31.22	12.7	100	#FF4040	1.06	0.31
KCNK2	1	M1 high-CpG-density promoters	3	19211.1	0.16	11.84	5.25	97.98	#FF4040	0.95	0.33
KCNQ1DN	1	M1 high-CpG-density promoters	7	36527.7	0.06	31.33	24.63	94.95	#FF4040	1.04	0.49
KCNQ4	1	M1 high-CpG-density promoters	4	6398.78	0.08	26.93	10.82	100	#FF4040	1.04	0.44
KCNT1	1	M1 high-CpG-density promoters	3	12552.7	0.07	31.31	4.73	100	#FF4040	1.05	0.43
KHDC1L	1	M1 high-CpG-density promoters	3	96011	0.11	4.71	2.99	94.95	#FF4040	1.07	0.25
KIAA0895	1	M1 high-CpG-density promoters	6	131130	0.13	33.5	12.38	100	#FF4040	1.01	0.82
KIF12	1	M1 high-CpG-density promoters	5	34992.1	0.05	52.29	7.52	73.74	#FF4040	0.97	0.52
KIF1C	1	M1 high-CpG-density promoters	3	923.26	0.06	65.86	10.61	100	#FF4040	0.93	0.16
KIF5C	1	M1 high-CpG-density promoters	3	981.71	0.04	33.14	9.08	100	#FF4040	0.99	0.81
KISS1	1	M1 high-CpG-density promoters	3	7861.72	0.05	14.47	8.05	100	#FF4040	1.09	0.11
KLF11	1	M1 high-CpG-density promoters	3	37719.8	0.05	50.43	4.46	95.96	#FF4040	1.06	0.25
KLHL10	1	M1 high-CpG-density promoters	3	4695.27	0.04	30.84	12.69	66.67	#FF4040	1.03	0.57
KLK13	1	M1 high-CpG-density promoters	19	300296	0.04	34.13	6.06	100	#FF4040	1.07	0.2
KLK2	1	M1 high-CpG-density promoters	3	1961.85	0.04	30.24	13.62	93.94	#FF4040	0.92	0.14
KLK9#KLK8#KLK9	1	M1 high-CpG-density promoters	5	15807.3	0.04	40.13	4.26	62.63	#FF4040	0.92	0.16
KMT5C	1	M1 high-CpG-density promoters	5	19580.8	0.04	48.43	1.64	93.94	#FF4040	0.91	0.1
KNDC1	1	M1 high-CpG-density promoters	3	12997.4	0.04	37.98	35.58	67.68	#FF4040	1.02	0.7
KRT33A	1	M1 high-CpG-density promoters	3	1171.56	0.03	26.98	3.16	100	#FF4040	1.01	0.85
KRT79	1	M1 high-CpG-density promoters	4	55019.2	0.04	27.59	15.62	86.87	#FF4040	0.98	0.73
LAMA5-AS1	1	M1 high-CpG-density promoters	23	314706	0.06	43.29	10	100	#FF4040	0.97	0.63
LAMC3	1	M1 high-CpG-density promoters	8	53708.3	0.06	31.53	1.79	38.38	#FF4040	0.96	0.46
LCN12	1	M1 high-CpG-density promoters	4	1839.11	0.05	24.42	9.69	100	#FF4040	0.94	0.27
LELP1	1	M1 high-CpG-density promoters	4	31662	0.05	20.09	4.94	85.86	#FF4040	0.87	0.01
LENG1	1	M1 high-CpG-density promoters	9	38407.9	0.05	50.61	2.47	100	#FF4040	0.96	0.42
LGALS7B#LGALS7#LGALS7B	1	M1 high-CpG-density promoters	3	3131.22	0.05	19.9	7.54	96.97	#FF4040	0.99	0.84
LHX9	1	M1 high-CpG-density promoters	5	10148.6	0.05	21.37	1.75	100	#FF4040	0.98	0.71
LILRA1	1	M1 high-CpG-density promoters	6	15769	0.04	24.22	3.57	100	#FF4040	0.94	0.3
LILRA2	1	M1 high-CpG-density promoters	4	60432.3	0.05	37.36	4.28	98.99	#FF4040	1.12	0.03
LILRA4	1	M1 high-CpG-density promoters	18	143599	0.05	40.41	15.83	98.99	#FF4040	1	0.99
LILRB5	1	M1 high-CpG-density promoters	3	11839.5	0.05	30.24	4.42	100	#FF4040	1.03	0.59
LINC00028	1	M1 high-CpG-density promoters	10	187961	0.04	43.27	8.31	98.99	#FF4040	0.94	0.26
LINC00290	1	M1 high-CpG-density promoters	10	38991.2	0.1	3.01	0.11	100	#FF4040	1.04	0.53
LINC00347	1	M1 high-CpG-density promoters	3	7190.87	0.05	27.93	17.18	98.99	#FF4040	1	1
LINC00475#1	1	M1 high-CpG-density promoters	16	257436	0.04	29.04	1.45	100	#FF4040	0.98	0.78
LINC00587	1	M1 high-CpG-density promoters	5	9577.6	0.07	8.12	0.13	100	#FF4040	1.01	0.85
LINC00616	1	M1 high-CpG-density promoters	5	13453.3	0.06	4.67	0.27	100	#FF4040	1.01	0.79
LINC00851	1	M1 high-CpG-density promoters	8	48400.3	0.03	48.54	1.85	97.98	#FF4040	1.08	0.18
LINC00856	1	M1 high-CpG-density promoters	3	2644.82	0.06	22.14	2.2	100	#FF4040	0.99	0.92
LINC00899	1	M1 high-CpG-density promoters	7	53791.5	0.07	22.92	7.37	80.81	#FF4040	0.97	0.65
LINC00906	1	M1 high-CpG-density promoters	12	130966	0.06	39.26	0.91	100	#FF4040	1.04	0.52
LINC00967	1	M1 high-CpG-density promoters	14	36756.5	0.08	45.66	1.32	100	#FF4040	0.99	0.91
LINC01341	1	M1 high-CpG-density promoters	9	111752	0.04	41.91	6.58	100	#FF4040	1.08	0.19
LINC01405	1	M1 high-CpG-density promoters	4	6566.29	0.06	4.58	1.53	96.97	#FF4040	0.97	0.55
LINC01607	1	M1 high-CpG-density promoters	3	7400.8	0.05	18.15	3.87	100	#FF4040	0.97	0.63
LINC01770	1	M1 high-CpG-density promoters	4	39302.9	0.03	38.92	3.41	87.88	#FF4040	1.06	0.28
LINC01783	1	M1 high-CpG-density promoters	3	1290.94	0.08	8.61	2.89	100	#FF4040	1.05	0.37
LINC02076	1	M1 high-CpG-density promoters	5	4307.89	0.06	24.01	5.83	100	#FF4040	0.97	0.61
LINC02153	1	M1 high-CpG-density promoters	11	115512	0.06	30.06	1.85	100	#FF4040	1.01	0.86
LINC02239	1	M1 high-CpG-density promoters	6	27626.8	0.05	38.83	5.68	100	#FF4040	0.98	0.67
LINGO1	1	M1 high-CpG-density promoters	3	35362.1	0.05	28.43	9.91	100	#FF4040	1.06	0.27
LMNTD2	1	M1 high-CpG-density promoters	6	35196.1	0.04	39.4	2.64	100	#FF4040	0.96	0.48
LOC100126784	1	M1 high-CpG-density promoters	5	24703	0.05	29.02	2.44	100	#FF4040	0.95	0.43
LOC100127891	1	M1 high-CpG-density promoters	3	21173.3	0.04	39.29	4.39	75.76	#FF4040	0.91	0.08
LOC100128653	1	M1 high-CpG-density promoters	6	103821	0.03	52.21	1.5	92.93	#FF4040	1.13	0.04
LOC100129175	1	M1 high-CpG-density promoters	11	47338.8	0.06	34.28	0.83	100	#FF4040	0.96	0.46
LOC100129463	1	M1 high-CpG-density promoters	3	3543.27	0.09	37.9	3.35	100	#FF4040	1.03	0.62
LOC100129648	1	M1 high-CpG-density promoters	3	4132.09	0.09	16.07	8.09	64.65	#FF4040	0.9	0.07
LOC100130232	1	M1 high-CpG-density promoters	3	38342.8	0.03	16.79	0.52	100	#FF4040	0.97	0.66
LOC100130331	1	M1 high-CpG-density promoters	3	25668.7	0.07	13.16	4.55	66.67	#FF4040	0.91	0.11
LOC100131053	1	M1 high-CpG-density promoters	6	39980.2	0.08	21.93	5.06	100	#FF4040	1.06	0.24
LOC100134317	1	M1 high-CpG-density promoters	9	74662.6	0.08	15.32	0.84	100	#FF4040	0.97	0.56
LOC100286925	1	M1 high-CpG-density promoters	4	19010.8	0.06	18.85	1.71	100	#FF4040	1	0.95
LOC100286999	1	M1 high-CpG-density promoters	12	68021.2	0.06	37.61	8.12	100	#FF4040	0.91	0.09
LOC100287005	1	M1 high-CpG-density promoters	16	202794	0.05	18.45	0.59	100	#FF4040	0.94	0.26
LOC100287166	1	M1 high-CpG-density promoters	3	6711.09	0.05	43.49	8.57	98.99	#FF4040	0.96	0.53
LOC100287241	1	M1 high-CpG-density promoters	7	33400.4	0.05	45.25	4.15	100	#FF4040	1.1	0.1
LOC100287401	1	M1 high-CpG-density promoters	3	1811.43	0.06	8.82	0.12	100	#FF4040	1.04	0.55
LOC100287587	1	M1 high-CpG-density promoters	3	3803.03	0.06	25.89	0.74	100	#FF4040	0.88	0.03
LOC100287590	1	M1 high-CpG-density promoters	3	2704.53	0.07	26.71	12.18	100	#FF4040	0.92	0.14
LOC100287808	1	M1 high-CpG-density promoters	17	126143	0.07	16.7	1.11	100	#FF4040	0.86	0.01
LOC100287911	1	M1 high-CpG-density promoters	8	23553.5	0.04	44.93	0.56	100	#FF4040	0.96	0.51
LOC100288123	1	M1 high-CpG-density promoters	15	287795	0.07	15.53	0.33	100	#FF4040	0.92	0.13
LOC100288507	1	M1 high-CpG-density promoters	3	12831.1	0.06	29.84	1.51	100	#FF4040	1.05	0.45
LOC100288594	1	M1 high-CpG-density promoters	3	14418.4	0.1	12.19	1.87	65.66	#FF4040	0.93	0.26
LOC100288810	1	M1 high-CpG-density promoters	16	179708	0.05	26.96	1.26	100	#FF4040	0.91	0.11
LOC100288893	1	M1 high-CpG-density promoters	5	14767.6	0.05	18.55	0.7	100	#FF4040	1.06	0.31
LOC100289058	1	M1 high-CpG-density promoters	9	70110.8	0.05	24.95	0.03	100	#FF4040	1.01	0.88
LOC100289361	1	M1 high-CpG-density promoters	5	56036.2	0.05	37.46	5.15	100	#FF4040	0.95	0.35
LOC100294145	1	M1 high-CpG-density promoters	4	48517.4	0.08	23.75	6.58	95.96	#FF4040	0.98	0.77
LOC100499484-C9ORF174	1	M1 high-CpG-density promoters	4	38732.2	0.05	28.51	4.99	71.72	#FF4040	1.06	0.28
LOC100505697	1	M1 high-CpG-density promoters	12	177742	0.04	36.9	16.69	100	#FF4040	1.08	0.18
LOC100505983	1	M1 high-CpG-density promoters	8	16551.9	0.07	9.96	1.16	100	#FF4040	0.96	0.53
LOC100506088	1	M1 high-CpG-density promoters	3	78876.1	0.04	24.57	4.44	100	#FF4040	0.92	0.16
LOC100506175	1	M1 high-CpG-density promoters	4	7249.36	0.05	45.14	1.46	100	#FF4040	1.07	0.27
LOC100506476	1	M1 high-CpG-density promoters	3	18095.3	0.03	27.61	11.07	100	#FF4040	1.04	0.49
LOC100506691	1	M1 high-CpG-density promoters	3	24844.8	0.1	37.23	8.37	88.89	#FF4040	1	0.97
LOC100506790	1	M1 high-CpG-density promoters	6	26209.9	0.04	55.51	1.14	100	#FF4040	0.96	0.5
LOC100506995	1	M1 high-CpG-density promoters	3	3808.31	0.04	35.63	0.56	100	#FF4040	1.03	0.65
LOC100507006	1	M1 high-CpG-density promoters	53	1.90786e+06	0.05	35.63	0.25	100	#FF4040	1.04	0.52
LOC100507328#LOC100508591	1	M1 high-CpG-density promoters	6	28248.1	0.05	76	6.8	100	#FF4040	0.97	0.55
LOC100507384	1	M1 high-CpG-density promoters	18	252445	0.06	25.91	1.12	100	#FF4040	0.98	0.74
LOC100507425	1	M1 high-CpG-density promoters	4	20712	0.03	54.33	4.39	50.51	#FF4040	0.95	0.41
LOC100507547	1	M1 high-CpG-density promoters	3	8789.88	0.04	38.1	5.46	63.64	#FF4040	0.98	0.77
LOC100507630	1	M1 high-CpG-density promoters	3	2790.42	0.06	26.15	8.17	100	#FF4040	0.98	0.74
LOC100509961	1	M1 high-CpG-density promoters	4	28439.6	0.1	40.1	1.67	67.68	#FF4040	1.01	0.84
LOC101060399#CDR2	1	M1 high-CpG-density promoters	3	57384.2	0.04	85.35	1.47	95.96	#FF4040	1.08	0.13
LOC101926963	1	M1 high-CpG-density promoters	6	48956.2	0.04	30.82	6.2	100	#FF4040	0.96	0.45
LOC101928000	1	M1 high-CpG-density promoters	8	39212.8	0.04	53.12	5.51	100	#FF4040	1.01	0.88
LOC101928269	1	M1 high-CpG-density promoters	21	143373	0.09	11.79	0.66	100	#FF4040	0.92	0.16
LOC101928464	1	M1 high-CpG-density promoters	3	7264.07	0.04	41.09	5.49	95.96	#FF4040	0.99	0.81
LOC101928841	1	M1 high-CpG-density promoters	4	10971	0.05	31.2	6.29	95.96	#FF4040	1.06	0.31
LOC101929141#CCDC144B	1	M1 high-CpG-density promoters	7	20560.6	0.08	5.03	3.31	100	#FF4040	1.02	0.67
LOC101929479	1	M1 high-CpG-density promoters	4	56157.2	0.04	51.45	2.29	87.88	#FF4040	0.94	0.3
LOC101929970#CHRNA7#CHRFAM7A	1	M1 high-CpG-density promoters	3	13130.5	0.1	27.56	4.65	100	#FF4040	0.99	0.89
LOC102723678	1	M1 high-CpG-density promoters	7	35798.5	0.06	34.75	3.68	100	#FF4040	1.02	0.74
LOC102723722	1	M1 high-CpG-density promoters	3	1380.74	0.04	31.23	5.95	100	#FF4040	0.98	0.79
LOC102724511	1	M1 high-CpG-density promoters	4	66956.9	0.05	21.97	2.04	100	#FF4040	0.96	0.47
LOC102724951#LOC389831	1	M1 high-CpG-density promoters	3	12715.1	0.08	84.54	1.33	96.97	#FF4040	1	0.95
LOC105376486	1	M1 high-CpG-density promoters	3	90789.6	0.06	35.11	6.7	40.4	#FF4040	1.11	0.04
LOC150005	1	M1 high-CpG-density promoters	8	11844.5	0.06	12.81	1.88	100	#FF4040	0.96	0.45
LOC200772	1	M1 high-CpG-density promoters	4	22845	0.04	14.37	7.34	93.94	#FF4040	0.93	0.23
LOC220077	1	M1 high-CpG-density promoters	8	78092	0.09	11.86	3.13	100	#FF4040	0.98	0.72
LOC221122	1	M1 high-CpG-density promoters	14	106079	0.04	65.43	2	98.99	#FF4040	1.01	0.86
LOC283140#1	1	M1 high-CpG-density promoters	13	186129	0.03	56.8	9.72	97.98	#FF4040	1.01	0.83
LOC283674	1	M1 high-CpG-density promoters	6	20822.8	0.03	41.44	1.57	100	#FF4040	0.98	0.72
LOC284379	1	M1 high-CpG-density promoters	15	97761.1	0.06	47.91	1.01	100	#FF4040	1.08	0.18
LOC284600	1	M1 high-CpG-density promoters	17	220883	0.06	35.87	8.04	100	#FF4040	1	0.99
LOC285957	1	M1 high-CpG-density promoters	5	14251.3	0.07	11.03	7.3	100	#FF4040	0.96	0.42
LOC286382	1	M1 high-CpG-density promoters	4	13708.1	0.05	8.24	3.07	100	#FF4040	0.94	0.38
LOC390705	1	M1 high-CpG-density promoters	5	10067.2	0.03	26.58	2.9	95.96	#FF4040	0.98	0.74
LOC440330	1	M1 high-CpG-density promoters	9	42046.5	0.04	30.62	10.07	64.65	#FF4040	1.05	0.38
LOC57399	1	M1 high-CpG-density promoters	4	6784.44	0.14	14.69	2.79	77.78	#FF4040	0.91	0.11
LOC645513	1	M1 high-CpG-density promoters	5	43743.7	0.05	28.71	12.62	100	#FF4040	1.03	0.61
LOC729580	1	M1 high-CpG-density promoters	6	60711.9	0.04	33.75	3.84	97.98	#FF4040	0.95	0.34
LOC729732#LINC00937	1	M1 high-CpG-density promoters	6	53091.7	0.05	33.94	4.88	100	#FF4040	0.92	0.17
LOC729887	1	M1 high-CpG-density promoters	12	157905	0.06	22.57	11.27	100	#FF4040	0.88	0.03
LOC79999	1	M1 high-CpG-density promoters	3	2423.11	0.09	21.8	4.49	96.97	#FF4040	1.01	0.86
LOC93463	1	M1 high-CpG-density promoters	6	32865.1	0.07	4.34	0.29	98.99	#FF4040	0.95	0.38
LONP2#SIAH1	1	M1 high-CpG-density promoters	3	19043.6	0.04	82.51	2.6	47.47	#FF4040	1.1	0.06
LOXHD1	1	M1 high-CpG-density promoters	5	26573.1	0.07	22.98	2.82	100	#FF4040	0.98	0.7
LRFN1	1	M1 high-CpG-density promoters	5	11137.3	0.03	40.42	12.68	98.99	#FF4040	1.01	0.8
LRRC29	1	M1 high-CpG-density promoters	4	16622.1	0.04	29.9	14.26	93.94	#FF4040	0.9	0.06
LRRC37A	1	M1 high-CpG-density promoters	5	26310.8	0.06	45.32	15.89	100	#FF4040	0.95	0.38
LRRC45	1	M1 high-CpG-density promoters	7	128786	0.06	53.35	3.5	100	#FF4040	0.89	0.05
LRRC4B	1	M1 high-CpG-density promoters	5	14584.4	0.05	10.74	7.86	92.93	#FF4040	0.93	0.24
LRRC4C	1	M1 high-CpG-density promoters	6	17259	0.06	38.14	11.65	100	#FF4040	1.16	0.01
LTB4R	1	M1 high-CpG-density promoters	3	10171.4	0.05	33.63	4.92	100	#FF4040	1.01	0.82
LTC4S	1	M1 high-CpG-density promoters	3	2187.66	0.09	14.06	6.48	100	#FF4040	1	0.95
LY6G6D#LY6G6F	1	M1 high-CpG-density promoters	3	8235.07	0.11	21.13	10.12	95.96	#FF4040	0.92	0.14
LY6H	1	M1 high-CpG-density promoters	4	28153.7	0.04	15.18	5.19	100	#FF4040	1.01	0.86
LYRM2	1	M1 high-CpG-density promoters	6	77562.4	0.04	74.01	10.05	100	#FF4040	1.05	0.35
MAATS1	1	M1 high-CpG-density promoters	8	82315.8	0.06	34.92	5.62	100	#FF4040	0.97	0.54
MACO1	1	M1 high-CpG-density promoters	3	30425.3	0.05	48.43	8.98	95.96	#FF4040	1.02	0.74
MAP1LC3C	1	M1 high-CpG-density promoters	4	9845.94	0.07	25.31	8.7	100	#FF4040	0.99	0.8
MAP1S	1	M1 high-CpG-density promoters	3	261355	0.05	60.35	6.73	48.48	#FF4040	1.02	0.74
MAP2K7	1	M1 high-CpG-density promoters	6	88151.7	0.03	58.95	4.84	52.53	#FF4040	0.87	0.01
MAP4K2	1	M1 high-CpG-density promoters	4	18496.1	0.07	38.2	4.08	100	#FF4040	0.97	0.55
MAPK11	1	M1 high-CpG-density promoters	4	8592.37	0.05	34.36	1.58	100	#FF4040	0.98	0.73
MAPK4	1	M1 high-CpG-density promoters	7	26161.6	0.07	22.13	4.95	96.97	#FF4040	0.87	0.01
MAPK8IP1	1	M1 high-CpG-density promoters	3	1574.12	0.07	17.58	3.27	100	#FF4040	0.96	0.51
MAPK8IP1#1	1	M1 high-CpG-density promoters	3	1348.96	0.1	36.19	16.37	100	#FF4040	1.03	0.63
MAPRE3	1	M1 high-CpG-density promoters	4	3005.74	0.07	39.2	14.7	90.91	#FF4040	1.02	0.73
MARCH10	1	M1 high-CpG-density promoters	10	35231.4	0.05	28.83	0.54	100	#FF4040	1.02	0.73
MARCH11	1	M1 high-CpG-density promoters	3	23238.1	0.04	27.98	19.55	100	#FF4040	0.96	0.45
MATK	1	M1 high-CpG-density promoters	5	22106.6	0.07	38.11	14.99	53.54	#FF4040	1.01	0.79
MATN4	1	M1 high-CpG-density promoters	9	52243.5	0.05	30.94	6.75	93.94	#FF4040	0.96	0.4
MBD3L2	1	M1 high-CpG-density promoters	5	33964.3	0.05	23.43	15.72	42.42	#FF4040	0.9	0.08
MDFI	1	M1 high-CpG-density promoters	3	19336.1	0.05	37.63	6.07	87.88	#FF4040	1.03	0.61
MEAF6	1	M1 high-CpG-density promoters	3	3818.19	0.03	70.35	3.04	100	#FF4040	0.99	0.86
MEIOC	1	M1 high-CpG-density promoters	8	72915.2	0.06	36.41	3.03	94.95	#FF4040	1.03	0.66
MEX3B	1	M1 high-CpG-density promoters	5	68373.9	0.04	32.6	7.82	100	#FF4040	1.11	0.05
MGAT3#1	1	M1 high-CpG-density promoters	3	1949.38	0.05	34.25	4.38	100	#FF4040	0.94	0.32
MGC10814	1	M1 high-CpG-density promoters	13	215286	0.03	34.15	5.9	100	#FF4040	0.93	0.21
MIA	1	M1 high-CpG-density promoters	4	15920.4	0.09	28.71	17.38	100	#FF4040	1.15	0.01
MILR1	1	M1 high-CpG-density promoters	4	75185.7	0.07	25.38	11.22	29.29	#FF4040	1.1	0.11
MIR1-1HG	1	M1 high-CpG-density promoters	5	32699.3	0.03	47.9	6.7	64.65	#FF4040	1.05	0.38
MIR3945HG	1	M1 high-CpG-density promoters	3	27533.9	0.03	33.97	4.07	95.96	#FF4040	1.08	0.18
MIR4800#MXD4	1	M1 high-CpG-density promoters	3	9445.68	0.04	61.85	5.24	92.93	#FF4040	1.02	0.77
MIR622	1	M1 high-CpG-density promoters	3	2845.3	0.05	15.64	2.53	100	#FF4040	0.93	0.2
MIR8071-2#1	1	M1 high-CpG-density promoters	5	60085.1	0.05	38.69	5.78	42.42	#FF4040	0.95	0.39
MMP16	1	M1 high-CpG-density promoters	4	4906.92	0.04	40.78	7.27	100	#FF4040	1.11	0.03
MMP17	1	M1 high-CpG-density promoters	3	2446.36	0.07	22.01	5.23	100	#FF4040	0.97	0.61
MR1	1	M1 high-CpG-density promoters	4	27771.6	0.05	52.74	4.63	98.99	#FF4040	1.05	0.32
MSANTD1	1	M1 high-CpG-density promoters	9	83355.6	0.06	21.07	5.69	100	#FF4040	1.02	0.75
MYADML2	1	M1 high-CpG-density promoters	3	7244.74	0.06	30.01	3.87	94.95	#FF4040	0.93	0.2
MYBL1#1	1	M1 high-CpG-density promoters	18	92164.8	0.08	44.35	3.55	93.94	#FF4040	0.88	0.03
MYCN	1	M1 high-CpG-density promoters	3	65735.8	0.15	40.55	14.99	93.94	#FF4040	0.94	0.27
MYH1	1	M1 high-CpG-density promoters	3	22930.5	0.05	7.39	3.91	100	#FF4040	0.96	0.49
MYH15	1	M1 high-CpG-density promoters	6	31236.2	0.05	25.42	13.88	98.99	#FF4040	0.95	0.37
MYH2	1	M1 high-CpG-density promoters	6	12407.1	0.06	16.55	6.28	100	#FF4040	0.94	0.25
MYH3	1	M1 high-CpG-density promoters	3	18167.7	0.06	7.28	1.07	100	#FF4040	0.97	0.59
MYH4	1	M1 high-CpG-density promoters	5	33623.1	0.05	7.48	2.52	100	#FF4040	1.01	0.87
MYH6	1	M1 high-CpG-density promoters	3	4102.85	0.07	13.9	8.26	100	#FF4040	0.93	0.2
MYH6#MYH6#MYH7	1	M1 high-CpG-density promoters	7	23262.7	0.1	3.21	2.15	96.97	#FF4040	0.87	0.02
MYH7B	1	M1 high-CpG-density promoters	3	2647.93	0.05	15.43	4.42	100	#FF4040	1	0.99
MYL3	1	M1 high-CpG-density promoters	4	31558.6	0.08	14.2	3.17	95.96	#FF4040	1.03	0.63
MYO18B	1	M1 high-CpG-density promoters	3	1870.64	0.04	14.49	0.86	65.66	#FF4040	0.91	0.12
MYO3B	1	M1 high-CpG-density promoters	6	32286.8	0.07	10	3.45	100	#FF4040	0.85	0.01
NAT14	1	M1 high-CpG-density promoters	4	29348.1	0.06	49.85	3.35	100	#FF4040	1.11	0.04
NAT8	1	M1 high-CpG-density promoters	4	22774	0.05	13.26	7.19	100	#FF4040	1.01	0.88
NBAS	1	M1 high-CpG-density promoters	4	14277.6	0.03	70.3	6.76	100	#FF4040	0.91	0.1
NBAT1	1	M1 high-CpG-density promoters	20	71704.6	0.06	16.97	8.57	90.91	#FF4040	0.85	0.01
NCAN	1	M1 high-CpG-density promoters	4	4199.99	0.07	27.64	2.82	98.99	#FF4040	1.02	0.68
NEBL-AS1	1	M1 high-CpG-density promoters	5	32027.3	0.06	6.11	2.45	100	#FF4040	0.9	0.1
NECAB2	1	M1 high-CpG-density promoters	3	29479.7	0.05	24.09	12.9	100	#FF4040	0.98	0.78
NEU4	1	M1 high-CpG-density promoters	4	34345.1	0.05	51.97	7.93	97.98	#FF4040	0.92	0.17
NEUROG2	1	M1 high-CpG-density promoters	5	18889	0.12	5.69	3.54	100	#FF4040	1	0.94
NFKBIL1	1	M1 high-CpG-density promoters	3	5926.45	0.05	44.35	10.42	92.93	#FF4040	1.02	0.75
NGB	1	M1 high-CpG-density promoters	10	82414.7	0.06	31.05	10.86	100	#FF4040	0.99	0.92
NGDN	1	M1 high-CpG-density promoters	4	55755.4	0.04	55.78	9.05	100	#FF4040	1.01	0.87
NKAIN4	1	M1 high-CpG-density promoters	3	25504	0.06	31.07	2.65	93.94	#FF4040	1.09	0.15
NKX2-1-AS1	1	M1 high-CpG-density promoters	4	1495.54	0.04	13.67	5.73	93.94	#FF4040	0.87	0.04
NKX2-5	1	M1 high-CpG-density promoters	3	26440.1	0.08	23.68	12.35	100	#FF4040	1.05	0.36
NKX2-8	1	M1 high-CpG-density promoters	4	29959.7	0.04	11.25	1.84	100	#FF4040	1.02	0.7
NKX6-1	1	M1 high-CpG-density promoters	6	23486.7	0.06	33.78	20.39	100	#FF4040	0.97	0.63
NLRP6	1	M1 high-CpG-density promoters	3	5447.98	0.05	14.78	3.34	94.95	#FF4040	0.9	0.08
NMNAT2	1	M1 high-CpG-density promoters	5	50981.4	0.05	16.08	6.08	33.33	#FF4040	0.97	0.56
NMRK2	1	M1 high-CpG-density promoters	3	3320.24	0.05	23.5	6.48	93.94	#FF4040	0.91	0.09
NOP14-AS1	1	M1 high-CpG-density promoters	6	18959.7	0.08	27.22	10.09	100	#FF4040	0.96	0.48
NOXA1	1	M1 high-CpG-density promoters	6	83451	0.04	51.44	6.38	69.7	#FF4040	1.01	0.92
NPAS1	1	M1 high-CpG-density promoters	4	1946.08	0.06	19.6	7.8	93.94	#FF4040	0.89	0.04
NPEPL1#STX16-NPEPL1	1	M1 high-CpG-density promoters	3	3900.38	0.04	58.31	13.21	94.95	#FF4040	1	0.95
NPFF	1	M1 high-CpG-density promoters	3	6789.75	0.06	28.93	3.78	69.7	#FF4040	0.96	0.42
NPFFR1	1	M1 high-CpG-density promoters	4	11949.6	0.04	33.06	4.28	68.69	#FF4040	0.95	0.34
NPIPB15	1	M1 high-CpG-density promoters	3	10279.6	0.1	64.8	7.27	49.49	#FF4040	0.9	0.09
NPPB	1	M1 high-CpG-density promoters	4	36378.8	0.07	20.69	2.05	100	#FF4040	1.03	0.58
NPW	1	M1 high-CpG-density promoters	3	13537.6	0.08	10	8.86	100	#FF4040	0.85	0.02
NPY4R2#NPY4R	1	M1 high-CpG-density promoters	3	5590.92	0.1	18.77	4.61	100	#FF4040	1.05	0.33
NR2E3	1	M1 high-CpG-density promoters	3	4482.58	0.06	23.65	3.79	98.99	#FF4040	0.92	0.16
NRCAM	1	M1 high-CpG-density promoters	3	17454.7	0.06	25.8	7.18	92.93	#FF4040	0.93	0.23
NRIP2	1	M1 high-CpG-density promoters	4	19419.7	0.09	27.07	11.05	100	#FF4040	1.02	0.76
NRL	1	M1 high-CpG-density promoters	3	34948.2	0.11	16	5.54	94.95	#FF4040	0.93	0.18
NTF3	1	M1 high-CpG-density promoters	4	6252.86	0.04	39.06	11.41	100	#FF4040	0.94	0.27
NTN3	1	M1 high-CpG-density promoters	5	20959.5	0.12	10.94	6.86	100	#FF4040	0.92	0.14
NTN5	1	M1 high-CpG-density promoters	6	21264.1	0.06	41.43	0.69	100	#FF4040	1.03	0.57
NTNG2	1	M1 high-CpG-density promoters	3	2105.42	0.04	21.05	4.84	100	#FF4040	0.93	0.17
NTRK1	1	M1 high-CpG-density promoters	3	10240.8	0.09	4.16	0.98	100	#FF4040	0.93	0.22
NUDT14	1	M1 high-CpG-density promoters	4	12971.2	0.04	64.14	6.67	100	#FF4040	0.96	0.46
OBP2B#OBP2B#OBP2A	1	M1 high-CpG-density promoters	3	3359.75	0.07	17.95	5.04	100	#FF4040	0.96	0.49
OBSCN	1	M1 high-CpG-density promoters	3	14207.4	0.06	34.24	9.51	100	#FF4040	0.92	0.12
OBSL1	1	M1 high-CpG-density promoters	4	48762.9	0.07	46.28	2.56	100	#FF4040	1.13	0.03
ODF3L1	1	M1 high-CpG-density promoters	8	162815	0.05	29.44	12.85	96.97	#FF4040	0.96	0.4
ONECUT1	1	M1 high-CpG-density promoters	3	44483.9	0.11	13.1	6.86	93.94	#FF4040	1.03	0.58
OR1J4	1	M1 high-CpG-density promoters	17	148189	0.04	23.58	0.24	100	#FF4040	0.98	0.73
ORM1	1	M1 high-CpG-density promoters	3	12604.6	0.09	10	6.41	97.98	#FF4040	1.05	0.37
ORM2#ORM1#ORM2	1	M1 high-CpG-density promoters	3	6253.62	0.07	8.72	1.86	97.98	#FF4040	1.02	0.69
OSBPL5	1	M1 high-CpG-density promoters	4	22339.3	0.04	59.11	1.71	98.99	#FF4040	1.03	0.61
OSGIN1	1	M1 high-CpG-density promoters	5	11945.6	0.07	43.23	4.77	58.59	#FF4040	0.88	0.02
OTOP2	1	M1 high-CpG-density promoters	3	18226.7	0.06	27.86	6.5	98.99	#FF4040	0.92	0.19
OXCT2	1	M1 high-CpG-density promoters	5	14725.6	0.06	37.42	14.58	93.94	#FF4040	0.96	0.48
OXT	1	M1 high-CpG-density promoters	3	7480.44	0.09	17.69	2.93	100	#FF4040	1.01	0.8
OXTR	1	M1 high-CpG-density promoters	3	20939.9	0.06	29.28	4.36	94.95	#FF4040	1.04	0.46
P2RY11	1	M1 high-CpG-density promoters	4	4100.81	0.07	26.58	3.09	100	#FF4040	0.96	0.46
P3H3	1	M1 high-CpG-density promoters	3	3616.92	0.08	31.44	9.2	100	#FF4040	1.01	0.86
PACSIN1	1	M1 high-CpG-density promoters	5	17704.1	0.04	25.15	2.93	100	#FF4040	0.98	0.75
PACSIN3#ARFGAP2	1	M1 high-CpG-density promoters	4	27962.7	0.09	31.37	8.61	100	#FF4040	1.11	0.05
PADI4	1	M1 high-CpG-density promoters	4	12819.9	0.06	20.11	4.81	100	#FF4040	1.01	0.9
PAGE1	1	M1 high-CpG-density promoters	5	31285.8	0.06	13.84	2.83	100	#FF4040	0.98	0.66
PAGE5	1	M1 high-CpG-density promoters	7	84951.6	0.04	25.39	12.48	100	#FF4040	0.97	0.64
PALM3	1	M1 high-CpG-density promoters	4	14657.2	0.07	43.64	9.93	100	#FF4040	1.01	0.88
PAPLN	1	M1 high-CpG-density promoters	3	8226.47	0.07	43.34	3.34	100	#FF4040	0.98	0.75
PAPPA	1	M1 high-CpG-density promoters	3	1718.91	0.08	55.16	3.23	100	#FF4040	1.09	0.11
PAQR7	1	M1 high-CpG-density promoters	3	1389.47	0.05	36.45	3.04	100	#FF4040	1.04	0.47
PAX3	1	M1 high-CpG-density promoters	3	21668.2	0.04	22.72	5.02	95.96	#FF4040	0.9	0.04
PCDHAC1	1	M1 high-CpG-density promoters	3	37850.3	0.03	47.99	12.2	49.49	#FF4040	0.97	0.56
PCDHAC2	1	M1 high-CpG-density promoters	3	11812.5	0.05	25.82	19.57	100	#FF4040	1.02	0.73
PCYT1B	1	M1 high-CpG-density promoters	3	7784.41	0.05	34.79	4.73	100	#FF4040	1.01	0.8
PDCD5	1	M1 high-CpG-density promoters	6	159066	0.04	64.04	5.85	100	#FF4040	0.92	0.13
PDCD7	1	M1 high-CpG-density promoters	3	13501.5	0.04	56.94	11.58	100	#FF4040	1.05	0.37
PDE6C	1	M1 high-CpG-density promoters	3	7937.63	0.15	0.29	0.06	97.98	#FF4040	0.96	0.49
PDX1	1	M1 high-CpG-density promoters	5	84087.6	0.06	38.93	17.92	100	#FF4040	0.9	0.05
PGA3	1	M1 high-CpG-density promoters	7	46819.7	0.04	37.49	11.61	100	#FF4040	1.12	0.04
PGBD2	1	M1 high-CpG-density promoters	5	12624.4	0.06	50.98	0.83	100	#FF4040	0.96	0.39
PGC	1	M1 high-CpG-density promoters	4	33535.1	0.04	31.61	5.86	96.97	#FF4040	1.02	0.75
PGGHG	1	M1 high-CpG-density promoters	3	3336.89	0.08	56.87	6.15	100	#FF4040	1.07	0.22
PGLYRP1	1	M1 high-CpG-density promoters	4	33638.6	0.04	31.85	20.49	100	#FF4040	1.07	0.22
PGLYRP2	1	M1 high-CpG-density promoters	4	24792.6	0.05	14.2	3.86	100	#FF4040	0.9	0.11
PHF7	1	M1 high-CpG-density promoters	6	13575.2	0.07	33.4	15.44	100	#FF4040	0.95	0.32
PIN1P1	1	M1 high-CpG-density promoters	4	24253.1	0.06	26.95	7.3	100	#FF4040	0.95	0.3
PIWIL1	1	M1 high-CpG-density promoters	3	8963.96	0.12	14.15	5.88	100	#FF4040	1.07	0.17
PKD1	1	M1 high-CpG-density promoters	4	11246.6	0.04	51.88	4.05	100	#FF4040	1.03	0.61
PKNOX1	1	M1 high-CpG-density promoters	3	30971.5	0.04	59.31	2.09	100	#FF4040	1.01	0.83
PLCH1	1	M1 high-CpG-density promoters	3	2805.76	0.05	45.6	6.35	100	#FF4040	0.98	0.67
PLCH2	1	M1 high-CpG-density promoters	3	5121.37	0.07	26.21	8.7	100	#FF4040	1.03	0.64
PLEKHA2	1	M1 high-CpG-density promoters	3	9636.07	0.09	42.49	6.7	100	#FF4040	0.89	0.03
PLEKHN1	1	M1 high-CpG-density promoters	20	572838	0.04	52.08	9.87	95.96	#FF4040	0.99	0.81
PLPPR3	1	M1 high-CpG-density promoters	8	43712.4	0.05	42.09	4.15	97.98	#FF4040	0.9	0.07
PLSCR2	1	M1 high-CpG-density promoters	3	4947.27	0.06	23.01	7.94	100	#FF4040	0.94	0.21
PLXNA4	1	M1 high-CpG-density promoters	3	2547.55	0.04	36.49	3.85	100	#FF4040	1.05	0.37
PMF1-BGLAP	1	M1 high-CpG-density promoters	3	667.63	0.05	27.46	2.94	100	#FF4040	1.14	0.02
PNMT	1	M1 high-CpG-density promoters	4	57792.3	0.04	21.36	7.09	100	#FF4040	0.97	0.51
PNPLA7	1	M1 high-CpG-density promoters	4	45493.9	0.04	23.41	6.67	96.97	#FF4040	0.9	0.06
POLL	1	M1 high-CpG-density promoters	3	4574.7	0.06	52.83	17.31	100	#FF4040	1.05	0.35
POLN	1	M1 high-CpG-density promoters	4	8475.82	0.04	38.9	5.78	98.99	#FF4040	1.03	0.54
POLR3G	1	M1 high-CpG-density promoters	4	77969.5	0.1	30.91	12.75	100	#FF4040	0.97	0.59
POLRMT#1	1	M1 high-CpG-density promoters	8	78983.3	0.06	18.88	3.03	100	#FF4040	0.93	0.18
POM121	1	M1 high-CpG-density promoters	3	47879.7	0.05	43.34	1.96	98.99	#FF4040	1.04	0.52
PON1	1	M1 high-CpG-density promoters	3	11313.7	0.06	10.76	1.27	49.49	#FF4040	0.96	0.58
POU2F2	1	M1 high-CpG-density promoters	7	115096	0.04	45.79	7.91	97.98	#FF4040	1	0.96
POU3F4	1	M1 high-CpG-density promoters	3	1316.46	0.06	17.86	3.52	100	#FF4040	0.96	0.42
POU4F3	1	M1 high-CpG-density promoters	6	121794	0.06	7.04	3.13	100	#FF4040	0.93	0.17
POU6F2	1	M1 high-CpG-density promoters	3	6164.45	0.07	16.03	8.44	90.91	#FF4040	0.97	0.62
PP14571	1	M1 high-CpG-density promoters	4	9605.01	0.11	7.61	3.19	100	#FF4040	1.06	0.31
PPFIA4	1	M1 high-CpG-density promoters	5	14686.3	0.04	13.24	7.12	100	#FF4040	1.09	0.09
PPIL2	1	M1 high-CpG-density promoters	4	37240.6	0.04	63.1	2.5	93.94	#FF4040	0.98	0.7
PPM1J	1	M1 high-CpG-density promoters	4	28964.5	0.05	32.41	4.82	100	#FF4040	0.93	0.16
PPP1R12C	1	M1 high-CpG-density promoters	5	17298.6	0.04	50.26	5.42	98.99	#FF4040	0.93	0.21
PPP2R3B	1	M1 high-CpG-density promoters	5	52387.2	0.09	34.24	3.94	100	#FF4040	0.93	0.16
PPP4R4	1	M1 high-CpG-density promoters	3	0	0.07	10.97	4.13	100	#FF4040	1.05	0.43
PPY2P	1	M1 high-CpG-density promoters	3	12160.8	0.16	9.29	4.64	43.43	#FF4040	0.9	0.06
PRB3	1	M1 high-CpG-density promoters	6	65914.5	0.07	31.48	14.64	100	#FF4040	0.98	0.66
PRDM11	1	M1 high-CpG-density promoters	5	44204.3	0.06	34.49	1.4	96.97	#FF4040	0.89	0.06
PRDM12	1	M1 high-CpG-density promoters	3	3616.7	0.05	43.24	22.64	100	#FF4040	1.08	0.15
PRDM16	1	M1 high-CpG-density promoters	4	17657.6	0.07	22.86	4.93	100	#FF4040	0.92	0.11
PRDM7	1	M1 high-CpG-density promoters	4	45697.8	0.03	25.98	21.92	93.94	#FF4040	1.05	0.33
PRKCE	1	M1 high-CpG-density promoters	4	52409.8	0.04	46.35	3.7	100	#FF4040	1.04	0.47
PRO1804	1	M1 high-CpG-density promoters	5	4646.17	0.05	9.09	1.86	100	#FF4040	0.92	0.17
PROP1	1	M1 high-CpG-density promoters	11	84886.8	0.04	36.21	8.91	80.81	#FF4040	1.02	0.71
PRR29	1	M1 high-CpG-density promoters	13	144446	0.03	47.05	7.17	98.99	#FF4040	1	0.99
PRR4	1	M1 high-CpG-density promoters	4	14068.3	0.05	36.2	10.5	100	#FF4040	1.02	0.79
PRSS35	1	M1 high-CpG-density promoters	3	4051.94	0.04	18.41	11.24	100	#FF4040	1.06	0.22
PRSS50	1	M1 high-CpG-density promoters	4	42629.3	0.05	27.16	2.03	100	#FF4040	0.93	0.17
PSCA	1	M1 high-CpG-density promoters	3	6428.1	0.06	13.3	8.6	100	#FF4040	1.1	0.06
PSORS1C3	1	M1 high-CpG-density promoters	3	17278	0.06	6.17	1.85	100	#FF4040	0.95	0.45
PSPN	1	M1 high-CpG-density promoters	8	79001.5	0.09	27.63	11.04	100	#FF4040	0.99	0.88
PTGER1	1	M1 high-CpG-density promoters	4	31306	0.03	36.95	10.08	100	#FF4040	1.04	0.47
PTGER3	1	M1 high-CpG-density promoters	3	2085.95	0.06	39.5	7.39	100	#FF4040	1.08	0.14
PTH1R	1	M1 high-CpG-density promoters	3	47711.3	0.03	34.72	3.47	97.98	#FF4040	1.09	0.1
PTMS	1	M1 high-CpG-density promoters	3	22677.5	0.05	46.73	3.63	93.94	#FF4040	0.91	0.07
PTPN12	1	M1 high-CpG-density promoters	3	38206.8	0.05	63.22	19.6	40.4	#FF4040	1.13	0.03
RAB24	1	M1 high-CpG-density promoters	4	57846.2	0.04	69.56	0.48	100	#FF4040	0.99	0.89
RAB27B	1	M1 high-CpG-density promoters	4	40153.1	0.09	14.11	6.56	100	#FF4040	0.95	0.38
RAB3A	1	M1 high-CpG-density promoters	4	19395.8	0.1	39.63	11.77	93.94	#FF4040	1	0.93
RAB40B#1	1	M1 high-CpG-density promoters	7	194996	0.07	30.52	6.78	100	#FF4040	0.9	0.06
RABEP1	1	M1 high-CpG-density promoters	3	1036.16	0.05	46.14	13.15	100	#FF4040	1.09	0.12
RAC3	1	M1 high-CpG-density promoters	4	14125.7	0.06	31.85	10.11	100	#FF4040	0.91	0.09
RANBP17	1	M1 high-CpG-density promoters	3	1794.18	0.05	50.39	3.68	100	#FF4040	0.99	0.83
RASA3	1	M1 high-CpG-density promoters	3	5283.23	0.07	50.72	9.52	100	#FF4040	1.12	0.03
RASSF1#RASSF1-AS1	1	M1 high-CpG-density promoters	3	1728.23	0.05	57.01	5.85	100	#FF4040	0.9	0.05
RASSF3	1	M1 high-CpG-density promoters	8	240050	0.07	31.27	12.3	100	#FF4040	0.98	0.68
RASSF9	1	M1 high-CpG-density promoters	3	21591.6	0.06	17.71	7.47	44.44	#FF4040	1.02	0.72
RAX2	1	M1 high-CpG-density promoters	5	12982.6	0.03	45.71	5.11	98.99	#FF4040	1.06	0.33
RBBP8NL	1	M1 high-CpG-density promoters	7	65103.3	0.07	44.81	2.18	100	#FF4040	0.92	0.14
RBP5	1	M1 high-CpG-density promoters	4	98726.2	0.04	35.7	7.33	36.36	#FF4040	1	0.96
RCC1L#1	1	M1 high-CpG-density promoters	8	93069.2	0.06	27.01	4.45	100	#FF4040	0.93	0.25
REG3G	1	M1 high-CpG-density promoters	6	32215.8	0.06	23.86	7.97	100	#FF4040	0.93	0.28
REM1	1	M1 high-CpG-density promoters	3	1987.04	0.05	46.07	8.25	100	#FF4040	1.04	0.51
RFX2	1	M1 high-CpG-density promoters	3	9943.04	0.08	39.77	6.43	90.91	#FF4040	1.01	0.83
RGL4	1	M1 high-CpG-density promoters	5	56397.9	0.06	14.29	6.68	100	#FF4040	0.94	0.31
RGS11	1	M1 high-CpG-density promoters	3	20889	0.06	20.98	6.66	98.99	#FF4040	0.95	0.31
RGS14	1	M1 high-CpG-density promoters	5	47565.7	0.05	38.43	6.08	100	#FF4040	0.96	0.4
RGS9	1	M1 high-CpG-density promoters	4	22341	0.05	24.68	3.82	100	#FF4040	1.02	0.66
RHAG	1	M1 high-CpG-density promoters	6	42691.2	0.07	35.03	14.72	60.61	#FF4040	0.94	0.27
RHBG	1	M1 high-CpG-density promoters	5	25143.7	0.04	23.63	12.24	95.96	#FF4040	1.06	0.22
RHOV	1	M1 high-CpG-density promoters	4	15377	0.06	39.46	8.12	100	#FF4040	0.92	0.17
RHPN1	1	M1 high-CpG-density promoters	10	135352	0.05	45.06	7.64	92.93	#FF4040	1.01	0.88
RIBC1	1	M1 high-CpG-density promoters	3	20502.5	0.02	37.31	6.02	40.4	#FF4040	0.87	0.01
RIPPLY2	1	M1 high-CpG-density promoters	3	1769.85	0.03	22.34	15.05	100	#FF4040	0.99	0.83
RND1	1	M1 high-CpG-density promoters	3	48639.2	0.07	41.64	8.67	97.98	#FF4040	1.01	0.9
RNF130#1	1	M1 high-CpG-density promoters	10	46451.1	0.04	26.27	0.8	98.99	#FF4040	0.98	0.7
RNF168	1	M1 high-CpG-density promoters	5	92242.9	0.03	77.17	4.39	100	#FF4040	1.02	0.73
RNF2	1	M1 high-CpG-density promoters	6	39189.7	0.06	34.08	2.95	97.98	#FF4040	1.01	0.85
RNF25	1	M1 high-CpG-density promoters	3	15385	0.05	56.95	1.88	98.99	#FF4040	0.97	0.61
ROM1	1	M1 high-CpG-density promoters	3	1061.43	0.05	30.84	8.16	100	#FF4040	0.97	0.61
RPL23AP53	1	M1 high-CpG-density promoters	3	4741.13	0.07	20.02	6.31	100	#FF4040	0.98	0.68
RPL3L	1	M1 high-CpG-density promoters	3	4894.67	0.12	11.18	3.05	100	#FF4040	0.97	0.63
RRAD	1	M1 high-CpG-density promoters	3	3371.31	0.07	28.81	8.66	100	#FF4040	1.03	0.58
RRN3P2	1	M1 high-CpG-density promoters	3	6733.6	0.05	36.64	2.98	100	#FF4040	0.98	0.69
RS1	1	M1 high-CpG-density promoters	3	6755.95	0.07	20.76	2.96	85.86	#FF4040	0.94	0.28
RSG1#1	1	M1 high-CpG-density promoters	4	10710.2	0.05	39.63	0.71	100	#FF4040	0.91	0.11
RSPO1	1	M1 high-CpG-density promoters	10	106524	0.05	29.51	0.99	98.99	#FF4040	0.96	0.49
RTN4RL1	1	M1 high-CpG-density promoters	3	2472.87	0.05	22.86	0.71	100	#FF4040	1.07	0.23
RTP5	1	M1 high-CpG-density promoters	8	24648	0.03	51.93	0.95	100	#FF4040	1.05	0.36
RWDD3	1	M1 high-CpG-density promoters	4	58503.7	0.05	61.82	7.54	74.75	#FF4040	1.03	0.63
RYR1	1	M1 high-CpG-density promoters	3	10894.4	0.05	11.18	1.98	100	#FF4040	0.95	0.31
S100A5	1	M1 high-CpG-density promoters	6	58091.6	0.04	13.96	10.16	97.98	#FF4040	1.01	0.8
S100A7	1	M1 high-CpG-density promoters	4	30468.8	0.05	10	5.56	100	#FF4040	0.99	0.82
S100A7A	1	M1 high-CpG-density promoters	7	86547.8	0.04	40.89	4.79	100	#FF4040	1.02	0.77
S1PR4	1	M1 high-CpG-density promoters	4	14762	0.07	35.67	1.69	93.94	#FF4040	0.94	0.29
SAA1	1	M1 high-CpG-density promoters	4	48067	0.09	4.77	2.51	33.33	#FF4040	0.91	0.48
SAA4	1	M1 high-CpG-density promoters	3	35425.2	0.04	28.3	8.98	33.33	#FF4040	0.97	0.52
SARDH	1	M1 high-CpG-density promoters	6	41469	0.05	31.91	4.61	93.94	#FF4040	0.87	0.01
SCAMP1	1	M1 high-CpG-density promoters	5	51012.6	0.03	89.28	4.24	98.99	#FF4040	1.06	0.26
SCARNA17	1	M1 high-CpG-density promoters	4	53078.3	0.06	50.72	12.1	100	#FF4040	0.95	0.39
SCGB3A1	1	M1 high-CpG-density promoters	5	3731.75	0.03	42.43	3.61	98.99	#FF4040	0.99	0.88
SCN2B	1	M1 high-CpG-density promoters	6	109404	0.04	27.73	15.31	97.98	#FF4040	0.98	0.68
SCN8A	1	M1 high-CpG-density promoters	5	53855.8	0.06	26.75	19.47	66.67	#FF4040	0.98	0.72
SCN8A#1	1	M1 high-CpG-density promoters	4	34861.2	0.05	32.21	7.85	95.96	#FF4040	0.87	0.01
SCT	1	M1 high-CpG-density promoters	6	27824.2	0.06	31.48	14.24	100	#FF4040	0.95	0.36
SDC3	1	M1 high-CpG-density promoters	3	4054.52	0.05	46.38	3.34	100	#FF4040	0.94	0.25
SDR9C7	1	M1 high-CpG-density promoters	3	8008.86	0.04	9.77	5.38	100	#FF4040	0.98	0.68
SEC14L1P1	1	M1 high-CpG-density promoters	3	19729.8	0.09	23.33	5.75	94.95	#FF4040	1.04	0.49
SEC14L2	1	M1 high-CpG-density promoters	3	6771.98	0.05	24.45	7.73	100	#FF4040	0.97	0.5
SEC1P	1	M1 high-CpG-density promoters	3	4886.04	0.06	28.26	0.1	98.99	#FF4040	0.85	0.01
SEMA3D	1	M1 high-CpG-density promoters	3	10909.9	0.19	7.31	6.53	100	#FF4040	0.97	0.59
SEMA3F	1	M1 high-CpG-density promoters	3	4803.4	0.06	42.58	11.41	90.91	#FF4040	0.91	0.07
SEMA6B	1	M1 high-CpG-density promoters	5	27437.7	0.03	28.28	14.16	100	#FF4040	1.03	0.64
SEPT5#GP1BB#SEPT5#SEPT5-GP1BB	1	M1 high-CpG-density promoters	3	787.95	0.06	31.06	3.54	100	#FF4040	0.99	0.9
SERPINA10	1	M1 high-CpG-density promoters	3	3444.34	0.12	32.53	12.29	100	#FF4040	1.04	0.43
SFRP5	1	M1 high-CpG-density promoters	3	3339.11	0.07	24.05	6.79	100	#FF4040	1.04	0.47
SFTA1P	1	M1 high-CpG-density promoters	3	4213.53	0.04	13.72	5.25	81.82	#FF4040	0.96	0.51
SFTPC	1	M1 high-CpG-density promoters	3	396.58	0.06	43.47	5.89	93.94	#FF4040	1	0.95
SGCA	1	M1 high-CpG-density promoters	5	144669	0.04	17.61	6.48	100	#FF4040	1.05	0.31
SH3D21	1	M1 high-CpG-density promoters	5	37217.8	0.05	40.36	7.79	97.98	#FF4040	1.05	0.34
SHANK1	1	M1 high-CpG-density promoters	7	54463.9	0.07	21.78	0.74	100	#FF4040	0.96	0.47
SHBG	1	M1 high-CpG-density promoters	3	50316.8	0.04	31.03	12.37	100	#FF4040	0.99	0.81
SHH	1	M1 high-CpG-density promoters	3	1509.44	0.06	34.05	13.79	100	#FF4040	0.93	0.21
SIGLEC10	1	M1 high-CpG-density promoters	8	53492.2	0.06	58.63	6.43	13.13	#FF4040	1.04	0.48
SIGLEC10#SIGLEC12#SIGLEC10	1	M1 high-CpG-density promoters	3	21090	0.05	26.11	7.82	39.39	#FF4040	1.02	0.74
SIGLEC11	1	M1 high-CpG-density promoters	5	9051.69	0.05	28.65	2.29	100	#FF4040	0.93	0.19
SIL1	1	M1 high-CpG-density promoters	4	47884.5	0.03	71.25	5.72	100	#FF4040	1.02	0.68
SIRT5	1	M1 high-CpG-density promoters	4	44093.3	0.04	65.12	4.98	100	#FF4040	1.07	0.2
SIX1	1	M1 high-CpG-density promoters	4	36231.4	0.06	20.47	6.93	93.94	#FF4040	1.01	0.92
SKAP2#2	1	M1 high-CpG-density promoters	3	2497.29	0.08	20.86	12.2	100	#FF4040	0.99	0.82
SLC12A1	1	M1 high-CpG-density promoters	16	212359	0.04	50.2	16.76	98.99	#FF4040	0.96	0.42
SLC12A3	1	M1 high-CpG-density promoters	8	109375	0.05	32.74	4.61	79.8	#FF4040	0.97	0.6
SLC13A4#1	1	M1 high-CpG-density promoters	3	8545.29	0.04	38.54	1.35	100	#FF4040	1	0.98
SLC14A1	1	M1 high-CpG-density promoters	3	9807.39	0.06	7.49	5.19	100	#FF4040	1.1	0.05
SLC16A11	1	M1 high-CpG-density promoters	10	139980	0.05	37.98	3.88	100	#FF4040	0.85	0.01
SLC16A8	1	M1 high-CpG-density promoters	3	12079.7	0.03	35.75	11.7	100	#FF4040	1.04	0.51
SLC17A9	1	M1 high-CpG-density promoters	3	8671.62	0.09	58.61	4.03	98.99	#FF4040	0.85	0.01
SLC18A3	1	M1 high-CpG-density promoters	3	1821.81	0.07	16.69	10.1	93.94	#FF4040	0.96	0.43
SLC1A2	1	M1 high-CpG-density promoters	3	7329.94	0.03	28.54	10.21	94.95	#FF4040	0.96	0.5
SLC22A31	1	M1 high-CpG-density promoters	10	164880	0.04	43.97	8.39	100	#FF4040	0.96	0.5
SLC22A7	1	M1 high-CpG-density promoters	6	26466.3	0.05	40.32	11.08	96.97	#FF4040	0.95	0.33
SLC24A1	1	M1 high-CpG-density promoters	4	59175.6	0.07	43.2	4.5	100	#FF4040	1.09	0.09
SLC25A41	1	M1 high-CpG-density promoters	12	178591	0.05	21.35	7.79	100	#FF4040	1	0.97
SLC25A42	1	M1 high-CpG-density promoters	3	15064.4	0.03	48.46	5.83	97.98	#FF4040	1.02	0.73
SLC25A47	1	M1 high-CpG-density promoters	14	180985	0.05	25.46	2.96	100	#FF4040	1.06	0.32
SLC26A1	1	M1 high-CpG-density promoters	4	10268.3	0.06	27.21	5.24	100	#FF4040	1	0.94
SLC26A9	1	M1 high-CpG-density promoters	4	6282.03	0.06	22.86	2.79	100	#FF4040	1.08	0.17
SLC27A5	1	M1 high-CpG-density promoters	3	4212.4	0.09	41.14	8.67	100	#FF4040	0.92	0.15
SLC2A11	1	M1 high-CpG-density promoters	4	27458.2	0.05	34.44	8.42	98.99	#FF4040	1.01	0.91
SLC2A1-AS1	1	M1 high-CpG-density promoters	5	19669.3	0.04	40.72	15.61	94.95	#FF4040	1.01	0.87
SLC2A6	1	M1 high-CpG-density promoters	4	17478.5	0.08	37.91	11.27	100	#FF4040	0.96	0.49
SLC38A3	1	M1 high-CpG-density promoters	3	3150.29	0.06	24.64	7.91	93.94	#FF4040	0.92	0.16
SLC39A7	1	M1 high-CpG-density promoters	5	66779.4	0.05	69	1.8	100	#FF4040	0.88	0.02
SLC4A9	1	M1 high-CpG-density promoters	6	45208	0.05	26.28	2.54	97.98	#FF4040	0.98	0.76
SLC52A1	1	M1 high-CpG-density promoters	3	914.94	0.05	25.3	15.92	100	#FF4040	0.98	0.74
SLC5A11	1	M1 high-CpG-density promoters	4	10026.6	0.06	30.15	2.61	100	#FF4040	0.95	0.39
SLC6A11	1	M1 high-CpG-density promoters	3	6424.94	0.05	38.69	7	100	#FF4040	0.96	0.4
SLC6A3	1	M1 high-CpG-density promoters	7	99782.9	0.07	31.26	4.48	84.85	#FF4040	0.96	0.38
SLC9A3R2	1	M1 high-CpG-density promoters	3	7567.51	0.11	15.28	8.34	100	#FF4040	0.99	0.83
SMCO3	1	M1 high-CpG-density promoters	3	3760.95	0.04	21.84	13.93	100	#FF4040	0.95	0.37
SMIM11A	1	M1 high-CpG-density promoters	4	8935.09	0.05	61.24	3.72	100	#FF4040	0.97	0.55
SMIM32	1	M1 high-CpG-density promoters	4	96742.8	0.06	32	2.24	100	#FF4040	1.01	0.83
SMTNL1	1	M1 high-CpG-density promoters	3	18867.6	0.05	28	0.3	75.76	#FF4040	0.96	0.44
SNCA	1	M1 high-CpG-density promoters	4	72729.6	0.04	54.12	16.11	100	#FF4040	1.06	0.31
SNCG	1	M1 high-CpG-density promoters	4	25837.3	0.06	28.65	5.1	100	#FF4040	1	0.96
SNORD114-3	1	M1 high-CpG-density promoters	7	48034.1	0.09	7.02	0.85	100	#FF4040	1.05	0.41
SNRNP35	1	M1 high-CpG-density promoters	3	3181.18	0.04	68.09	3.83	100	#FF4040	0.94	0.28
SNX22	1	M1 high-CpG-density promoters	10	91444.7	0.04	46.95	10.42	100	#FF4040	0.92	0.15
SORCS2	1	M1 high-CpG-density promoters	6	59348.3	0.05	36.71	6.25	100	#FF4040	1.03	0.64
SOX1	1	M1 high-CpG-density promoters	3	7271.82	0.08	30.04	2.75	100	#FF4040	0.92	0.16
SPACA3	1	M1 high-CpG-density promoters	6	101131	0.06	20.21	3.74	95.96	#FF4040	0.88	0.03
SPACA9	1	M1 high-CpG-density promoters	3	2905.47	0.04	36.12	9.9	100	#FF4040	1.01	0.83
SPAG11A	1	M1 high-CpG-density promoters	3	19774.6	0.08	16.69	4.39	75.76	#FF4040	0.99	0.83
SPAG11B#SPAG11B#SPAG11A	1	M1 high-CpG-density promoters	8	51839.2	0.05	22.82	2.93	100	#FF4040	0.97	0.57
SPAG8	1	M1 high-CpG-density promoters	5	57525.7	0.05	27.54	6.25	100	#FF4040	1.06	0.32
SPATA2L	1	M1 high-CpG-density promoters	3	45658.6	0.04	64.28	10.57	100	#FF4040	1.06	0.24
SPATA31C2	1	M1 high-CpG-density promoters	6	20206.2	0.12	5.95	3.69	100	#FF4040	1	0.94
SPEF1	1	M1 high-CpG-density promoters	10	117414	0.04	27.36	9.03	86.87	#FF4040	0.94	0.25
SPNS3	1	M1 high-CpG-density promoters	5	25068.7	0.06	35.83	5.6	100	#FF4040	0.9	0.07
SPPL2C	1	M1 high-CpG-density promoters	3	3078.1	0.04	25.19	11.54	100	#FF4040	0.91	0.11
SPRN#PAOX	1	M1 high-CpG-density promoters	7	64531	0.03	45.38	2.08	86.87	#FF4040	1	0.94
SPRR2B	1	M1 high-CpG-density promoters	3	7574.33	0.07	29.12	19.42	94.95	#FF4040	1.08	0.18
SRCIN1	1	M1 high-CpG-density promoters	3	12259	0.06	33.05	5.1	16.16	#FF4040	1.14	0.03
SRD5A2	1	M1 high-CpG-density promoters	3	6869.7	0.08	23.88	10.89	79.8	#FF4040	0.96	0.44
SRPK3	1	M1 high-CpG-density promoters	3	4580.03	0.06	42.72	6.65	96.97	#FF4040	1.06	0.32
SSPO	1	M1 high-CpG-density promoters	10	56107.2	0.03	57.72	2.28	100	#FF4040	1.06	0.28
SSTR5	1	M1 high-CpG-density promoters	4	4815.14	0.07	28.11	3.36	100	#FF4040	1.03	0.64
SSU72P3	1	M1 high-CpG-density promoters	8	9953.32	0.05	37.3	1.2	100	#FF4040	1.09	0.13
ST3GAL2	1	M1 high-CpG-density promoters	8	175086	0.05	64.45	5.26	100	#FF4040	1	0.97
ST6GALNAC4	1	M1 high-CpG-density promoters	3	20627.8	0.06	51.03	11.74	39.39	#FF4040	0.98	0.65
STEAP1B	1	M1 high-CpG-density promoters	4	7886.84	0.08	18.44	7.13	100	#FF4040	0.97	0.57
STGC3	1	M1 high-CpG-density promoters	9	184147	0.05	17.63	2.77	92.93	#FF4040	0.99	0.83
STIM1	1	M1 high-CpG-density promoters	3	23737.7	0.04	53.05	6.31	89.9	#FF4040	0.99	0.88
STXBP5L	1	M1 high-CpG-density promoters	3	12491.3	0.05	26.67	12.15	55.56	#FF4040	0.96	0.5
SULT1C2	1	M1 high-CpG-density promoters	3	3241.28	0.11	38.48	3.47	100	#FF4040	1.01	0.87
SULT4A1	1	M1 high-CpG-density promoters	3	1492.79	0.07	30.65	8.73	93.94	#FF4040	0.98	0.65
SVOP	1	M1 high-CpG-density promoters	5	9784.71	0.05	23.86	2.57	100	#FF4040	0.92	0.17
SYCE1	1	M1 high-CpG-density promoters	3	31654.3	0.04	14.83	9.48	100	#FF4040	0.96	0.5
SYCE1L	1	M1 high-CpG-density promoters	3	20146.3	0.06	35.46	7.56	100	#FF4040	0.98	0.78
SYCE3	1	M1 high-CpG-density promoters	3	5524.02	0.05	25.85	4.04	100	#FF4040	0.96	0.46
SYP	1	M1 high-CpG-density promoters	3	19961.9	0.07	36.63	11.18	98.99	#FF4040	0.89	0.03
SYTL4	1	M1 high-CpG-density promoters	4	46911	0.06	53.05	4.78	92.93	#FF4040	0.95	0.39
TAF13	1	M1 high-CpG-density promoters	3	8955.1	0.1	8.92	5.54	100	#FF4040	1	0.99
TAF3	1	M1 high-CpG-density promoters	5	15933	0.04	51.57	2.27	100	#FF4040	0.99	0.88
TARSL2	1	M1 high-CpG-density promoters	4	17327.7	0.05	52.85	8.92	98.99	#FF4040	1.01	0.92
TAS2R5	1	M1 high-CpG-density promoters	3	19450.8	0.05	24.94	1.09	98.99	#FF4040	0.91	0.08
TBC1D29	1	M1 high-CpG-density promoters	5	49159.4	0.03	33.59	13.38	100	#FF4040	0.95	0.39
TCEA2	1	M1 high-CpG-density promoters	8	158823	0.1	40.51	5.57	100	#FF4040	1.08	0.14
TEKT2	1	M1 high-CpG-density promoters	4	4503.41	0.07	17.56	8.84	100	#FF4040	0.95	0.38
TENM2	1	M1 high-CpG-density promoters	3	5412.81	0.04	11.51	3.7	100	#FF4040	1.05	0.34
TERT	1	M1 high-CpG-density promoters	4	9536.25	0.06	34.37	6.87	100	#FF4040	0.97	0.53
TEX13A	1	M1 high-CpG-density promoters	4	7069.64	0.08	18.36	3.85	98.99	#FF4040	0.94	0.32
TEX35	1	M1 high-CpG-density promoters	4	23964.7	0.04	27.73	7.63	86.87	#FF4040	0.97	0.64
TF	1	M1 high-CpG-density promoters	4	28660.1	0.04	28.78	12.15	92.93	#FF4040	1.08	0.12
TFAP2E	1	M1 high-CpG-density promoters	4	6286.76	0.07	39.02	16.49	93.94	#FF4040	1.02	0.76
TFR2	1	M1 high-CpG-density promoters	3	6201.5	0.07	32.44	5.72	100	#FF4040	1.06	0.26
TH	1	M1 high-CpG-density promoters	3	5673.74	0.06	16.19	4.94	100	#FF4040	1.05	0.31
THAP1	1	M1 high-CpG-density promoters	4	74903.4	0.05	57.58	3.69	74.75	#FF4040	1.07	0.18
THAP2	1	M1 high-CpG-density promoters	5	7109.84	0.05	33.82	8.6	100	#FF4040	0.91	0.08
TIAM2	1	M1 high-CpG-density promoters	3	19921.6	0.04	36.87	1.1	100	#FF4040	1.13	0.02
TISP43	1	M1 high-CpG-density promoters	8	44454.4	0.05	29.5	1.44	100	#FF4040	1.01	0.85
TLE6	1	M1 high-CpG-density promoters	3	3037.18	0.05	26.67	7.51	100	#FF4040	0.94	0.31
TMEM116#1	1	M1 high-CpG-density promoters	6	27187.5	0.05	40.78	12.92	100	#FF4040	0.95	0.34
TMEM132E	1	M1 high-CpG-density promoters	5	53145.9	0.05	30.94	2.57	100	#FF4040	0.95	0.38
TMEM154	1	M1 high-CpG-density promoters	3	42033.7	0.07	42.41	12.67	100	#FF4040	0.98	0.77
TMEM179	1	M1 high-CpG-density promoters	5	24725	0.04	27.97	6.98	100	#FF4040	0.98	0.65
TMEM239	1	M1 high-CpG-density promoters	17	185521	0.06	14.6	0.1	100	#FF4040	0.92	0.15
TMEM262	1	M1 high-CpG-density promoters	6	27899.5	0.05	28.88	7.1	100	#FF4040	0.92	0.13
TMEM44	1	M1 high-CpG-density promoters	3	15465.5	0.04	47.91	0.97	96.97	#FF4040	0.97	0.53
TMEM51-AS1	1	M1 high-CpG-density promoters	24	420468	0.04	21.68	8.47	100	#FF4040	0.92	0.17
TMEM67	1	M1 high-CpG-density promoters	3	873.33	0.04	49.14	7.44	100	#FF4040	1.06	0.31
TMEM91	1	M1 high-CpG-density promoters	3	14031	0.06	31.74	6.05	86.87	#FF4040	1	0.99
TMPRSS11E	1	M1 high-CpG-density promoters	4	9459.67	0.04	11.84	2.1	100	#FF4040	1.11	0.04
TMSB4Y	1	M1 high-CpG-density promoters	3	5366.39	0.09	34.38	11.5	100	#FF4040	1.02	0.65
TNFRSF10C	1	M1 high-CpG-density promoters	3	5853.8	0.07	25.11	8.2	93.94	#FF4040	0.96	0.43
TNFRSF18	1	M1 high-CpG-density promoters	9	147603	0.04	30.09	9.85	72.73	#FF4040	0.88	0.02
TNFRSF8	1	M1 high-CpG-density promoters	6	73692.3	0.04	32.53	7.79	95.96	#FF4040	1.04	0.5
TNFSF14	1	M1 high-CpG-density promoters	3	10768.9	0.06	22.64	9.94	100	#FF4040	0.92	0.14
TNFSF15	1	M1 high-CpG-density promoters	3	42118.6	0.09	32.97	5.58	100	#FF4040	0.93	0.17
TNNC1	1	M1 high-CpG-density promoters	3	11319.1	0.16	17.25	13.22	42.42	#FF4040	0.99	0.79
TNXB#TNXA	1	M1 high-CpG-density promoters	5	48581.9	0.04	40.15	9.09	100	#FF4040	1.08	0.15
TOB1-AS1	1	M1 high-CpG-density promoters	4	7104.08	0.05	25.29	6.22	100	#FF4040	0.94	0.3
TONSL-AS1	1	M1 high-CpG-density promoters	5	12028.9	0.06	45.09	3.22	100	#FF4040	0.99	0.81
TP53BP2	1	M1 high-CpG-density promoters	6	88964.1	0.03	71.6	6.03	100	#FF4040	0.97	0.56
TP53TG5	1	M1 high-CpG-density promoters	15	194884	0.04	34.01	8.3	81.82	#FF4040	1.09	0.11
TP73	1	M1 high-CpG-density promoters	4	52681.7	0.05	30.19	17.5	100	#FF4040	0.9	0.06
TPO	1	M1 high-CpG-density promoters	4	23490.3	0.07	13.32	6.24	100	#FF4040	0.98	0.69
TPSD1	1	M1 high-CpG-density promoters	3	3448.5	0.13	10.22	4.63	93.94	#FF4040	0.92	0.16
TRAPPC3L	1	M1 high-CpG-density promoters	4	3854.01	0.07	12.36	6.96	100	#FF4040	0.92	0.16
TRBV24-1	1	M1 high-CpG-density promoters	5	13980.2	0.04	25.39	3.08	96.97	#FF4040	0.94	0.32
TREH	1	M1 high-CpG-density promoters	3	3927.62	0.06	11.09	7.81	100	#FF4040	0.96	0.5
TREML2	1	M1 high-CpG-density promoters	4	36756.9	0.05	29.59	11.23	100	#FF4040	1.01	0.91
TRHR	1	M1 high-CpG-density promoters	3	20477.9	0.1	3.24	0.57	100	#FF4040	0.9	0.06
TRIM3	1	M1 high-CpG-density promoters	11	338338	0.06	39.06	2.92	78.79	#FF4040	1.01	0.82
TRIM54	1	M1 high-CpG-density promoters	3	0	0.06	19.1	8.71	93.94	#FF4040	0.91	0.09
TRO	1	M1 high-CpG-density promoters	3	1443.53	0.06	39.58	2.92	100	#FF4040	1.14	0.02
TRPC2	1	M1 high-CpG-density promoters	3	44331.2	0.15	6.55	2.79	97.98	#FF4040	1.04	0.43
TRPV4	1	M1 high-CpG-density promoters	3	8938.97	0.06	24.43	9.36	100	#FF4040	1	0.98
TSGA10IP	1	M1 high-CpG-density promoters	12	101208	0.05	42.51	14.53	100	#FF4040	1	0.98
TSKS	1	M1 high-CpG-density promoters	7	92706	0.04	23.59	5.2	97.98	#FF4040	0.93	0.23
TSPAN10	1	M1 high-CpG-density promoters	4	11996.5	0.06	32.04	10.61	93.94	#FF4040	0.98	0.72
TSPEAR	1	M1 high-CpG-density promoters	6	22301	0.04	15.99	0.87	100	#FF4040	0.95	0.38
TSPEAR-AS2	1	M1 high-CpG-density promoters	6	28684.7	0.05	35.05	10.65	100	#FF4040	1.02	0.76
TSSK1B	1	M1 high-CpG-density promoters	4	22045.4	0.13	4.65	1.6	96.97	#FF4040	0.95	0.42
TSSK3#FAM229A	1	M1 high-CpG-density promoters	9	86217.7	0.05	28.14	17.35	100	#FF4040	1.06	0.35
TTBK2	1	M1 high-CpG-density promoters	5	27719.8	0.06	31.61	11.93	100	#FF4040	1.05	0.31
TTC33	1	M1 high-CpG-density promoters	8	212278	0.05	47.41	3.49	11.11	#FF4040	0.98	0.68
TTC36	1	M1 high-CpG-density promoters	3	4849.01	0.04	28.15	2.26	100	#FF4040	0.94	0.3
TTLL1#LOC100506679	1	M1 high-CpG-density promoters	3	6124.71	0.04	41.37	9.26	39.39	#FF4040	0.95	0.37
TTN	1	M1 high-CpG-density promoters	6	23646.3	0.04	31.92	6.64	100	#FF4040	0.92	0.15
TTTY8B#TTTY8#TTTY8B#TTTY8	1	M1 high-CpG-density promoters	13	172969	0.05	33.37	3.39	100	#FF4040	1.01	0.89
TTYH1	1	M1 high-CpG-density promoters	3	19404.4	0.04	10	6.36	84.85	#FF4040	1.12	0.03
TUBA4B	1	M1 high-CpG-density promoters	6	26921.5	0.06	46.88	14.85	97.98	#FF4040	1.01	0.91
TUBB7P	1	M1 high-CpG-density promoters	9	58215.4	0.05	27.3	1.78	100	#FF4040	1.01	0.85
TUSC5	1	M1 high-CpG-density promoters	4	3394.7	0.05	38.03	4.71	100	#FF4040	0.96	0.45
UBE2O	1	M1 high-CpG-density promoters	8	104023	0.08	42.5	11.16	96.97	#FF4040	0.96	0.5
UBTD1	1	M1 high-CpG-density promoters	5	38790.6	0.04	42.5	2.75	100	#FF4040	1.07	0.28
UCN	1	M1 high-CpG-density promoters	3	7646.65	0.1	16.04	5.37	100	#FF4040	1.01	0.87
UCN2	1	M1 high-CpG-density promoters	8	11153.3	0.07	25.35	14.36	100	#FF4040	0.89	0.05
ULBP3	1	M1 high-CpG-density promoters	6	28609.6	0.06	16.58	5.79	100	#FF4040	0.85	0.01
UNC119B	1	M1 high-CpG-density promoters	4	27729.9	0.04	79.55	4.05	39.39	#FF4040	0.96	0.42
UNC13A	1	M1 high-CpG-density promoters	3	3756.25	0.03	29.99	10.59	83.84	#FF4040	0.99	0.91
UNC5A	1	M1 high-CpG-density promoters	4	17812.2	0.04	32.87	1.71	95.96	#FF4040	1.01	0.83
UPB1	1	M1 high-CpG-density promoters	4	8548.34	0.04	23.08	14.99	92.93	#FF4040	0.98	0.72
UPK3B	1	M1 high-CpG-density promoters	4	9299.09	0.11	12.49	4.09	100	#FF4040	1.03	0.58
URB1-AS1	1	M1 high-CpG-density promoters	6	31926.3	0.03	48.4	1.62	100	#FF4040	0.99	0.85
URI1#1	1	M1 high-CpG-density promoters	18	366702	0.05	16.13	0.76	88.89	#FF4040	0.9	0.09
USE1	1	M1 high-CpG-density promoters	4	40076.2	0.04	59.45	6.29	100	#FF4040	0.96	0.43
USP2	1	M1 high-CpG-density promoters	3	1138.68	0.04	40.48	7.27	100	#FF4040	0.95	0.35
USP37	1	M1 high-CpG-density promoters	3	22829.5	0.05	45.43	9.06	98.99	#FF4040	1.12	0.06
VAMP4	1	M1 high-CpG-density promoters	4	120690	0.05	56.53	3.28	100	#FF4040	1.07	0.22
VAX2	1	M1 high-CpG-density promoters	3	3813.51	0.04	26.26	6.65	100	#FF4040	1.08	0.19
VCY#VCY#VCY1B	1	M1 high-CpG-density promoters	6	25665	0.05	41.13	7.36	78.79	#FF4040	0.94	0.32
VIPR2	1	M1 high-CpG-density promoters	3	3699.8	0.04	33.99	2.91	100	#FF4040	1.06	0.28
VPS13A-AS1	1	M1 high-CpG-density promoters	4	55033.2	0.03	43.07	5.23	100	#FF4040	1	1
VPS37D	1	M1 high-CpG-density promoters	3	2961.28	0.04	41.65	11.31	100	#FF4040	1.02	0.68
VPS9D1	1	M1 high-CpG-density promoters	3	38032.2	0.05	43.11	3.98	100	#FF4040	1.16	0.01
VWCE	1	M1 high-CpG-density promoters	3	5808.93	0.05	34.78	3.44	100	#FF4040	1.08	0.18
WAC-AS1	1	M1 high-CpG-density promoters	5	96305	0.04	77.74	2.67	100	#FF4040	0.99	0.91
WDR60	1	M1 high-CpG-density promoters	3	18379.3	0.06	55.3	4.36	100	#FF4040	1.01	0.88
WDR62	1	M1 high-CpG-density promoters	3	719.03	0.05	36.39	10.97	100	#FF4040	0.92	0.14
WDR86-AS1	1	M1 high-CpG-density promoters	3	5387.95	0.06	12.65	6.72	52.53	#FF4040	0.98	0.8
WDR91	1	M1 high-CpG-density promoters	3	44349	0.05	27.73	8.53	100	#FF4040	1.04	0.49
WFDC10A	1	M1 high-CpG-density promoters	3	599.86	0.06	21.96	10.89	100	#FF4040	0.94	0.29
WFDC8	1	M1 high-CpG-density promoters	5	36477.7	0.06	34.46	9.88	14.14	#FF4040	1.03	0.58
WHAMMP3	1	M1 high-CpG-density promoters	3	3129.13	0.06	20.12	0.33	100	#FF4040	1.02	0.69
WNT10A	1	M1 high-CpG-density promoters	3	2406.53	0.04	31.1	6.25	96.97	#FF4040	1.1	0.09
WNT4	1	M1 high-CpG-density promoters	4	152599	0.1	28.96	11.2	100	#FF4040	0.89	0.03
WNT8A	1	M1 high-CpG-density promoters	4	21404	0.05	30.65	4.68	96.97	#FF4040	1.05	0.43
XAGE1B#9503#653048#XAGE1E#653219#XAGE1B	1	M1 high-CpG-density promoters	3	316.41	0.05	8.14	4.44	93.94	#FF4040	0.99	0.88
XCL1	1	M1 high-CpG-density promoters	3	18202.1	0.12	19.45	6.95	49.49	#FF4040	0.96	0.41
XCL2#XCL1#XCL2	1	M1 high-CpG-density promoters	3	12249.2	0.14	34.19	1.56	49.49	#FF4040	0.97	0.58
XG#1	1	M1 high-CpG-density promoters	5	7056.14	0.08	17.23	0.57	100	#FF4040	1.02	0.79
XPR1	1	M1 high-CpG-density promoters	4	31170.3	0.03	62.99	4.91	95.96	#FF4040	1.01	0.84
XXYLT1	1	M1 high-CpG-density promoters	4	50771.6	0.04	49.21	1.6	100	#FF4040	1.01	0.89
YBX1#1	1	M1 high-CpG-density promoters	3	3002.89	0.1	21.51	2.76	100	#FF4040	0.96	0.46
YJEFN3	1	M1 high-CpG-density promoters	5	23328.7	0.05	10.97	2.72	100	#FF4040	1.01	0.86
ZACN	1	M1 high-CpG-density promoters	3	2849.77	0.05	30.42	7.06	100	#FF4040	1.02	0.71
ZBTB14	1	M1 high-CpG-density promoters	4	18213.9	0.04	39.32	5.75	88.89	#FF4040	0.98	0.72
ZBTB17	1	M1 high-CpG-density promoters	10	115931	0.04	55.43	1.99	100	#FF4040	0.91	0.07
ZC3H7A	1	M1 high-CpG-density promoters	3	2115	0.04	65	2.76	100	#FF4040	1.03	0.56
ZDHHC1	1	M1 high-CpG-density promoters	4	31638.9	0.09	34.02	2.69	100	#FF4040	0.88	0.02
ZDHHC14	1	M1 high-CpG-density promoters	3	42322	0.07	50.03	12.18	100	#FF4040	1.12	0.03
ZFP57	1	M1 high-CpG-density promoters	5	11665.2	0.04	33.38	16.18	100	#FF4040	1.07	0.22
ZKSCAN7	1	M1 high-CpG-density promoters	4	45538.1	0.13	29.36	7.43	100	#FF4040	0.97	0.61
ZMYND10	1	M1 high-CpG-density promoters	4	19112.2	0.04	27.78	3.24	100	#FF4040	0.97	0.55
ZNF114	1	M1 high-CpG-density promoters	3	8325.62	0.06	9.02	2.58	98.99	#FF4040	0.98	0.72
ZNF155	1	M1 high-CpG-density promoters	3	33608.2	0.08	18.72	3.37	100	#FF4040	1.05	0.43
ZNF205	1	M1 high-CpG-density promoters	11	159721	0.06	36.61	12.88	93.94	#FF4040	0.86	0.02
ZNF259P1	1	M1 high-CpG-density promoters	5	17024.9	0.12	9.75	1.54	100	#FF4040	1.02	0.67
ZNF316	1	M1 high-CpG-density promoters	8	227340	0.05	58.14	0.56	29.29	#FF4040	0.91	0.11
ZNF358	1	M1 high-CpG-density promoters	4	24977.2	0.06	47.04	3.49	26.26	#FF4040	0.94	0.27
ZNF366	1	M1 high-CpG-density promoters	4	30102.3	0.08	14.01	10.11	100	#FF4040	0.91	0.11
ZNF37A	1	M1 high-CpG-density promoters	3	25697.2	0.06	48	14.65	100	#FF4040	1.08	0.14
ZNF37A#1	1	M1 high-CpG-density promoters	6	43387.3	0.07	16.72	2.24	100	#FF4040	1.04	0.51
ZNF486	1	M1 high-CpG-density promoters	3	1798.25	0.04	31.92	19.36	100	#FF4040	1.01	0.78
ZNF497	1	M1 high-CpG-density promoters	25	522707	0.06	26.53	6.21	100	#FF4040	0.91	0.12
ZNF516	1	M1 high-CpG-density promoters	3	11151.7	0.05	46.29	10.2	100	#FF4040	1.12	0.04
ZNF536	1	M1 high-CpG-density promoters	4	3767.7	0.05	44.8	3.92	92.93	#FF4040	1.09	0.13
ZNF584	1	M1 high-CpG-density promoters	3	5107.67	0.05	51.97	1.88	100	#FF4040	1.01	0.89
ZNF596	1	M1 high-CpG-density promoters	3	85150.6	0.05	20.3	7.54	100	#FF4040	1.01	0.92
ZNF599	1	M1 high-CpG-density promoters	4	57185.5	0.05	40.66	4.98	100	#FF4040	0.95	0.37
ZNF660	1	M1 high-CpG-density promoters	3	22537.9	0.05	27.92	2.4	92.93	#FF4040	0.96	0.53
ZNF688	1	M1 high-CpG-density promoters	4	31072.4	0.04	54.25	5.79	100	#FF4040	0.97	0.59
ZNF697	1	M1 high-CpG-density promoters	4	66821.6	0.04	46.23	1.22	97.98	#FF4040	1.01	0.86
ZNF768	1	M1 high-CpG-density promoters	3	14002.6	0.04	59.93	8.34	93.94	#FF4040	0.99	0.84
ZNF808	1	M1 high-CpG-density promoters	5	5687.37	0.07	28.2	9.34	100	#FF4040	0.98	0.73
ZNF846#1	1	M1 high-CpG-density promoters	5	21570.6	0.05	30.93	4.04	100	#FF4040	0.88	0.03
ZNF883	1	M1 high-CpG-density promoters	3	4437.73	0.07	3.86	1.17	100	#FF4040	1.09	0.13
ZP1	1	M1 high-CpG-density promoters	4	12419	0.05	15.31	6.1	100	#FF4040	1.01	0.84
ZSCAN12	1	M1 high-CpG-density promoters	3	12432.5	0.06	42.34	7.63	78.79	#FF4040	1.02	0.72
ZSWIM9	1	M1 high-CpG-density promoters	16	191767	0.05	51.38	1.47	93.94	#FF4040	0.88	0.04
EXOC3L4	1	M1 high-CpG-density promoters	5	32216.8	0.04	37.81	8.3	93.94	#FF4040	0.81	0
IL17RE	1	M1 high-CpG-density promoters	5	49435.9	0.06	27.45	7.48	96.97	#FF4040	0.82	0
CES1P1#CES3	1	M1 high-CpG-density promoters	5	38408.7	0.04	24.6	15.47	96.97	#FF4040	0.83	0
JSRP1	1	M1 high-CpG-density promoters	3	3493.42	0.07	40.61	5.69	100	#FF4040	0.83	0
ZRANB2-AS1	1	M1 high-CpG-density promoters	4	15808.6	0.05	17.82	2.11	100	#FF4040	0.83	0
KHDC3L	1	M1 high-CpG-density promoters	6	44457.9	0.04	18.48	6.83	94.95	#FF4040	0.84	0
LOC254896	1	M1 high-CpG-density promoters	6	45535.8	0.05	48.08	3.74	93.94	#FF4040	0.84	0
RIBC2	1	M1 high-CpG-density promoters	3	125744	0.09	21.39	8.92	83.84	#FF4040	0.84	0
C19orf24	1	M1 high-CpG-density promoters	3	28423	0.04	69.6	9.87	100	#FF4040	0.85	0
C2CD4A	1	M1 high-CpG-density promoters	3	59762.3	0.16	67.11	7.47	58.59	#FF4040	0.85	0
CC2D1A	1	M1 high-CpG-density promoters	8	105007	0.05	64.02	9.33	39.39	#FF4040	0.85	0
IQCC	1	M1 high-CpG-density promoters	3	0	0.07	39.45	9.77	93.94	#FF4040	0.85	0
KCTD17	1	M1 high-CpG-density promoters	3	2082.47	0.05	47.23	13.82	93.94	#FF4040	0.85	0
LOC388780	1	M1 high-CpG-density promoters	4	22914.7	0.04	32.27	14.02	98.99	#FF4040	0.85	0
ZBTB11-AS1	1	M1 high-CpG-density promoters	5	41086.8	0.05	27.92	4.57	100	#FF4040	0.85	0
TMEM242	1	M1 high-CpG-density promoters	4	21993.2	0.04	64.19	2.5	100	#FF4040	1.17	0
COLGALT2	1	M1 high-CpG-density promoters	3	5272.27	0.06	27.86	10.88	100	#FF4040	1.18	0
CILP2	1	M1 high-CpG-density promoters	3	6377.81	0.05	21.33	9.72	100	#FF4040	1.19	0
LOC728449	1	M1 high-CpG-density promoters	3	2002.57	0.09	8.41	2.17	100	#FF4040	1.19	0
INSIG2	1	M1 high-CpG-density promoters	4	22231.8	0.05	68.04	7.89	100	#FF4040	1.2	0
LAMA5	1	M1 high-CpG-density promoters	4	30810.2	0.06	65.48	4.73	67.68	#FF4040	1.2	0
LINC00662	1	M1 high-CpG-density promoters	4	11715.4	0.06	43.79	3.17	100	#FF4040	1.2	0
DISP2	1	M1 high-CpG-density promoters	3	31839	0.06	31.55	4.94	96.97	#FF4040	1.21	0
CST6	1	M1 high-CpG-density promoters	3	2197.94	0.08	21.2	4.3	100	#FF4040	1.22	0
KRT16	1	M1 high-CpG-density promoters	4	45572.9	0.05	19.04	9.32	100	#FF4040	1.22	0
PAEP	1	M1 high-CpG-density promoters	3	10244.2	0.05	13.85	6.37	100	#FF4040	1.27	0
NOL11	2	M2 Chr17q11-12,21-25	22	163235	0.03	89.89	0.95	100	#8B4500	0.86	0	6.73517	11
ERAL1	2	M2 Chr17q11-12,21-25	15	154006	0.06	74.04	0.49	100	#8B4500	0.91	0.08	5.47827	11
MRPL12	2	M2 Chr17q11-12,21-25	17	237100	0.05	77.03	8.45	100	#8B4500	0.85	0	5.22475	11
MRPS7	2	M2 Chr17q11-12,21-25	16	175823	0.04	82.74	3.13	100	#8B4500	0.84	0	4.28359	11
HGS	2	M2 Chr17q11-12,21-25	16	255757	0.04	81.92	0.95	91.92	#8B4500	0.94	0.27	3.28856	11
POLDIP2	2	M2 Chr17q11-12,21-25	12	76790.6	0.04	84.61	1.03	100	#8B4500	0.9	0.04	2.19239	11
CDC6	2	M2 Chr17q11-12,21-25	15	175333	0.07	52.36	6.93	6.06	#8B4500	0.95	0.3	2.15764	11
TACO1	2	M2 Chr17q11-12,21-25	12	149577	0.04	54.26	8.91	100	#8B4500	0.87	0.02	1.56871	11
UTP18	2	M2 Chr17q11-12,21-25	11	83425.9	0.03	79	11.91	100	#8B4500	0.88	0.02	1.51045	11
GPS1	2	M2 Chr17q11-12,21-25	10	135255	0.04	64.64	4.57	100	#8B4500	0.89	0.02	1.35461	11
NME1	2	M2 Chr17q11-12,21-25	14	113946	0.03	97.28	0.2	100	#8B4500	0.88	0.01	3.27607	10
DUS1L	2	M2 Chr17q11-12,21-25	17	226773	0.03	91.2	1.07	100	#8B4500	0.78	0	2.99864	10
MRPL58	2	M2 Chr17q11-12,21-25	10	51995.1	0.04	78.98	4.5	100	#8B4500	0.85	0	2.24546	10
NUP85	2	M2 Chr17q11-12,21-25	10	80706.2	0.04	79.01	0.77	100	#8B4500	0.85	0	1.71333	10
EFTUD2	2	M2 Chr17q11-12,21-25	25	235107	0.03	66.76	11.89	100	#8B4500	0.91	0.08	5.60626	9
INTS2	2	M2 Chr17q11-12,21-25	15	141566	0.07	53.09	6.57	100	#8B4500	0.9	0.05	5.46766	9
MRPS23	2	M2 Chr17q11-12,21-25	14	178952	0.04	88.57	2.22	100	#8B4500	0.87	0.01	2.96573	9
SLC25A39	2	M2 Chr17q11-12,21-25	16	243181	0.04	88.92	2.86	100	#8B4500	0.96	0.5	2.4847	9
SLC25A19	2	M2 Chr17q11-12,21-25	13	145433	0.03	63.42	2.57	100	#8B4500	0.94	0.24	1.63387	9
ANAPC11	2	M2 Chr17q11-12,21-25	14	177880	0.03	95.09	1.75	100	#8B4500	0.95	0.29	1.46743	9
MRPL38	2	M2 Chr17q11-12,21-25	13	211340	0.04	73.88	8.66	100	#8B4500	0.84	0	1.3963	9
CCDC137	2	M2 Chr17q11-12,21-25	11	111014	0.05	63.34	9.3	100	#8B4500	0.87	0.01	1.81125	8
CISD3	2	M2 Chr17q11-12,21-25	12	163826	0.04	68.03	7.54	100	#8B4500	0.77	0	1.34772	8
PIGW	2	M2 Chr17q11-12,21-25	6	29964.7	0.07	62.72	8.15	40.4	#8B4500	0.87	0.02	1.2953	8
TUBG1	2	M2 Chr17q11-12,21-25	9	64734.5	0.04	77.46	5.6	97.98	#8B4500	0.93	0.19	1.25725	6
SOCS7#1	2	M2 Chr17q11-12,21-25	8	49975.8	0.05	75.33	0.42	100	#8B4500	0.91	0.12	1.4872	5
SRP68	2	M2 Chr17q11-12,21-25	14	139798	0.02	91.15	1.58	100	#8B4500	0.92	0.1	1.23642	3
BIRC5	2	M2 Chr17q11-12,21-25	10	159013	0.05	62.74	6.32	3.03	#8B4500	0.85	0	1.0779	3
AATF	2	M2 Chr17q11-12,21-25	8	28079.4	0.03	83.82	1.13	100	#8B4500	0.85	0	1.07515	3
DHX40	2	M2 Chr17q11-12,21-25	9	121566	0.04	80.92	1.62	100	#8B4500	0.9	0.08	1.16542	2
RETREG3	2	M2 Chr17q11-12,21-25	11	85764.8	0.03	87.67	0.71	95.96	#8B4500	1.03	0.58	1.13461	2
TRIM37	2	M2 Chr17q11-12,21-25	8	28232.3	0.04	54.05	2.89	100	#8B4500	0.92	0.12	1.00215	2
ZNHIT3	2	M2 Chr17q11-12,21-25	8	65616.5	0.03	84.74	2.9	100	#8B4500	0.86	0.01	0.99522	2
FOXK2	2	M2 Chr17q11-12,21-25	8	81088.3	0.04	70.52	5.17	100	#8B4500	0.98	0.7	0.941302	2
BRCA1	2	M2 Chr17q11-12,21-25	9	34828.3	0.05	51.09	3.81	6.06	#8B4500	0.87	0.01	0.936108	2
SNF8	2	M2 Chr17q11-12,21-25	8	71837.1	0.04	82.87	6.14	100	#8B4500	0.84	0	0.821692	2
AMZ2	2	M2 Chr17q11-12,21-25	7	43012.7	0.04	89.92	1.6	100	#8B4500	0.97	0.61	0.811487	2
TSEN54	2	M2 Chr17q11-12,21-25	12	118022	0.03	74.77	7.55	100	#8B4500	0.88	0.02	1.23437	1
MIR4723#TMEM199	2	M2 Chr17q11-12,21-25	10	77788	0.03	67.93	4.18	100	#8B4500	0.98	0.72	1.00615	1
CCL15#CCL15#CCL15-CCL14	2	M2 Chr17q11-12,21-25	3	8064.97	0.07	72.11	3.21	97.98	#8B4500	0.79	0
RAB11FIP4	2	M2 Chr17q11-12,21-25	3	7728.76	0.06	55.01	2.78	90.91	#8B4500	0.79	0
AARSD1#PTGES3L-AARSD1#PTGES3L	2	M2 Chr17q11-12,21-25	3	1946.28	0.03	55.65	7.66	100	#8B4500	0.96	0.46
ABHD15	2	M2 Chr17q11-12,21-25	4	10711.8	0.04	51.78	2.61	100	#8B4500	1.04	0.47
ACACA	2	M2 Chr17q11-12,21-25	4	9821.56	0.05	82.78	2.69	100	#8B4500	0.92	0.1
ACLY	2	M2 Chr17q11-12,21-25	3	19818.7	0.04	79.19	6.57	4.04	#8B4500	0.97	0.63
ADRA1A	2	M2 Chr17q11-12,21-25	4	58239.6	0.05	33.83	15.33	91.92	#8B4500	0.93	0.16
AMZ2P1	2	M2 Chr17q11-12,21-25	6	39553.9	0.07	54.53	11.04	100	#8B4500	0.97	0.55
ANKRD13B	2	M2 Chr17q11-12,21-25	3	14347.9	0.06	45.23	2.94	100	#8B4500	0.91	0.09
ANKRD40	2	M2 Chr17q11-12,21-25	3	13154.7	0.03	70.65	7.15	100	#8B4500	1.07	0.21
AP2B1	2	M2 Chr17q11-12,21-25	3	4402.91	0.04	85.08	3.14	97.98	#8B4500	0.91	0.08
APPBP2	2	M2 Chr17q11-12,21-25	5	106223	0.03	75.38	3.88	100	#8B4500	0.97	0.51
ARL16	2	M2 Chr17q11-12,21-25	3	43529.8	0.04	66.8	1.93	43.43	#8B4500	0.89	0.04
ASB16-AS1	2	M2 Chr17q11-12,21-25	3	4678.05	0.05	30.47	7.65	100	#8B4500	0.92	0.14
ASPSCR1	2	M2 Chr17q11-12,21-25	6	40231.4	0.05	50.69	3.95	100	#8B4500	0.96	0.41
ATAD5	2	M2 Chr17q11-12,21-25	4	18463	0.05	37.82	7.15	6.06	#8B4500	0.89	0.03
ATP6V1E2	2	M2 Chr17q11-12,21-25	3	32557.6	0.06	45.31	1.46	100	#8B4500	1	0.96
ATXN7L3	2	M2 Chr17q11-12,21-25	6	131182	0.03	71.64	5.22	49.49	#8B4500	0.97	0.62
B3GAT1	2	M2 Chr17q11-12,21-25	4	47132.3	0.03	45.64	8.69	38.38	#8B4500	1	0.96
BCAS3	2	M2 Chr17q11-12,21-25	3	17823.8	0.05	45.9	3.37	100	#8B4500	0.96	0.43
BIRC5#1	2	M2 Chr17q11-12,21-25	3	30604.8	0.05	49.66	0.39	3.03	#8B4500	0.92	0.18
BLMH	2	M2 Chr17q11-12,21-25	3	7477.44	0.05	65.3	6.27	100	#8B4500	0.98	0.72
BTN2A3P	2	M2 Chr17q11-12,21-25	3	11029.7	0.09	19.48	3.77	87.88	#8B4500	1.07	0.22
C17orf58	2	M2 Chr17q11-12,21-25	3	28235	0.05	75.64	0.97	100	#8B4500	0.97	0.65
C17orf62	2	M2 Chr17q11-12,21-25	4	18226.4	0.03	67.13	7.11	100	#8B4500	0.97	0.53
C17orf75	2	M2 Chr17q11-12,21-25	7	120225	0.07	46.09	6.43	100	#8B4500	0.98	0.65
C17orf80	2	M2 Chr17q11-12,21-25	3	23705.6	0.06	44.89	12.75	100	#8B4500	1.01	0.79
CANT1	2	M2 Chr17q11-12,21-25	4	33056.7	0.04	92.91	1.05	59.6	#8B4500	0.89	0.03
CARD14	2	M2 Chr17q11-12,21-25	3	22526.9	0.06	24.3	3.91	100	#8B4500	0.97	0.63
CASC3	2	M2 Chr17q11-12,21-25	5	58925.2	0.03	77.74	6.91	95.96	#8B4500	1	0.98
CASKIN2	2	M2 Chr17q11-12,21-25	3	5179.91	0.06	41.21	7.41	94.95	#8B4500	0.98	0.75
CBX1	2	M2 Chr17q11-12,21-25	4	36997.1	0.03	85.89	2.94	100	#8B4500	1.01	0.9
CCDC160	2	M2 Chr17q11-12,21-25	3	35832.2	0.07	9.79	0.21	59.6	#8B4500	0.95	0.34
CCDC43	2	M2 Chr17q11-12,21-25	7	27107.7	0.04	75.96	1.93	100	#8B4500	0.92	0.12
CCDC47	2	M2 Chr17q11-12,21-25	4	330.07	0.03	89.32	2.19	100	#8B4500	0.87	0.01
CCDC87	2	M2 Chr17q11-12,21-25	3	36410.8	0.06	24.93	7.53	95.96	#8B4500	1.01	0.89
CDC27	2	M2 Chr17q11-12,21-25	5	49830.1	0.04	69.61	9.75	100	#8B4500	1	0.99
CDC42EP4	2	M2 Chr17q11-12,21-25	4	82119.4	0.04	74.2	5.18	100	#8B4500	0.87	0.01
CDK11B	2	M2 Chr17q11-12,21-25	3	70566.4	0.02	57.13	20.31	100	#8B4500	0.89	0.34
CFAP70	2	M2 Chr17q11-12,21-25	3	6622.24	0.07	26.85	5.89	67.68	#8B4500	1.03	0.59
CHCHD5	2	M2 Chr17q11-12,21-25	3	12230.1	0.05	61.27	9.11	100	#8B4500	0.92	0.14
CIAO1	2	M2 Chr17q11-12,21-25	3	18243.5	0.03	77.5	12.64	100	#8B4500	1.01	0.93
COASY	2	M2 Chr17q11-12,21-25	4	11610.6	0.03	83.24	1.14	100	#8B4500	0.9	0.05
COIL	2	M2 Chr17q11-12,21-25	6	2919.65	0.04	67.41	4.01	100	#8B4500	0.96	0.46
COPRS	2	M2 Chr17q11-12,21-25	7	24412.5	0.03	88.03	0.63	100	#8B4500	0.93	0.18
COX11	2	M2 Chr17q11-12,21-25	4	8238.47	0.04	60.39	6.98	100	#8B4500	0.9	0.06
CSNK1D	2	M2 Chr17q11-12,21-25	5	27012.7	0.03	84.2	1.69	94.95	#8B4500	0.95	0.39
CUEDC1	2	M2 Chr17q11-12,21-25	3	36717.1	0.07	47.7	7.64	100	#8B4500	0.96	0.43
CYB561	2	M2 Chr17q11-12,21-25	3	12902.4	0.03	81.05	4.1	100	#8B4500	0.94	0.22
CENPX	2	M2 Chr17q11-12,21-25	5	42616.5	0.03	91.68	1.54	100	#8B4500	0.8	0
LRRC59	2	M2 Chr17q11-12,21-25	4	9879.02	0.03	95.6	1.37	97.98	#8B4500	0.8	0
DCAF7	2	M2 Chr17q11-12,21-25	4	16952.1	0.02	89.81	3.54	100	#8B4500	0.92	0.13
DCXR	2	M2 Chr17q11-12,21-25	4	14995.4	0.04	83.97	1.25	100	#8B4500	0.91	0.08
DHFR2	2	M2 Chr17q11-12,21-25	3	10786.8	0.04	43.82	10.63	40.4	#8B4500	1.01	0.86
DHRS11	2	M2 Chr17q11-12,21-25	5	39671.3	0.08	64.94	3.59	97.98	#8B4500	0.86	0.01
DHRS13	2	M2 Chr17q11-12,21-25	3	26999.5	0.05	58.73	1.02	3.03	#8B4500	0.92	0.13
DHX34	2	M2 Chr17q11-12,21-25	3	35807.3	0.05	44.42	8.85	100	#8B4500	0.87	0.01
DHX8	2	M2 Chr17q11-12,21-25	5	25626.1	0.06	59.25	8.66	100	#8B4500	0.95	0.33
DUSP14	2	M2 Chr17q11-12,21-25	4	3888.56	0.04	63.93	2.58	100	#8B4500	1.07	0.19
DYNLL2	2	M2 Chr17q11-12,21-25	3	1905.48	0.04	54.08	1.69	100	#8B4500	0.95	0.3
EDDM3B	2	M2 Chr17q11-12,21-25	3	44321	0.09	2.07	0.17	87.88	#8B4500	0.99	0.85
EIF4A3	2	M2 Chr17q11-12,21-25	8	73822.7	0.03	95.44	0.62	100	#8B4500	0.95	0.29
EPHX4	2	M2 Chr17q11-12,21-25	3	13377.1	0.14	51.56	6.89	100	#8B4500	0.99	0.83
ERBB2	2	M2 Chr17q11-12,21-25	3	19760.5	0.04	51.17	31.38	66.67	#8B4500	0.87	0.02
EXOC7	2	M2 Chr17q11-12,21-25	10	63239.9	0.03	75.53	6.62	94.95	#8B4500	0.93	0.16
FAM104A	2	M2 Chr17q11-12,21-25	3	5901.44	0.03	79.22	2.2	100	#8B4500	0.92	0.12
FASN	2	M2 Chr17q11-12,21-25	5	201611	0.06	73.35	5.55	82.83	#8B4500	0.89	0.03
FBXL20	2	M2 Chr17q11-12,21-25	3	22877.3	0.03	51.71	10.42	95.96	#8B4500	1.02	0.65
FLJ45513	2	M2 Chr17q11-12,21-25	3	21465	0.03	27.97	3.68	0	#8B4500	0.96	0.42
FLOT2	2	M2 Chr17q11-12,21-25	4	20802.2	0.04	56.79	3.41	89.9	#8B4500	0.94	0.25
FN3KRP	2	M2 Chr17q11-12,21-25	3	1487.07	0.04	78.12	3.63	100	#8B4500	1.04	0.5
FSHB	2	M2 Chr17q11-12,21-25	3	19348.5	0.1	12.32	4.75	100	#8B4500	0.94	0.29
GGA3	2	M2 Chr17q11-12,21-25	7	113885	0.05	51.15	7.33	91.92	#8B4500	0.87	0.01
GGNBP2	2	M2 Chr17q11-12,21-25	3	9547.66	0.02	83.83	2.28	95.96	#8B4500	0.93	0.16
GHDC	2	M2 Chr17q11-12,21-25	8	42650.9	0.05	58.38	3.11	91.92	#8B4500	0.95	0.34
GIPR	2	M2 Chr17q11-12,21-25	3	34634.5	0.1	13.98	0.88	100	#8B4500	0.94	0.29
GOSR1	2	M2 Chr17q11-12,21-25	7	70857.4	0.03	86.41	5.19	90.91	#8B4500	0.93	0.2
GOSR2	2	M2 Chr17q11-12,21-25	3	14645.5	0.03	68.12	3.84	82.83	#8B4500	0.97	0.57
GPATCH8	2	M2 Chr17q11-12,21-25	4	19649	0.04	70.32	0.96	90.91	#8B4500	1.03	0.63
GRB2	2	M2 Chr17q11-12,21-25	5	18940.5	0.02	84.29	1.49	100	#8B4500	0.92	0.1
HELZ	2	M2 Chr17q11-12,21-25	6	30148.5	0.04	70.76	3.92	72.73	#8B4500	0.96	0.39
HNRNPDL	2	M2 Chr17q11-12,21-25	3	10371.8	0.03	93.76	1.95	4.04	#8B4500	0.99	0.88
HSD17B1	2	M2 Chr17q11-12,21-25	3	9217.8	0.06	40.17	22.5	92.93	#8B4500	0.94	0.28
HSD17B8	2	M2 Chr17q11-12,21-25	3	19871.9	0.04	65.19	3.3	57.58	#8B4500	0.9	0.07
ICA1L	2	M2 Chr17q11-12,21-25	3	24110.2	0.06	34.14	9.28	100	#8B4500	1.1	0.09
IFT20	2	M2 Chr17q11-12,21-25	4	74261	0.03	84.04	4.01	100	#8B4500	1.06	0.26
IGF1R	2	M2 Chr17q11-12,21-25	3	17583.1	0.06	77.74	4.04	72.73	#8B4500	1.16	0.01
ILF3-AS1	2	M2 Chr17q11-12,21-25	3	13486.4	0.07	48.81	7.66	40.4	#8B4500	1.02	0.69
JMJD6	2	M2 Chr17q11-12,21-25	5	25502.2	0.04	72	5.86	100	#8B4500	1.01	0.86
JPT1	2	M2 Chr17q11-12,21-25	3	11462	0.03	89.38	0.8	75.76	#8B4500	0.95	0.29
JUP	2	M2 Chr17q11-12,21-25	11	98426.2	0.04	95.11	0.88	66.67	#8B4500	0.96	0.39
KANSL1	2	M2 Chr17q11-12,21-25	7	67348.8	0.03	86.85	1.63	72.73	#8B4500	1.04	0.49
KAT2A	2	M2 Chr17q11-12,21-25	8	94103.5	0.04	73.67	3.71	100	#8B4500	0.96	0.4
KCTD2	2	M2 Chr17q11-12,21-25	4	14952.2	0.05	51.18	2.87	95.96	#8B4500	1.04	0.48
KIAA0100	2	M2 Chr17q11-12,21-25	3	2898.44	0.04	70.08	1.75	100	#8B4500	1.02	0.67
KLC2	2	M2 Chr17q11-12,21-25	3	33199.5	0.05	57.91	7.31	29.29	#8B4500	1.11	0.06
KLF5	2	M2 Chr17q11-12,21-25	3	17847.7	0.03	95.81	1.08	50.51	#8B4500	0.93	0.11
KPNB1	2	M2 Chr17q11-12,21-25	3	4731.1	0.03	90.58	5.17	97.98	#8B4500	0.87	0.01
KRT10	2	M2 Chr17q11-12,21-25	3	8643.65	0.03	83.96	4.81	100	#8B4500	1.09	0.12
LASP1	2	M2 Chr17q11-12,21-25	4	16459.2	0.02	97.16	0.27	68.69	#8B4500	0.98	0.69
LIG3	2	M2 Chr17q11-12,21-25	4	18912	0.05	52.52	5.43	100	#8B4500	0.93	0.19
LINC02210#1	2	M2 Chr17q11-12,21-25	4	22981.5	0.06	33.55	1.76	100	#8B4500	1.1	0.1
LOC100288781	2	M2 Chr17q11-12,21-25	3	20315.3	0.08	17.75	3.76	96.97	#8B4500	0.93	0.2
LOC100506761	2	M2 Chr17q11-12,21-25	4	16003.1	0.06	57.75	0.86	40.4	#8B4500	0.95	0.38
LOC100506847	2	M2 Chr17q11-12,21-25	3	29046.2	0.04	17.74	7.74	6.06	#8B4500	0.96	0.49
LOC100510093	2	M2 Chr17q11-12,21-25	3	38422.8	0.05	27.95	1.04	100	#8B4500	0.93	0.24
LOC440434	2	M2 Chr17q11-12,21-25	3	7320.49	0.04	73.4	1.99	97.98	#8B4500	0.97	0.56
LOC646903	2	M2 Chr17q11-12,21-25	3	24096.2	0.06	7	3.18	71.72	#8B4500	1.08	0.16
LOC729088	2	M2 Chr17q11-12,21-25	5	58689	0.06	34.94	15.44	13.13	#8B4500	1.02	0.68
LRRC37B	2	M2 Chr17q11-12,21-25	3	20791.9	0.03	56.73	0.11	100	#8B4500	1.05	0.36
LYRM9	2	M2 Chr17q11-12,21-25	3	41897.1	0.06	38.95	9.17	72.73	#8B4500	0.94	0.33
MAFG	2	M2 Chr17q11-12,21-25	3	20918.6	0.04	62.13	7.38	23.23	#8B4500	1.09	0.1
MAFG-AS1	2	M2 Chr17q11-12,21-25	3	82247.1	0.05	47.54	4.07	36.36	#8B4500	0.97	0.59
MCRIP1	2	M2 Chr17q11-12,21-25	4	50247.6	0.05	63.54	7.61	94.95	#8B4500	1.06	0.27
MED1	2	M2 Chr17q11-12,21-25	3	3635.02	0.04	67.03	5.65	100	#8B4500	1.01	0.8
MED13	2	M2 Chr17q11-12,21-25	5	57323.6	0.03	94.15	1.46	72.73	#8B4500	0.99	0.86
METAP1D	2	M2 Chr17q11-12,21-25	3	36197	0.03	44.09	3.54	100	#8B4500	0.95	0.38
METTL23	2	M2 Chr17q11-12,21-25	7	26542.1	0.03	89.72	1.59	100	#8B4500	0.95	0.35
MIEN1	2	M2 Chr17q11-12,21-25	4	11697	0.03	88.58	3.41	100	#8B4500	0.9	0.1
MIF4GD	2	M2 Chr17q11-12,21-25	7	45128.8	0.03	71.82	1.4	100	#8B4500	0.88	0.01
MIR4738#H3F3B	2	M2 Chr17q11-12,21-25	4	18266.4	0.02	98.83	0.27	100	#8B4500	1.02	0.76
MIR6785#TMEM94	2	M2 Chr17q11-12,21-25	4	33274.8	0.04	63.61	3.55	91.92	#8B4500	0.89	0.02
MKS1	2	M2 Chr17q11-12,21-25	3	5245.43	0.06	39.04	6.56	100	#8B4500	0.96	0.42
MLLT6	2	M2 Chr17q11-12,21-25	7	61370.1	0.04	74.4	8.84	48.48	#8B4500	0.91	0.07
MLX	2	M2 Chr17q11-12,21-25	6	42096.1	0.03	85.6	6.71	100	#8B4500	0.95	0.39
MMD	2	M2 Chr17q11-12,21-25	3	58324	0.04	66.44	9.63	100	#8B4500	1.09	0.13
MRM1	2	M2 Chr17q11-12,21-25	4	33019	0.05	46.91	5.18	100	#8B4500	0.93	0.22
MRPL10	2	M2 Chr17q11-12,21-25	5	14940.7	0.03	85.26	0.9	100	#8B4500	0.93	0.21
MRPL27	2	M2 Chr17q11-12,21-25	12	241044	0.03	90.87	1.62	100	#8B4500	0.9	0.06
MRPL45	2	M2 Chr17q11-12,21-25	7	48718.8	0.03	82.26	1.35	100	#8B4500	0.92	0.14
MTMR4	2	M2 Chr17q11-12,21-25	4	10444.5	0.03	74.58	2.48	100	#8B4500	0.87	0.01
MVB12B	2	M2 Chr17q11-12,21-25	3	15180.4	0.04	49.03	11.98	25.25	#8B4500	1.05	0.39
MYO19	2	M2 Chr17q11-12,21-25	3	43090.1	0.05	52.88	1.81	100	#8B4500	0.9	0.05
MYO1D	2	M2 Chr17q11-12,21-25	3	10680	0.05	83.33	8.57	48.48	#8B4500	0.9	0.05
NAGLU	2	M2 Chr17q11-12,21-25	3	27686.2	0.05	54.46	7.96	100	#8B4500	0.9	0.06
NARF	2	M2 Chr17q11-12,21-25	3	3303.14	0.04	80.75	5.48	100	#8B4500	0.87	0.01
NAT9	2	M2 Chr17q11-12,21-25	8	60974.6	0.03	67.88	0.93	100	#8B4500	0.92	0.11
NBR1	2	M2 Chr17q11-12,21-25	6	45632.2	0.03	86.45	6.21	95.96	#8B4500	0.98	0.68
NBR2	2	M2 Chr17q11-12,21-25	3	74986.4	0.1	40.82	16.72	100	#8B4500	1.03	0.63
NDUFAF8	2	M2 Chr17q11-12,21-25	7	26444.3	0.03	89.3	2	100	#8B4500	0.87	0.01
NF1	2	M2 Chr17q11-12,21-25	5	20227.5	0.03	80.21	2.08	94.95	#8B4500	1.03	0.59
NFE2L1	2	M2 Chr17q11-12,21-25	4	30870.5	0.02	90.06	1.07	54.55	#8B4500	1.02	0.68
NKIRAS2	2	M2 Chr17q11-12,21-25	6	63182.4	0.03	68.47	3.78	100	#8B4500	0.97	0.53
NLE1	2	M2 Chr17q11-12,21-25	7	97280.9	0.05	50.3	3.41	100	#8B4500	0.88	0.02
NLK	2	M2 Chr17q11-12,21-25	4	21449.6	0.05	47.1	6.37	100	#8B4500	0.99	0.92
NME1-NME2#NME2#NME1-NME2	2	M2 Chr17q11-12,21-25	4	9794.89	0.02	99.06	0.03	100	#8B4500	0.86	0.01
NMT1	2	M2 Chr17q11-12,21-25	4	8255.71	0.05	58.72	6.19	100	#8B4500	0.94	0.25
NOTCH1	2	M2 Chr17q11-12,21-25	4	29104.3	0.05	67.52	2.55	48.48	#8B4500	0.87	0.01
NPEPPS	2	M2 Chr17q11-12,21-25	3	9600.52	0.03	85.09	4.39	97.98	#8B4500	0.98	0.68
NPLOC4	2	M2 Chr17q11-12,21-25	5	31739.8	0.02	82.77	1.7	94.95	#8B4500	0.93	0.17
NSF	2	M2 Chr17q11-12,21-25	3	13563.7	0.03	89.63	2.68	100	#8B4500	0.92	0.12
NSRP1	2	M2 Chr17q11-12,21-25	5	43679.5	0.04	60.45	4.9	94.95	#8B4500	1.02	0.71
NT5C	2	M2 Chr17q11-12,21-25	4	11443	0.04	56.01	5.81	100	#8B4500	0.93	0.2
NT5C3B	2	M2 Chr17q11-12,21-25	6	34876.1	0.04	84.31	2.47	100	#8B4500	0.98	0.7
NUFIP2	2	M2 Chr17q11-12,21-25	7	39523.5	0.03	81.7	4.69	94.95	#8B4500	0.96	0.49
NUP50-AS1	2	M2 Chr17q11-12,21-25	4	39898.4	0.07	36.18	4.69	100	#8B4500	1.01	0.79
OXLD1	2	M2 Chr17q11-12,21-25	7	57871.3	0.05	61.29	7.21	100	#8B4500	0.93	0.15
PASD1	2	M2 Chr17q11-12,21-25	3	75620.8	0.04	34.13	11.72	100	#8B4500	1.06	0.33
PCGF2	2	M2 Chr17q11-12,21-25	3	15014.9	0.03	54.69	6.56	95.96	#8B4500	1.11	0.04
PCYT2	2	M2 Chr17q11-12,21-25	3	15656.1	0.05	52.16	3.4	100	#8B4500	0.95	0.36
PEX12	2	M2 Chr17q11-12,21-25	3	15788.8	0.04	57.18	3.38	100	#8B4500	1.07	0.2
PFN2	2	M2 Chr17q11-12,21-25	3	58568.1	0.09	85.86	4.3	71.72	#8B4500	1.11	0.05
PGS1	2	M2 Chr17q11-12,21-25	3	18346.6	0.05	51.32	4.47	100	#8B4500	1.03	0.63
PHF12	2	M2 Chr17q11-12,21-25	3	30988.6	0.03	47.99	6.61	94.95	#8B4500	1.01	0.82
PIP4K2B	2	M2 Chr17q11-12,21-25	10	109765	0.03	72.64	2.19	95.96	#8B4500	1.03	0.6
PNPO	2	M2 Chr17q11-12,21-25	4	13244.8	0.04	76.49	0.61	100	#8B4500	0.97	0.55
POLG2	2	M2 Chr17q11-12,21-25	5	49419.3	0.04	54.92	2.57	100	#8B4500	0.98	0.69
POU2F3	2	M2 Chr17q11-12,21-25	3	21476.4	0.06	10.6	7.5	100	#8B4500	0.98	0.67
PPM1D	2	M2 Chr17q11-12,21-25	5	48640.2	0.06	60.63	3.32	100	#8B4500	0.96	0.51
PRKAR1A	2	M2 Chr17q11-12,21-25	5	61258.9	0.02	97.34	0.94	100	#8B4500	1.02	0.74
PRPSAP1	2	M2 Chr17q11-12,21-25	6	29136.2	0.03	59.04	8.5	98.99	#8B4500	0.88	0.02
PSMB3	2	M2 Chr17q11-12,21-25	4	6349.34	0.03	97.36	0.44	100	#8B4500	0.86	0.01
PSMC5	2	M2 Chr17q11-12,21-25	5	28358.4	0.02	92.92	0.91	100	#8B4500	0.88	0.02
PSMD11	2	M2 Chr17q11-12,21-25	3	7707.84	0.04	76.99	4.29	100	#8B4500	0.86	0.01
PSMD12	2	M2 Chr17q11-12,21-25	7	19744.1	0.03	85.98	1.51	100	#8B4500	0.91	0.08
PSME3	2	M2 Chr17q11-12,21-25	5	35388.6	0.04	74.42	2.73	4.04	#8B4500	0.88	0.01
PTRH2	2	M2 Chr17q11-12,21-25	5	8725.3	0.04	85.16	3.1	100	#8B4500	0.9	0.06
PYCR1	2	M2 Chr17q11-12,21-25	8	103505	0.04	82.33	3.31	100	#8B4500	0.97	0.55
RAD51C	2	M2 Chr17q11-12,21-25	4	35275.3	0.05	55.1	8.41	100	#8B4500	0.95	0.31
RAD51L3-RFFL#RFFL	2	M2 Chr17q11-12,21-25	5	21690.4	0.03	87.66	1.23	90.91	#8B4500	0.88	0.01
RAPGEFL1	2	M2 Chr17q11-12,21-25	6	40241.8	0.08	58.59	7.96	50.51	#8B4500	0.92	0.12
RBM11	2	M2 Chr17q11-12,21-25	3	11599.6	0.09	25.81	13.87	100	#8B4500	0.97	0.6
RDM1	2	M2 Chr17q11-12,21-25	5	28495.9	0.06	36.88	2.26	6.06	#8B4500	0.87	0.02
RFNG	2	M2 Chr17q11-12,21-25	3	6089	0.04	59.88	3.72	91.92	#8B4500	0.96	0.44
RHBDF2	2	M2 Chr17q11-12,21-25	4	33288.1	0.05	55.97	9.83	89.9	#8B4500	0.99	0.83
RHOT1	2	M2 Chr17q11-12,21-25	8	74007.8	0.04	82.28	5.28	100	#8B4500	1.05	0.31
RMND5B	2	M2 Chr17q11-12,21-25	3	22875.7	0.05	54.55	3.56	100	#8B4500	0.95	0.35
RNF135	2	M2 Chr17q11-12,21-25	3	23418.4	0.04	79.56	5.41	100	#8B4500	0.94	0.28
RNFT1	2	M2 Chr17q11-12,21-25	3	25549.1	0.07	55.78	6.47	100	#8B4500	0.96	0.41
RPL23	2	M2 Chr17q11-12,21-25	3	38222.5	0.02	87.1	12.37	100	#8B4500	1.14	0.02
RPS6KB1	2	M2 Chr17q11-12,21-25	3	373.69	0.04	53.89	8.73	100	#8B4500	0.95	0.29
RPTOR	2	M2 Chr17q11-12,21-25	3	2192.86	0.03	57.77	3.45	100	#8B4500	0.94	0.23
RUNDC1	2	M2 Chr17q11-12,21-25	6	28944.1	0.04	58.03	13.99	100	#8B4500	0.99	0.89
SAP30BP	2	M2 Chr17q11-12,21-25	7	46898.5	0.03	65.5	1.97	100	#8B4500	0.98	0.78
SDF2	2	M2 Chr17q11-12,21-25	8	126665	0.03	74.74	4.67	100	#8B4500	1.03	0.6
SEMA4F	2	M2 Chr17q11-12,21-25	3	21180.9	0.05	48.93	6.18	100	#8B4500	1.04	0.47
SEPT9	2	M2 Chr17q11-12,21-25	3	10512.6	0.02	97.26	0.98	94.95	#8B4500	1	0.95
SFXN4	2	M2 Chr17q11-12,21-25	10	119779	0.04	82.54	1.69	65.66	#8B4500	0.88	0.01
SIRT7	2	M2 Chr17q11-12,21-25	4	34141.1	0.04	72.23	4.18	77.78	#8B4500	0.94	0.27
SLC35B1	2	M2 Chr17q11-12,21-25	3	7945.12	0.04	84.51	5.56	97.98	#8B4500	0.89	0.04
SLC38A10	2	M2 Chr17q11-12,21-25	4	24996.2	0.05	78.47	3.2	94.95	#8B4500	0.95	0.34
SLC39A11	2	M2 Chr17q11-12,21-25	3	3362.25	0.04	78.04	3.28	100	#8B4500	0.92	0.13
SLC46A1	2	M2 Chr17q11-12,21-25	4	24430.5	0.05	44.48	3.39	69.7	#8B4500	0.93	0.21
SLC9A3R1	2	M2 Chr17q11-12,21-25	4	17364	0.04	81.62	4.66	100	#8B4500	0.92	0.13
SMARCD2	2	M2 Chr17q11-12,21-25	4	11745.9	0.04	77.89	4.08	100	#8B4500	0.9	0.04
SMARCE1	2	M2 Chr17q11-12,21-25	3	5091.1	0.03	86.91	6.43	100	#8B4500	0.87	0.01
SMG8	2	M2 Chr17q11-12,21-25	3	0	0.03	73.06	2.63	100	#8B4500	1.01	0.8
SMYD5	2	M2 Chr17q11-12,21-25	4	49900.6	0.06	52.97	7.99	100	#8B4500	0.89	0.02
SNX11	2	M2 Chr17q11-12,21-25	3	39124.2	0.04	62.07	0.2	100	#8B4500	0.97	0.52
SOCS7	2	M2 Chr17q11-12,21-25	3	1829.28	0.05	47.55	19.92	100	#8B4500	1.02	0.72
SPACA1	2	M2 Chr17q11-12,21-25	4	115810	0.08	8.37	3.88	91.92	#8B4500	0.97	0.66
SPAG5	2	M2 Chr17q11-12,21-25	7	48701	0.06	64.87	4.31	3.03	#8B4500	0.88	0.02
SPAG9	2	M2 Chr17q11-12,21-25	3	10951	0.04	81.3	3.62	100	#8B4500	1.06	0.27
SPOP	2	M2 Chr17q11-12,21-25	4	22904.9	0.04	80.09	2.59	97.98	#8B4500	1.06	0.31
SRSF7	2	M2 Chr17q11-12,21-25	5	16314	0.02	96.94	0.36	4.04	#8B4500	0.87	0.01
STARD3	2	M2 Chr17q11-12,21-25	4	39963.2	0.05	54.01	8.43	100	#8B4500	1.09	0.1
STAT3	2	M2 Chr17q11-12,21-25	3	12892.3	0.03	90.3	4.88	96.97	#8B4500	0.97	0.49
STAT5B	2	M2 Chr17q11-12,21-25	5	35015.6	0.04	76.3	4.72	95.96	#8B4500	1.01	0.9
STRADA	2	M2 Chr17q11-12,21-25	3	22568.8	0.06	58.27	12.82	100	#8B4500	1.05	0.43
STXBP4	2	M2 Chr17q11-12,21-25	3	16368.8	0.05	45.93	8.16	100	#8B4500	1.01	0.81
SUMO2	2	M2 Chr17q11-12,21-25	7	77083.7	0.03	96.89	0.04	100	#8B4500	1	0.95
SUPT4H1	2	M2 Chr17q11-12,21-25	4	23351	0.04	80.43	2.18	100	#8B4500	0.94	0.26
SUPT6H	2	M2 Chr17q11-12,21-25	7	90021.7	0.04	64.37	4.28	94.95	#8B4500	0.95	0.33
SUZ12	2	M2 Chr17q11-12,21-25	5	35726.8	0.03	88.49	3.52	95.96	#8B4500	0.94	0.24
SUZ12#1	2	M2 Chr17q11-12,21-25	5	33896.2	0.05	70.6	2.94	95.96	#8B4500	1.01	0.83
SYNGR2	2	M2 Chr17q11-12,21-25	4	11831.6	0.03	95.77	0.88	59.6	#8B4500	0.9	0.03
SYNRG	2	M2 Chr17q11-12,21-25	4	14396	0.03	76.59	5.85	95.96	#8B4500	1	0.98
TADA2A	2	M2 Chr17q11-12,21-25	5	15363.8	0.07	39.01	3.54	6.06	#8B4500	0.93	0.2
TBC1D16	2	M2 Chr17q11-12,21-25	3	39690.6	0.04	63.26	6.97	100	#8B4500	0.91	0.07
TBCD	2	M2 Chr17q11-12,21-25	3	10182.6	0.04	69.33	8.52	100	#8B4500	0.88	0.02
TEFM	2	M2 Chr17q11-12,21-25	3	2115.34	0.03	65.81	6.22	100	#8B4500	0.98	0.75
TEPSIN	2	M2 Chr17q11-12,21-25	3	5689.03	0.03	52.85	1.56	100	#8B4500	0.89	0.02
TEX2	2	M2 Chr17q11-12,21-25	4	16572.2	0.03	73.49	4.27	29.29	#8B4500	0.95	0.3
TEX46	2	M2 Chr17q11-12,21-25	3	22896.4	0.03	34.63	30.76	38.38	#8B4500	0.93	0.19
THAP2#1	2	M2 Chr17q11-12,21-25	8	147388	0.08	30.1	15.62	66.67	#8B4500	0.9	0.09
TLCD1	2	M2 Chr17q11-12,21-25	6	20916.6	0.06	60.59	2.99	100	#8B4500	0.91	0.08
TLK2	2	M2 Chr17q11-12,21-25	6	25778.4	0.03	72.65	2.01	100	#8B4500	1.15	0.01
TMC8	2	M2 Chr17q11-12,21-25	3	12548	0.06	56.14	2.72	59.6	#8B4500	0.9	0.05
TMED1	2	M2 Chr17q11-12,21-25	5	45679.3	0.04	65.01	5.68	100	#8B4500	1.03	0.55
TMEM101	2	M2 Chr17q11-12,21-25	9	98998.9	0.04	60.72	5.54	100	#8B4500	0.97	0.61
TMEM104	2	M2 Chr17q11-12,21-25	3	2463.69	0.06	40.81	7.61	94.95	#8B4500	0.9	0.04
TMEM14A	2	M2 Chr17q11-12,21-25	3	37940.1	0.03	87.77	3.44	100	#8B4500	1.03	0.64
TMUB2	2	M2 Chr17q11-12,21-25	7	64268.5	0.03	61.33	6.88	95.96	#8B4500	0.94	0.26
TNFAIP1	2	M2 Chr17q11-12,21-25	4	8322.53	0.03	68.61	2.86	100	#8B4500	1.04	0.51
TOM1L1	2	M2 Chr17q11-12,21-25	5	4804.57	0.04	68.37	5.64	100	#8B4500	0.9	0.04
TOP2A	2	M2 Chr17q11-12,21-25	6	32791.4	0.05	88.94	1.18	3.03	#8B4500	0.9	0.04
TP53I13	2	M2 Chr17q11-12,21-25	4	34332.4	0.03	58.87	2.92	82.83	#8B4500	0.91	0.06
TRAF4	2	M2 Chr17q11-12,21-25	3	580.65	0.03	54.52	5.74	100	#8B4500	0.96	0.45
TSPOAP1	2	M2 Chr17q11-12,21-25	3	33438.8	0.07	34.6	8.41	100	#8B4500	0.93	0.18
TUBD1	2	M2 Chr17q11-12,21-25	4	1121.65	0.05	45.83	11.49	100	#8B4500	0.95	0.31
UBALD2	2	M2 Chr17q11-12,21-25	3	24990.7	0.03	77.74	1.79	100	#8B4500	0.93	0.2
UBE2Z	2	M2 Chr17q11-12,21-25	3	10633.9	0.02	89.6	0.94	100	#8B4500	0.95	0.34
UNK	2	M2 Chr17q11-12,21-25	3	2086.1	0.05	66.38	3.43	98.99	#8B4500	0.88	0.02
USP36	2	M2 Chr17q11-12,21-25	3	924.89	0.06	67.89	8.66	100	#8B4500	0.88	0.02
UTP6	2	M2 Chr17q11-12,21-25	5	6466.42	0.03	77.67	10.85	100	#8B4500	0.96	0.48
VEZF1	2	M2 Chr17q11-12,21-25	6	59823.5	0.03	81.12	3.34	100	#8B4500	0.98	0.69
VPS25	2	M2 Chr17q11-12,21-25	6	51540.8	0.02	89.72	0.45	100	#8B4500	0.89	0.03
WDR45B	2	M2 Chr17q11-12,21-25	4	12375.2	0.02	93.13	3.03	100	#8B4500	0.87	0.01
WDR66	2	M2 Chr17q11-12,21-25	3	13919.5	0.05	33.14	13.47	66.67	#8B4500	1.1	0.07
WIPF2	2	M2 Chr17q11-12,21-25	7	34321.6	0.04	74.62	4.61	68.69	#8B4500	0.99	0.83
WRB	2	M2 Chr17q11-12,21-25	3	11751.6	0.04	81.32	2.35	94.95	#8B4500	0.96	0.48
ZMAT5	2	M2 Chr17q11-12,21-25	3	15977.6	0.08	46.92	10.4	100	#8B4500	0.99	0.89
ZNF207	2	M2 Chr17q11-12,21-25	4	23853.1	0.02	93.23	3.33	4.04	#8B4500	0.92	0.13
ZNF830	2	M2 Chr17q11-12,21-25	4	29835.4	0.03	65.83	3.58	2.02	#8B4500	0.92	0.18
DBF4B	2	M2 Chr17q11-12,21-25	4	17114.5	0.07	40.56	17.32	100	#8B4500	0.81	0
PRR15L	2	M2 Chr17q11-12,21-25	4	21998.2	0.03	92.2	0.63	100	#8B4500	0.82	0
TEN1	2	M2 Chr17q11-12,21-25	7	62406.2	0.05	47.45	13.18	100	#8B4500	0.82	0
ATP5G1	2	M2 Chr17q11-12,21-25	8	103890	0.03	93.79	0.85	100	#8B4500	0.83	0
ATP5H	2	M2 Chr17q11-12,21-25	6	17499.1	0.02	98.68	0.11	100	#8B4500	0.83	0
COA3	2	M2 Chr17q11-12,21-25	6	22556.1	0.03	96.9	0.07	100	#8B4500	0.83	0
DANCR	2	M2 Chr17q11-12,21-25	4	38542.5	0.04	91.18	2.82	100	#8B4500	0.83	0
G6PC3	2	M2 Chr17q11-12,21-25	3	5374.43	0.04	74.07	6.69	100	#8B4500	0.83	0
MIR636#SRSF2	2	M2 Chr17q11-12,21-25	11	101367	0.02	94.84	1.12	4.04	#8B4500	0.83	0
MIR6884#MED24	2	M2 Chr17q11-12,21-25	5	14894.5	0.04	68.23	3.53	100	#8B4500	0.83	0
SRSF1	2	M2 Chr17q11-12,21-25	5	34013.3	0.02	93.7	3.72	4.04	#8B4500	0.83	0
FTSJ3	2	M2 Chr17q11-12,21-25	3	4725.16	0.03	74.96	8.7	100	#8B4500	0.84	0
TMEM97	2	M2 Chr17q11-12,21-25	4	18036.9	0.05	90.47	1.26	100	#8B4500	0.84	0
AFMID	2	M2 Chr17q11-12,21-25	4	20110.5	0.06	39.33	10.47	66.67	#8B4500	0.85	0
BECN1	2	M2 Chr17q11-12,21-25	3	20185.5	0.02	91.38	0.38	95.96	#8B4500	0.85	0
PHB	2	M2 Chr17q11-12,21-25	6	27365.5	0.03	89.78	2.36	100	#8B4500	0.85	0
TMC6	2	M2 Chr17q11-12,21-25	3	14777.3	0.05	68.12	3.21	59.6	#8B4500	0.85	0
ZNF652	2	M2 Chr17q11-12,21-25	4	21222.1	0.04	65.74	13.55	72.73	#8B4500	0.85	0
COG1	2	M2 Chr17q11-12,21-25	4	17844.6	0.03	78.26	0.62	91.92	#8B4500	0.86	0
DDX52	2	M2 Chr17q11-12,21-25	4	9301.89	0.05	66.76	5.06	100	#8B4500	0.86	0
DNAJC7	2	M2 Chr17q11-12,21-25	4	23889.8	0.03	82.92	4.34	100	#8B4500	0.86	0
OGFOD3	2	M2 Chr17q11-12,21-25	3	7919.65	0.04	60.45	6.64	100	#8B4500	0.86	0
PSMD3	2	M2 Chr17q11-12,21-25	8	49034.6	0.03	81.09	2.5	100	#8B4500	0.86	0
RSAD1	2	M2 Chr17q11-12,21-25	3	3379.8	0.03	72.33	5.13	100	#8B4500	0.86	0
SLC25A10	2	M2 Chr17q11-12,21-25	7	71754.4	0.05	53.32	3.94	83.84	#8B4500	0.86	0
TK1	2	M2 Chr17q11-12,21-25	8	134531	0.06	73.13	5.8	3.03	#8B4500	0.86	0
TMEM99	2	M2 Chr17q11-12,21-25	3	6141.86	0.05	56.8	4.55	100	#8B4500	1.16	0
PLAGL2	3	M3 Enterocyte	47	1.18942e+06	0.08	63.82	3.78	100	#EEC9DE	0.85	0	58.3664	11
STAU1	3	M3 Enterocyte	49	728951	0.03	97.2	0.34	100	#EEC9DE	0.95	0.35	38.9046	11
DDX27	3	M3 Enterocyte	27	241414	0.05	86.03	2.22	100	#EEC9DE	0.95	0.3	16.9816	11
SLC5A6	3	M3 Enterocyte	38	987285	0.06	82.12	3.32	100	#EEC9DE	0.85	0	16.3756	11
VAV3	3	M3 Enterocyte	24	482262	0.1	75.33	5.99	100	#EEC9DE	0.86	0	16.0999	11
RNF43	3	M3 Enterocyte	25	592082	0.08	90.84	1.44	98.99	#EEC9DE	0.88	0.01	14.7406	11
YTHDF1	3	M3 Enterocyte	23	136534	0.04	92.8	0.37	100	#EEC9DE	0.96	0.48	13.3468	11
QPRT	3	M3 Enterocyte	17	179463	0.13	77.54	5.69	100	#EEC9DE	0.96	0.5	12.1739	11
AAR2	3	M3 Enterocyte	22	166202	0.04	78.61	3.31	100	#EEC9DE	0.93	0.2	10.8026	11
SATB2	3	M3 Enterocyte	18	361324	0.11	69.78	7.04	98.99	#EEC9DE	0.85	0	10.7053	11
MS4A12	3	M3 Enterocyte	13	71990.2	0.19	30.65	14.27	2.02	#EEC9DE	0.94	0.23	10.4377	11
SLC26A3	3	M3 Enterocyte	12	101789	0.25	56.86	14.88	7.07	#EEC9DE	0.88	0.01	9.79708	11
LY6G6D	3	M3 Enterocyte	19	171499	0.25	74.17	2.75	100	#EEC9DE	0.88	0.02	33.2906	10
LRRC19	3	M3 Enterocyte	21	315350	0.14	57.77	8.61	87.88	#EEC9DE	0.91	0.1	10.6088	10
NXPE4	3	M3 Enterocyte	14	257215	0.23	50.08	14.33	19.19	#EEC9DE	0.91	0.12	10.1007	10
PIGU	3	M3 Enterocyte	39	686639	0.06	80.19	2.26	100	#EEC9DE	0.87	0.01	31.8875	9
C10orf99	3	M3 Enterocyte	48	945754	0.13	93.55	1.73	87.88	#EEC9DE	0.86	0	77.0638	8
TP53RK	3	M3 Enterocyte	24	208433	0.06	66.74	2.1	100	#EEC9DE	0.9	0.06	12.6031	8
NXPE1	3	M3 Enterocyte	24	401647	0.12	48.83	3.57	18.18	#EEC9DE	0.9	0.08	11.3287	8
AIFM3	3	M3 Enterocyte	19	283458	0.09	59.89	3.69	95.96	#EEC9DE	0.86	0.01	9.7741	8
CEL	3	M3 Enterocyte	11	96341.7	0.37	40.81	10.23	100	#EEC9DE	0.89	0.05	14.7042	7
FREM2	3	M3 Enterocyte	15	249188	0.26	17.22	11.16	100	#EEC9DE	0.99	0.87	10.7791	7
DDX27#1	3	M3 Enterocyte	20	122503	0.05	89.16	0.88	100	#EEC9DE	0.9	0.07	10.009	7
TSPAN6	3	M3 Enterocyte	25	437097	0.05	96	0.99	100	#EEC9DE	0.89	0.03	9.48725	6
KRT23	3	M3 Enterocyte	12	127673	0.24	70.89	6.44	100	#EEC9DE	0.92	0.1	9.44005	6
NKD1#1	3	M3 Enterocyte	29	504281	0.1	51.9	4.42	100	#EEC9DE	0.98	0.72	23.4063	5
LOC100288092	3	M3 Enterocyte	24	453113	0.13	78.25	1.89	98.99	#EEC9DE	0.88	0.02	16.0905	5
ZG16	3	M3 Enterocyte	11	54035.2	0.26	47.42	12.31	2.02	#EEC9DE	0.95	0.34	9.42119	5
ASCL2	3	M3 Enterocyte	16	105204	0.13	40.54	15.54	100	#EEC9DE	0.87	0.01	9.22291	5
DPM1	3	M3 Enterocyte	23	314983	0.04	96.05	1.14	100	#EEC9DE	0.93	0.2	8.57568	4
TAF4	3	M3 Enterocyte	18	162385	0.06	52.63	16.78	100	#EEC9DE	0.91	0.09	7.05462	3
MEP1A	3	M3 Enterocyte	15	232481	0.12	83.01	6.34	91.92	#EEC9DE	0.93	0.2	7.0375	3
SLC26A2	3	M3 Enterocyte	11	81479.8	0.16	79.4	5.7	70.71	#EEC9DE	0.94	0.22	7.01475	3
SLC39A5	3	M3 Enterocyte	25	326057	0.07	61.99	8.31	100	#EEC9DE	0.91	0.09	8.44688	2
SAMD13	3	M3 Enterocyte	23	384030	0.08	64.82	5.43	74.75	#EEC9DE	0.91	0.08	8.11921	2
ZNRF3	3	M3 Enterocyte	22	652513	0.08	81.98	1.71	100	#EEC9DE	0.87	0.01	8.0212	1
FAM217B	3	M3 Enterocyte	17	186257	0.08	69.39	6.51	100	#EEC9DE	0.98	0.69	7.13643	1
EPHB2	3	M3 Enterocyte	8	95524.7	0.06	78.2	2.93	100	#EEC9DE	0.75	0
C17orf77	3	M3 Enterocyte	3	9591.39	0.11	6.19	4.34	100	#EEC9DE	0.76	0
NUAK2#AKIP1#NUAK2	3	M3 Enterocyte	3	48177.1	0.04	78.6	2.49	100	#EEC9DE	0.76	0
AMACR#C1QTNF3-AMACR	3	M3 Enterocyte	3	0	0.1	63.54	11.8	100	#EEC9DE	0.77	0
FAM84A	3	M3 Enterocyte	4	25226	0.05	96.78	0.63	100	#EEC9DE	0.77	0
TSPAN12	3	M3 Enterocyte	3	29177.3	0.07	63.44	6.88	100	#EEC9DE	0.77	0
LOC157860	3	M3 Enterocyte	7	74841.9	0.08	43.01	4.4	100	#EEC9DE	0.78	0
SLC12A2	3	M3 Enterocyte	6	45389.6	0.05	95.88	1.14	100	#EEC9DE	0.78	0
SH3RF2	3	M3 Enterocyte	5	44488.1	0.06	60.53	6.37	6.06	#EEC9DE	0.79	0
TMEM106C	3	M3 Enterocyte	3	4776.34	0.03	75.19	20.58	73.74	#EEC9DE	0.79	0
ZNF703	3	M3 Enterocyte	4	52016.6	0.06	63.86	7.81	100	#EEC9DE	0.79	0
AMACR#C1QTNF3#C1QTNF3-AMACR	3	M3 Enterocyte	5	9621.58	0.09	75.35	4.51	100	#EEC9DE	0.8	0
CCRL2	3	M3 Enterocyte	3	16449.2	0.05	58.36	9.29	91.92	#EEC9DE	0.8	0
CXCR3	3	M3 Enterocyte	3	36030.3	0.06	32.75	8.9	73.74	#EEC9DE	0.8	0
FHDC1	3	M3 Enterocyte	8	48692.6	0.06	74.34	2.87	97.98	#EEC9DE	0.8	0
GUCY2C	3	M3 Enterocyte	9	101672	0.06	85.89	4.56	97.98	#EEC9DE	0.8	0
A1CF	3	M3 Enterocyte	5	21197.5	0.07	76.5	4.36	91.92	#EEC9DE	0.98	0.67
AADACP1	3	M3 Enterocyte	3	26567.2	0.12	18.82	7.08	91.92	#EEC9DE	1.01	0.83
ABAT	3	M3 Enterocyte	13	228128	0.14	52.21	12.42	100	#EEC9DE	0.94	0.26
ABCB1	3	M3 Enterocyte	5	55475	0.16	53.51	3.34	42.42	#EEC9DE	0.97	0.54
ABCB1#1	3	M3 Enterocyte	4	16892.9	0.16	55.03	6.68	42.42	#EEC9DE	0.96	0.47
ABCB4	3	M3 Enterocyte	3	13606.1	0.05	22.97	5.84	42.42	#EEC9DE	0.97	0.65
ABCC13	3	M3 Enterocyte	3	8095.22	0.07	31.84	6.44	4.04	#EEC9DE	0.96	0.42
ABCC2	3	M3 Enterocyte	5	40466.4	0.08	10	6.21	100	#EEC9DE	0.9	0.07
ABCC4	3	M3 Enterocyte	3	13593.9	0.08	63.14	8.38	100	#EEC9DE	0.91	0.09
ABCC6	3	M3 Enterocyte	7	37060.6	0.09	61.11	7.18	100	#EEC9DE	0.92	0.14
ABCC6P1	3	M3 Enterocyte	3	2602.48	0.07	25.26	12.13	100	#EEC9DE	0.94	0.28
ABHD6	3	M3 Enterocyte	4	29059.6	0.04	55.73	3.59	84.85	#EEC9DE	1.01	0.92
ACE2	3	M3 Enterocyte	5	4638.59	0.17	65.35	7.3	100	#EEC9DE	0.94	0.24
ACOT13	3	M3 Enterocyte	3	7350.42	0.05	82.71	2.71	84.85	#EEC9DE	0.89	0.03
ACOT8	3	M3 Enterocyte	7	61157.1	0.06	57.84	2.07	100	#EEC9DE	0.92	0.11
ACOX1	3	M3 Enterocyte	5	83486.3	0.05	83.28	2.07	87.88	#EEC9DE	0.89	0.03
ACSF2	3	M3 Enterocyte	4	51429.9	0.07	56.57	5.64	100	#EEC9DE	0.9	0.08
ACSL6	3	M3 Enterocyte	3	909.84	0.14	38.48	8.43	100	#EEC9DE	0.86	0.01
ACTL10	3	M3 Enterocyte	3	1031.26	0.07	48.89	5.3	100	#EEC9DE	0.86	0.01
ACTR3C	3	M3 Enterocyte	4	38693.8	0.07	44.79	5.48	98.99	#EEC9DE	0.88	0.03
ACTR5	3	M3 Enterocyte	5	13683.3	0.05	56.51	7.41	100	#EEC9DE	0.94	0.24
ACVR1C	3	M3 Enterocyte	4	34826.8	0.11	36.33	11.38	25.25	#EEC9DE	0.92	0.16
ADCY3	3	M3 Enterocyte	3	1298.55	0.05	60.4	10.17	100	#EEC9DE	0.92	0.11
ADD3	3	M3 Enterocyte	4	8450.21	0.03	96.35	0.29	98.99	#EEC9DE	0.96	0.46
ADGRF4	3	M3 Enterocyte	4	17592.5	0.1	19.45	7.84	38.38	#EEC9DE	0.95	0.38
ADH6	3	M3 Enterocyte	4	16666	0.1	30.44	7.9	2.02	#EEC9DE	0.87	0.01
ADNP	3	M3 Enterocyte	6	28210.3	0.04	89.75	3.45	100	#EEC9DE	0.94	0.24
ADRM1	3	M3 Enterocyte	16	173265	0.05	90.15	0.82	100	#EEC9DE	0.92	0.13
AFDN#1	3	M3 Enterocyte	7	46935.4	0.03	91.71	0.61	92.93	#EEC9DE	1.04	0.52
AFTPH	3	M3 Enterocyte	6	27976	0.03	84.83	1.18	9.09	#EEC9DE	0.93	0.15
AHCY	3	M3 Enterocyte	9	81091.8	0.04	96.21	0.33	100	#EEC9DE	0.87	0.01
AK3	3	M3 Enterocyte	6	31891.4	0.03	94.25	1.71	25.25	#EEC9DE	1.04	0.52
AK4	3	M3 Enterocyte	3	1204.31	0.09	69.96	2.35	100	#EEC9DE	0.97	0.57
AK4#1	3	M3 Enterocyte	5	269701	0.05	62.38	6.45	100	#EEC9DE	1.38	0.04
AKAP1	3	M3 Enterocyte	8	107566	0.04	91.05	1.66	94.95	#EEC9DE	0.9	0.04
AKAP7	3	M3 Enterocyte	3	8413.21	0.07	54.53	11.11	84.85	#EEC9DE	0.92	0.15
AKIRIN2	3	M3 Enterocyte	4	41825	0.04	74.78	2.74	91.92	#EEC9DE	1.08	0.14
AMMECR1L	3	M3 Enterocyte	6	58871.8	0.03	81.31	2.45	31.31	#EEC9DE	1.03	0.54
AMOTL2	3	M3 Enterocyte	4	106259	0.05	68.42	7.45	98.99	#EEC9DE	1.06	0.27
AMT	3	M3 Enterocyte	3	15699.3	0.07	60.79	4.23	44.44	#EEC9DE	0.97	0.54
ANK3	3	M3 Enterocyte	3	2026.6	0.05	58.04	3.22	98.99	#EEC9DE	0.97	0.51
ANKHD1#ANKHD1-EIF4EBP3#ANKHD1-EIF4EBP3	3	M3 Enterocyte	4	18355.7	0.03	85.11	1.42	61.62	#EEC9DE	1.02	0.71
ANKRD27	3	M3 Enterocyte	6	103513	0.04	87.49	0.41	100	#EEC9DE	1.04	0.45
ANKRD30BP2	3	M3 Enterocyte	3	14502.7	0.08	16.78	4.08	91.92	#EEC9DE	1.05	0.36
ANO9	3	M3 Enterocyte	14	165067	0.06	70.58	10.07	100	#EEC9DE	0.91	0.1
ANXA9	3	M3 Enterocyte	4	82613.5	0.08	33.67	5.45	90.91	#EEC9DE	1.01	0.79
AOAH	3	M3 Enterocyte	3	3562.46	0.07	49.27	12.19	100	#EEC9DE	0.9	0.05
AP4B1	3	M3 Enterocyte	5	48194.3	0.04	71.27	1.94	7.07	#EEC9DE	0.89	0.02
APBA1	3	M3 Enterocyte	3	34464.5	0.06	30.37	9.06	22.22	#EEC9DE	0.87	0.01
APCDD1	3	M3 Enterocyte	13	144960	0.14	74.95	5.73	100	#EEC9DE	0.86	0.01
APCDD1#1	3	M3 Enterocyte	9	37038.1	0.08	18.86	8.06	100	#EEC9DE	0.97	0.56
APOBEC1	3	M3 Enterocyte	3	7372.45	0.11	52.18	8	97.98	#EEC9DE	0.95	0.33
APOBEC3B	3	M3 Enterocyte	3	17693.9	0.1	55.05	9.8	98.99	#EEC9DE	0.98	0.65
APOBR	3	M3 Enterocyte	3	4623.33	0.07	42.91	7.4	18.18	#EEC9DE	0.86	0.01
APOLD1	3	M3 Enterocyte	4	54121.4	0.13	61.62	4.21	100	#EEC9DE	1.06	0.29
APOM	3	M3 Enterocyte	3	46141.4	0.05	44.13	3.21	97.98	#EEC9DE	0.99	0.82
AQP8	3	M3 Enterocyte	4	3839.14	0.13	28.19	3.65	18.18	#EEC9DE	0.97	0.6
AREG	3	M3 Enterocyte	3	23187.2	0.17	28.04	21.82	100	#EEC9DE	0.94	0.25
ARFGAP1	3	M3 Enterocyte	7	79514.1	0.04	66.58	3.67	100	#EEC9DE	1	0.93
ARFGEF2	3	M3 Enterocyte	10	108474	0.04	92.03	1.59	100	#EEC9DE	0.92	0.11
ARFGEF3	3	M3 Enterocyte	6	36444.8	0.09	39.25	5.38	19.19	#EEC9DE	1.01	0.79
ARFRP1	3	M3 Enterocyte	4	12232.6	0.05	64.91	6.42	100	#EEC9DE	0.99	0.83
ARHGAP44	3	M3 Enterocyte	3	7221.14	0.07	42.47	6	87.88	#EEC9DE	0.89	0.04
ARID3A	3	M3 Enterocyte	6	31482.2	0.09	52.1	6.2	100	#EEC9DE	0.95	0.35
ARL11	3	M3 Enterocyte	3	4694.62	0.14	12.04	8.51	100	#EEC9DE	1.06	0.29
ARL14	3	M3 Enterocyte	5	28014.6	0.12	57.38	11.46	27.27	#EEC9DE	0.99	0.82
ARMC2	3	M3 Enterocyte	3	10602.4	0.07	18.52	8.87	100	#EEC9DE	0.97	0.54
ASAP1	3	M3 Enterocyte	4	63533.5	0.05	66.07	6.06	100	#EEC9DE	1.12	0.04
ASH1L-AS1	3	M3 Enterocyte	3	18193	0.04	57.2	0.3	40.4	#EEC9DE	0.99	0.8
ASMT	3	M3 Enterocyte	3	20740.1	0.1	22.14	8.99	96.97	#EEC9DE	1	0.99
ASXL1	3	M3 Enterocyte	8	26358.5	0.06	64.85	8.07	100	#EEC9DE	0.96	0.49
ATP13A4	3	M3 Enterocyte	3	17092.6	0.05	28.18	6.46	98.99	#EEC9DE	0.93	0.25
ATP1A1	3	M3 Enterocyte	3	17752.8	0.03	98.19	0.39	39.39	#EEC9DE	0.96	0.42
ATP5E	3	M3 Enterocyte	3	4013.96	0.02	98.5	0.93	100	#EEC9DE	0.98	0.65
ATP6V1C2	3	M3 Enterocyte	3	8171.12	0.1	30.97	2.54	100	#EEC9DE	0.88	0.04
ATP9A	3	M3 Enterocyte	24	542163	0.08	69.62	6.48	98.99	#EEC9DE	0.97	0.57
AXDND1	3	M3 Enterocyte	3	4321.93	0.27	29.55	19.78	18.18	#EEC9DE	0.89	0.04
AXIN2	3	M3 Enterocyte	14	283353	0.08	50.62	11.05	100	#EEC9DE	0.9	0.05
AZGP1	3	M3 Enterocyte	3	6648.48	0.11	62.6	8.83	100	#EEC9DE	0.97	0.61
B3GALT1	3	M3 Enterocyte	3	23770.2	0.06	40.65	17.02	98.99	#EEC9DE	0.93	0.17
B3GALT5-AS1	3	M3 Enterocyte	3	2145.39	0.07	17.09	1.31	2.02	#EEC9DE	0.93	0.18
B3GNT8	3	M3 Enterocyte	5	37801.6	0.07	46.25	2.19	100	#EEC9DE	0.93	0.21
B4GALT5	3	M3 Enterocyte	3	502.55	0.03	86.86	3.98	100	#EEC9DE	0.96	0.4
BAMBI	3	M3 Enterocyte	4	3534.94	0.12	67.96	7.85	95.96	#EEC9DE	1.11	0.05
BBS5	3	M3 Enterocyte	3	7154.96	0.08	23.78	7.27	100	#EEC9DE	0.87	0.01
BCAS4	3	M3 Enterocyte	3	12444.3	0.06	42.51	8.48	100	#EEC9DE	0.87	0.01
BCL11A	3	M3 Enterocyte	6	120964	0.06	67.25	3.04	100	#EEC9DE	0.93	0.15
BCL2L1	3	M3 Enterocyte	5	21290.9	0.05	63.47	19.71	100	#EEC9DE	1.12	0.04
BCL2L15	3	M3 Enterocyte	4	31103.9	0.06	68.81	3.08	7.07	#EEC9DE	0.86	0.01
BCL9	3	M3 Enterocyte	3	12920	0.04	48.49	12.03	100	#EEC9DE	1.03	0.63
BCORL1	3	M3 Enterocyte	4	42600.8	0.03	55.01	6.3	48.48	#EEC9DE	1.1	0.06
BEND7	3	M3 Enterocyte	5	57093.8	0.06	65.95	3.07	98.99	#EEC9DE	0.9	0.05
BEX2	3	M3 Enterocyte	9	134511	0.14	56.42	9.37	67.68	#EEC9DE	0.94	0.27
BEX5	3	M3 Enterocyte	3	24842.5	0.14	40.79	4.77	67.68	#EEC9DE	0.98	0.7
BICRAL	3	M3 Enterocyte	4	25091.5	0.04	68.63	1.88	23.23	#EEC9DE	1.02	0.67
BIN1	3	M3 Enterocyte	5	14315.6	0.04	73.08	5.04	100	#EEC9DE	0.94	0.24
BLCAP	3	M3 Enterocyte	3	865.6	0.04	93.68	0.79	100	#EEC9DE	1.01	0.81
BMP7	3	M3 Enterocyte	3	29405.6	0.09	53.7	3.1	100	#EEC9DE	1.07	0.18
BRD7	3	M3 Enterocyte	4	113766	0.03	84.32	1.27	100	#EEC9DE	1.04	0.48
BRSK2	3	M3 Enterocyte	3	6960.63	0.11	28.45	14.61	100	#EEC9DE	1.01	0.84
BTBD11	3	M3 Enterocyte	3	13318.2	0.06	21.77	3.58	100	#EEC9DE	1.07	0.17
BTRC	3	M3 Enterocyte	3	12073.8	0.05	47.47	9.98	31.31	#EEC9DE	1.01	0.78
C11orf49	3	M3 Enterocyte	3	14547.1	0.04	78.12	3.92	100	#EEC9DE	1.01	0.85
C11orf52	3	M3 Enterocyte	4	28587.5	0.07	47.61	10.77	71.72	#EEC9DE	0.98	0.71
C11orf84	3	M3 Enterocyte	3	15287.7	0.03	50.34	4.08	16.16	#EEC9DE	1.16	0.01
C11orf95	3	M3 Enterocyte	13	210216	0.06	71.12	3.15	100	#EEC9DE	1.07	0.23
C16orf87	3	M3 Enterocyte	4	30521.3	0.05	40.98	14.37	67.68	#EEC9DE	1.04	0.44
CKMT2	3	M3 Enterocyte	4	30184.7	0.2	28.57	9.87	100	#EEC9DE	0.81	0
C1QTNF12	3	M3 Enterocyte	4	7266.05	0.08	26.72	5.16	6.06	#EEC9DE	0.99	0.86
C2orf54	3	M3 Enterocyte	3	3764.74	0.06	36.22	6.83	100	#EEC9DE	1.07	0.25
C3orf85	3	M3 Enterocyte	8	63136.7	0.16	36.4	7.37	91.92	#EEC9DE	0.94	0.25
C5orf30	3	M3 Enterocyte	4	20954.4	0.06	68.55	6.88	26.26	#EEC9DE	0.89	0.02
C7orf13	3	M3 Enterocyte	3	8161.63	0.05	48.74	2.79	100	#EEC9DE	0.95	0.31
C9	3	M3 Enterocyte	3	38220.2	0.04	8.44	6.36	0	#EEC9DE	1.05	0.39
CA1	3	M3 Enterocyte	8	63280.8	0.09	37.12	7.8	2.02	#EEC9DE	0.97	0.61
CA4	3	M3 Enterocyte	9	20043	0.11	38.52	3.64	2.02	#EEC9DE	0.97	0.57
CAAP1	3	M3 Enterocyte	12	176896	0.04	77.14	2.77	25.25	#EEC9DE	0.9	0.04
CAB39L	3	M3 Enterocyte	5	18279.4	0.15	45.11	9.79	100	#EEC9DE	1.14	0.01
CABLES2	3	M3 Enterocyte	3	890.43	0.05	67.06	0.99	100	#EEC9DE	0.89	0.03
CACHD1	3	M3 Enterocyte	3	24840.3	0.09	46.94	5.08	12.12	#EEC9DE	0.94	0.3
CACNA1D	3	M3 Enterocyte	9	128139	0.08	37.86	2.01	100	#EEC9DE	0.92	0.1
CADPS	3	M3 Enterocyte	3	21000.6	0.11	31.56	2.55	19.19	#EEC9DE	0.92	0.14
CAMK1D	3	M3 Enterocyte	3	1154.01	0.08	43.97	12.12	93.94	#EEC9DE	0.92	0.12
CAMK1D#LOC283070	3	M3 Enterocyte	6	38363.1	0.08	66.93	2.22	93.94	#EEC9DE	0.92	0.15
CAMK2N1	3	M3 Enterocyte	4	35560	0.05	78.33	13.71	100	#EEC9DE	1.03	0.54
CBFA2T2	3	M3 Enterocyte	3	52292.9	0.05	45.05	4.45	29.29	#EEC9DE	0.93	0.16
CBX4	3	M3 Enterocyte	3	12781.6	0.04	61.8	13.37	98.99	#EEC9DE	0.97	0.52
CCDC170	3	M3 Enterocyte	3	4364.74	0.12	35.26	3.88	100	#EEC9DE	0.97	0.66
CCDC171	3	M3 Enterocyte	3	32970.2	0.03	60	21.65	25.25	#EEC9DE	0.96	0.42
CCDC186	3	M3 Enterocyte	3	6560.61	0.07	44.86	12.55	43.43	#EEC9DE	1.02	0.78
CCDC24	3	M3 Enterocyte	3	24637.2	0.06	41.27	14.24	58.59	#EEC9DE	0.91	0.11
CCDC71L	3	M3 Enterocyte	3	48264.5	0.04	73.43	1.97	16.16	#EEC9DE	0.99	0.85
CCL28	3	M3 Enterocyte	13	123362	0.07	52.92	3.42	5.05	#EEC9DE	0.91	0.08
DDAH1	3	M3 Enterocyte	3	25069	0.03	97.82	0.44	7.07	#EEC9DE	0.81	0
CD164	3	M3 Enterocyte	8	84148.2	0.03	96.71	1.22	15.15	#EEC9DE	1.04	0.49
CD177	3	M3 Enterocyte	3	375.44	0.06	34.55	6.54	2.02	#EEC9DE	0.86	0.01
CD24	3	M3 Enterocyte	6	61751.6	0.03	98.93	0.31	98.99	#EEC9DE	0.96	0.36
CD2AP	3	M3 Enterocyte	8	66400.2	0.04	84.6	9.87	23.23	#EEC9DE	1.01	0.88
CD46	3	M3 Enterocyte	5	83263.2	0.03	94.13	4.59	20.2	#EEC9DE	0.95	0.31
CDC37L1	3	M3 Enterocyte	3	6310.8	0.06	51.87	3.78	7.07	#EEC9DE	1.12	0.03
DDC	3	M3 Enterocyte	6	19122.2	0.07	66.93	12.92	98.99	#EEC9DE	0.81	0
CDH1	3	M3 Enterocyte	7	130810	0.04	92.14	2.35	41.41	#EEC9DE	0.93	0.16
LINC02532	3	M3 Enterocyte	3	9784.85	0.04	13.55	3.55	69.7	#EEC9DE	0.81	0
CDHR2	3	M3 Enterocyte	5	35187.3	0.07	54.01	3.98	7.07	#EEC9DE	0.99	0.81
CDHR5	3	M3 Enterocyte	6	44738.6	0.12	53.8	5.89	6.06	#EEC9DE	0.96	0.45
CDK12	3	M3 Enterocyte	4	22412.8	0.04	68.74	6.75	100	#EEC9DE	0.93	0.19
CDK5RAP1	3	M3 Enterocyte	11	99393.6	0.04	74.38	6.44	100	#EEC9DE	0.86	0.01
CDKN1B	3	M3 Enterocyte	4	80461	0.04	93.57	1.98	100	#EEC9DE	0.94	0.23
CDKN2A-AS1	3	M3 Enterocyte	3	93252.5	0.05	17.18	8.48	10.1	#EEC9DE	0.87	0.01
CDKN2B-AS1	3	M3 Enterocyte	3	16476	0.07	6.67	4.15	7.07	#EEC9DE	1.04	0.52
CDNF	3	M3 Enterocyte	4	56565.8	0.06	43.01	25.03	97.98	#EEC9DE	0.96	0.43
NOX1	3	M3 Enterocyte	6	58690.9	0.11	83.77	6.05	91.92	#EEC9DE	0.81	0
CEACAM1	3	M3 Enterocyte	3	15247.4	0.07	75.52	7.72	38.38	#EEC9DE	0.93	0.21
RETREG1	3	M3 Enterocyte	5	26884.8	0.09	70.47	6.34	77.78	#EEC9DE	0.81	0
CEACAM6	3	M3 Enterocyte	3	9158.07	0.04	99.44	0.23	42.42	#EEC9DE	0.9	0.03
CEACAM7	3	M3 Enterocyte	9	63889.7	0.2	56.89	20.94	4.04	#EEC9DE	0.97	0.53
CEBPB	3	M3 Enterocyte	11	191348	0.03	97.8	0.31	100	#EEC9DE	1.09	0.1
CEL#1	3	M3 Enterocyte	13	170928	0.07	23.54	19.35	97.98	#EEC9DE	1.12	0.4
CELA1	3	M3 Enterocyte	3	34551.7	0.02	20.67	9.73	96.97	#EEC9DE	0.96	0.45
CELP	3	M3 Enterocyte	7	23946.2	0.25	47.05	4.09	100	#EEC9DE	0.9	0.05
CEMIP	3	M3 Enterocyte	3	59532.2	0.08	66.75	12.4	69.7	#EEC9DE	1.02	0.73
CENPBD1	3	M3 Enterocyte	3	6525.57	0.05	47.07	4.3	96.97	#EEC9DE	1.08	0.15
CEP250	3	M3 Enterocyte	7	82429.7	0.04	51.35	14.66	100	#EEC9DE	0.98	0.66
CEP68	3	M3 Enterocyte	5	95745.4	0.05	61.21	6.23	100	#EEC9DE	1	0.96
CERK	3	M3 Enterocyte	3	1756.53	0.05	65.29	8.06	100	#EEC9DE	1.03	0.61
CES2	3	M3 Enterocyte	8	63267.4	0.09	88.78	2.88	7.07	#EEC9DE	0.94	0.25
CFAP126	3	M3 Enterocyte	3	26966	0	10	6.16	15.15	#EEC9DE	0.89	0.07
CFAP52	3	M3 Enterocyte	3	30019.7	0.05	23.67	4.48	50.51	#EEC9DE	0.88	0.02
CHD6	3	M3 Enterocyte	18	311334	0.05	60.07	6.03	100	#EEC9DE	1.03	0.62
CHDH	3	M3 Enterocyte	3	8589.55	0.04	71.94	5.7	100	#EEC9DE	0.88	0.02
CHGA	3	M3 Enterocyte	4	14336.4	0.14	24.74	9.99	2.02	#EEC9DE	1.03	0.61
CHGB	3	M3 Enterocyte	3	26352	0.09	16.09	6.82	2.02	#EEC9DE	1.06	0.28
CHKA	3	M3 Enterocyte	3	20601	0.06	57.43	3.58	41.41	#EEC9DE	1.02	0.71
CHMP4B	3	M3 Enterocyte	8	45976.5	0.04	92.87	2.11	100	#EEC9DE	0.93	0.18
CHN2	3	M3 Enterocyte	3	27230.4	0.08	48.62	11.91	100	#EEC9DE	0.88	0.03
CHP2	3	M3 Enterocyte	7	47230.1	0.28	50.62	6.97	7.07	#EEC9DE	0.99	0.84
CHPT1	3	M3 Enterocyte	4	49461.3	0.04	73.83	18.31	100	#EEC9DE	0.94	0.28
CHRM3	3	M3 Enterocyte	3	17267.2	0.1	52.42	3.55	95.96	#EEC9DE	1.01	0.89
CKB	3	M3 Enterocyte	6	25627.4	0.1	86.52	6.7	84.85	#EEC9DE	0.9	0.04
CLCA4	3	M3 Enterocyte	8	50715.5	0.29	16.84	12.71	2.02	#EEC9DE	0.97	0.51
CLCN2	3	M3 Enterocyte	3	17138.9	0.05	48.26	6.58	100	#EEC9DE	0.99	0.89
CLDN1	3	M3 Enterocyte	3	8298.64	0.09	69.63	8.02	100	#EEC9DE	1.01	0.8
CLDN15	3	M3 Enterocyte	7	91993.3	0.09	58.75	6.45	90.91	#EEC9DE	0.9	0.07
CLDN23	3	M3 Enterocyte	3	15157	0.09	36.88	10.5	7.07	#EEC9DE	0.98	0.76
CLDN8	3	M3 Enterocyte	4	2659.06	0.11	10	5.5	2.02	#EEC9DE	0.99	0.79
CLRN3	3	M3 Enterocyte	8	138105	0.04	94.24	1.58	72.73	#EEC9DE	0.9	0.03
CMAS	3	M3 Enterocyte	7	49271.5	0.05	73.54	8.6	44.44	#EEC9DE	0.92	0.1
CNEP1R1	3	M3 Enterocyte	4	42869.7	0.03	76.67	2.59	75.76	#EEC9DE	1.05	0.38
CNTNAP2	3	M3 Enterocyte	3	8445.23	0.1	32.82	11.28	81.82	#EEC9DE	1.04	0.44
COBLL1	3	M3 Enterocyte	4	9668.4	0.06	63.91	9.73	100	#EEC9DE	0.94	0.26
COL9A3	3	M3 Enterocyte	4	8855.12	0.21	50.82	2.22	100	#EEC9DE	1.01	0.83
COMMD7	3	M3 Enterocyte	6	40449.3	0.04	93.73	1.53	100	#EEC9DE	0.96	0.46
CPA6	3	M3 Enterocyte	4	43949.4	0.15	8.01	2.94	100	#EEC9DE	1.05	0.36
CPNE1	3	M3 Enterocyte	3	171.85	0.07	88.96	1.35	100	#EEC9DE	1.05	0.39
CPNE2	3	M3 Enterocyte	6	46253	0.04	80.03	2.44	100	#EEC9DE	0.9	0.05
CRB2	3	M3 Enterocyte	3	45541.9	0.05	28.69	10.52	95.96	#EEC9DE	0.97	0.62
CROT	3	M3 Enterocyte	4	29644.8	0.05	63.43	9.39	19.19	#EEC9DE	0.9	0.06
CRYZL2P	3	M3 Enterocyte	3	16001.4	0.08	40.43	5.59	63.64	#EEC9DE	0.86	0.01
CSE1L	3	M3 Enterocyte	6	36960.3	0.04	90.32	1.07	44.44	#EEC9DE	0.94	0.24
CSNK2A2	3	M3 Enterocyte	4	34714.5	0.03	74.88	5.52	34.34	#EEC9DE	0.97	0.58
CSTF1	3	M3 Enterocyte	9	108430	0.05	59.38	4.83	100	#EEC9DE	0.94	0.28
CTC-338M12.4	3	M3 Enterocyte	8	94773.4	0.06	41.14	2.45	40.4	#EEC9DE	1	0.96
CTNNBL1	3	M3 Enterocyte	6	37650.9	0.05	76.28	6.25	100	#EEC9DE	0.9	0.07
CTSA	3	M3 Enterocyte	8	132675	0.04	94.61	0.86	100	#EEC9DE	0.97	0.61
CTSH	3	M3 Enterocyte	3	23082.9	0.04	93.64	1.15	100	#EEC9DE	1	0.97
CTSV	3	M3 Enterocyte	3	11645.2	0.09	67.99	5.55	100	#EEC9DE	0.99	0.9
CTTNBP2	3	M3 Enterocyte	11	95692.4	0.12	36.48	16.01	100	#EEC9DE	0.86	0.01
CWH43	3	M3 Enterocyte	4	14298.7	0.18	10.93	4.26	18.18	#EEC9DE	0.95	0.35
CXADR	3	M3 Enterocyte	3	3827.38	0.05	87.07	4.72	98.99	#EEC9DE	0.96	0.47
CXXC4	3	M3 Enterocyte	3	14193.8	0.06	34.76	5.78	100	#EEC9DE	0.91	0.1
CXXC5	3	M3 Enterocyte	5	19691.6	0.04	91.65	1.55	97.98	#EEC9DE	0.97	0.55
CYB5B	3	M3 Enterocyte	5	34851.4	0.06	71.27	3.14	100	#EEC9DE	0.96	0.5
CYFIP2	3	M3 Enterocyte	3	3349.96	0.05	59.6	9.55	93.94	#EEC9DE	0.89	0.03
CYP27A1	3	M3 Enterocyte	3	37957.4	0.08	72.86	9.16	100	#EEC9DE	0.93	0.19
CYP2B6	3	M3 Enterocyte	3	0	0.1	34.13	4.91	100	#EEC9DE	1	0.99
CYP2B6#CYP2B6#CYP2B7P	3	M3 Enterocyte	4	23012.9	0.14	73.22	3.93	100	#EEC9DE	0.95	0.35
CYP39A1	3	M3 Enterocyte	7	144308	0.13	38.82	8.49	26.26	#EEC9DE	0.92	0.1
CYP4F11	3	M3 Enterocyte	3	1366.41	0.17	18.72	6.34	100	#EEC9DE	0.98	0.68
CYP4F2	3	M3 Enterocyte	4	2624.27	0.11	47.53	10.67	100	#EEC9DE	0.96	0.41
CYP4F3	3	M3 Enterocyte	4	15728.8	0.14	49.6	6.78	100	#EEC9DE	0.98	0.76
CYP4F3#CYP4F2#CYP4F3	3	M3 Enterocyte	4	3205.97	0.16	39.29	4.93	100	#EEC9DE	0.95	0.41
DACH1	3	M3 Enterocyte	6	56443	0.12	62.46	9.52	100	#EEC9DE	0.89	0.03
DARS	3	M3 Enterocyte	7	83616.9	0.03	94.48	1.07	91.92	#EEC9DE	1.04	0.44
DBI	3	M3 Enterocyte	6	76166.4	0.02	98.51	0.45	52.53	#EEC9DE	0.89	0.02
DBNDD2#DBNDD2#SYS1#SYS1-DBNDD2	3	M3 Enterocyte	4	7108.69	0.04	93.4	2.13	100	#EEC9DE	0.89	0.03
DCAF10	3	M3 Enterocyte	4	13738.5	0.04	65.33	8.82	7.07	#EEC9DE	1.05	0.39
DDX4	3	M3 Enterocyte	3	20334.9	0.07	19.34	18.65	44.44	#EEC9DE	0.89	0.04
DEFB1	3	M3 Enterocyte	3	5209.49	0.14	39.78	10.84	87.88	#EEC9DE	1	1
DENND2A	3	M3 Enterocyte	3	5415.45	0.07	40.96	5.47	5.05	#EEC9DE	0.86	0.01
DENND4C	3	M3 Enterocyte	4	28963.4	0.04	75.21	7.45	83.84	#EEC9DE	0.95	0.38
DEPDC7	3	M3 Enterocyte	4	23560.2	0.14	45.65	9.9	42.42	#EEC9DE	1.04	0.44
DERA	3	M3 Enterocyte	4	20307.1	0.03	87.97	2.94	44.44	#EEC9DE	0.95	0.31
DGAT2	3	M3 Enterocyte	3	5974.2	0.05	61.81	1.46	100	#EEC9DE	1	0.95
DHTKD1	3	M3 Enterocyte	3	21600.7	0.04	70.47	4.05	98.99	#EEC9DE	0.96	0.49
DHX35	3	M3 Enterocyte	3	934.63	0.06	47.55	3.05	100	#EEC9DE	0.9	0.06
DIDO1	3	M3 Enterocyte	7	12542.1	0.05	73.21	2.16	100	#EEC9DE	1.02	0.71
DIO3	3	M3 Enterocyte	3	5834.58	0.08	21.86	8.81	100	#EEC9DE	1.01	0.85
DIO3OS	3	M3 Enterocyte	4	35775.1	0.06	51.74	6.3	100	#EEC9DE	0.95	0.39
DKK4	3	M3 Enterocyte	3	19300.4	0.07	10	8.16	100	#EEC9DE	0.99	0.89
DLX4	3	M3 Enterocyte	3	49249	0.05	23.83	5.29	100	#EEC9DE	0.95	0.36
DMAC1	3	M3 Enterocyte	4	8103.38	0.04	74.76	3.03	7.07	#EEC9DE	0.95	0.36
DMD	3	M3 Enterocyte	3	32944.5	0.12	61.97	13.21	100	#EEC9DE	1.02	0.64
DMRT2	3	M3 Enterocyte	3	27033.9	0.1	15.79	4.73	98.99	#EEC9DE	0.86	0.01
DNAJA2	3	M3 Enterocyte	3	9876.62	0.03	87.53	3.09	75.76	#EEC9DE	0.97	0.52
DNAJC5	3	M3 Enterocyte	19	222172	0.05	74.69	4.62	100	#EEC9DE	0.92	0.15
DNAJC6	3	M3 Enterocyte	3	9175.07	0.15	42.82	16.64	100	#EEC9DE	0.94	0.22
DNM3	3	M3 Enterocyte	3	70785.4	0.05	19.79	8.41	100	#EEC9DE	1.04	0.51
DNMBP	3	M3 Enterocyte	3	4058.75	0.04	62.36	15.84	98.99	#EEC9DE	0.92	0.13
DNMT3A	3	M3 Enterocyte	3	26677.3	0.06	64.71	4.73	100	#EEC9DE	0.96	0.5
DNMT3B	3	M3 Enterocyte	4	19104.3	0.05	49.46	4.26	44.44	#EEC9DE	1.01	0.79
DNTTIP1	3	M3 Enterocyte	5	58167.2	0.06	86.29	3.31	100	#EEC9DE	1	0.93
DPEP1	3	M3 Enterocyte	8	63325.7	0.16	83.78	3.31	100	#EEC9DE	0.94	0.25
DPP10	3	M3 Enterocyte	3	23674.9	0.06	9.26	7.59	15.15	#EEC9DE	1.05	0.39
DPP10-AS1	3	M3 Enterocyte	3	8113.12	0.08	17.75	8.36	15.15	#EEC9DE	1.02	0.67
DRAIC	3	M3 Enterocyte	3	5236.4	0.08	12.48	4.82	90.91	#EEC9DE	0.93	0.21
DRC1	3	M3 Enterocyte	3	10074	0.05	29.32	20.52	98.99	#EEC9DE	0.87	0.03
DSN1	3	M3 Enterocyte	8	29689.1	0.06	57.51	2.69	44.44	#EEC9DE	0.91	0.09
DYNLRB1	3	M3 Enterocyte	20	217923	0.04	97.31	0.29	100	#EEC9DE	1.02	0.72
DYRK2	3	M3 Enterocyte	4	23931.8	0.04	74.79	4.48	10.1	#EEC9DE	1.07	0.18
E2F1	3	M3 Enterocyte	6	60887.6	0.05	46.68	3.74	44.44	#EEC9DE	0.91	0.07
EBLN2#1	3	M3 Enterocyte	4	69139.3	0.09	24.34	9.13	88.89	#EEC9DE	0.96	0.47
EBLN3P	3	M3 Enterocyte	3	5073.12	0.03	87.18	1.02	7.07	#EEC9DE	1.08	0.18
EDEM2	3	M3 Enterocyte	5	9309.07	0.04	69.89	4.69	100	#EEC9DE	0.96	0.41
EDN1	3	M3 Enterocyte	3	15814.4	0.08	63.61	3.89	96.97	#EEC9DE	1	0.95
EEA1	3	M3 Enterocyte	3	16000.4	0.06	47.75	12.43	92.93	#EEC9DE	1.04	0.43
EEPD1	3	M3 Enterocyte	5	45502.5	0.05	58.1	2.05	100	#EEC9DE	0.96	0.48
EFCAB6	3	M3 Enterocyte	3	62343.1	0.15	9.01	0.64	45.45	#EEC9DE	1.04	0.42
EFNA1	3	M3 Enterocyte	3	11022	0.04	89.02	3.21	100	#EEC9DE	1.04	0.45
EFNA3	3	M3 Enterocyte	3	18457.5	0.09	68.92	7.81	100	#EEC9DE	1.02	0.65
EFNA4	3	M3 Enterocyte	6	57344	0.05	66.95	8.42	100	#EEC9DE	0.95	0.31
EIF2AK3	3	M3 Enterocyte	3	19143.2	0.03	79.19	6.22	10.1	#EEC9DE	0.98	0.75
EIF2S2	3	M3 Enterocyte	4	6280.86	0.06	84.66	3.88	100	#EEC9DE	0.88	0.02
EIF4EBP3#EIF4EBP3#ANKHD1-EIF4EBP3	3	M3 Enterocyte	4	64481.2	0.04	72.15	2.67	39.39	#EEC9DE	0.88	0.03
EIF6	3	M3 Enterocyte	12	47199.4	0.04	95.95	0.33	100	#EEC9DE	0.91	0.07
ELAVL2	3	M3 Enterocyte	3	81350.3	0.11	10	1.68	100	#EEC9DE	0.99	0.89
ELMO2	3	M3 Enterocyte	5	147333	0.05	66.98	8.14	100	#EEC9DE	1.04	0.54
EMILIN3	3	M3 Enterocyte	3	918.5	0.06	41.1	3.07	100	#EEC9DE	0.9	0.06
ENGASE	3	M3 Enterocyte	11	168994	0.04	76.47	3.22	100	#EEC9DE	0.95	0.38
ENPP3	3	M3 Enterocyte	7	61834.3	0.19	43.6	13.26	87.88	#EEC9DE	0.96	0.43
ENPP5	3	M3 Enterocyte	6	65876.5	0.12	40.37	8.65	98.99	#EEC9DE	1.01	0.87
ENTPD5	3	M3 Enterocyte	7	34095.5	0.05	46.18	1.21	87.88	#EEC9DE	0.94	0.26
EPB41L1	3	M3 Enterocyte	5	33682.7	0.07	52.49	4.76	100	#EEC9DE	0.99	0.78
EPB41L2	3	M3 Enterocyte	4	44069	0.05	85.56	4.49	84.85	#EEC9DE	0.96	0.39
EPB41L5	3	M3 Enterocyte	4	24685.4	0.05	75.31	2.86	93.94	#EEC9DE	0.95	0.38
EPCAM	3	M3 Enterocyte	6	34056	0.02	99.41	0.09	9.09	#EEC9DE	0.94	0.16
EPDR1	3	M3 Enterocyte	8	138291	0.1	82.26	3.52	100	#EEC9DE	1.01	0.8
EPHB3	3	M3 Enterocyte	8	58756.3	0.08	80.07	5.24	100	#EEC9DE	0.9	0.04
EPHX2	3	M3 Enterocyte	4	7328.87	0.09	56.07	5.96	2.02	#EEC9DE	0.87	0.01
EPS8	3	M3 Enterocyte	3	13250.4	0.03	95.39	1.05	15.15	#EEC9DE	0.92	0.1
ERBIN	3	M3 Enterocyte	3	22265.4	0.03	77.83	13.23	22.22	#EEC9DE	1.13	0.04
ERCC8#1	3	M3 Enterocyte	3	52330.1	0.07	24.75	3.42	100	#EEC9DE	0.97	0.6
EREG	3	M3 Enterocyte	3	21446.3	0.2	57.74	5.02	100	#EEC9DE	0.98	0.72
ERGIC3	3	M3 Enterocyte	15	72619.6	0.04	95.86	0.85	100	#EEC9DE	0.91	0.07
ERICH2	3	M3 Enterocyte	3	36345.3	0.08	14.36	5.78	95.96	#EEC9DE	0.96	0.79
ERN1	3	M3 Enterocyte	3	15300.1	0.04	43.72	0.82	40.4	#EEC9DE	0.9	0.07
ERP27	3	M3 Enterocyte	3	5485.92	0.1	56.1	2.13	100	#EEC9DE	0.9	0.09
ERVMER34-1	3	M3 Enterocyte	4	26033.3	0.07	25.11	5.32	74.75	#EEC9DE	1.05	0.42
ESPN	3	M3 Enterocyte	5	26090.1	0.08	49.56	11.78	100	#EEC9DE	0.93	0.2
ESRRG	3	M3 Enterocyte	3	31600.3	0.08	16.66	7.87	100	#EEC9DE	0.93	0.22
ETNK1	3	M3 Enterocyte	3	23133.1	0.05	72.6	16.04	10.1	#EEC9DE	0.95	0.37
ETS2	3	M3 Enterocyte	5	30717.5	0.05	93.61	1.65	100	#EEC9DE	0.87	0.01
ETV4	3	M3 Enterocyte	3	4074.58	0.07	59.73	8.36	83.84	#EEC9DE	0.92	0.09
EVA1A	3	M3 Enterocyte	3	20369.1	0.07	47.31	8.3	100	#EEC9DE	1.02	0.71
EXPH5	3	M3 Enterocyte	3	11840.8	0.06	69.7	9.67	7.07	#EEC9DE	0.88	0.02
F10	3	M3 Enterocyte	9	142655	0.09	15.91	5.85	100	#EEC9DE	1.01	0.84
F2RL1	3	M3 Enterocyte	5	16608.4	0.05	86.14	5.99	26.26	#EEC9DE	0.93	0.17
FABP1	3	M3 Enterocyte	13	140402	0.12	89.78	4.91	84.85	#EEC9DE	0.9	0.05
FABP6	3	M3 Enterocyte	3	64073.4	0.19	59.13	6.83	98.99	#EEC9DE	1.02	0.71
FAM110C	3	M3 Enterocyte	4	32478.1	0.06	69.89	12.17	36.36	#EEC9DE	0.96	0.41
FAM135A	3	M3 Enterocyte	3	48601.5	0.05	59.23	26.4	16.16	#EEC9DE	0.99	0.92
FAM13A	3	M3 Enterocyte	4	6272.21	0.07	82.55	6.22	84.85	#EEC9DE	0.92	0.11
FAM13A-AS1	3	M3 Enterocyte	3	26601.9	0.04	33.78	3.73	9.09	#EEC9DE	1.06	0.3
FAM171A1	3	M3 Enterocyte	3	0	0.04	87.51	1.17	97.98	#EEC9DE	0.89	0.02
FAM184B	3	M3 Enterocyte	3	42092.1	0.07	25.98	3.59	100	#EEC9DE	0.96	0.48
FAM189A1	3	M3 Enterocyte	3	81449.6	0.15	18.23	9.11	95.96	#EEC9DE	0.99	0.85
FAM210B	3	M3 Enterocyte	3	60.08	0.05	86.81	0.96	100	#EEC9DE	1.03	0.6
FAM213A	3	M3 Enterocyte	3	12009.6	0.05	90.01	2.56	98.99	#EEC9DE	1.05	0.45
FAM215A	3	M3 Enterocyte	3	39549.5	0.09	21.76	2.26	100	#EEC9DE	1.01	0.87
FAM222A	3	M3 Enterocyte	5	48699	0.06	39	4.47	74.75	#EEC9DE	0.91	0.08
FAM3B	3	M3 Enterocyte	3	1598.31	0.28	50.95	7.53	100	#EEC9DE	0.97	0.56
FAM3D	3	M3 Enterocyte	11	152349	0.08	94.65	0.93	22.22	#EEC9DE	0.89	0.03
FAM83D	3	M3 Enterocyte	3	0	0.06	84.9	0.57	44.44	#EEC9DE	0.96	0.49
FAR1	3	M3 Enterocyte	9	146210	0.05	74.5	6.88	5.05	#EEC9DE	0.96	0.45
FAT1	3	M3 Enterocyte	4	56148.2	0.04	96.69	1.45	96.97	#EEC9DE	0.94	0.23
FCGRT	3	M3 Enterocyte	6	39833.7	0.05	87.21	3.75	100	#EEC9DE	1	0.99
FER1L4	3	M3 Enterocyte	5	19987.7	0.08	45.16	9.04	100	#EEC9DE	0.97	0.63
FGD4	3	M3 Enterocyte	8	62406.9	0.08	50.83	3.65	10.1	#EEC9DE	1.03	0.65
FGF18	3	M3 Enterocyte	3	1204.95	0.07	28.26	10.16	97.98	#EEC9DE	1.04	0.52
FGFR3	3	M3 Enterocyte	3	7893.57	0.07	39.29	5.01	100	#EEC9DE	0.9	0.04
FGFR4	3	M3 Enterocyte	6	53805.1	0.08	60.45	10.5	100	#EEC9DE	0.9	0.06
FGFRL1	3	M3 Enterocyte	3	12792.7	0.05	44.12	1.25	100	#EEC9DE	0.97	0.57
FGGY	3	M3 Enterocyte	3	7655.34	0.08	36.72	11.1	100	#EEC9DE	0.94	0.28
FHOD3	3	M3 Enterocyte	4	40049.8	0.16	25.13	4.51	100	#EEC9DE	0.98	0.76
FITM2	3	M3 Enterocyte	4	40691.2	0.05	51	15.53	100	#EEC9DE	0.91	0.1
FLJ37453	3	M3 Enterocyte	3	21293.3	0.04	51.85	1.07	40.4	#EEC9DE	0.95	0.34
FMO5	3	M3 Enterocyte	5	44219.2	0.1	32.85	6.07	71.72	#EEC9DE	0.93	0.16
FOCAD	3	M3 Enterocyte	4	26946.1	0.05	73.56	5.89	98.99	#EEC9DE	0.95	0.38
FOXD2	3	M3 Enterocyte	3	8168.4	0.08	27.67	5.93	87.88	#EEC9DE	0.87	0.01
FOXO3	3	M3 Enterocyte	7	33097.1	0.05	88.88	3.59	100	#EEC9DE	1.08	0.16
FOXO3#FOXO3#FOXO3B	3	M3 Enterocyte	3	10879.6	0.11	65.71	10.5	100	#EEC9DE	1.02	0.75
FOXP4-AS1	3	M3 Enterocyte	5	55966	0.08	54.88	3.4	90.91	#EEC9DE	0.91	0.1
FOXQ1	3	M3 Enterocyte	5	42620.5	0.08	95.49	0.46	93.94	#EEC9DE	1.04	0.44
FRG1CP	3	M3 Enterocyte	4	59773.5	0.06	75.55	3.65	100	#EEC9DE	0.91	0.09
FRYL	3	M3 Enterocyte	5	81806.6	0.04	89.01	2.46	18.18	#EEC9DE	0.87	0.01
FTL	3	M3 Enterocyte	6	83143.2	0.01	99.61	0.06	100	#EEC9DE	1.12	0.03
FXYD3	3	M3 Enterocyte	5	20708.5	0.04	95.6	1.64	84.85	#EEC9DE	0.89	0.03
GABRA2	3	M3 Enterocyte	3	14399	0.12	10.59	6.41	84.85	#EEC9DE	0.93	0.2
GAD1	3	M3 Enterocyte	4	51727.8	0.13	14.18	4.19	95.96	#EEC9DE	0.98	0.77
GALNT4#GALNT4#POC1B	3	M3 Enterocyte	7	53692.2	0.11	56.25	6.05	19.19	#EEC9DE	0.88	0.03
GALNT6	3	M3 Enterocyte	5	48337.4	0.07	70	3.51	98.99	#EEC9DE	0.86	0.01
GAS2	3	M3 Enterocyte	6	46858.3	0.14	27.71	2.93	100	#EEC9DE	0.98	0.68
GATD1	3	M3 Enterocyte	3	20977.3	0.04	70.91	2.01	91.92	#EEC9DE	0.91	0.09
GCG	3	M3 Enterocyte	4	6638.39	0.14	6.67	3.25	2.02	#EEC9DE	0.98	0.68
GDPD5	3	M3 Enterocyte	8	92907	0.08	57.64	5.5	100	#EEC9DE	1.04	0.51
GET4	3	M3 Enterocyte	7	43025.2	0.05	74.12	3.86	48.48	#EEC9DE	1.02	0.77
GET4#SUN1#GET4	3	M3 Enterocyte	5	29709.1	0.05	63.52	3.27	11.11	#EEC9DE	0.95	0.34
GFPT1	3	M3 Enterocyte	3	15965	0.04	90.8	0.64	11.11	#EEC9DE	0.96	0.49
GGH	3	M3 Enterocyte	3	1641.67	0.07	95.17	1.74	100	#EEC9DE	0.87	0.01
GGT7	3	M3 Enterocyte	3	3151.79	0.05	51.36	13.95	100	#EEC9DE	0.88	0.03
GGTLC1	3	M3 Enterocyte	3	4375.94	0.06	47.66	5.5	3.03	#EEC9DE	0.91	0.13
GGTLC2#GGT1	3	M3 Enterocyte	4	11159	0.06	58.1	7.18	3.03	#EEC9DE	0.89	0.05
GID8	3	M3 Enterocyte	14	65902.1	0.04	88.15	1.71	100	#EEC9DE	0.94	0.24
GLS	3	M3 Enterocyte	4	71803.5	0.04	88.26	4.36	31.31	#EEC9DE	1.13	0.02
GMEB2	3	M3 Enterocyte	9	49174.6	0.04	71.41	1.95	100	#EEC9DE	0.97	0.56
GNAS	3	M3 Enterocyte	4	9465.44	0.02	99.33	0.54	100	#EEC9DE	1.07	0.2
GNG4	3	M3 Enterocyte	6	48090.6	0.16	49.26	12.05	100	#EEC9DE	1.06	0.25
GOLIM4	3	M3 Enterocyte	3	7820.65	0.04	82.26	13.4	77.78	#EEC9DE	0.88	0.02
GOLT1A	3	M3 Enterocyte	3	1299.41	0.07	58.83	6.02	100	#EEC9DE	0.97	0.55
GPATCH1	3	M3 Enterocyte	4	26600.2	0.04	57.21	11.94	100	#EEC9DE	0.93	0.15
GPD1L	3	M3 Enterocyte	10	114843	0.04	86.89	1.33	87.88	#EEC9DE	0.9	0.03
GPR157	3	M3 Enterocyte	3	17779.3	0.05	48.05	15.91	83.84	#EEC9DE	0.88	0.02
GPSM2	3	M3 Enterocyte	4	16646.2	0.07	80.88	2.82	100	#EEC9DE	0.92	0.1
GRB7	3	M3 Enterocyte	3	17837	0.05	59.95	5.95	100	#EEC9DE	0.98	0.72
GRIP1	3	M3 Enterocyte	4	33397.3	0.09	28.19	15.65	100	#EEC9DE	0.96	0.42
GRM8	3	M3 Enterocyte	4	19434.6	0.12	22.14	6.34	100	#EEC9DE	0.92	0.15
GSPT2	3	M3 Enterocyte	3	9516.87	0.11	66.1	6.99	98.99	#EEC9DE	0.93	0.15
GTF2IRD1	3	M3 Enterocyte	15	322190	0.04	87.18	3.3	83.84	#EEC9DE	0.95	0.29
GUCA2A	3	M3 Enterocyte	4	17285.6	0.12	54.98	9.56	2.02	#EEC9DE	0.95	0.4
GUCA2B	3	M3 Enterocyte	4	3726.77	0.09	27.02	12.31	2.02	#EEC9DE	0.98	0.75
H1F0	3	M3 Enterocyte	3	2671.32	0.04	93.02	2.32	100	#EEC9DE	1	0.95
H2AFJ	3	M3 Enterocyte	3	12061.5	0.05	41.73	14	100	#EEC9DE	0.86	0.01
H2AFY2	3	M3 Enterocyte	3	129052	0.08	56.96	13.48	100	#EEC9DE	1.01	0.86
HAVCR1	3	M3 Enterocyte	3	5889.47	0.1	10	2.71	84.85	#EEC9DE	0.94	0.24
HCAR1	3	M3 Enterocyte	3	1282.15	0.07	16.13	4.39	100	#EEC9DE	1.03	0.55
HCG18	3	M3 Enterocyte	3	21708.3	0.03	67.21	2.7	94.95	#EEC9DE	0.93	0.2
HDAC11	3	M3 Enterocyte	5	63130.1	0.07	55.86	8.9	58.59	#EEC9DE	1.01	0.89
HEATR5B	3	M3 Enterocyte	8	80616.7	0.04	71.18	1.58	9.09	#EEC9DE	1.04	0.45
HELZ2	3	M3 Enterocyte	4	1790.76	0.06	67.75	6.85	100	#EEC9DE	0.9	0.09
HENMT1	3	M3 Enterocyte	4	37116.3	0.06	74.29	2.69	96.97	#EEC9DE	0.92	0.1
HES6	3	M3 Enterocyte	4	19920.9	0.07	74.78	1.25	100	#EEC9DE	0.88	0.03
HHLA2	3	M3 Enterocyte	5	21008.9	0.12	26.37	7.7	4.04	#EEC9DE	0.93	0.23
HILPDA	3	M3 Enterocyte	4	11868	0.06	84.28	4.19	100	#EEC9DE	0.93	0.16
HIPK1	3	M3 Enterocyte	3	51356.4	0.04	78.37	8.79	7.07	#EEC9DE	1.04	0.48
HM13	3	M3 Enterocyte	7	54015	0.04	83.98	1.65	100	#EEC9DE	0.88	0.03
HMGCS2	3	M3 Enterocyte	5	23928.6	0.16	71.4	5.68	87.88	#EEC9DE	1	0.94
HNMT	3	M3 Enterocyte	3	50635.8	0.04	89.05	5.34	19.19	#EEC9DE	0.89	0.02
HOXB13	3	M3 Enterocyte	3	10669	0.15	28.24	17.98	0	#EEC9DE	0.88	0.02
HOXB3	3	M3 Enterocyte	6	71064.8	0.07	53.64	12.78	45.45	#EEC9DE	1.12	0.04
HOXB4	3	M3 Enterocyte	3	11164.1	0.05	47.46	7.51	45.45	#EEC9DE	1.1	0.08
HOXB5	3	M3 Enterocyte	6	23264.3	0.05	59.1	3.66	45.45	#EEC9DE	1.01	0.82
HOXB6	3	M3 Enterocyte	6	17420.2	0.09	46.93	3.15	45.45	#EEC9DE	1.05	0.38
HOXB7	3	M3 Enterocyte	4	2850.25	0.05	84.49	2.89	45.45	#EEC9DE	1.01	0.81
HOXB8	3	M3 Enterocyte	3	0	0.16	21.94	11.61	45.45	#EEC9DE	1.11	0.04
HOXB9	3	M3 Enterocyte	3	0	0.07	68.8	7.45	45.45	#EEC9DE	0.93	0.2
HOXB-AS3	3	M3 Enterocyte	4	75779.6	0.08	32.16	6.92	45.45	#EEC9DE	1.11	0.07
HS6ST1	3	M3 Enterocyte	3	4998.91	0.04	67.64	9.55	100	#EEC9DE	1	0.93
HUNK	3	M3 Enterocyte	8	36123.9	0.11	60.35	11.99	100	#EEC9DE	0.88	0.01
HYMAI	3	M3 Enterocyte	5	67501.1	0.08	32.88	4.27	97.98	#EEC9DE	0.98	0.67
ID1	3	M3 Enterocyte	5	96117.1	0.09	96.02	0.75	79.8	#EEC9DE	0.94	0.24
ID2	3	M3 Enterocyte	3	9844.2	0.03	90.95	3.07	79.8	#EEC9DE	1.05	0.35
ID3	3	M3 Enterocyte	4	21552.3	0.07	87.47	4.5	79.8	#EEC9DE	1.02	0.66
ID4	3	M3 Enterocyte	3	17531.9	0.09	41.36	4.08	79.8	#EEC9DE	1.1	0.05
IFNLR1	3	M3 Enterocyte	3	4453.75	0.04	63.82	5.57	100	#EEC9DE	0.91	0.08
IFT52	3	M3 Enterocyte	5	35751.2	0.04	66.37	7.52	100	#EEC9DE	1	0.96
IFT74	3	M3 Enterocyte	7	86494.2	0.08	38.76	8.6	25.25	#EEC9DE	0.95	0.41
IHH	3	M3 Enterocyte	13	172089	0.08	62.41	9.94	100	#EEC9DE	0.91	0.06
IL17RB	3	M3 Enterocyte	3	7787.78	0.06	73.02	9.63	100	#EEC9DE	0.87	0.01
IL22RA1	3	M3 Enterocyte	6	35834.2	0.06	68.86	5.51	100	#EEC9DE	0.88	0.01
IL2RG	3	M3 Enterocyte	3	12247.5	0.08	82.8	8.16	78.79	#EEC9DE	0.98	0.71
ILDR1	3	M3 Enterocyte	6	55440.9	0.06	46.5	2.13	19.19	#EEC9DE	0.87	0.01
INPP5J	3	M3 Enterocyte	4	15408.1	0.07	30.99	9.15	100	#EEC9DE	0.87	0.01
[truncated: 16,897 more rows]

## Sheet: CRC_TopPrognosisGenes
Top 50 Poor Prognosis Genes						Top 50 Good Prognosis Genes
Gene	Module#	Module Function	Degree	metaHR	MEV-25 Gene	Gene	Module#	Module Function	Degree	metaHR	MEV-25 Gene
PAEP	M1	high-CpG-density promoters	3	1.27		CISD3	M2	Chr17q11-12,21-25	12	0.77	+
APLP2	M3	Enterocyte	4	1.27		DUS1L	M2	Chr17q11-12,21-25	17	0.78	+
SRP14	M5	Chr15q	6	1.28		CCL15#CCL15#CCL15-CCL14	M2	Chr17q11-12,21-25	3	0.79
SECISBP2L	M5	Chr15q	4	1.25		RAB11FIP4	M2	Chr17q11-12,21-25	3	0.79
NT5E	M7	GobletCell	3	1.3		CENPX	M2	Chr17q11-12,21-25	5	0.8
KRT17	M7	GobletCell	3	1.26		LRRC59	M2	Chr17q11-12,21-25	4	0.8
TM4SF1	M7	GobletCell	4	1.26		EPHB2	M3	Enterocyte	8	0.75
MSLN	M7	GobletCell	6	1.25		C17orf77	M3	Enterocyte	3	0.76
DCBLD2	M8	EMT Angiogenesis	4	1.41		NUAK2#AKIP1#NUAK2	M3	Enterocyte	3	0.76
INHBB	M8	EMT Angiogenesis	3	1.38		AMACR#C1QTNF3-AMACR	M3	Enterocyte	3	0.77
AKAP12	M8	EMT Angiogenesis	9	1.35		FAM84A	M3	Enterocyte	4	0.77
FOXC1	M8	EMT Angiogenesis	3	1.33		TSPAN12	M3	Enterocyte	3	0.77
GADD45B	M8	EMT Angiogenesis	4	1.32		LOC157860	M3	Enterocyte	7	0.78
SCG2	M8	EMT Angiogenesis	4	1.32		SLC12A2	M3	Enterocyte	6	0.78
NPR3	M8	EMT Angiogenesis	3	1.31		SH3RF2	M3	Enterocyte	5	0.79
PNMA1	M8	EMT Angiogenesis	10	1.31		TMEM106C	M3	Enterocyte	3	0.79
PTTG1IP	M8	EMT Angiogenesis	4	1.31		ZNF703	M3	Enterocyte	4	0.79
SEMA4C	M8	EMT Angiogenesis	4	1.31		AMACR#C1QTNF3#C1QTNF3-AMACR	M3	Enterocyte	5	0.8
ZEB1-AS1	M8	EMT Angiogenesis	3	1.31		CCRL2	M3	Enterocyte	3	0.8
KANK4	M8	EMT Angiogenesis	3	1.3		SLC39A8	M7	GobletCell	3	0.76
MAP1B	M8	EMT Angiogenesis	3	1.3		CARD16	M7	GobletCell	6	0.78
RDX	M8	EMT Angiogenesis	5	1.3		LGALS4	M7	GobletCell	8	0.78
ARHGAP29	M8	EMT Angiogenesis	4	1.28		GPA33	M7	GobletCell	15	0.79	+
MINDY2	M8	EMT Angiogenesis	4	1.28		ASRGL1	M7	GobletCell	7	0.79
PCOLCE2	M8	EMT Angiogenesis	3	1.28		CASP1	M7	GobletCell	11	0.79
RBP7	M8	EMT Angiogenesis	3	1.28		NOS2	M7	GobletCell	3	0.79
MAP4K4	M8	EMT Angiogenesis	3	1.27		F2RL2	M8	EMT Angiogenesis	5	0.79
MEIS2	M8	EMT Angiogenesis	12	1.27		BID	M9	Chr22q11-13	3	0.77
SCHIP1	M8	EMT Angiogenesis	9	1.27		FAM83F	M9	Chr22q11-13	5	0.79
AHNAK2	M8	EMT Angiogenesis	9	1.26		FCAMR	M11	Colon_Novel1	3	0.77
AKT3	M8	EMT Angiogenesis	4	1.26		CDX1	M17	Chr19 Chr11q Chr16	5	0.76
FABP4	M8	EMT Angiogenesis	3	1.26		TIMM13	M17	Chr19 Chr11q Chr16	10	0.78
LAMC1	M8	EMT Angiogenesis	8	1.26		PMM2	M17	Chr19 Chr11q Chr16	4	0.79
LRRC8A	M8	EMT Angiogenesis	6	1.26		S100A13#1	M17	Chr19 Chr11q Chr16	4	0.79
MAOB	M8	EMT Angiogenesis	4	1.26		KIF9	M18	Chr3	3	0.77
PTPN14	M8	EMT Angiogenesis	6	1.26		SHQ1	M18	Chr3	4	0.78
SRGAP2B#SRGAP2C	M8	EMT Angiogenesis	11	1.26		GPR174	M22	GPCR SensoryPerception	6	0.77
EXOC6B	M12	CommonCancerGenes chr19q13	5	1.33		DCANP1	M22	GPCR SensoryPerception	6	0.78
C16orf52	M12	CommonCancerGenes chr19q13	8	1.28		LINC01555	M22	GPCR SensoryPerception	5	0.79
SNORD61	M12	CommonCancerGenes chr19q13	4	1.28		LOC100506075	M23	Chr7	5	0.79
SNORA63#EIF4A2	M18	Chr3	3	1.29		CCL22	M26	ImmuneResponse	3	0.72
GDI1	M19	ChrX	6	1.27		CD3D	M26	ImmuneResponse	19	0.78	+
GJB6	M22	GPCR SensoryPerception	4	1.26		SOCS1	M26	ImmuneResponse	6	0.78
SCRN1	M23	Chr7	3	1.29		CD3G	M26	ImmuneResponse	4	0.79
RNF146	M24	Chr17p11-13_TP53	8	1.27		LYPD5	M26	ImmuneResponse	3	0.79
SNX9	M24	Chr17p11-13_TP53	4	1.26		TNFRSF9	M26	ImmuneResponse	3	0.79
CD36	M26	ImmuneResponse	3	1.3		DIMT1	M27	Chr5q Haptotaxis SMARCA2-Correlated	3	0.79
MIR31HG	M26	ImmuneResponse	4	1.29		TAPBPL	M32	InterferonResponse	3	0.78
KRT86#1	M32	InterferonResponse	5	1.58	+	AGMAT#1	M33	Chr1p	6	0.78
WDR47	M33	Chr1p	12	1.26		MYB	M36	Chr13q	6	0.76

## Sheet: CRC_GeneSets
# CRC Gene Signatures (genes cluster stability > 50%)
CRC_Net_M1 high-CpG-densityPromoters	A4GALT	ABCA17P	ABCC8	ABHD8	ABO	ACOT12	ACRBP	ACSBG1	ACSM2A#ACSM2B	ACTL7B	ACTRT3	ADAD2	ADAM2	ADAM20	ADAMTS7	ADAMTS8	ADAMTS17	ADAMTSL3	ADAMTSL5	ADGRB1	ADGRV1	ADH4	ADRA1B	ADRA1D	ADRA2B	ADRA2C	ADSSL1	AFP	AGAP2	AGBL2	AGBL3	AGBL4	AGER	AGFG1	AJAP1	AKAP5	AKR1C4	ALAS2	ALB	ALDH3B1	ALDH3B2	ALKBH6	ALPI	ALPP	ALPP#1	ALPPL2	ALX4	AMDHD2	ANGPTL8
CRC_Net_M2 Chr17q11-12,21-25	AARSD1#PTGES3L-AARSD1#PTGES3L	AATF	ABHD15	ACACA	ACLY	ADRA1A	AFMID	AMZ2	AMZ2P1	ANAPC11	ANKRD13B	ANKRD40	AP2B1	APPBP2	ARL16	ASB16-AS1	ASPSCR1	ATAD5	ATP5G1	ATP5H	ATP6V1E2	ATXN7L3	B3GAT1	BCAS3	BECN1	BIRC5	BIRC5#1	BLMH	BRCA1	BTN2A3P	C17orf58	C17orf62	C17orf75	C17orf80	CANT1	CARD14	CASC3	CASKIN2	CBX1	CCDC43	CCDC47	CCDC87	CCDC137	CCDC160	CCL15#CCL15#CCL15-CCL14	CDC6	CDC27	CDC42EP4	CDK11B
CRC_Net_M3 Enterocyte	A1CF	AADACP1	AAR2	ABAT	ABCB1	ABCB1#1	ABCB4	ABCC2	ABCC4	ABCC6	ABCC6P1	ABCC13	ABHD6	ACE2	ACOT8	ACOT13	ACOX1	ACOX2	ACSF2	ACSL5	ACSL6	ACTL10	ACTR3C	ACTR5	ACVR1B	ACVR1C	ACVRL1	ADCY3	ADD3	ADGRF4	ADH6	ADNP	ADRM1	AFDN#1	AFTPH	AHCY	AIFM3	AK3	AK4	AK4#1	AKAP1	AKAP7	AKIRIN2	AMACR#C1QTNF3#C1QTNF3-AMACR	AMACR#C1QTNF3-AMACR	AMMECR1L	AMOTL2	AMT	ANK3
CRC_Net_M4 CellCycle SMARCA2-Correlated	AAAS	AACS	AATBC	ABCD3	ABHD10	ABI1	ABRAXAS2	ACBD5	ACP1	ACTR2	ACTR3	ACTR6	ADAM1A	ADAMTS19	ADAT1	ADAT2	ADI1	ADIPOR2	ADK	ADO	AEBP2	AFDN	AFG1L	AGPS	AIFM2	AIG1	AKAP14	ALCAM	ALDH18A1	ALG10	ALKBH2	AMD1	ANAPC5	ANAPC7	ANAPC13	ANAPC16	ANKHD1-EIF4EBP3#ANKHD1	ANKLE2	ANKRD16	ANKRD18A	ANKRD22	ANLN	ANXA4	ANXA7	AP3B1	AP3M1	APAF1	APLF	AQP11
CRC_Net_M5 Chr15q	AADAT	AAGAB	ABHD17C	ADAM10	ADPGK	AEN	AKAP13	ANP32A	AP3S2#C15orf38-AP3S2	AP4E1	APOH	AQR	ARHGAP11A	ARIH1	ARPIN#2	ARPP19	ARRDC4	ASB7	AVEN	AVPR2	AZI2	BBS4	BLM	BLOC1S2	BLOC1S6	BTBD1	BUB1B	C15orf39	C15orf40	C15orf41	C15orf61	CALHM3	CALML4	CASC4	CASC10	CBLB	CCDC32	CCDC58	CCDC117	CCNB2	CCPG1	CDAN1	CHIC2	CHP1	CHRNA5	CKMT1A#CKMT1B#CKMT1A	CLN6	CLPX	CNN3
CRC_Net_M6 Chr6p21-25	ABCF1	ABHD16A	ABT1	AGBL5	ALDH5A1	ANKRD39	ANKS1A	ATRAID	BAG6	BRPF3	BYSL	C6orf47	C6orf89	C6orf106	CCDC167	CDC5L	CLIC1	CMTR1	CNPY3	COX7A2	CSNK2B	CUTA	DAXX	DDAH2	DHX16	DTNBP1	DXO	E2F3	EEF1E1	EHMT2	FAM8A1	FANCE	FARS2	FLOT1	GCHFR	GGCX	GLT8D1	GNPTG	GPANK1	GTF2H4	HCFC1R1	HEBP2	HIST1H2BB	HIST1H4I#HIST1H4K#HIST1H4J	HIST1H4J	HIVEP1	HTRA2	ITPKA	KCTD20
CRC_Net_M7 GobletCell	ABCC3	ABCG2	ABCG5	ABHD2	ABHD5	ABHD14A	ABLIM1	ACADSB	ACO1	ACOT11	ACPP	ACSM3	ACSS2	ACYP2	ADCY6	ADGRF1	ADGRG7	ADIRF	ADTRP	AFAP1L2	AGR2	AGR3	AHCYL2	AHR	AIF1L	AK1	AKR1B10	ALDH1A1	ALDH1L1	ALDOB	ALDOC	ALOX12B	ANG	ANKRD37	ANKS4B	ANPEP	ANTXR2	ANXA2	ANXA2P1	ANXA2P2	ANXA2P3	ANXA3	ANXA10	ANXA13	AOC1	AP5M1	APP	APPL2	AQP3
CRC_Net_M8 EMT Angiogenesis	A2M	A2M-AS1	AAED1	AAK1	ABCA1	ABCA6	ABCA8	ABCA9	ABCC9	ABI3BP	ABL2	ABLIM3	ACAN	ACKR1	ACKR3	ACSL1	ACSS3	ACTA1	ACTA2	ACTC1	ACTG2	ACTN1	ACTR1A	ACVR1	ADAM12	ADAM19	ADAMTS1	ADAMTS2	ADAMTS3	ADAMTS4	ADAMTS5	ADAMTS6	ADAMTS9	ADAMTS12	ADAMTS14	ADAMTS16	ADARB1	ADCY2	ADCY4	ADCYAP1	ADGRA2	ADGRB2	ADGRB3	ADGRD1	ADGRF5	ADGRL2	ADGRL3	ADGRL4	ADH1B
CRC_Net_M9 Chr22q11-13	ACO2	ADSL	ALG12	ANKRD54	ARHGAP8	ASCC2	ATF4	ATP6V1E1	ATXN10	BAIAP2L2	BBS2	BCL2L13	BCR	BID	BIK	BRD1	C7orf57	C8orf37	CARD10	CBY1	CCDC113	CDC45	CDPF1	CENPM	CHCHD10	CHEK2	COMT	COX15	CRELD2	CRKL	CRYBB2P1	CSNK1E#LOC400927-CSNK1E	DDTL#DDT	DEPDC5	DESI1	DGCR6	DIRAS2	DLG2	DNAL4	DRG1	DUSP7	ECHS1	EIF3D	EIF3L	EIF4ENIF1	EP300	ESS2	FAM45A#FAM45BP	FAM45A#FAM45BP#FAM45A
CRC_Net_M10 Chr1q	ABCB10	ACBD3	ACBD6	ACP6	ADIPOR1	ADSS	AHCTF1	AIDA	ALDH9A1	ANGEL2	ANP32E	APH1A	ARID4B	ARNT	ARPC5	ARV1	ASPM	ATF6	B3GALNT2	B4GALT3	BLZF1	BOLA1	BPNT1	BRD9	BRIX1	BROX	C1orf35	C1orf43	C1orf74	C1orf112	C1orf131	C1orf226	C5orf34	C12orf50	CACYBP	CATR1	CCDC127	CCDC141	CCSAP	CCT3	CCT5	CDC42SE1	CDC73	CENPF	CENPL	CENPQ	CEP72	CERS2	CHD1L
CRC_Net_M11 Colon_Novel1	A4GNT	AAMDC	ABCB9	ABLIM2	ACTL6B	ADAL	ADARB2	ADCY5	ADGB	ADGRG2	ADH1A	ADH7	AGBL1	AGXT2	AKR1C1#AKR1C2	AKR1C2	AKR1C2#AKR1C1#AKR1C2	AKR1C3	AKR1C6P	ALDH1A2	ALDOAP2	ALPL	ALS2CR12	AMER2	AMN	ANGPT4	ANKRD20A12P	ANKRD30A	ANKRD31	ANP32D	APLP1	APOA5	AQP4	ARHGAP5-AS1	ARHGEF38	ARMC3	ART4	ASB12	ASB13	ASIC2	ATP4A	ATP6	ATP6AP1L	AWAT1	BAHCC1	BBOF1	BEST3	BHMT	BOD1L2
CRC_Net_M12 CommonCancerGenes chr19q13	AARS2	ABCA5	ABCA11P	ABCA13	ABCC5	ABHD12B	ACAP2	ACCS	ACSL4	ACVR2A	ADAM33	ADCY10P1	AFAP1	AFF1	AFG3L1P	AFG3L2#1	AGAP4	AGAP5	AGAP6	AGAP9#BMS1P2	AGAP11	AGO1	AGO3	AGO4	AHI1	AHSA2	AK9	AKAP9	AKAP17A	AKIRIN1	ALDH6A1	ALDH6A1#1	ALDH8A1	ALG10B	ALMS1	ALPK1	AMN1	AMPD2	AMY1A#AMY1B#AMY1C#AMY2A#AMY2B#AMY1C	AMY2B	AMY2B#1	ANKRA2	ANKRD11	ANKRD13D	ANKRD20A11P	ANKRD28	ANKRD36	ANKRD36B	ANKRD36C
CRC_Net_M13 Chr9	ABCA2	ABCB6	ABHD17B	ABL1	AGPAT2	AGTPBP1	ALAD	ALDH1B1	ALG2	ANAPC2	ANKS6	ANP32B	APTX	ARHGEF39	ARIH2OS	ARPC5L	ARRDC1	ASB6	ATG4A	ATP6V1G1	ATRIP#TREX1	AUH	B4GALT1	BARD1	BBIP1	BRD3	BRD3OS	BSPRY	C1orf68	C5	C6orf62	C6orf226	C9orf16	C9orf24	C9orf40	C9orf78	C9orf85	C17orf98	CAMSAP1	CARD19	CARMIL1	CARNMT1	CDC26	CDC42#1	CDK5RAP2	CDK20	CEP78	CIZ1	CKS2
CRC_Net_M14 Colon_Novel2	A1BG-AS1	AASS	ABCA3	ABCA7	ABCA12	ACAD10	ACAP1	ACE	ACHE	ACP4	ACSM2A	ACTL8	ADAM22	ADAM30	ADAMTS10	ADAMTS15	ADAMTSL1	ADAMTSL2	ADCY1	ADCY8	ADGRD2	ADIG	ADM5	AIRE	AKAP4	ALK	AMELY	AMER1	AMH	AMIGO3	ANGPTL6	ANKRD2	ANKRD7	ANKRD19P	ANKRD65	ANKS3	ANO7L1	ANXA2R	AOC4P	AP2A1	APBB1	APOA4	APOC3	AQP5	AQP6	ARC	ARHGAP4	ARHGAP10	ARHGAP27P1
CRC_Net_M15 Chr14q	ABCD4	ABHD4	ACER3	ACIN1	ACOT2#ACOT2#ACOT1	ACOT4	ACTR10	ACYP1	AHSA1	AJUBA	AK7	AKT1	ALKBH1	ALS2	ALYREF	AMFR	ANGEL1	AP1G2	AP4S1	APEX1	AREL1	ARF6	ARHGAP5	ARPC4#ARPC4-TTLL3	ATG2B	ATG14	ATP2C1	ATP5S	ATP6V0E2-AS1	ATP6V1D	ATXN3	BAG5	BAZ1A	BCL2L2	BCL2L2-PABPN1#PABPN1	BRMS1L	BTBD6	BTBD7	C1orf174	C9orf47	C14orf2	C14orf28	C14orf119	C16orf62	C22orf46	CACNG1	CALM1#CALM3	CCDC85C	CCDC88C
CRC_Net_M16 Chr8p	AGPAT5	ANP32C	ASAH1	ATP6V1B2	BIN3	CCAR2	CCDC25	CDCA2	CDRT1	CHMP7	CLN8	CNOT7	DCTN6	DMTN	DOCK5	ELP3	ERI1	ERICH1	ESCO2	EXTL3	FAM160B2	FBXO16	FBXO16#1	FBXO25	FDFT1	FUT10	FZD3	GSR	GTF2E2	INTS9	INTS10	KCTD9	KIF13B	LEPROTL1	LOC286161	LOC100287015	LOC100506990	LOC101927752	LONRF1	MAK16	MCPH1	MFHAS1	MSRA	MTUS1	NEIL2	NUDT18	PBK	PCM1	PINX1
CRC_Net_M17 Chr19 Chr11q Chr16	AAMP	AARS	AASDHPPT	ABCB8	ABCC1	ABCC10	ABHD17A	ACAD8	ACAD9	ACAT1	ACD	ACSF3	ACTB	ACTL9	ACTN4	ACY3	ADAM3A	ADAM15	ADAT3	ADGRE5	ADPRHL1	AES	AFF2	AGAP1	AGPAT1	AGRN	AGT	AHDC1	AIP	AKAP8	AKAP8L	AKIP1	AKT1S1	AKT2	ALDH2	ALDH16A1	ALDOA	ALG1#NAGPA-AS1	ALG3	ALG8	ALG9	ALG9#1	ALKBH3	ALKBH7	ALKBH8	ALOX12	AMBRA1	AMIGO1	ANAPC15
CRC_Net_M18 Chr3	ABHD14A-ACY1#ACY1#ABHD14A	ACAA1	ACTL6A	ACTR8	ACVR2B	ACY1	ADGRL1	ALAS1	AMIGO3#GMPPB	APEH	ARIH2	ATG3	ATG7	ATR	ATRIP	BAP1	BRK1	BRPF1	C17orf53	CCDC12	CCDC51	CDC25A	CDCP1	CEP152	CHCHD4	CHCHD6	CITED1	CMC1	CMSS1	CMTM8	CNOT10	COPS7B	CPNE6	CPOX	CTDSPL	CYB561D2	CYB561D2#1	DCAF1	DCP1A	DHX30	DNAJC19	DNTTIP2	DPH3	DYNC1LI1	ECE2#EEF1AKMT4-ECE2	EEF1B2	EIF1B	EIF2A	EIF2B5
CRC_Net_M19 ChrX	ABCB7	ABCD1	ACOT9	ADGRG1	AIFM1	ALG13	AMMECR1	APEX2	APEX2#1	APOO	APOOL	ARAF	ARHGEF9	ARMCX3	ARMCX5	ARMCX5-GPRASP2#GPRASP2	ARMCX6	ARSD	ARSE	ASB9	ATP6AP1	ATP6AP2	ATP7A	ATP11C	ATRX	BCAP31	BCLAF3	BEX3	BHLHB9	BRCC3	BRICD5	BRWD3	C1GALT1C1	CA5B#1	CA5BP1	CASK	CCDC22	CCNQ	CD99L2	CDK16	CENPI	CETN2	CHIC1	CHM	CLCN5	CLDN2	CMC4	COX7B	CRNDE
CRC_Net_M20 Chr4	AASDH	ABCE1	ABHD18	ABRAXAS1	ACOX3	ADD1	ADGRA3	ADH5	AGA	AIMP1	ANAPC4	ANAPC10	ANKRD17	AP1AR	APIP	ARAP2	ARFIP1	ATP5I	BBS7	BLOC1S4	BNIPL	BRIP1	BTC	C4orf33	C4orf46	C4orf48	CASP3	CASP6	CAT	CBR4	CCDC96	CCDC150	CCNA2	CDKN2AIP	CDS1	CENPC	CENPE	CENPU	CEP44	CFAP97	CISD2	CLCN3	CLOCK	CNOT6L	COMMD8	COPS4	COQ2	COX18	CRIPAK
CRC_Net_M21 GrowthFactorSignaling	ATF3	BHLHE40	BTG2	CSRNP1	DDIT4	DNAJB1	DUSP1	DUSP2	EGR1	EGR3	ELF3	FOS	FOSB	GDF15	HBEGF	HES1	HSPA1A	HSPA1A#HSPA1B#HSPA1L#HSPA1A	IER2	IER3	JUN	JUNB	KLF6	KLF10	MCL1	MIR21	MIR21#VMP1#MIR21	MIR23A#LOC284454	MIR612#NEAT1	NR4A1	NR4A2	PPP1R15A	RHOB	S100A6	SIK1	TCIM	TRIB1	VEGFA	ZBTB21	ZFP36	ZFP36L2
CRC_Net_M22 GPCR SensoryPerception	AADAC	AATK	ABCA4	ABCB5	ABCC11	ABCD2	ABCG4	ABCG8	ABHD1	ABHD14B	ABI2	ABTB2	ACACB	ACADL	ACADS	ACMSD	ACOXL	ACR	ACRV1	ACSBG2	ACSM5	ACTA2-AS1	ACTL7A	ACTN2	ACTR1B	ACTRT2	ACVR2B-AS1	ADAD1	ADAM7	ADAM11	ADAM18	ADAM21#ADAM21#ADAM21P1	ADAM23	ADAM29	ADAM32	ADAMTS13	ADAMTS18	ADAMTS20	ADCK1	ADCY10	ADCYAP1R1	ADD2	ADGRE1	ADGRF3	ADGRG5	ADHFE1	ADIPOQ	ADM2	ADORA2A-AS1
CRC_Net_M23 Chr7	ABCF2	ABHD11	ACBD4	ACTR3B	ACTR3B#ACTR3B#100290215	ADAP1	ADCK2	AGAP3	AGFG2	AGK	AIMP2	ALKBH4	ANKIB1	ANKMY2	AP1S1	AP4M1	ARF5	ARHGAP18	ARHGEF5	ARL4A	ARMC2-AS1#ATP5J2	ARMC10	ARPC1A	ARPC1B	ASL	ASNS#CZ1P-ASNS	ATP6V0E2	ATP6V1F	AUTS2	AVL9	BAIAP2L1	BAZ1B	BCL7B	BCOR	BET1	BRAT1	BRI3	BUD23	BUD31	BZW2	C1GALT1	C7orf26	C7orf43	C7orf49	C7orf50	C7orf55-LUC7L2#LUC7L2	C12orf66	CAPZA2	CARS
CRC_Net_M24 Chr17p11-13_TP53	ABR	ABTB1	ACADVL	ACAT2	ACSL3	ACSM1	ADORA2B	ADPRM	ADRA2A	AKAP10	ALDH3A1	ALDH3A2	ALKBH5	ANKFY1	ARPC2	ATL1	ATPAF2	B3GALT4	B9D1	BABAM2	BBS1	BCKDK	BFAR	BMPR2	BORCS6	BTG1	C1QBP	C6orf223	C12orf49	C17orf49	C20orf85	CAMTA2	CBX7	CCDC28A	CD63	CD302	CDIPT	CDRT4	CENPV	CEP89	CHD3	CHRNB1	CLDN7	CLUH	CNN2	COMMD1	COPS3	CREBRF	CRIM1
CRC_Net_M25 Chr20p11-13	ABHD12	ACSS1	ANKEF1	AP5S1#LINC01730	APMAP	ATRN	BTBD3	C20orf27	C20orf196	CDC25B	CDS2	CDS2#1	CENPB	CRLS1	CRNKL1	CSNK2A1	CST3	DDRGK1	DSTN	DSTNP2	DTD1	DZANK1	ENTPD6	ESF1	FAM110A	FASTKD5	FERMT1	FKBP1A	GINS1	GPCPD1	GZF1	IDH3B	ITPA	KAT14#KAT14#PET117	KAT14#PET117	KCNN4	KIF16B	KIZ	LOC100131642	LOC100270804	LURAP1L	LZTS3	MAVS	MCM8	MGME1	MKKS	MRPS26	NAA20	NANP
CRC_Net_M26 ImmuneResponse	A1BG	ABI3	ACKR2	ACP2	ACP5	ADA	ADA2	ADAM8	ADAM28	ADAMTSL4	ADAP2	ADCY7	ADGRE2	ADGRE3	ADGRG3	ADORA3#TMIGD3	AIF1	AKNA	ALOX5	ALOX5AP	AMPD3	ANHX	ANKRD13A	ANKRD44	APBB1IP	APOBEC3A_B#APOBEC3A	APOBEC3C	APOBEC3F#1	APOBEC3G	APOC1	APOC2#APOC4-APOC2	APOE	AQP9	ARHGAP9	ARHGAP15	ARHGAP20	ARHGAP22	ARHGAP25	ARHGAP30	ARHGDIB	ARHGEF3	ARHGEF6	ARMC8	ARNTL	ARSB	ASB2	ATP6V0E1	ATP8B4	ATP10D
CRC_Net_M27 Chr5q Haptotaxis SMARCA2-Correlated	AFF4	AGGF1	ALDH7A1	ANKRD36#1	AP3S1	APC	ATOX1	ATP5G2	BNIP1	BOD1	BRD8	BTF3	C5orf24	C5orf63	CANX	CASP8	CCDC112	CCNG1	CCNH	CDC23	CDC42SE2	CDK7	CEP120	CETN3	CHD1	CNOT6	CNOT8	COMMD10	COX7C	CSNK1A1	CSNK1G3	CWC27	DCP2	DCTN4	DDX41	DDX46	DHX29	DIMT1	DLGAP1-AS2	DMXL1	ETF1	FAM53C	FAM172A	FAM174A	FBXO38	FBXW11	FEM1C	G3BP1	GEMIN5
CRC_Net_M28 Chr18	ABHD3	ACAA2	ADGRG6	ADNP2	AFG3L2	AKTIP	ANKRD12	ATP5A1	ATP9B	B4GALT6	C18orf21	C18orf25	C18orf32	CCDC68	CEP70	CEP76	CEP192	CHMP1B	CNDP2	CTDP1	CXXC1	CYB5A	DSC2	DSG2	DYM	ELAC1	ELP2	ENOSF1	EPG5	FAM210A	FECH	FYTTD1	GALNT1	GAREM1	HAUS1	HDHD2	HSBP1L1	IER3IP1	IMPA2	IMPACT	INO80C	KDSR	KIAA1468	KISS1R	LINC00909	LINC01963	LIPG	LOC100287572	LPIN2
CRC_Net_M29 Chr8q	ADCK5	AGO2	ANKRD46	ANKRD46#1	ANKRD49	ANO6	ARFGEF1	ARHGAP39	ARHGAP42	ARMC1	ASPH	ASPHD1	ATAD2	ATP6V1C1	ATP6V1H	AUP1	AZIN1	BOP1	C6orf48	C8orf33	C8orf44-SGK3#SGK3	C8orf59	C8orf76#ZHX1-C8orf76	C8orf82	CA3	CA13	CAMLG	CCDC82	CCDC85B	CCNE2	CELF5	CHCHD7	CHD7	CHMP4C	CHRAC1	CNKSR3	COPB1	COPS5	COQ8A	COX6C	CPNE3	CSPP1	CUL5	CYC1	CYHR1	DBNDD1	DCAF13	DDX50	DECR1
CRC_Net_M30 Immunoglobulins	ADAMDEC1	AMPD1	BMS1P20	BMX	CCR10	CD27	CD38	CD79A	CD160	CD163L1	CKAP2#1	CKAP2#IGLJ3#IGLV3-19	COL4A4	CPA3	CPNE5	CYAT1	CYAT1#1	CYAT1#2	DERL3	DNASE1L3	EAF2	ECHDC3	FAM30A	FAM46C	FCRL2	FCRL5	GLCCI1	GNG7	GUSBP11	HERPUD1	HPGDS	IGH	IGHA1	IGHA1#1	IGHA1#2	IGHA2	IGHA2#1	IGHD	IGHG1#ELK2AP	IGHG1#LOC100293559	IGHG1#ZCWPW2	IGHG3	IGHG3#1	IGHM	IGHM#1	IGHM#2	IGHM#IGHG1#IGHM#100133862	IGHV3-23	IGHV3-23#1
CRC_Net_M31 Colon_Novel3	ARHGEF5#1	CTAGE8	CTAGE15	LOC101928605#OR2A20P	OR2A4	OR2A7
CRC_Net_M32 InterferonResponse	ACKR4	ADAR	AIM2	APOL1	APOL2	APOL3	APOL4	APOL6	ARPIN	BATF2	BST2	BTN3A1	BTN3A2	BTN3A3	BTN3A3#1	C5orf56	C19orf66	CALCOCO2	CASP10	CBR3	CD47	CMPK2	CX3CL1	CXCL9	CXCL10	CXCL11	DDX58	DDX60	DDX60L	DTX3L	EIF2AK2	EPSTI1	ERAP1	ERAP2	ETV7	FBXO6	GBP1	GBP2	GBP3	GBP4	GRIK1-AS2	GZMB	HCG26	HCP5	HERC5	HERC6	HLA-A	HLA-B	HLA-C
CRC_Net_M33 Chr1p	ABCF3	ABCG1	ACADM	ACAP3	ACOT7	ADAM9	ADCY9	ADPRHL2	AGL	AGMAT	AGMAT#1	AGTRAP	AHCYL1	AK2	AKR1A1	AKR7A2	AKR7A3	ALDH4A1	ALG6	ALG14	ANKRD13C	ANO8	AP1S3	ARHGEF2	ARHGEF10L	ARHGEF16	ARHGEF37	ARID1A	ASH2L	ATAD3A	ATAD3B	ATP5F1	ATP6V0B	ATP13A2	ATPAF1	ATPIF1	AUNIP	AURKAIP1	BAG4	BCAS2	BOK	BRF2	BSDC1	BTBD10	C1orf52	C1orf109	C1orf122	C11orf24	CALM2#CALM3
CRC_Net_M34 HOXA	FOXG1	GNAS-AS1	HMGA2	HOXA1	HOXA2	HOXA3	HOXA4	HOXA5	HOXA7	HOXA9	HOXA10	HOXA10-HOXA9	HOXA11	HOXA11-AS	HOXA13	IGF2BP2	SKAP2
CRC_Net_M35 Nucleosome	H2BFS	HIST1H1C	HIST1H2AC	HIST1H2AD	HIST1H2AD#1	HIST1H2AE	HIST1H2AH#HIST1H2AG	HIST1H2AJ	HIST1H2AL	HIST1H2BC	HIST1H2BC#HIST1H2BE	HIST1H2BD	HIST1H2BE	HIST1H2BE#HIST1H2BF	HIST1H2BE#HIST1H2BI	HIST1H2BH	HIST1H2BJ	HIST1H2BJ#HIST1H2BG	HIST1H2BK	HIST1H2BM	HIST1H2BO	HIST1H3H#HIST1H3C	HIST1H4H	HIST1H4H#HIST1H4I	HIST2H2AA3#HIST2H2AA3#HIST2H2AA4	HIST2H2BE
CRC_Net_M36 Chr13q	ABCB11	ABHD13	ABRACL	ADAM17	AFDN-DT	AKAP11	ALG5	ANKH	ANKRD10	AP3M2	ARGLU1	ARHGEF7	ATP7B	ATP11A	BIVM	BORA	BRCA2	C2orf68	C8orf34	C8orf44	CAPS2	CARS2	CBFB	CCDC115	CCDC122	CDADC1	CDC16	CDH17	CDK8	CENPJ	CHAMP1	CHRNB3	CKAP2	CLN5	CLYBL	CNOT11	COG3	COG6	COLQ	COMMD6	CREBZF	CRYL1	CUL4A	DDX5	DEK	DGKH	DGKH#1	DHRS12	DIAPH3
CRC_Net_M37 ChrY	DDX3Y	EIF1AY	KDM5D	NLGN4Y	PRKY	RPS4Y1	TTTY2B	TTTY15	TXLNGY	USP9Y	UTY	ZFY
# CRC Gene Signatures (genes cluster stability > 0%)
CRC_Net_M1 high-CpG-densityPromoters	A4GALT	ABCA17P	ABCC8	ABHD8	ABO	ACOT12	ACRBP	ACSBG1	ACSM2A#ACSM2B	ACTL7B	ACTRT3	ADAD2	ADAM2	ADAMTS7	ADAMTS8	ADAMTS17	ADAMTSL3	ADAMTSL5	ADGRB1	ADGRV1	ADH4	ADRA1B	ADRA1D	ADRA2B	ADRA2C	ADSSL1	AFP	AGAP2	AGBL2	AGBL3	AGBL4	AGER	AGFG1	AJAP1	AKAP5	AKR1C4	ALB	ALDH3B1	ALDH3B2	ALKBH6	ALPI	ALPP	ALPP#1	ALPPL2	ALX4	AMDHD2	ANGPTL8	ANK1	ANKLE1
CRC_Net_M2 Chr17q11-12,21-25	AARSD1#PTGES3L-AARSD1#PTGES3L	AATF	ABHD15	ACACA	ADRA1A	AFMID	AMZ2	AMZ2P1	ANAPC11	ANKRD13B	ANKRD40	AP2B1	APPBP2	ASB16-AS1	ASPSCR1	ATP5G1	ATP5H	ATP6V1E2	BCAS3	BECN1	BLMH	BTN2A3P	C17orf58	C17orf62	C17orf75	C17orf80	CANT1	CARD14	CASC3	CASKIN2	CBX1	CCDC43	CCDC47	CCDC87	CCDC137	CCDC160	CCL15#CCL15#CCL15-CCL14	CDC27	CDC42EP4	CDK11B	CENPX	CFAP70	CHCHD5	CIAO1	CISD3	COA3	COASY	COG1	COIL
CRC_Net_M3 Enterocyte	A1CF	AADACP1	AAR2	ABAT	ABCC2	ABCC4	ABCC6	ABCC6P1	ABHD6	ACE2	ACOT8	ACOT13	ACOX1	ACOX2	ACSF2	ACSL5	ACSL6	ACTL10	ACTR3C	ACTR5	ACVR1B	ADCY3	ADD3	ADNP	ADRM1	AFDN#1	AHCY	AIFM3	AK4	AK4#1	AKAP1	AKAP7	AKIRIN2	AMACR#C1QTNF3#C1QTNF3-AMACR	AMACR#C1QTNF3-AMACR	AMOTL2	ANK3	ANKHD1#ANKHD1-EIF4EBP3#ANKHD1-EIF4EBP3	ANKRD27	ANKRD30BP2	ANO9	ANXA9	AOAH	APCDD1	APCDD1#1	APLP2	APOBEC1	APOBEC3B	APOLD1
CRC_Net_M4 CellCycle SMARCA2-Correlated	AAAS	AACS	ABHD10	ABRAXAS2	ACBD5	ACTR3	ACTR6	ADAM1A	ADAMTS19	ADAT2	ADI1	ADIPOR2	ADK	ADO	AEBP2	AIFM2	AKAP14	ALDH18A1	ALG10	ALKBH2	ANAPC5	ANAPC7	ANAPC13	ANAPC16	ANKLE2	ANKRD16	ANKRD22	ANLN	ANXA4	ANXA7	AP3M1	APAF1	ARF1	ARF3	ARHGAP11B	ARHGAP19	ARID2	ARL5A	ARL5B	ARL6IP4	ARL17A#2	ARPC3	ARRDC3	ASAH2B	ASB1	ASCC1	ASCC3	ASNSD1	ATAD1
CRC_Net_M5 Chr15q	AADAT	AAGAB	ABHD17C	ADAM10	ADPGK	AEN	AKAP13	ANP32A	AP3S2#C15orf38-AP3S2	AP4E1	APOH	AQR	ARHGAP11A	ARIH1	ARPIN#2	ARPP19	ARRDC4	ASB7	AVEN	AVPR2	AZI2	BBS4	BLM	BLOC1S6	BTBD1	BUB1B	C15orf39	C15orf40	C15orf41	C15orf61	CALHM3	CALML4	CASC4	CASC10	CBLB	CCDC32	CCDC58	CCNB2	CCPG1	CDAN1	CHIC2	CHP1	CHRNA5	CKMT1A#CKMT1B#CKMT1A	CLN6	CLPX	CNN3	COMMD4	COPS2
CRC_Net_M6 Chr6p21-25	ABCF1	ABHD16A	ABT1	AGBL5	ALDH5A1	ANKRD39	ANKS1A	ATRAID	BAG6	BRPF3	BYSL	C6orf47	C6orf89	C6orf106	CCDC167	CDC5L	CLIC1	CMTR1	CNPY3	COX7A2	CSNK2B	CUTA	DAXX	DHX16	DTNBP1	DXO	E2F3	EEF1E1	EHMT2	FAM8A1	FANCE	FARS2	FLOT1	GCHFR	GGCX	GPANK1	GTF2H4	HEBP2	HIST1H2BB	HIST1H4I#HIST1H4K#HIST1H4J	HIST1H4J	HIVEP1	HTRA2	ITPKA	KCTD20	KDM1B	LOC171391	LOC727916	LOC729810
CRC_Net_M7 GobletCell	ABCC3	ABCG2	ABCG5	ABHD2	ABHD5	ABHD14A	ABLIM1	ACO1	ACOT11	ACPP	ACSS2	ACYP2	ADCY6	ADGRF1	ADGRG7	ADIRF	ADTRP	AFAP1L2	AGR2	AGR3	AHCYL2	AHR	AIF1L	AK1	AKR1B10	ALDH1A1	ALDH1L1	ALDOB	ALDOC	ALOX12B	ANG	ANKS4B	ANPEP	ANTXR2	ANXA2	ANXA2P1	ANXA2P2	ANXA2P3	ANXA3	ANXA10	ANXA13	AOC1	AP5M1	APP	APPL2	AQP3	ARF4	ARFGAP3	ARHGAP26
CRC_Net_M8 EMT Angiogenesis	A2M	A2M-AS1	AAED1	AAK1	ABCA1	ABCA6	ABCA8	ABCA9	ABCC9	ABI3BP	ABL2	ABLIM3	ACAN	ACKR1	ACKR3	ACSL1	ACSS3	ACTA1	ACTA2	ACTC1	ACTG2	ACTN1	ACTR1A	ACVR1	ADAM12	ADAM19	ADAMTS1	ADAMTS2	ADAMTS3	ADAMTS4	ADAMTS5	ADAMTS6	ADAMTS9	ADAMTS12	ADAMTS14	ADAMTS16	ADARB1	ADCY2	ADCYAP1	ADGRA2	ADGRB3	ADGRD1	ADGRF5	ADGRL2	ADGRL3	ADGRL4	ADH1B	ADM	AEBP1
CRC_Net_M9 Chr22q11-13	ACO2	ADSL	ALG12	ANKRD54	ARHGAP8	ASCC2	ATF4	ATP6V1E1	ATXN10	BAIAP2L2	BBS2	BCL2L13	BCR	BID	BIK	BRD1	C7orf57	C8orf37	CARD10	CBY1	CCDC113	CDC45	CDPF1	CENPM	CHCHD10	CHEK2	COMT	COX15	CRELD2	CRKL	CRYBB2P1	CSNK1E#LOC400927-CSNK1E	DDTL#DDT	DEPDC5	DESI1	DGCR6	DIRAS2	DLG2	DNAL4	DRG1	DUSP7	ECHS1	EIF3D	EIF3L	EIF4ENIF1	EP300	ESS2	FAM83F	FAM118A
CRC_Net_M10 Chr1q	ABCB10	ACBD3	ACBD6	ACP6	ADIPOR1	ADSS	AHCTF1	AIDA	ALDH9A1	ANGEL2	ANP32E	APH1A	ARID4B	ARNT	ARPC5	ARV1	ASPM	ATF6	B3GALNT2	B4GALT3	BLZF1	BOLA1	BPNT1	BROX	C1orf35	C1orf43	C1orf74	C1orf112	C1orf131	C12orf50	CACYBP	CATR1	CCDC141	CCSAP	CCT3	CDC42SE1	CDC73	CENPF	CENPL	CENPQ	CERS2	CHD1L	CHTOP	CKS1B	CNIH4	CNST	COA6	COPA	COX20
CRC_Net_M11 Colon_Novel1	A4GNT	AAMDC	ABCB9	ABLIM2	ACTL6B	ADAL	ADARB2	ADCY5	ADGB	ADGRG2	ADH1A	ADH7	AGBL1	AGXT2	AKR1C1#AKR1C2	AKR1C2	AKR1C2#AKR1C1#AKR1C2	AKR1C3	AKR1C6P	ALDH1A2	ALDOAP2	ALPL	ALS2CR12	AMER2	AMN	ANKRD20A12P	ANKRD30A	ANKRD31	ANP32D	APLP1	APOA5	AQP4	ARHGAP5-AS1	ARMC3	ART4	ASB12	ASIC2	ATP4A	ATP6	ATP6AP1L	AWAT1	BAHCC1	BBOF1	BEST3	BHMT	BOD1L2	BSN	BTNL2	C1QTNF9B#C1QTNF9
CRC_Net_M12 CommonCancerGenes chr19q13	AARS2	ABCA5	ABCC5	ACSL4	ADAM33	ADCY10P1	AFAP1	AFF1	AFG3L1P	AFG3L2#1	AGAP4	AGAP5	AGAP6	AGAP11	AGO1	AGO3	AHI1	AHSA2	AKAP9	ALDH8A1	ALMS1	ALPK1	AMPD2	AMY1A#AMY1B#AMY1C#AMY2A#AMY2B#AMY1C	AMY2B	AMY2B#1	ANKRD11	ANKRD13D	ANKRD20A11P	ANKRD28	ANKRD36	ANKRD36B	ANKRD50	ANKZF1	ANP32A-IT1	APOPT1	ARHGAP8#1	ARHGEF10	ARHGEF12	ARHGEF26	ARL17A	ARL17A#ARL17A#100294341	ARPC4-TTLL3#TTLL3	ARRDC2	ASAP1-IT1	ASH1L	ASXL2	ATAT1	ATF7IP
CRC_Net_M13 Chr9	ABCA2	ABCB6	ABHD17B	ABL1	AGPAT2	AGTPBP1	ALAD	ALDH1B1	ALG2	ANAPC2	ANKS6	ANP32B	APTX	ARIH2OS	ARPC5L	ARRDC1	ASB6	ATG4A	ATP6V1G1	ATRIP#TREX1	AUH	BARD1	BRD3	BRD3OS	BSPRY	C1orf68	C5	C6orf62	C6orf226	C9orf16	C9orf24	C9orf40	C9orf78	C9orf85	C17orf98	CAMSAP1	CARD19	CARNMT1	CDC26	CDK5RAP2	CDK20	CEP78	CIZ1	CKS2	CLTA	CNTRL	COQ4	CRAT	CREB3
CRC_Net_M14 Colon_Novel2	A1BG-AS1	AASS	ABCA3	ABCA7	ABCA12	ACAD10	ACAP1	ACE	ACHE	ACP4	ACSM2A	ACTL8	ADAM22	ADAM30	ADAMTS10	ADAMTS15	ADAMTSL1	ADAMTSL2	ADCY1	ADCY8	ADGRD2	ADIG	ADM5	AIRE	AMELY	AMER1	AMH	AMIGO3	ANGPTL6	ANKRD2	ANKRD7	ANKRD19P	ANKRD65	ANKS3	ANO7L1	ANXA2R	AOC4P	AP2A1	APBB1	APOA4	APOC3	AQP5	ARC	ARHGAP4	ARHGAP10	ARHGAP27P1	ARHGAP45	ARHGEF19	ARL8A
CRC_Net_M15 Chr14q	ABCD4	ACER3	ACIN1	ACOT2#ACOT2#ACOT1	ACOT4	ACTR10	ACYP1	AHSA1	AJUBA	AK7	AKT1	ALKBH1	ALS2	ANGEL1	AP1G2	AP4S1	APEX1	AREL1	ARF6	ARHGAP5	ATG2B	ATG14	ATP2C1	ATP5S	ATP6V0E2-AS1	ATP6V1D	ATXN3	BAG5	BAZ1A	BCL2L2	BCL2L2-PABPN1#PABPN1	BRMS1L	BTBD6	BTBD7	C9orf47	C14orf2	C14orf28	C14orf119	CACNG1	CALM1#CALM3	CCDC85C	CCDC88C	CCDC196	CCNB1IP1	CCNK	CCNYL1	CDC14A	CDC42BPB	CDCA4
CRC_Net_M16 Chr8p	AGPAT5	ANP32C	ASAH1	ATP6V1B2	BIN3	CCAR2	CCDC25	CDCA2	CDRT1	CHMP7	CLN8	CNOT7	DCTN6	DMTN	DOCK5	ELP3	ERI1	ERICH1	ESCO2	EXTL3	FAM160B2	FBXO16	FBXO16#1	FBXO25	FDFT1	FUT10	FZD3	GSR	GTF2E2	INTS9	INTS10	KCTD9	KIF13B	LEPROTL1	LOC286161	LOC100287015	LOC100506990	LOC101927752	LONRF1	MAK16	MCPH1	MFHAS1	MSRA	MTUS1	NEIL2	NUDT18	PBK	PCM1	PINX1
CRC_Net_M17 Chr19 Chr11q Chr16	AAMP	ABCB8	ABHD17A	ACTB	ACTN4	ACY3	ADAM3A	ADAT3	ADGRE5	AES	AGRN	AHDC1	AIP	AKAP8	AKAP8L	AKT1S1	AKT2	ALDH16A1	ALDOA	ALKBH7	AMBRA1	AMIGO1	ANKRD20A5P	AP1B1	AP1M1	AP1M2	AP2S1	AP3D1	AP5B1	APBA3	ARAP1	ARFGAP2	ARHGAP27	ARHGAP33	ARHGAP35	ARHGDIA	ARHGEF11	ARHGEF18	ARMC6	ARMC7	ARRB2	ARSA	ASNA1	ATG2A	ATG4D	ATG9A	ATN1	ATP5D	ATP13A1
CRC_Net_M18 Chr3	ABHD14A-ACY1#ACY1#ABHD14A	ACAA1	ACTL6A	ACTR8	ACVR2B	ADGRL1	ALAS1	AMIGO3#GMPPB	APEH	ARIH2	ATG3	ATG7	ATR	ATRIP	BAP1	BRK1	BRPF1	C17orf53	CCDC12	CCDC51	CDC25A	CDCP1	CEP152	CHCHD4	CHCHD6	CITED1	CMC1	CMSS1	CMTM8	CNOT10	COPS7B	CPNE6	CPOX	CYB561D2	CYB561D2#1	DCAF1	DCP1A	DHX30	DNAJC19	DYNC1LI1	ECE2#EEF1AKMT4-ECE2	EIF1B	EIF2B5	ELP6	EMC3	ENO1-AS1	EXOSC7	GFM1	GLB1
CRC_Net_M19 ChrX	ABCB7	ABCD1	ACOT9	ADGRG1	AIFM1	ALG13	AMMECR1	APEX2	APEX2#1	APOO	APOOL	ARHGEF9	ARMCX3	ARMCX5	ARMCX5-GPRASP2#GPRASP2	ARMCX6	ARSD	ARSE	ASB9	ATP6AP1	ATP6AP2	ATP7A	ATP11C	ATRX	BCAP31	BCLAF3	BEX3	BHLHB9	BRCC3	BRICD5	BRWD3	C1GALT1C1	CA5B#1	CA5BP1	CASK	CCDC22	CCNQ	CD99L2	CDK16	CENPI	CETN2	CHIC1	CHM	CLCN5	CLDN2	CMC4	COX7B	CSTF2	CTPS2
CRC_Net_M20 Chr4	AASDH	ABCE1	ABHD18	ABRAXAS1	ACOX3	ADD1	ADGRA3	ADH5	AGA	AIMP1	ANAPC4	ANAPC10	ANKRD17	AP1AR	APIP	ARAP2	ARFIP1	ATP5I	BBS7	BLOC1S4	BTC	C4orf33	C4orf46	C4orf48	CASP3	CASP6	CAT	CBR4	CCDC96	CCDC150	CCNA2	CDKN2AIP	CENPC	CENPE	CENPU	CEP44	CFAP97	CISD2	CLOCK	CNOT6L	COMMD8	COPS4	COQ2	COX18	CRIPAK	CT62	CTBP1	CTTNBP2NL	DCAF16
CRC_Net_M21 GrowthFactorSignaling	ATF3	BHLHE40	BTG2	CSRNP1	DDIT4	DNAJB1	DUSP1	DUSP2	EGR1	EGR3	ELF3	FOS	FOSB	GDF15	HBEGF	HES1	HSPA1A	HSPA1A#HSPA1B#HSPA1L#HSPA1A	IER2	IER3	JUN	JUNB	KLF6	KLF10	MCL1	NR4A1	NR4A2	PPP1R15A	RHOB	SIK1	TCIM	TRIB1	VEGFA	ZBTB21	ZFP36	ZFP36L2
CRC_Net_M22 GPCR SensoryPerception	AADAC	AATK	ABCA4	ABCB5	ABCC11	ABCD2	ABCG4	ABCG8	ABHD1	ABHD14B	ABI2	ABTB2	ACACB	ACADL	ACMSD	ACOXL	ACR	ACRV1	ACSBG2	ACSM5	ACTA2-AS1	ACTL7A	ACTN2	ACTR1B	ACTRT2	ACVR2B-AS1	ADAD1	ADAM7	ADAM11	ADAM18	ADAM21#ADAM21#ADAM21P1	ADAM23	ADAM29	ADAMTS13	ADAMTS18	ADAMTS20	ADCK1	ADCY10	ADCYAP1R1	ADGRE1	ADGRF3	ADGRG5	ADHFE1	ADIPOQ	ADORA2A-AS1	ADPRH	ADRB1	ADRB2	ADRB3
CRC_Net_M23 Chr7	ABCF2	ABHD11	ACBD4	ACTR3B	ACTR3B#ACTR3B#100290215	ADAP1	ADCK2	AGAP3	AGFG2	AGK	AIMP2	ANKIB1	ANKMY2	AP1S1	AP4M1	ARF5	ARHGEF5	ARL4A	ARMC2-AS1#ATP5J2	ARMC10	ARPC1A	ARPC1B	ASL	ASNS#CZ1P-ASNS	ATP6V0E2	ATP6V1F	AVL9	BAIAP2L1	BAZ1B	BCL7B	BCOR	BET1	BRAT1	BRI3	BUD23	BUD31	BZW2	C1GALT1	C7orf26	C7orf49	C7orf50	C7orf55-LUC7L2#LUC7L2	C12orf66	CAPZA2	CARS	CASP2	CBLL1	CBX3	CCDC126
CRC_Net_M24 Chr17p11-13_TP53	ABR	ACADVL	ACAT2	ACSL3	ACSM1	ADORA2B	ADPRM	ADRA2A	AKAP10	ALDH3A1	ALDH3A2	ALKBH5	ANKFY1	ATPAF2	B9D1	BBS1	BORCS6	C1QBP	C6orf223	C17orf49	C20orf85	CAMTA2	CDRT4	CENPV	CEP89	CHD3	CHRNB1	CLDN7	CLUH	CNN2	COMMD1	COPS3	CRK	CTC1	CTDNEP1	CTNS	CYB5D1	CYB5D2	CYP51A1	DERL2	DHCR7	DHCR24	DHRS7B	DHX33	DLG5	DNAJC4	DPH1#OVCA2#DPH1	DRG2	DVL2
CRC_Net_M25 Chr20p11-13	ABHD12	ACSS1	ANKEF1	AP5S1#LINC01730	APMAP	ATRN	BTBD3	C20orf27	C20orf196	CDC25B	CDS2	CDS2#1	CENPB	CRLS1	CRNKL1	CSNK2A1	CST3	DDRGK1	DSTN	DSTNP2	DTD1	DZANK1	ENTPD6	ESF1	FAM110A	FASTKD5	FERMT1	FKBP1A	GINS1	GPCPD1	GZF1	IDH3B	ITPA	KAT14#KAT14#PET117	KAT14#PET117	KCNN4	KIF16B	KIZ	LOC100131642	LOC100270804	LURAP1L	LZTS3	MAVS	MCM8	MGME1	MKKS	MRPS26	NAA20	NANP
CRC_Net_M26 ImmuneResponse	A1BG	ABI3	ACKR2	ACP2	ACP5	ADA	ADA2	ADAM8	ADAM28	ADAMTSL4	ADAP2	ADCY7	ADGRE2	ADGRE3	ADGRG3	ADORA3#TMIGD3	AIF1	AKNA	ALOX5	ALOX5AP	AMPD3	ANHX	ANKRD13A	ANKRD44	APBB1IP	APOBEC3A_B#APOBEC3A	APOBEC3C	APOBEC3F#1	APOBEC3G	APOC1	APOC2#APOC4-APOC2	APOE	AQP9	ARHGAP9	ARHGAP15	ARHGAP20	ARHGAP25	ARHGAP30	ARHGDIB	ARHGEF6	ARMC8	ARNTL	ASB2	ATP6V0E1	ATP8B4	B2M	BANK1	BATF	BATF3
CRC_Net_M27 Chr5q Haptotaxis SMARCA2-Correlated	AFF4	AGGF1	ALDH7A1	ANKRD36#1	AP3S1	APC	ATOX1	BNIP1	BOD1	BRD8	BTF3	C5orf24	C5orf63	CANX	CCDC112	CCNG1	CCNH	CDC23	CDC42SE2	CDK7	CEP120	CETN3	CHD1	CNOT6	CNOT8	COMMD10	COX7C	CSNK1A1	CSNK1G3	CWC27	DCP2	DCTN4	DDX41	DDX46	DHX29	DIMT1	DMXL1	ETF1	FAM53C	FAM172A	FAM174A	FBXO38	FBXW11	FEM1C	G3BP1	GEMIN5	GIN1	GLRX	GNPDA1
CRC_Net_M28 Chr18	ABHD3	ACAA2	ADGRG6	ADNP2	AFG3L2	ANKRD12	ATP5A1	ATP9B	B4GALT6	C18orf21	C18orf25	C18orf32	CCDC68	CEP70	CEP76	CEP192	CHMP1B	CNDP2	CTDP1	CXXC1	CYB5A	DSC2	DSG2	DYM	ELAC1	ELP2	ENOSF1	EPG5	FAM210A	FECH	GALNT1	GAREM1	HAUS1	HDHD2	HSBP1L1	IER3IP1	IMPA2	IMPACT	INO80C	KDSR	KIAA1468	KISS1R	LINC00909	LINC01963	LIPG	LOC100287572	LPIN2	MALT1	MBD1
CRC_Net_M29 Chr8q	ADCK5	AGO2	ANKRD46	ANKRD46#1	ANO6	ARFGEF1	ARHGAP39	ARHGAP42	ARMC1	ASPH	ASPHD1	ATAD2	ATP6V1C1	ATP6V1H	AUP1	AZIN1	BOP1	C6orf48	C8orf33	C8orf44-SGK3#SGK3	C8orf59	C8orf76#ZHX1-C8orf76	C8orf82	CA3	CA13	CAMLG	CCDC85B	CCNE2	CELF5	CHCHD7	CHD7	CHMP4C	CHRAC1	CNKSR3	COPS5	COQ8A	COX6C	CPNE3	CSPP1	CYC1	CYHR1	DBNDD1	DCAF13	DECR1	DEPTOR	DERL1	DGAT1	DNMT3L	DPY19L4
CRC_Net_M30 Immunoglobulins	ADAMDEC1	AMPD1	BMS1P20	CD27	CD38	CD79A	CD160	CD163L1	CKAP2#1	CKAP2#IGLJ3#IGLV3-19	COL4A4	CPNE5	CYAT1	CYAT1#1	CYAT1#2	DERL3	DNASE1L3	EAF2	ECHDC3	FAM30A	FAM46C	FCRL2	FCRL5	GLCCI1	GNG7	GUSBP11	HERPUD1	IGH	IGHA1	IGHA1#1	IGHA1#2	IGHA2	IGHA2#1	IGHD	IGHG1#ELK2AP	IGHG1#LOC100293559	IGHG1#ZCWPW2	IGHG3	IGHG3#1	IGHM	IGHM#1	IGHM#2	IGHM#IGHG1#IGHM#100133862	IGHV3-23	IGHV3-23#1	IGHV3-48#IGKV3-20	IGK	IGK#1	IGK#2
CRC_Net_M31 Colon_Novel3	ARHGEF5#1	CTAGE8	CTAGE15	LOC101928605#OR2A20P	OR2A4	OR2A7
CRC_Net_M32 InterferonResponse	ACKR4	ADAR	AIM2	APOL1	APOL2	APOL3	APOL4	APOL6	ARPIN	BATF2	BST2	BTN3A1	BTN3A2	BTN3A3	BTN3A3#1	C5orf56	C19orf66	CALCOCO2	CASP10	CBR3	CD47	CMPK2	CX3CL1	CXCL9	CXCL10	CXCL11	DDX58	DDX60	DDX60L	DTX3L	EIF2AK2	EPSTI1	ERAP1	ERAP2	ETV7	FBXO6	GBP1	GBP2	GBP3	GBP4	GRIK1-AS2	GZMB	HCG26	HCP5	HERC5	HERC6	HLA-A	HLA-B	HLA-C
CRC_Net_M33 Chr1p	ABCF3	ACAP3	ACOT7	ADPRHL2	AGL	AGTRAP	AHCYL1	AK2	AKR1A1	AKR7A2	AKR7A3	ALG6	ALG14	ANO8	ARHGEF10L	ARHGEF16	ARHGEF37	ARID1A	ATAD3A	ATAD3B	ATP5F1	ATP6V0B	ATP13A2	ATPIF1	AUNIP	AURKAIP1	BCAS2	BSDC1	C1orf109	C1orf122	C11orf24	CAMTA1	CAMTA1#1	CAPZB	CASP9	CASZ1	CD58	CDC20	CDC42	CDC42EP1	CDCA8	CDK11A	CDK11A#CDK11B#CDK11A	CELSR2	CENPS-CORT#CENPS	CEP85	CEP295	CNKSR1	CNPPD1
CRC_Net_M34 HOXA	FOXG1	GNAS-AS1	HMGA2	HOXA1	HOXA2	HOXA3	HOXA4	HOXA5	HOXA7	HOXA9	HOXA10	HOXA10-HOXA9	HOXA11	HOXA11-AS	HOXA13	IGF2BP2	SKAP2
CRC_Net_M35 Nucleosome	H2BFS	HIST1H1C	HIST1H2AC	HIST1H2AD	HIST1H2AD#1	HIST1H2AE	HIST1H2AH#HIST1H2AG	HIST1H2AJ	HIST1H2AL	HIST1H2BC	HIST1H2BC#HIST1H2BE	HIST1H2BD	HIST1H2BE	HIST1H2BE#HIST1H2BF	HIST1H2BE#HIST1H2BI	HIST1H2BH	HIST1H2BJ	HIST1H2BJ#HIST1H2BG	HIST1H2BK	HIST1H2BM	HIST1H2BO	HIST1H3H#HIST1H3C	HIST1H4H	HIST1H4H#HIST1H4I	HIST2H2AA3#HIST2H2AA3#HIST2H2AA4	HIST2H2BE
CRC_Net_M36 Chr13q	ABHD13	ABRACL	ADAM17	AFDN-DT	AKAP11	ALG5	ANKH	AP3M2	ARHGEF7	ATP7B	ATP11A	BIVM	BORA	BRCA2	C2orf68	C8orf34	C8orf44	CAPS2	CARS2	CBFB	CCDC115	CCDC122	CDADC1	CDC16	CDH17	CDK8	CENPJ	CHAMP1	CHRNB3	CKAP2	CLN5	CLYBL	CNOT11	COG3	COG6	COLQ	COMMD6	CREBZF	CRYL1	CUL4A	DDX5	DEK	DGKH	DGKH#1	DHRS12	DIAPH3	DIS3	DLEU1	DLEU2
CRC_Net_M37 ChrY	DDX3Y	EIF1AY	KDM5D	NLGN4Y	PRKY	RPS4Y1	TTTY2B	TTTY15	TXLNGY	USP9Y	UTY	ZFY
[truncated: 2,393 more columns]
