# Supplementary material for: Parsimonious Gene Correlation Network Analysis (PGCNA): a tool to define modular gene co-expression for refined molecular stratification in cancer
Source: NPJ Syst Biol Appl. 2019 Apr 11;5:13. doi: 10.1038/s41540-019-0090-7 (PMC6459838; doi:10.1038/s41540-019-0090-7)
Supplement: Supplementary file 5 — Supplemental Table 3 [file 41540_2019_90_MOESM5_ESM.xlsx]

## Sheet: M1
Gene Signature	GeneSet	Overlapping	GeneSetSize	DiffExpGenes	randomAvg	randomSD	%Overlap	Enriched	Zscore	probability	FDR	EnrichedGenes
chr9q34	MSigDB_C1	72	191	249	2.78286	1.64676	37.6963	1	42.0323	1.18543e-84	1.26956e-80	AGPAT2|ARPC5L|ASB6|C9ORF16|CAMSAP1|CDK5RAP2|CDK9|DDX31|DENND1A|DOLK|DOLPP1|DPH7|DPM2|EDF1|ENDOG|EXOSC2|FBXW2|FBXW5|FPGS|GAPVD1|GLE1|GOLGA2|GTF3C4|GTF3C5|IER5L|INPP5E|MAN1B1|MAPKAP1|MED22|MED27|MIGA2|MIR600HG|MRPL41|MRPS2|MVB12B|NDOR1|NELFB|NUP188|ODF2|PAXX|PHPT1|PMPCA|POMT1|PPP6C|PSMB7|PSMD5|PTGES2|PTPA|RABL6|RBM18|REXO4|SDCCAG3|SLC27A4|SNAPC4|SPOUT1|SSNA1|SWI5|TBC1D13|TMEM141|TMEM203|TOR1B|TOR2A…
LINDGREN_BLADDER_CANCER_WITH_LOH_IN_CHR9Q	MSigDB_C2	27	115	249	1.67554	1.28067	23.4783	1	19.7744	2.91485e-25	2.34128e-21	ALG2|ARPC5L|C9ORF78|CAMSAP1|CDK5RAP2|CDK9|ENDOG|FAM206A|FBXW2|FKTN|GLE1|KIAA0368|NUP188|PPP6C|PSMB7|PSMD5|PTGR1|PTPN3|RBM18|SLC2A8|SPOUT1|TMEM245|TOR1A|TOR1B|TRIM32|ZBTB34|ZNF79
Human Breast_Larsson07_3085genes (17638893-SuppTable2)	GeneSigDB	75	2134	249	31.0922	5.17831	3.51453	1	8.47917	1.01653e-13	4.66571e-10	A1BG|AAAS|ARF3|ARL6IP4|ARPC5L|ASB6|ATG101|ATOX1|BLVRB|C12ORF10|C9ORF16|C9ORF78|CDK5RAP2|CDKN2AIPNL|CHMP2A|COPZ1|COX14|CYSTM1|DCTN2|DENND1A|DPM2|EDF1|FBXW2|FBXW5|FKTN|GTF3C5|HARS|HARS2|HDHD3|HIGD2A|HINT1|HOXC10|HOXC13|INPP5E|MAPKAP1|MCRS1|MRPL41|MRPS2|MRRF|MYL6|NDUFA2|NDUFA8|NDUFB1|NTMT1|ODF2|ORMDL2|PA2G4|PHPT1|PKIG|PPP1R7|PRAF2|PRKAG1|PRR13|PSMB7|PTGES2|PYM1|RABEPK|RABL6|REXO4|RNF10|RNF41|RPL26L1…
chr12q12	MSigDB_C1	13	54	249	0.786776	0.879152	24.0741	1	13.8921	6.35685e-13	2.55299e-09	CD63|DAZAP2|HOXC10|HOXC11|HOXC13|HOXC4|HOXC5|HOXC6|HOXC8|HOXC9|ORMDL2|PRKAG1|TARBP2
chr12q13	MSigDB_C1	21	194	249	2.82657	1.6595	10.8247	1	10.9512	8.76288e-13	3.12825e-09	AAAS|ARF3|ATG101|COPZ1|CS|DCTN2|DNAJC14|HOTAIR|LINC02381|MCRS1|MFSD5|MYL6|NABP2|PA2G4|PCBP2|PRR13|PYM1|R3HDM2|RNF41|SPRYD4|TMEM106C
chr9q33	MSigDB_C1	12	48	249	0.699356	0.829018	25	1	13.6314	3.07459e-12	9.87835e-09	BSPRY|CDK5RAP2|CUTALP|HDHD3|NDUFA8|RABEPK|SLC2A8|STRBP|SURF1|SURF2|SURF6|ZBTB34
chr5q31	MSigDB_C1	18	162	249	2.36033	1.5179	11.1111	1	10.3035	2.5356e-11	6.78887e-08	CDKN2AIPNL|CYSTM1|EIF4EBP3|FAM53C|HARS|HARS2|HINT1|NDUFA2|PFDN1|SEPT8|SHROOM1|SIL1|SLC35A4|SRA1|TMCO6|UQCRQ|WDR55|ZMAT2
MOOTHA_VOXPHOS	MSigDB_C2	12	72	249	1.04903	1.01462	16.6667	1	10.7932	4.97762e-10	1.14233e-06	COX6A1|COX7C|NDUFA10|NDUFA2|NDUFA4|NDUFA8|NDUFB1|NDUFB4|SURF1|SURF2|TMCO6|UQCRQ
Human Breast_Farmer05_3198genes_basal_apocrine_luminal (15897907-SuppTable2)	GeneSigDB	12	3052	249	44.4674	5.99968	0.393185	0	-5.41152	5.6156e-10	1.20283e-06	BLVRB|BSPRY|CHMP2A|EIF4EBP3|EPB41L4B|HINT1|HOXC10|HOXC6|MRPS2|NDUFA2|SLC24A3|STBD1
intracellular organelle part [GoID:GO:0044446; evidenceTypes:IBA|IC|IDA|IEA|IGI|IMP|IPI|ISS|NAS|TAS]	GeneOntology_CC	168	8426	249	122.766	7.83165	1.99383	1	5.77577	4.10683e-09	7.76167e-06	A1BG|AAAS|ABCB9|AGPAT2|ALAD|ALG2|APOA1|ARF3|ARL6IP4|ARPC5L|ATG101|ATP5B|ATP5G2|ATP5I|ATP6V0E1|B4GALT7|BLOC1S1|BLVRB|BNIP1|C12ORF10|C9ORF78|CAMSAP1|CD63|CDK5RAP2|CDK9|CDKN2AIPNL|CECR2|CHMP2A|COPZ1|COX14|COX6A1|COX7C|CS|CYP2W1|CYSTM1|DAZAP2|DCTN2|DDX31|DENND1A|DIRC2|DNAJC14|DNHD1|DNLZ|DOLK|DOLPP1|DPM2|EDF1|ELP1|EMC3|ETV2|EXOSC2|FAM206A|FITM2|FKTN|FOXB1|FPGS|GLE1|GOLGA2|GTF2E1|GTF3C4|GTF3C5|HARS2|HI…
Disulfide bond	UniProt-Keyword	11	2663	249	38.7997	5.68142	0.413068	0	-4.89309	2.06245e-08	3.68136e-05	A1BG|B4GALT7|CBLN1|CNPY2|LMAN2|MAN1B1|MMP28|MTNR1B|NDUFA2|NDUFA8|PTPRS
organelle part [GoID:GO:0044422; evidenceTypes:IBA|IC|IDA|IEA|IGI|IMP|IPI|ISS|NAS|TAS]	GeneOntology_CC	168	8609	249	125.432	7.83219	1.95145	1	5.43495	2.87163e-08	4.85593e-05	A1BG|AAAS|ABCB9|AGPAT2|ALAD|ALG2|APOA1|ARF3|ARL6IP4|ARPC5L|ATG101|ATP5B|ATP5G2|ATP5I|ATP6V0E1|B4GALT7|BLOC1S1|BLVRB|BNIP1|C12ORF10|C9ORF78|CAMSAP1|CD63|CDK5RAP2|CDK9|CDKN2AIPNL|CECR2|CHMP2A|COPZ1|COX14|COX6A1|COX7C|CS|CYP2W1|CYSTM1|DAZAP2|DCTN2|DDX31|DENND1A|DIRC2|DNAJC14|DNHD1|DNLZ|DOLK|DOLPP1|DPM2|EDF1|ELP1|EMC3|ETV2|EXOSC2|FAM206A|FITM2|FKTN|FOXB1|FPGS|GLE1|GOLGA2|GTF2E1|GTF3C4|GTF3C5|HARS2|HI…
respiratory chain [GoID:GO:0070469; evidenceTypes:IBA|IC|IDA|IEA|IMP|ISS|NAS|TAS]	GeneOntology_CC	11	84	249	1.22387	1.09553	13.0952	1	8.92366	3.66476e-08	5.60691e-05	COX6A1|COX7C|HIGD2A|NDUFA10|NDUFA2|NDUFA4|NDUFA8|NDUFB1|NDUFB4|SURF1|UQCRQ
signaling [GoID:GO:0023052; evidenceTypes:IBA|IC|IDA|IEA|IEP|IGI|IMP|IPI|ISS|NAS|TAS]	GeneOntology_BP	43	5549	249	80.8485	7.33521	0.774914	0	-5.15984	4.04731e-08	5.91073e-05	AGPAT2|APOA1|ARF3|ASB6|ATP6V0E1|CBLN1|CCK|CD63|CDKN2AIPNL|CNPY2|DENND1A|DNAJC25-GNG10|ELP1|ETV2|FKTN|GAPVD1|HINT1|MAPKAP1|MTNR1B|MVB12B|PHPT1|PKIG|PORCN|PRKAG1|PSMB7|PSMD5|PSMD9|PTPN3|PTPRS|RNF41|RPA3|RPS27L|SCAI|SLC2A8|SLC35F6|SOGA1|SRA1|SSNA1|STK32C|TOR1A|TRAF2|TRIM32|ULK1
REACTOME_RESPIRATORY_ELECTRON_TRANSPORT_ATP_SYNTHESIS_BY_CHEMIOSMOTIC_COUPLING_AND_HEAT_PRODUCTION_BY_UNCOUPLING_PROTEINS_	MSigDB_C2	10	67	249	0.976185	0.978901	14.9254	1	9.21831	4.30773e-08	6.01753e-05	COX6A1|COX7C|NDUFA10|NDUFA2|NDUFA4|NDUFA8|NDUFB1|NDUFB4|UCP3|UQCRQ
MORF_PSMC1	MSigDB_C4	15	184	249	2.68087	1.61664	8.15217	1	7.62022	8.31515e-08	0.000110153	ARF3|ATOX1|ATP6V0E1|C9ORF16|COX6A1|DCTN2|HARS2|NDUFA2|NDUFB1|PPP1R7|PPP6C|PSMD9|PTPA|SSNA1|URM1
cell communication [GoID:GO:0007154; evidenceTypes:IBA|IC|IDA|IEA|IEP|IGI|IMP|IPI|ISS|NAS|TAS]	GeneOntology_BP	44	5558	249	80.9796	7.33829	0.791652	0	-5.03927	8.57114e-08	0.000110153	AGPAT2|APOA1|ARF3|ASB6|ATP6V0E1|CBLN1|CCK|CD63|CDKN2AIPNL|CNPY2|DENND1A|DNAJC25-GNG10|ELP1|ETV2|FKTN|FOXB1|GAPVD1|HINT1|MAPKAP1|MTNR1B|MVB12B|PHPT1|PKIG|PORCN|PRKAG1|PSMB7|PSMD5|PSMD9|PTPN3|PTPRS|RNF41|RPA3|RPS27L|SCAI|SLC2A8|SLC35F6|SOGA1|SRA1|SSNA1|STK32C|TOR1A|TRAF2|TRIM32|ULK1
inner mitochondrial membrane protein complex [GoID:GO:0098800; evidenceTypes:IBA|IC|IDA|IEA|IGI|IMP|IPI|ISS|NAS|TAS]	GeneOntology_CC	12	114	249	1.66097	1.27513	10.5263	1	8.10824	1.04256e-07	0.000128832	ATP5B|ATP5G2|ATP5I|COX6A1|COX7C|NDUFA10|NDUFA2|NDUFA4|NDUFA8|NDUFB1|NDUFB4|UQCRQ
proton transport [GoID:GO:0015992; evidenceTypes:IBA|IDA|IEA|IGI|IMP|ISS|NAS|TAS]	GeneOntology_BP	13	143	249	2.0835	1.42691	9.09091	1	7.65043	1.74241e-07	0.000199935	ATP5B|ATP5G2|ATP5I|ATP6V0E1|COX6A1|COX7C|NDUFA4|SLC25A3|SLC2A8|SLC35A4|SURF1|UCP3|UQCRQ
mitochondrial respiratory chain [GoID:GO:0005746; evidenceTypes:IBA|IC|IDA|IEA|IMP|ISS|NAS|TAS]	GeneOntology_CC	10	78	249	1.13645	1.05586	12.8205	1	8.39459	1.89962e-07	0.000210458	COX6A1|COX7C|NDUFA10|NDUFA2|NDUFA4|NDUFA8|NDUFB1|NDUFB4|SURF1|UQCRQ
STARK_PREFRONTAL_CORTEX_22Q11_DELETION_DN	MSigDB_C2	24	486	249	7.08098	2.6038	4.93827	1	6.49782	1.96711e-07	0.000210671	ALAD|ARPC5L|ATOX1|BNIP1|C9ORF16|CNPY2|COX14|COX7C|CYSTM1|DPM2|GOLGA2|HIGD2A|MRPL41|MRPL57|NDUFA2|NDUFA8|PRAF2|RABL6|SLC27A4|SRA1|STRBP|TMEM44|UBAC1|WDR45
hydrogen transport [GoID:GO:0006818; evidenceTypes:IBA|IDA|IEA|IGI|IMP|ISS|NAS|TAS]	GeneOntology_BP	13	145	249	2.11264	1.43677	8.96552	1	7.57765	2.05044e-07	0.000212512	ATP5B|ATP5G2|ATP5I|ATP6V0E1|COX6A1|COX7C|NDUFA4|SLC25A3|SLC2A8|SLC35A4|SURF1|UCP3|UQCRQ
mitochondrial inner membrane [GoID:GO:0005743; evidenceTypes:IBA|IC|IDA|IEA|IMP|IPI|ISS|NAS|TAS]	GeneOntology_CC	23	458	249	6.67303	2.52981	5.02183	1	6.45383	2.6652e-07	0.000259485	ATP5B|ATP5G2|ATP5I|COX6A1|COX7C|FPGS|HIGD2A|LDHD|MRPL22|MRPL41|MRPL57|MRPS2|NDUFA10|NDUFA2|NDUFA4|NDUFA8|NDUFB1|NDUFB4|PMPCA|SLC25A3|SURF1|UCP3|UQCRQ
REACTOME_TCA_CYCLE_AND_RESPIRATORY_ELECTRON_TRANSPORT	MSigDB_C2	11	102	249	1.48613	1.20658	10.7843	1	7.88502	2.79119e-07	0.000263759	COX6A1|COX7C|CS|NDUFA10|NDUFA2|NDUFA4|NDUFA8|NDUFB1|NDUFB4|UCP3|UQCRQ
REACTOME_RESPIRATORY_ELECTRON_TRANSPORT	MSigDB_C2	9	64	249	0.932475	0.956818	14.0625	1	8.43162	3.50894e-07		COX6A1|COX7C|NDUFA10|NDUFA2|NDUFA4|NDUFA8|NDUFB1|NDUFB4|UQCRQ
MORF_AP2M1	MSigDB_C4	15	208	249	3.03054	1.71762	7.21154	1	6.96863	4.11118e-07		ARF3|ATOX1|C9ORF16|COX6A1|COX7C|DAZAP2|DCTN2|NDUFA2|PCBP2|PPP1R7|PSMB7|PTPA|SLC25A3|SSNA1|URM1
Human Breast_Dairkee04_479genes (15260889-TableS2a)	GeneSigDB	20	366	249	5.33259	2.26774	5.46448	1	6.46784	4.44603e-07		CS|DPM2|EPB41L4B|GTF3C4|MRPL41|MRPS2|NDUFA10|ODF2|PA2G4|PAXX|PMPCA|PPP6C|PSMD5|PXMP2|RABL6|RPA3|SSNA1|WDR34|WDR5|ZDHHC12
signal transducer activity [GoID:GO:0004871; evidenceTypes:IBA|IC|IDA|IEA|IGI|IMP|IPI|ISS|NAS|TAS]	GeneOntology_MF	6	1838	249	26.7795	4.8531	0.326442	0	-4.2817	5.15004e-07		APOA1|CCK|DNAJC25-GNG10|ELP1|MTNR1B|TRAF2
hydrogen ion transmembrane transport [GoID:GO:1902600; evidenceTypes:IBA|IDA|IEA|IGI|IMP|ISS|NAS|TAS]	GeneOntology_BP	12	133	249	1.9378	1.37652	9.02256	1	7.30987	5.6726e-07	0.000455637	ATP5B|ATP5G2|ATP5I|ATP6V0E1|COX6A1|COX7C|NDUFA4|SLC25A3|SLC2A8|SLC35A4|SURF1|UQCRQ
Respiratory chain	UniProt-Keyword	8	51	249	0.743066	0.854457	15.6863	1	8.49303	6.72808e-07	0.000527235	HIGD2A|NDUFA10|NDUFA2|NDUFA4|NDUFA8|NDUFB1|NDUFB4|UQCRQ
mitochondrial protein complex [GoID:GO:0098798; evidenceTypes:IBA|IC|IDA|IEA|IGI|IMP|IPI|ISS|NAS|TAS]	GeneOntology_CC	12	136	249	1.98151	1.39184	8.82353	1	7.19803	7.21675e-07	0.000552064	ATP5B|ATP5G2|ATP5I|COX6A1|COX7C|NDUFA10|NDUFA2|NDUFA4|NDUFA8|NDUFB1|NDUFB4|UQCRQ
respiratory chain complex [GoID:GO:0098803; evidenceTypes:IBA|IC|IDA|IEA|IMP|ISS|NAS|TAS]	GeneOntology_CC	9	71	249	1.03446	1.00758	12.6761	1	7.90561	8.6838e-07	0.000648841	COX6A1|COX7C|NDUFA10|NDUFA2|NDUFA4|NDUFA8|NDUFB1|NDUFB4|UQCRQ
ATP metabolic process [GoID:GO:0046034; evidenceTypes:IBA|IC|IDA|IEA|IGI|IMP|ISS|NAS|TAS]	GeneOntology_BP	16	253	249	3.68619	1.8918	6.32411	1	6.50903	9.82553e-07	0.000717464	AAAS|ATP5B|ATP5G2|ATP5I|COX6A1|COX7C|NDUFA10|NDUFA2|NDUFA4|NDUFA8|NDUFB1|NDUFB4|NUP188|PRKAG1|SURF1|UQCRQ
receptor activity [GoID:GO:0004872; evidenceTypes:IBA|IC|IDA|IEA|IGI|IMP|IPI|ISS|NAS|TAS]	GeneOntology_MF	4	1526	249	22.2337	4.46705	0.262123	0	-4.08182	1.16764e-06	0.000818891	APOA1|CCK|MTNR1B|SRA1
MODULE_62	MSigDB_C4	9	74	249	1.07817	1.02856	12.1622	1	7.70189	1.24071e-06	0.000848147	ATP6V0E1|COX6A1|COX7C|NDUFA2|NDUFA4|NDUFB1|SLC25A3|SURF1|UQCRQ
hydrogen ion transmembrane transporter activity [GoID:GO:0015078; evidenceTypes:IBA|IDA|IEA|IGI|IMP|ISS|NAS|TAS]	GeneOntology_MF	11	120	249	1.74839	1.30802	9.16667	1	7.07298	1.44434e-06	0.000947045	ATP5B|ATP5G2|ATP5I|ATP6V0E1|COX6A1|COX7C|NDUFA4|SLC25A3|SLC2A8|SLC35A4|SURF1
signal transduction [GoID:GO:0007165; evidenceTypes:IBA|IC|IDA|IEA|IEP|IGI|IMP|IPI|ISS|NAS|TAS]	GeneOntology_BP	42	5103	249	74.3503	7.16888	0.823045	0	-4.51261	1.49146e-06	0.000958385	AGPAT2|APOA1|ARF3|ASB6|ATP6V0E1|CBLN1|CCK|CD63|CDKN2AIPNL|CNPY2|DENND1A|DNAJC25-GNG10|ELP1|ETV2|FKTN|GAPVD1|HINT1|MAPKAP1|MTNR1B|MVB12B|PHPT1|PKIG|PORCN|PRKAG1|PSMB7|PSMD5|PSMD9|PTPN3|PTPRS|RNF41|RPA3|RPS27L|SCAI|SLC2A8|SLC35F6|SOGA1|SRA1|SSNA1|STK32C|TRAF2|TRIM32|ULK1
KEGG_OXIDATIVE_PHOSPHORYLATION	MSigDB_C2	10	98	249	1.42785	1.18282	10.2041	1	7.24721	1.63879e-06	0.00101255	ATP6V0E1|COX6A1|COX7C|NDUFA10|NDUFA2|NDUFA4|NDUFA8|NDUFB1|NDUFB4|UQCRQ
organelle inner membrane [GoID:GO:0019866; evidenceTypes:IBA|IC|IDA|IEA|IMP|IPI|ISS|NAS|TAS]	GeneOntology_CC	23	510	249	7.43066	2.66539	4.5098	1	5.8413	1.71068e-06	0.00103703	ATP5B|ATP5G2|ATP5I|COX6A1|COX7C|FPGS|HIGD2A|LDHD|MRPL22|MRPL41|MRPL57|MRPS2|NDUFA10|NDUFA2|NDUFA4|NDUFA8|NDUFB1|NDUFB4|PMPCA|SLC25A3|SURF1|UCP3|UQCRQ
intracellular part [GoID:GO:0044424; evidenceTypes:IBA|IC|IDA|IEA|IGI|IMP|IPI|ISS|NAS|TAS]	GeneOntology_CC	215	12672	249	184.63	6.85833	1.69665	1	4.42818	1.8221e-06	0.00106441	A1BG|AAAS|ABCB9|AGPAT2|ALAD|ALG2|APOA1|ARF3|ARL6IP4|ARPC5L|ASB6|ATG101|ATOX1|ATP5B|ATP5G2|ATP5I|ATP6V0E1|B4GALT7|BLOC1S1|BLVRB|BNIP1|BSPRY|C12ORF10|C9ORF78|CAMSAP1|CCK|CD63|CDK5R2|CDK5RAP2|CDK9|CDKN2AIPNL|CECR2|CHMP2A|CNPY2|COPZ1|COX14|COX6A1|COX7C|CS|CYP2W1|CYSTM1|DAZAP2|DCTN2|DDX31|DENND1A|DIRC2|DNAJC14|DNAJC25-GNG10|DNHD1|DNLZ|DOLK|DOLPP1|DPM2|EDF1|EIF4EBP3|ELP1|EMC3|ENDOG|EPB41L4B|ETV2|EXOSC2…
oxidative phosphorylation [GoID:GO:0006119; evidenceTypes:IBA|IC|IDA|IEA|IMP|ISS|NAS|TAS]	GeneOntology_BP	10	99	249	1.44242	1.1888	10.101	1	7.19848	1.79986e-06	0.00106441	COX6A1|COX7C|NDUFA10|NDUFA2|NDUFA4|NDUFA8|NDUFB1|NDUFB4|SURF1|UQCRQ
mitochondrial ATP synthesis coupled electron transport [GoID:GO:0042775; evidenceTypes:IBA|IC|IDA|IEA|IMP|NAS|TAS]	GeneOntology_BP	9	78	249	1.13645	1.05586	11.5385	1	7.44749	1.94614e-06	0.00111656	COX6A1|COX7C|NDUFA10|NDUFA2|NDUFA4|NDUFA8|NDUFB1|NDUFB4|UQCRQ
ATP synthesis coupled electron transport [GoID:GO:0042773; evidenceTypes:IBA|IC|IDA|IEA|IMP|NAS|TAS]	GeneOntology_BP	9	79	249	1.15102	1.06258	11.3924	1	7.38671	2.16875e-06	0.00120354	COX6A1|COX7C|NDUFA10|NDUFA2|NDUFA4|NDUFA8|NDUFB1|NDUFB4|UQCRQ
Mouse StemCell_Chambers07_1521genes (17676974-TableS2)	GeneSigDB	35	1023	249	14.905	3.71611	3.42131	1	5.40753	2.17266e-06	0.00120354	ALAD|ARL6IP4|BNIP1|C12ORF10|CAMSAP1|COX6A1|COX7C|DENND1A|DPM2|EDF1|FBXW2|GTF3C5|HIGD2A|HINT1|MCRS1|MRPL22|MRPL41|MRPL57|MVB12B|NDUFA8|NTMT1|PMPCA|PTPRS|RABEPK|SRA1|SSNA1|SURF1|TARBP2|TMEM141|TOR1A|TOR1B|UBAC1|UQCRQ|WDR45|ZDHHC12
signaling receptor activity [GoID:GO:0038023; evidenceTypes:IBA|IC|IDA|IEA|IGI|IMP|IPI|ISS|NAS|TAS]	GeneOntology_MF	3	1343	249	19.5674	4.21522	0.22338	0	-3.93038	2.29921e-06	0.00125205	APOA1|CCK|MTNR1B
chr9q31	MSigDB_C1	7	43	249	0.626507	0.784768	16.2791	1	8.1215	2.63926e-06	0.00141328	ALG2|DNAJC25-GNG10|ELP1|FAM206A|FKTN|PTPN3|TMEM245
HALLMARK_OXIDATIVE_PHOSPHORYLATION	MSigDB_H	13	183	249	2.6663	1.61229	7.10383	1	6.40935	2.91503e-06	0.00153536	ATP6V0E1|COX6A1|COX7C|CS|NDUFA2|NDUFA4|NDUFA8|NDUFB1|NDUFB4|PMPCA|SLC25A3|SURF1|UQCRQ
mitochondrial envelope [GoID:GO:0005740; evidenceTypes:IBA|IC|IDA|IEA|IMP|IPI|ISS|NAS|TAS]	GeneOntology_CC	27	693	249	10.097	3.08981	3.8961	1	5.47057	3.39439e-06	0.00173108	ATP5B|ATP5G2|ATP5I|BLOC1S1|COX14|COX6A1|COX7C|FPGS|HIGD2A|LDHD|MIGA2|MRPL22|MRPL41|MRPL57|MRPS2|NDUFA10|NDUFA2|NDUFA4|NDUFA8|NDUFB1|NDUFB4|PMPCA|SLC25A3|SURF1|UCP3|ULK1|UQCRQ
mitochondrial membrane part [GoID:GO:0044455; evidenceTypes:IBA|IC|IDA|IEA|IMP|IPI|ISS|NAS|TAS]	GeneOntology_CC	13	186	249	2.71001	1.6253	6.98925	1	6.33112	3.48991e-06	0.00174968	ATP5B|ATP5G2|ATP5I|COX6A1|COX7C|NDUFA10|NDUFA2|NDUFA4|NDUFA8|NDUFB1|NDUFB4|SURF1|UQCRQ
mitochondrial membrane [GoID:GO:0031966; evidenceTypes:IBA|IC|IDA|IEA|IMP|IPI|ISS|NAS|TAS]	GeneOntology_CC	26	654	249	9.52873	3.00518	3.97554	1	5.48096	3.62735e-06	0.00176547	ATP5B|ATP5G2|ATP5I|COX14|COX6A1|COX7C|FPGS|HIGD2A|LDHD|MIGA2|MRPL22|MRPL41|MRPL57|MRPS2|NDUFA10|NDUFA2|NDUFA4|NDUFA8|NDUFB1|NDUFB4|PMPCA|SLC25A3|SURF1|UCP3|ULK1|UQCRQ
purine ribonucleoside triphosphate metabolic process [GoID:GO:0009205; evidenceTypes:IBA|IC|IDA|IEA|IGI|IMP|ISS|NAS|TAS]	GeneOntology_BP	16	280	249	4.07958	1.98859	5.71429	1	5.9944	3.68161e-06	0.00176547	AAAS|ATP5B|ATP5G2|ATP5I|COX6A1|COX7C|NDUFA10|NDUFA2|NDUFA4|NDUFA8|NDUFB1|NDUFB4|NUP188|PRKAG1|SURF1|UQCRQ
GSE38681_WT_VS_LYL1_KO_LYMPHOID_PRIMED_MULTIPOTENT_PROGENITOR_UP	MSigDB_C7	13	188	249	2.73915	1.63392	6.91489	1	6.27989	3.92693e-06	0.00185542	ASB6|ATG101|DAZAP2|HARS2|IER5L|MED22|OGFOD2|SLC25A3|TARBP2|THAP4|TMEM203|TOR2A|WDR45
intracellular organelle [GoID:GO:0043229; evidenceTypes:IBA|IC|IDA|IEA|IGI|IMP|IPI|ISS|NAS|TAS]	GeneOntology_CC	195	11155	249	162.528	7.4581	1.7481	1	4.35399	4.45075e-06	0.00207244	A1BG|AAAS|ABCB9|AGPAT2|ALAD|ALG2|APOA1|ARF3|ARL6IP4|ARPC5L|ATG101|ATP5B|ATP5G2|ATP5I|ATP6V0E1|B4GALT7|BLOC1S1|BLVRB|BNIP1|C12ORF10|C9ORF78|CAMSAP1|CCK|CD63|CDK5RAP2|CDK9|CDKN2AIPNL|CECR2|CHMP2A|CNPY2|COPZ1|COX14|COX6A1|COX7C|CS|CYP2W1|CYSTM1|DAZAP2|DCTN2|DDX31|DENND1A|DIRC2|DNAJC14|DNHD1|DNLZ|DOLK|DOLPP1|DPM2|EDF1|ELP1|EMC3|ENDOG|EPB41L4B|ETV2|EXOSC2|FAM206A|FAM220A|FITM2|FKTN|FOXB1|FPGS|GAPVD1|G…
ribonucleoside triphosphate metabolic process [GoID:GO:0009199; evidenceTypes:IBA|IC|IDA|IEA|IGI|IMP|ISS|NAS|TAS]	GeneOntology_BP	16	285	249	4.15243	2.00597	5.61404	1	5.90615	4.61689e-06	0.00211909	AAAS|ATP5B|ATP5G2|ATP5I|COX6A1|COX7C|NDUFA10|NDUFA2|NDUFA4|NDUFA8|NDUFB1|NDUFB4|NUP188|PRKAG1|SURF1|UQCRQ
purine nucleoside triphosphate metabolic process [GoID:GO:0009144; evidenceTypes:IBA|IC|IDA|IEA|IGI|IMP|ISS|NAS|TAS]	GeneOntology_BP	16	287	249	4.18157	2.01288	5.57491	1	5.87141	5.04706e-06	0.0022839	AAAS|ATP5B|ATP5G2|ATP5I|COX6A1|COX7C|NDUFA10|NDUFA2|NDUFA4|NDUFA8|NDUFB1|NDUFB4|NUP188|PRKAG1|SURF1|UQCRQ
intracellular membrane-bounded organelle [GoID:GO:0043231; evidenceTypes:IBA|IC|IDA|IEA|IGI|IMP|IPI|ISS|NAS|TAS]	GeneOntology_CC	175	9673	249	140.935	7.76386	1.80916	1	4.38765	5.37899e-06	0.0024003	AAAS|ABCB9|AGPAT2|ALAD|ALG2|APOA1|ARF3|ARL6IP4|ATG101|ATP5B|ATP5G2|ATP5I|B4GALT7|BLOC1S1|BLVRB|BNIP1|C12ORF10|C9ORF78|CCK|CD63|CDK5RAP2|CDK9|CDKN2AIPNL|CECR2|CHMP2A|CNPY2|COPZ1|COX14|COX6A1|COX7C|CS|CYP2W1|DAZAP2|DDX31|DENND1A|DIRC2|DNAJC14|DNLZ|DOLK|DOLPP1|DPM2|EDF1|ELP1|EMC3|ENDOG|ETV2|EXOSC2|FAM206A|FAM220A|FITM2|FKTN|FOXB1|FPGS|GLE1|GOLGA2|GTF2E1|GTF3C4|GTF3C5|HARS|HARS2|HDHD3|HIGD2A|HINT1|HO…
MORF_PPP2R4	MSigDB_C4	7	48	249	0.699356	0.829018	14.5833	1	7.60013	5.66798e-06	0.00242809	ATOX1|C9ORF16|CNPY2|NDUFB1|PPP1R7|PTPA|URM1
cytoplasm [GoID:GO:0005737; evidenceTypes:IBA|IC|IDA|IEA|IGI|IMP|IPI|ISS|NAS|TAS]	GeneOntology_CC	183	10269	249	149.619	7.67134	1.78206	1	4.35145	5.60685e-06	0.00242809	A1BG|AAAS|ABCB9|AGPAT2|ALAD|ALG2|APOA1|ARF3|ARPC5L|ASB6|ATG101|ATOX1|ATP5B|ATP5G2|ATP5I|ATP6V0E1|B4GALT7|BLOC1S1|BLVRB|BNIP1|BSPRY|C12ORF10|C9ORF78|CAMSAP1|CCK|CD63|CDK5R2|CDK5RAP2|CDK9|CHMP2A|CNPY2|COPZ1|COX14|COX6A1|COX7C|CS|CYP2W1|CYSTM1|DAZAP2|DCTN2|DDX31|DENND1A|DIRC2|DNAJC14|DNHD1|DNLZ|DOLK|DOLPP1|DPM2|EDF1|EIF4EBP3|ELP1|EMC3|ENDOG|EPB41L4B|EXOSC2|FAM19A2|FBXW2|FBXW5|FITM2|FKTN|FPGS|GAPVD1|…
cellular respiration [GoID:GO:0045333; evidenceTypes:IBA|IC|IDA|IEA|IGI|IMP|ISS|NAS|TAS]	GeneOntology_BP	12	165	249	2.40404	1.53176	7.27273	1	6.26468	5.53513e-06	0.00242809	BLOC1S1|COX6A1|COX7C|CS|NDUFA10|NDUFA2|NDUFA4|NDUFA8|NDUFB1|NDUFB4|SURF1|UQCRQ
chr9q32	MSigDB_C1	6	33	249	0.480807	0.687688	18.1818	1	8.02572	7.17293e-06	0.00288074	ALAD|KIAA0368|MRRF|PTGR1|TOR1A|TRIM32
purine nucleoside monophosphate metabolic process [GoID:GO:0009126; evidenceTypes:IBA|IC|IDA|IEA|IGI|IMP|ISS|NAS|TAS]	GeneOntology_BP	16	295	249	4.29813	2.04025	5.42373	1	5.7355	7.14967e-06	0.00288074	AAAS|ATP5B|ATP5G2|ATP5I|COX6A1|COX7C|NDUFA10|NDUFA2|NDUFA4|NDUFA8|NDUFB1|NDUFB4|NUP188|PRKAG1|SURF1|UQCRQ
purine ribonucleoside monophosphate metabolic process [GoID:GO:0009167; evidenceTypes:IBA|IC|IDA|IEA|IGI|IMP|ISS|NAS|TAS]	GeneOntology_BP	16	295	249	4.29813	2.04025	5.42373	1	5.7355	7.14967e-06	0.00288074	AAAS|ATP5B|ATP5G2|ATP5I|COX6A1|COX7C|NDUFA10|NDUFA2|NDUFA4|NDUFA8|NDUFB1|NDUFB4|NUP188|PRKAG1|SURF1|UQCRQ
envelope [GoID:GO:0031975; evidenceTypes:IBA|IC|IDA|IEA|IMP|IPI|ISS|NAS|TAS]	GeneOntology_CC	35	1084	249	15.7938	3.81803	3.22878	1	5.0304	7.80205e-06	0.00305698	AAAS|ATP5B|ATP5G2|ATP5I|BLOC1S1|BNIP1|CHMP2A|COX14|COX6A1|COX7C|FPGS|GLE1|HIGD2A|LDHD|MIGA2|MRPL22|MRPL41|MRPL57|MRPS2|NDUFA10|NDUFA2|NDUFA4|NDUFA8|NDUFB1|NDUFB4|NUP188|PMPCA|SCAI|SLC25A3|SURF1|TOR1A|TOR1B|UCP3|ULK1|UQCRQ
organelle envelope [GoID:GO:0031967; evidenceTypes:IBA|IC|IDA|IEA|IMP|IPI|ISS|NAS|TAS]	GeneOntology_CC	35	1084	249	15.7938	3.81803	3.22878	1	5.0304	7.80205e-06	0.00305698	AAAS|ATP5B|ATP5G2|ATP5I|BLOC1S1|BNIP1|CHMP2A|COX14|COX6A1|COX7C|FPGS|GLE1|HIGD2A|LDHD|MIGA2|MRPL22|MRPL41|MRPL57|MRPS2|NDUFA10|NDUFA2|NDUFA4|NDUFA8|NDUFB1|NDUFB4|NUP188|PMPCA|SCAI|SLC25A3|SURF1|TOR1A|TOR1B|UCP3|ULK1|UQCRQ
Blood_Module-3.7_Undetermined	SignatureDB	15	267	249	3.89017	1.94263	5.61798	1	5.71896	9.1277e-06	0.0035333	ALG2|CDK5RAP2|CNPY2|COX14|DPH7|FAM220A|ICMT|MRPL41|NDUFB1|PHPT1|RPA3|RPL26L1|RPS27L|SLC35F6|TMEM203
Mouse Lung_not_cancer_Woodruff05_2371genes (16166618-SuppTable4)	GeneSigDB	5	1490	249	21.7092	4.41915	0.33557	0	-3.78109	9.39754e-06	0.00359445	ALG2|KIF13A|ODF2|PTGR1|UCP3
nucleoside triphosphate metabolic process [GoID:GO:0009141; evidenceTypes:IBA|IC|IDA|IEA|IGI|IMP|ISS|NAS|TAS]	GeneOntology_BP	16	305	249	4.44383	2.07393	5.2459	1	5.57212	1.08595e-05	0.00406999	AAAS|ATP5B|ATP5G2|ATP5I|COX6A1|COX7C|NDUFA10|NDUFA2|NDUFA4|NDUFA8|NDUFB1|NDUFB4|NUP188|PRKAG1|SURF1|UQCRQ
respiratory electron transport chain [GoID:GO:0022904; evidenceTypes:IBA|IC|IDA|IEA|IMP|ISS|NAS|TAS]	GeneOntology_BP	9	96	249	1.39871	1.17076	9.375	1	6.49263	1.10209e-05	0.00406999	COX6A1|COX7C|NDUFA10|NDUFA2|NDUFA4|NDUFA8|NDUFB1|NDUFB4|UQCRQ
Glycoprotein	UniProt-Keyword	27	3629	249	52.8743	6.40642	0.744007	0	-4.0388	1.09078e-05	0.00406999	A1BG|APOA1|B4GALT7|CBLN1|CD63|CDH7|CYP2W1|DIRC2|FKTN|LMAN2|MMP28|MTNR1B|POMT1|POPDC2|PTPRS|RABL6|SFTA2|SIL1|SLC24A3|SLC2A8|SLC35F6|SLC6A18|TMEM106C|TMEM245|TOR1A|TOR1B|TOR2A
ribonucleoside monophosphate metabolic process [GoID:GO:0009161; evidenceTypes:IBA|IC|IDA|IEA|IGI|IMP|ISS|NAS|TAS]	GeneOntology_BP	16	306	249	4.4584	2.07726	5.22876	1	5.55616	1.13116e-05	0.00411866	AAAS|ATP5B|ATP5G2|ATP5I|COX6A1|COX7C|NDUFA10|NDUFA2|NDUFA4|NDUFA8|NDUFB1|NDUFB4|NUP188|PRKAG1|SURF1|UQCRQ
LOPEZ_MBD_TARGETS	MSigDB_C2	31	919	249	13.3898	3.53354	3.37323	1	4.98375	1.16245e-05	0.00414982	AGPAT2|ARL6IP4|BLVRB|CD63|DAZAP2|DPH7|FBXW2|GLE1|GTF3C4|HOXC4|MED22|MED27|MRRF|PA2G4|PAXX|PCBP2|PMPCA|PPP6C|PSMB7|PSMD9|RPS27L|SDCCAG3|SERINC2|SLC2A8|SOGA1|SRA1|SSNA1|UBAC1|URM1|WDR45|ZNF79
multicellular organismal process [GoID:GO:0032501; evidenceTypes:IBA|IC|IDA|IEA|IEP|IGI|IMP|ISS|NAS|TAS]	GeneOntology_BP	59	6191	249	90.2024	7.52934	0.952996	0	-4.14411	1.32313e-05	0.00462344	AAAS|AGPAT2|APOA1|ATP5B|BLOC1S1|CAMSAP1|CBLN1|CCK|CDK5R2|CDK5RAP2|CDK9|CECR2|CNPY2|CRYBA2|EDF1|ENDOG|EPB41L4B|ETV2|FKTN|FOXB1|FPGS|GTF3C5|HOXC10|HOXC11|HOXC13|HOXC4|HOXC5|HOXC6|HOXC8|HOXC9|MAPKAP1|MED27|MIGA2|MYL6|NUP188|ODF2|PCBP2|POMT1|POPDC2|PRKAG1|PSMB7|PSMD5|PSMD9|PTPN3|PTPRS|RNF10|RNF41|SLC27A4|SLC2A8|STRBP|TARBP2|TMEM203|TOR1A|TRAF2|TRIM32|UCP3|ULK1|UQCRQ|WDR5
Cell membrane	UniProt-Keyword	15	2515	249	36.6434	5.54953	0.596421	0	-3.90003	1.3239e-05	0.00462344	CBLN1|CD63|CDH7|CDK5R2|CYP2W1|DENND1A|INPP5E|MAPKAP1|MFSD5|MTNR1B|POPDC2|PTPN3|PTPRS|SLC2A8|ZMYND19
NADH dehydrogenase (quinone) activity [GoID:GO:0050136; evidenceTypes:IDA|IEA|IMP|NAS]	GeneOntology_MF	6	37	249	0.539087	0.728089	16.2162	1	7.50034	1.43394e-05	0.00485962	NDUFA10|NDUFA2|NDUFA4|NDUFA8|NDUFB1|NDUFB4
NADH dehydrogenase (ubiquinone) activity [GoID:GO:0008137; evidenceTypes:IDA|IEA|IMP|NAS]	GeneOntology_MF	6	37	249	0.539087	0.728089	16.2162	1	7.50034	1.43394e-05	0.00485962	NDUFA10|NDUFA2|NDUFA4|NDUFA8|NDUFB1|NDUFB4
Mitochondrion inner membrane	UniProt-Keyword	14	244	249	3.55506	1.85835	5.7377	1	5.62056	1.43691e-05	0.00485962	COX6A1|COX7C|FPGS|HIGD2A|NDUFA2|NDUFA4|NDUFA8|NDUFB1|NDUFB4|PMPCA|SLC25A3|SURF1|UCP3|UQCRQ
membrane-bounded organelle [GoID:GO:0043227; evidenceTypes:IBA|IC|IDA|IEA|IGI|IMP|IPI|ISS|NAS|TAS]	GeneOntology_CC	194	11217	249	163.431	7.43963	1.72952	1	4.10896	1.45978e-05	0.00488556	A1BG|AAAS|ABCB9|AGPAT2|ALAD|ALG2|APOA1|ARF3|ARL6IP4|ARPC5L|ATG101|ATP5B|ATP5G2|ATP5I|ATP6V0E1|B4GALT7|BLOC1S1|BLVRB|BNIP1|C12ORF10|C9ORF78|CCK|CD63|CDK5RAP2|CDK9|CDKN2AIPNL|CECR2|CHMP2A|CNPY2|COPZ1|COX14|COX6A1|COX7C|CS|CYP2W1|CYSTM1|DAZAP2|DCTN2|DDX31|DENND1A|DIRC2|DNAJC14|DNHD1|DNLZ|DOLK|DOLPP1|DPM2|EDF1|ELP1|EMC3|ENDOG|ETV2|EXOSC2|FAM206A|FAM220A|FITM2|FKTN|FOXB1|FPGS|GAPVD1|GLE1|GNPDA1|GOLGA2…
KEGG_PARKINSONS_DISEASE	MSigDB_C2	9	100	249	1.45699	1.19476	9	1	6.31342	1.5373e-05	0.00509196	COX6A1|COX7C|NDUFA10|NDUFA2|NDUFA4|NDUFA8|NDUFB1|NDUFB4|UQCRQ
nucleoside monophosphate metabolic process [GoID:GO:0009123; evidenceTypes:EXP|IBA|IC|IDA|IEA|IGI|IMP|ISS|NAS|TAS]	GeneOntology_BP	16	317	249	4.61867	2.11358	5.04732	1	5.38487	1.75115e-05	0.00574109	AAAS|ATP5B|ATP5G2|ATP5I|COX6A1|COX7C|NDUFA10|NDUFA2|NDUFA4|NDUFA8|NDUFB1|NDUFB4|NUP188|PRKAG1|SURF1|UQCRQ
generation of precursor metabolites and energy [GoID:GO:0006091; evidenceTypes:IBA|IC|IDA|IEA|IGI|IMP|ISS|NAS|TAS]	GeneOntology_BP	19	430	249	6.26507	2.45332	4.4186	1	5.19089	1.87281e-05	0.00607793	AAAS|ATP5B|BLOC1S1|COX6A1|COX7C|CS|GNPDA1|NDUFA10|NDUFA2|NDUFA4|NDUFA8|NDUFB1|NDUFB4|NUP188|PRKAG1|PTGES2|STBD1|SURF1|UQCRQ
NADH dehydrogenase activity [GoID:GO:0003954; evidenceTypes:IBA|IDA|IEA|IMP|NAS]	GeneOntology_MF	6	39	249	0.568227	0.747464	15.3846	1	7.26693	1.96396e-05	0.00631001	NDUFA10|NDUFA2|NDUFA4|NDUFA8|NDUFB1|NDUFB4
GSE24210_CTRL_VS_IL35_TREATED_TCONV_CD4_TCELL_DN	MSigDB_C7	12	190	249	2.76829	1.64249	6.31579	1	5.62055	2.30739e-05	0.00722087	ALAD|BSPRY|DNLZ|HINT1|MRPL22|NDUFA8|NTMT1|RPA3|SLC35A4|SPRYD4|UQCRQ|ZMYND19
mitochondrial part [GoID:GO:0044429; evidenceTypes:IBA|IC|IDA|IEA|IMP|IPI|ISS|NAS|TAS]	GeneOntology_CC	31	952	249	13.8706	3.59275	3.2563	1	4.76778	2.30841e-05	0.00722087	ATP5B|ATP5G2|ATP5I|BLOC1S1|COX14|COX6A1|COX7C|CS|FPGS|HARS2|HIGD2A|LDHD|MIGA2|MRPL22|MRPL41|MRPL57|MRPS2|MRRF|NDUFA10|NDUFA2|NDUFA4|NDUFA8|NDUFB1|NDUFB4|PMPCA|SLC25A3|SURF1|TRUB2|UCP3|ULK1|UQCRQ
electron transport chain [GoID:GO:0022900; evidenceTypes:IBA|IC|IDA|IEA|IMP|ISS|NAS|TAS]	GeneOntology_BP	11	160	249	2.33119	1.50859	6.875	1	5.74629	2.31489e-05	0.00722087	COX6A1|COX7C|NDUFA10|NDUFA2|NDUFA4|NDUFA8|NDUFB1|NDUFB4|PTGES2|SURF1|UQCRQ
MORF_PPP1CA	MSigDB_C4	11	163	249	2.3749	1.52253	6.74847	1	5.66497	2.75122e-05	0.00849941	ARF3|C9ORF16|COX6A1|DCTN2|HARS2|NDUFA2|PPP1R7|PPP6C|PSMD9|SLC25A3|URM1
MODULE_152	MSigDB_C4	9	108	249	1.57355	1.24134	8.33333	1	5.98262	2.85754e-05	0.00874379	ATP6V0E1|COX6A1|COX7C|NDUFA2|NDUFA4|NDUFB1|SLC25A3|SURF1|UQCRQ
MORF_NME2	MSigDB_C4	10	136	249	1.98151	1.39184	7.35294	1	5.76108	3.06832e-05	0.00920958	C9ORF16|COX6A1|COX7C|HINT1|MYL6|NDUFA2|PCBP2|PTPA|SSNA1|URM1
mitochondrion [GoID:GO:0005739; evidenceTypes:IBA|IC|IDA|IEA|IGI|IMP|ISS|NAS|TAS]	GeneOntology_CC	44	1607	249	23.4139	4.57213	2.73802	1	4.50252	3.09575e-05	0.00920958	ATP5B|ATP5G2|ATP5I|BLOC1S1|BNIP1|C12ORF10|CCK|COX14|COX6A1|COX7C|CS|DNLZ|ENDOG|FITM2|FPGS|GTF3C4|HARS|HARS2|HDHD3|HIGD2A|LDHD|MIGA2|MRPL22|MRPL41|MRPL57|MRPS2|MRRF|NDUFA10|NDUFA2|NDUFA4|NDUFA8|NDUFB1|NDUFB4|NIT2|PMPCA|PTGES2|SLC25A3|SLC35F6|SPRYD4|SURF1|TRUB2|UCP3|ULK1|UQCRQ
Human Leukemia_Schoch05_1374genes (15902281-TableS1e)	GeneSigDB	22	567	249	8.26115	2.80556	3.88007	1	4.89701	3.04906e-05	0.00920958	ATOX1|ATP6V0E1|B4GALT7|BNIP1|COX7C|FAM53C|GNPDA1|HARS|HARS2|HIGD2A|HINT1|LMAN2|MRPL22|NDUFA2|PFDN1|SEPT8|SIL1|SRA1|TMCO6|TTC1|UQCRQ|WDR55
Mouse Viral_Buonomo11_5307genes (21205295-TableS1)	GeneSigDB	22	3070	249	44.7297	6.01349	0.716612	0	-3.77978	3.32044e-05	0.00978738	AAAS|ARPC5L|CDK5RAP2|CECR2|CRYBA2|EXOSC2|KIF13A|MED22|MMP28|MRPL41|MTNR1B|NIT2|POPDC2|PXMP2|RPA3|SCAI|SERINC2|SNRNP35|STBD1|STRBP|TMEM203|TMEM44
NADH dehydrogenase complex [GoID:GO:0030964; evidenceTypes:IBA|IDA|NAS|TAS]	GeneOntology_CC	6	43	249	0.626507	0.784768	13.9535	1	6.84724	3.49538e-05	0.00993833	NDUFA10|NDUFA2|NDUFA4|NDUFA8|NDUFB1|NDUFB4
mitochondrial respiratory chain complex I [GoID:GO:0005747; evidenceTypes:IBA|IDA|NAS|TAS]	GeneOntology_CC	6	43	249	0.626507	0.784768	13.9535	1	6.84724	3.49538e-05	0.00993833	NDUFA10|NDUFA2|NDUFA4|NDUFA8|NDUFB1|NDUFB4
respiratory chain complex I [GoID:GO:0045271; evidenceTypes:IBA|IDA|NAS|TAS]	GeneOntology_CC	6	43	249	0.626507	0.784768	13.9535	1	6.84724	3.49538e-05	0.00993833	NDUFA10|NDUFA2|NDUFA4|NDUFA8|NDUFB1|NDUFB4
Chiche(PMID: 24644022)-2014_M6.2	PAPER	10	140	249	2.03979	1.41199	7.14286	1	5.63758	3.93598e-05	0.0110929	ARL6IP4|CDK9|CS|MFSD5|NDUFA10|RABEPK|SLC25A3|TMEM141|TRUB2|UQCRQ
mitochondrial electron transport, NADH to ubiquinone [GoID:GO:0006120; evidenceTypes:IEA|IMP|NAS|TAS]	GeneOntology_BP	6	44	249	0.641077	0.793818	13.6364	1	6.75082	3.99834e-05	0.0111707	NDUFA10|NDUFA2|NDUFA4|NDUFA8|NDUFB1|NDUFB4
intracellular [GoID:GO:0005622; evidenceTypes:IBA|IC|IDA|IEA|IEP|IGI|IMP|IPI|ISS|NAS|TAS]	GeneOntology_CC	216	13102	249	190.895	6.62567	1.6486	1	3.78903	4.26804e-05	0.0118214	A1BG|AAAS|ABCB9|AGPAT2|ALAD|ALG2|APOA1|ARF3|ARL6IP4|ARPC5L|ASB6|ATG101|ATOX1|ATP5B|ATP5G2|ATP5I|ATP6V0E1|B4GALT7|BLOC1S1|BLVRB|BNIP1|BSPRY|C12ORF10|C9ORF78|CAMSAP1|CCK|CD63|CDK5R2|CDK5RAP2|CDK9|CDKN2AIPNL|CECR2|CHMP2A|CNPY2|COPZ1|COX14|COX6A1|COX7C|CS|CYP2W1|CYSTM1|DAZAP2|DCTN2|DDX31|DENND1A|DIRC2|DNAJC14|DNAJC25-GNG10|DNHD1|DNLZ|DOLK|DOLPP1|DPM2|EDF1|EIF4EBP3|ELP1|EMC3|ENDOG|EPB41L4B|ETV2|EXOSC2…
TIEN_INTESTINE_PROBIOTICS_24HR_UP	MSigDB_C2	21	540	249	7.86776	2.74018	3.88889	1	4.79247	4.49393e-05	0.0123406	ALAD|ARF3|ATOX1|ATP6V0E1|CNPY2|EXOSC2|HARS|ICMT|MRPL22|MRPS2|MYL6|NDUFA2|NDUFA8|NDUFB1|NUP188|PSMB7|PXMP2|RPA3|RPL26L1|TTC1|UBAC1
Chiche(PMID: 24644022)-2014_M5.3	PAPER	8	89	249	1.29672	1.1275	8.98876	1	5.94527	4.63577e-05	0.0126223	C12ORF10|C9ORF78|DENND1A|PA2G4|PCBP2|UBAC1|WDR45|ZMAT2
KIM_ALL_DISORDERS_DURATION_CORR_DN	MSigDB_C2	10	143	249	2.0835	1.42691	6.99301	1	5.54799	4.71707e-05	0.0127357	ATOX1|C9ORF16|CHMP2A|COX7C|DCTN2|ENDOG|GNPDA1|NDUFB1|PFDN1|UQCRQ
transmembrane receptor activity [GoID:GO:0099600; evidenceTypes:IBA|IC|IDA|IEA|IGI|IMP|IPI|ISS|NAS|TAS]	GeneOntology_MF	1	829	249	12.0785	3.36538	0.120627	0	-3.29189	5.3115e-05	0.0141036	MTNR1B
transmembrane signaling receptor activity [GoID:GO:0004888; evidenceTypes:IBA|IC|IDA|IEA|IGI|IMP|IPI|ISS|NAS|TAS]	GeneOntology_MF	1	829	249	12.0785	3.36538	0.120627	0	-3.29189	5.3115e-05	0.0141036	MTNR1B
MOOTHA_MITOCHONDRIA	MSigDB_C2	18	425	249	6.19222	2.43938	4.23529	1	4.84048	5.40799e-05	0.0142421	COX6A1|COX7C|CS|ENDOG|FPGS|MRPL22|MRPL41|MRPL57|MRPS2|NDUFA10|NDUFA2|NDUFA4|NDUFA8|NDUFB1|NDUFB4|SLC25A3|SURF1|UCP3
cytoplasmic part [GoID:GO:0044444; evidenceTypes:IBA|IC|IDA|IEA|IGI|IMP|IPI|ISS|NAS|TAS]	GeneOntology_CC	157	8677	249	126.423	7.83147	1.80938	1	3.90434	5.60718e-05	0.0145285	A1BG|AAAS|ABCB9|AGPAT2|ALAD|ALG2|APOA1|ARF3|ASB6|ATG101|ATOX1|ATP5B|ATP5G2|ATP5I|ATP6V0E1|B4GALT7|BLOC1S1|BLVRB|BNIP1|BSPRY|C12ORF10|C9ORF78|CCK|CD63|CDK5RAP2|CDK9|CHMP2A|CNPY2|COPZ1|COX14|COX6A1|COX7C|CS|CYP2W1|CYSTM1|DCTN2|DDX31|DENND1A|DIRC2|DNAJC14|DNHD1|DNLZ|DOLK|DOLPP1|DPM2|EDF1|EIF4EBP3|ELP1|EMC3|ENDOG|EPB41L4B|EXOSC2|FBXW2|FBXW5|FITM2|FKTN|FPGS|GAPVD1|GLE1|GNPDA1|GOLGA2|GTF2E1|GTF3C4|HARS…
organelle [GoID:GO:0043226; evidenceTypes:IBA|IC|IDA|IEA|IGI|IMP|IPI|ISS|NAS|TAS]	GeneOntology_CC	202	12004	249	174.897	7.162	1.68277	1	3.78423	5.58327e-05	0.0145285	A1BG|AAAS|ABCB9|AGPAT2|ALAD|ALG2|APOA1|ARF3|ARL6IP4|ARPC5L|ATG101|ATP5B|ATP5G2|ATP5I|ATP6V0E1|B4GALT7|BLOC1S1|BLVRB|BNIP1|C12ORF10|C9ORF78|CAMSAP1|CCK|CD63|CDK5RAP2|CDK9|CDKN2AIPNL|CECR2|CHMP2A|CNPY2|COPZ1|COX14|COX6A1|COX7C|CS|CYP2W1|CYSTM1|DAZAP2|DCTN2|DDX31|DENND1A|DIRC2|DNAJC14|DNHD1|DNLZ|DOLK|DOLPP1|DPM2|EDF1|ELP1|EMC3|ENDOG|EPB41L4B|ETV2|EXOSC2|FAM206A|FAM220A|FITM2|FKTN|FOXB1|FPGS|GAPVD1|G…
cell periphery [GoID:GO:0071944; evidenceTypes:IBA|IC|IDA|IEA|IGI|IMP|IPI|ISS|NAS|TAS]	GeneOntology_CC	39	4441	249	64.705	6.86992	0.878181	0	-3.74168	5.93417e-05	0.0149126	AGPAT2|APOA1|ATP5B|BLVRB|CBLN1|CD63|CDH7|CDK5R2|CNPY2|CYP2W1|CYSTM1|DENND1A|DNAJC25-GNG10|EPB41L4B|HINT1|INPP5E|LMAN2|MAPKAP1|MFSD5|MIGA2|MTNR1B|MVB12B|POPDC2|PORCN|PTPN3|PTPRS|SLC13A2|SLC24A3|SLC25A3|SLC27A4|SLC2A8|SLC6A18|SRA1|SSNA1|STBD1|SURF2|TRAF2|UBAC1|ZMYND19
response to stimulus [GoID:GO:0050896; evidenceTypes:IBA|IC|IDA|IEA|IEP|IGI|IMP|IPI|ISS|NAS|TAS]	GeneOntology_BP	80	7553	249	110.047	7.77945	1.05918	0	-3.86231	5.92053e-05	0.0149126	A1BG|AAAS|AGPAT2|ALAD|ALG2|APOA1|ARF3|ASB6|ATOX1|ATP6V0E1|BSPRY|CBLN1|CCK|CD63|CDK9|CDKN2AIPNL|CNPY2|CYP2W1|CYSTM1|DENND1A|DNAJC25-GNG10|ELP1|ENDOG|EPB41L4B|ETV2|FKTN|FOXB1|GAPVD1|HINT1|KIAA0368|MAN1B1|MAPKAP1|MCRS1|MMP28|MTNR1B|MVB12B|NABP2|NDOR1|NDUFB4|NIT2|NUP188|PA2G4|PAXX|PCBP2|PHPT1|PKIG|POMT1|PORCN|PRKAG1|PSMB7|PSMD5|PSMD9|PTGES2|PTGR1|PTPN3|PTPRS|RNF41|RPA3|RPS27L|SCAI|SLC27A4|SLC2A8|SLC3…
Human Breast_Dairkee04_681genes (15260889-SuppTable2)	GeneSigDB	20	509	249	7.41609	2.66285	3.92927	1	4.72572	5.9411e-05	0.0149126	CS|DPM2|EPB41L4B|GTF3C4|MRPL41|MRPS2|NDUFA10|ODF2|PA2G4|PAXX|PMPCA|PPP6C|PSMD5|PXMP2|RABL6|RPA3|SSNA1|WDR34|WDR5|ZDHHC12
Electron transport	UniProt-Keyword	8	92	249	1.34043	1.14624	8.69565	1	5.80992	5.88499e-05	0.0149126	HIGD2A|NDUFA10|NDUFA2|NDUFA4|NDUFA8|NDUFB1|NDUFB4|UQCRQ
cellular response to stimulus [GoID:GO:0051716; evidenceTypes:IBA|IC|IDA|IEA|IEP|IGI|IMP|IPI|ISS|NAS|TAS]	GeneOntology_BP	63	6295	249	91.7177	7.55601	1.00079	0	-3.80064	6.39212e-05	0.0157979	AAAS|AGPAT2|ALAD|APOA1|ARF3|ASB6|ATP6V0E1|BSPRY|CBLN1|CCK|CD63|CDK9|CDKN2AIPNL|CNPY2|CYP2W1|DENND1A|DNAJC25-GNG10|ELP1|ENDOG|ETV2|FKTN|GAPVD1|HINT1|KIAA0368|MAN1B1|MAPKAP1|MCRS1|MMP28|MTNR1B|MVB12B|NABP2|NDOR1|NUP188|PAXX|PHPT1|PKIG|POMT1|PORCN|PRKAG1|PSMB7|PSMD5|PSMD9|PTPN3|PTPRS|RNF41|RPA3|RPS27L|SCAI|SLC2A8|SLC35F6|SOGA1|SPOUT1|SRA1|SSNA1|STK16|STK32C|SWI5|TARBP2|TOR1A|TRAF2|TRIM32|UCP3|ULK1
GSE21033_3H_VS_24H_POLYIC_STIM_DC_DN	MSigDB_C7	9	120	249	1.74839	1.30802	7.5	1	5.54395	6.56701e-05	0.0161062	DPM2|FKTN|HIGD2A|LMAN2|MCRS1|MED22|RABEPK|TOR2A|WDR34
Signal	UniProt-Keyword	20	2816	249	41.0289	5.81129	0.710227	0	-3.61863	6.69506e-05	0.0162959	A1BG|AGPAT2|APOA1|CBLN1|CCK|CDH7|CNPY2|CYP2W1|FAM19A2|LMAN2|MMP28|PTPRS|SFTA2|SIL1|SLC24A3|SLC35F6|SOWAHA|TOR1A|TOR1B|TOR2A
SMID_BREAST_CANCER_BASAL_UP	MSigDB_C2	0	637	249	9.28104	2.9674	0	0	-3.12767	7.27067e-05	0.0175639
KIM_ALL_DISORDERS_OLIGODENDROCYTE_NUMBER_CORR_UP	MSigDB_C2	25	734	249	10.6943	3.17592	3.40599	1	4.50442	7.4056e-05	0.0177563	ARF3|ATOX1|C9ORF16|CCK|CHMP2A|COX6A1|COX7C|DAZAP2|DCTN2|ENDOG|GNPDA1|HINT1|NDUFB1|PFDN1|PKIG|PPP1R7|PRAF2|PTPA|RNF41|SEPT8|SLC25A3|SSNA1|TTC1|TUBB4B|UQCRQ
molecular transducer activity [GoID:GO:0060089; evidenceTypes:IBA|IC|IDA|IEA|IGI|IMP|IPI|ISS|NAS|TAS]	GeneOntology_MF	8	1651	249	24.0549	4.62771	0.484555	0	-3.4693	7.47355e-05	0.0177865	APOA1|CCK|CDK5R2|CDK9|MTNR1B|PKIG|PRKAG1|SRA1
Human StemCell_Nilsson07_3742genes (17616640-TableS1)	GeneSigDB	76	3467	249	50.5139	6.29936	2.1921	1	4.04582	7.6735e-05	0.0181281	A1BG|ALAD|ALG2|ARL6IP4|ARPC5L|ATP6V0E1|B4GALT7|BLVRB|C9ORF78|CAMSAP1|CDKN2AIPNL|CNPY2|COPZ1|COX14|COX6A1|COX7C|DAZAP2|DHRSX|DNAJC14|DOLK|EDF1|FBXW2|GLE1|GNPDA1|GOLGA2|GTF3C5|HARS2|HIGD2A|ICMT|INPP5E|MAN1B1|MCRS1|MFSD5|MIGA2|MRPL41|MRPS2|NDUFA2|NDUFA4|NDUFA8|NDUFB1|NIT2|PA2G4|PAXX|PFDN1|PKIG|PMPCA|PRAF2|PRR13|PSMB7|PTGES2|PTPN3|PXMP2|PYM1|R3HDM2|REXO4|RNF20|RPA3|RPS27L|SDCCAG3|SIL1|SLC25A3|SOGA1|S…
KEGG_HUNTINGTONS_DISEASE	MSigDB_C2	10	152	249	2.21463	1.47074	6.57895	1	5.2935	7.90042e-05	0.0185279	COX6A1|COX7C|DCTN2|NDUFA10|NDUFA2|NDUFA4|NDUFA8|NDUFB1|NDUFB4|UQCRQ
CUI_TCF21_TARGETS_2_DN	MSigDB_C2	1	798	249	11.6268	3.305	0.125313	0	-3.21537	8.25367e-05	0.0192161	KIAA0368
oxidoreductase activity, acting on NAD(P)H, quinone or similar compound as acceptor [GoID:GO:0016655; evidenceTypes:IDA|IEA|IMP|ISS|NAS]	GeneOntology_MF	6	50	249	0.728496	0.846064	12	1	6.23062	8.36753e-05	0.019341	NDUFA10|NDUFA2|NDUFA4|NDUFA8|NDUFB1|NDUFB4
WEST_ADRENOCORTICAL_TUMOR_UP	MSigDB_C2	14	289	249	4.21071	2.01976	4.84429	1	4.84676	9.14394e-05	0.0206891	ARF3|ARPC5L|CDK5RAP2|DCTN2|DOLK|EPB41L4B|GAPVD1|ICMT|MED27|PSMB7|TARBP2|TBC1D13|TMEM106C|TUBB4B
energy derivation by oxidation of organic compounds [GoID:GO:0015980; evidenceTypes:IBA|IC|IDA|IEA|IGI|IMP|ISS|NAS|TAS]	GeneOntology_BP	13	253	249	3.68619	1.8918	5.13834	1	4.92325	9.03879e-05	0.0206891	BLOC1S1|COX6A1|COX7C|CS|NDUFA10|NDUFA2|NDUFA4|NDUFA8|NDUFB1|NDUFB4|STBD1|SURF1|UQCRQ
Human Breast_van'tVeer02_2460genes_Ergenes (11823860-SuppTable3)	GeneSigDB	11	1939	249	28.2511	4.96813	0.567303	0	-3.47235	9.09786e-05	0.0206891	A1BG|CHMP2A|CYSTM1|DENND1A|HOXC6|PHPT1|SURF1|SWI5|TOR2A|UQCRQ|WDR5
MOOTHA_HUMAN_MITODB_6_2002	MSigDB_C2	17	404	249	5.88625	2.37985	4.20792	1	4.66993	9.4437e-05	0.0211628	COX6A1|COX7C|CS|ENDOG|FPGS|MRPL22|MRPL57|MRPS2|NDUFA10|NDUFA2|NDUFA4|NDUFA8|NDUFB1|NDUFB4|SLC25A3|SURF1|UCP3
MODULE_83	MSigDB_C4	14	290	249	4.22528	2.02319	4.82759	1	4.83134	9.48501e-05	0.0211628	ATP6V0E1|C9ORF16|CD63|CHMP2A|CNPY2|COX6A1|COX7C|HIGD2A|HINT1|NDUFB1|PCBP2|PSMB7|RPS27L|UQCRQ
GSE17721_PAM3CSK4_VS_CPG_12H_BMDC_UP	MSigDB_C7	11	187	249	2.72458	1.62962	5.88235	1	5.07814	9.60453e-05	0.0212816	C9ORF16|HINT1|LMAN2|MRPL41|MRPL57|MRRF|NDUFA4|NDUFA8|PRAF2|PRKAG1|RPA3
Human StemCell_West07_350genes (17234769-TableS2a)	GeneSigDB	14	291	249	4.23985	2.02662	4.811	1	4.81599	9.83709e-05	0.0216477	ARF3|ARPC5L|CDK5RAP2|DCTN2|DOLK|EPB41L4B|GAPVD1|ICMT|MED27|PSMB7|TARBP2|TBC1D13|TMEM106C|TUBB4B
catalytic complex [GoID:GO:1902494; evidenceTypes:IBA|IC|IDA|IEA|IMP|IPI|ISS|NAS|TAS]	GeneOntology_CC	36	1285	249	18.7224	4.13078	2.80156	1	4.18266	0.000114419	0.025008	ALAD|CDK9|CECR2|DCTN2|DNAJC25-GNG10|DNHD1|DPM2|EDF1|ELP1|EXOSC2|FBXW5|GTF2E1|HINT1|HOXC10|KIAA0368|MCRS1|MED27|NDUFA10|NDUFA2|NDUFA4|NDUFA8|NDUFB1|NDUFB4|ORMDL2|PRKAG1|PSMB7|PSMD5|PSMD9|PTPA|RNF20|TARBP2|TRAF2|ULK1|UQCRQ|WDR34|WDR5
organelle membrane [GoID:GO:0031090; evidenceTypes:IBA|IC|IDA|IEA|IGI|IMP|IPI|ISS|NAS|TAS]	GeneOntology_CC	62	2698	249	39.3097	5.71169	2.298	1	3.97261	0.00012241	0.0265738	AAAS|ABCB9|AGPAT2|ARF3|ATP5B|ATP5G2|ATP5I|ATP6V0E1|B4GALT7|BLOC1S1|CD63|CHMP2A|COPZ1|COX14|COX6A1|COX7C|CYSTM1|DENND1A|DIRC2|FKTN|FPGS|GLE1|GOLGA2|HIGD2A|INPP5E|KIF13A|LDHD|LMAN2|MAN1B1|MIGA2|MRPL22|MRPL41|MRPL57|MRPS2|MVB12B|NDUFA10|NDUFA2|NDUFA4|NDUFA8|NDUFB1|NDUFB4|PMPCA|PPP6C|PRAF2|PTGES2|PTPRS|PXMP2|RABEPK|SCAI|SLC25A3|SLC2A8|SLC35A4|SLC35F6|STBD1|SURF1|TOR1A|TOR1B|TRAF2|TTC1|UCP3|ULK1|UQCRQ
plasma membrane [GoID:GO:0005886; evidenceTypes:IBA|IC|IDA|IEA|IGI|IMP|IPI|ISS|NAS|TAS]	GeneOntology_CC	39	4348	249	63.35	6.82255	0.896964	0	-3.56905	0.000125742	0.0271138	AGPAT2|APOA1|ATP5B|BLVRB|CBLN1|CD63|CDH7|CDK5R2|CNPY2|CYP2W1|CYSTM1|DENND1A|DNAJC25-GNG10|EPB41L4B|HINT1|INPP5E|LMAN2|MAPKAP1|MFSD5|MIGA2|MTNR1B|MVB12B|POPDC2|PORCN|PTPN3|PTPRS|SLC13A2|SLC24A3|SLC25A3|SLC27A4|SLC2A8|SLC6A18|SRA1|SSNA1|STBD1|SURF2|TRAF2|UBAC1|ZMYND19
positive regulation of response to stimulus [GoID:GO:0048584; evidenceTypes:IBA|IC|IDA|IEA|IEP|IGI|IMP|IPI|ISS|NAS|TAS]	GeneOntology_BP	12	2005	249	29.2127	5.04096	0.598504	0	-3.41457	0.000126589	0.0271146	AGPAT2|APOA1|CD63|ENDOG|HINT1|PHPT1|PSMB7|PSMD5|PSMD9|PTPRS|TRAF2|TRIM32
Human StemCell_Amundson08_990genes (18199535-SuppTable1)	GeneSigDB	2	907	249	13.2149	3.51169	0.220507	0	-3.19359	0.000131684	0.0280189	CBLN1|SSNA1
circulatory system development [GoID:GO:0072359; evidenceTypes:IBA|IC|IDA|IEA|IEP|IGI|IMP|ISS|NAS|TAS]	GeneOntology_BP	2	906	249	13.2004	3.50986	0.220751	0	-3.19111	0.000133451	0.0280778	ATP5B|ETV2
Mitochondrion	UniProt-Keyword	31	1047	249	15.2547	3.75664	2.96084	1	4.19132	0.000135095	0.0281848	BNIP1|C12ORF10|COX14|COX6A1|COX7C|CS|DNLZ|ENDOG|FPGS|HARS2|HIGD2A|LDHD|MIGA2|MRPL22|MRPL41|MRPL57|MRPS2|MRRF|NDUFA10|NDUFA2|NDUFA4|NDUFA8|NDUFB1|NDUFB4|PMPCA|SLC25A3|SLC35F6|SURF1|TRUB2|UCP3|UQCRQ
MORF_SKP1A	MSigDB_C4	11	195	249	2.84114	1.66372	5.64103	1	4.904	0.000139255	0.0286803	ARF3|COX6A1|COX7C|DCTN2|HARS2|NDUFA2|PPP1R7|PPP6C|PSMD9|SLC25A3|URM1
GSE18791_CTRL_VS_NEWCASTLE_VIRUS_DC_6H_UP	MSigDB_C7	11	195	249	2.84114	1.66372	5.64103	1	4.904	0.000139255	0.0286803	ASB6|ATG101|ENDOG|EXOSC2|MFSD5|MRPS2|NIT2|SNRNP35|TARBP2|TRIM32|UBAC1
LASTOWSKA_NEUROBLASTOMA_COPY_NUMBER_DN	MSigDB_C2	1	760	249	11.0731	3.22911	0.131579	0	-3.11948	0.000141253	0.0289066	ICMT
GSE19825_NAIVE_VS_DAY3_EFF_CD8_TCELL_DN	MSigDB_C7	11	196	249	2.85571	1.66793	5.61224	1	4.88288	0.00014567	0.0296216	AAAS|AGPAT2|C12ORF10|COX14|NDUFA8|ORMDL2|STK16|SURF1|TARBP2|TBC1D13|UQCRQ
regulation of response to stimulus [GoID:GO:0048583; evidenceTypes:IBA|IC|IDA|IEA|IEP|IGI|IMP|IPI|ISS|NAS|TAS]	GeneOntology_BP	31	3674	249	53.5299	6.43523	0.843767	0	-3.50102	0.000147793	0.0296778	AAAS|AGPAT2|APOA1|CBLN1|CCK|CD63|CDK9|DENND1A|ENDOG|FKTN|HINT1|MAPKAP1|MMP28|MVB12B|NUP188|PCBP2|PHPT1|PRKAG1|PSMB7|PSMD5|PSMD9|PTPN3|PTPRS|RNF41|RPA3|SCAI|SLC35F6|SRA1|TARBP2|TRAF2|TRIM32
Mouse StemCell_Fazzio08_2031genes (18614019-TableS4c)	GeneSigDB	4	1149	249	16.7408	3.92284	0.348129	0	-3.24786	0.000147339	0.0296778	FAM53C|GLE1|PTGR1|SHROOM1
intracellular signal transduction [GoID:GO:0035556; evidenceTypes:IBA|IC|IDA|IEA|IEP|IGI|IMP|IPI|ISS|NAS|TAS]	GeneOntology_BP	18	2538	249	36.9785	5.57045	0.70922	0	-3.40699	0.00016554	0.033035	APOA1|ARF3|ASB6|DENND1A|FKTN|HINT1|MAPKAP1|PRKAG1|PSMB7|PSMD5|PSMD9|RNF41|RPA3|RPS27L|SCAI|STK32C|TRAF2|TRIM32
MODULE_114	MSigDB_C4	14	307	249	4.47297	2.08059	4.56026	1	4.579	0.000172298	0.0341714	ATP6V0E1|CD63|CHMP2A|CNPY2|COX7C|HIGD2A|HINT1|KIAA0368|MYL6|NDUFA4|NDUFB1|PSMB7|RPS27L|UQCRQ
MORF_PRKAR1A	MSigDB_C4	9	138	249	2.01065	1.40195	6.52174	1	4.98544	0.0001919	0.0378256	ARF3|ATOX1|ATP6V0E1|COX6A1|COX7C|DCTN2|NDUFA2|PPP1R7|TOR1A
GSE32901_TH1_VS_TH17_ENRICHED_CD4_TCELL_DN	MSigDB_C7	9	139	249	2.02522	1.40698	6.47482	1	4.95727	0.000202623	0.0394551	ATP6V0E1|CNPY2|ETV2|EXOSC2|MCRS1|PHPT1|PSMD9|RNF41|SDCCAG3
Human Leukemia_Pellegrini08_2692genes (18801183-SuppTable1)	GeneSigDB	13	2054	249	29.9266	5.09389	0.632911	0	-3.32293	0.000202311	0.0394551	ARL6IP4|CAMSAP1|CCK|FOXB1|GTF3C4|MMP28|NABP2|POPDC2|PRAF2|SLC27A4|STK16|UCP3|ZNF189
mitochondrial respiratory chain complex assembly [GoID:GO:0033108; evidenceTypes:IBA|IDA|IEA|IGI|IMP|TAS]	GeneOntology_BP	7	83	249	1.2093	1.08902	8.43373	1	5.31734	0.00020741	0.0401439	COX14|NDUFA10|NDUFA2|NDUFA8|NDUFB1|NDUFB4|SURF1
Human Lung_Hou10_1067genes (20421987-TableS1)	GeneSigDB	1	731	249	10.6506	3.16972	0.136799	0	-3.04463	0.00021236	0.0408558	MMP28
KEGG_ALZHEIMERS_DISEASE	MSigDB_C2	9	140	249	2.03979	1.41199	6.42857	1	4.92936	0.00021384	0.0408956	COX6A1|COX7C|NDUFA10|NDUFA2|NDUFA4|NDUFA8|NDUFB1|NDUFB4|UQCRQ
protein complex [GoID:GO:0043234; evidenceTypes:IBA|IC|IDA|IEA|IMP|IPI|ISS|NAS|TAS]	GeneOntology_CC	65	2927	249	42.6462	5.90163	2.2207	1	3.78774	0.000217407	0.0413318	AAAS|ALAD|ARPC5L|ATP5B|ATP5G2|ATP5I|ATP6V0E1|BLOC1S1|BNIP1|CDK9|CHMP2A|COPZ1|COX6A1|COX7C|DAZAP2|DCTN2|DNAJC25-GNG10|DNHD1|EDF1|EIF4EBP3|ELP1|EMC3|GLE1|GTF2E1|GTF3C4|GTF3C5|HOXC10|KIAA0368|KIF13A|MAPKAP1|MED22|MED27|MVB12B|MYL6|NABP2|NDUFA10|NDUFA2|NDUFA4|NDUFA8|NDUFB1|NDUFB4|NELFB|NUP188|ODF2|PAXX|PFDN1|PRKAG1|PSMB7|PSMD5|PSMD9|PXMP2|PYM1|RNF20|RPA3|SDCCAG3|SHROOM1|SNAPC4|SPOUT1|SWI5|TRAF2|TRIM3…
biological regulation [GoID:GO:0065007; evidenceTypes:EXP|IBA|IC|IDA|IEA|IEP|IGI|IMP|IPI|ISS|NAS|TAS]	GeneOntology_BP	123	10336	249	150.595	7.65843	1.19002	0	-3.60318	0.000231563	0.0437641	AAAS|AGPAT2|ALAD|APOA1|ARF3|ARPC5L|ASB6|ATG101|ATOX1|ATP5B|ATP6V0E1|B4GALT7|BNIP1|CAMSAP1|CBLN1|CCK|CD63|CDK5R2|CDK5RAP2|CDK9|CDKN2AIPNL|CHMP2A|CNPY2|COX6A1|DCTN2|DENND1A|DHRSX|DNAJC25-GNG10|DNLZ|DPH7|DPM2|EDF1|EIF4EBP3|ELP1|ENDOG|EPB41L4B|ETV2|EXOSC2|FBXW5|FITM2|FKTN|FOXB1|GAPVD1|GLE1|GOLGA2|GTF2E1|GTF3C4|GTF3C5|HIGD2A|HINT1|HOXC10|HOXC11|HOXC13|HOXC4|HOXC5|HOXC6|HOXC8|HOXC9|LMAN2|MAPKAP1|MCRS1|…
Li(PMID: 24336226)-2013-MolSigVaccines_respiratory electron transport chain (mitochondrion) (M231)	PAPER	3	9	249	0.131129	0.359386	33.3333	1	7.9827	0.000240567	0.0451999	NDUFA8|NDUFB1|NDUFB4
regulation of biological process [GoID:GO:0050789; evidenceTypes:IBA|IC|IDA|IEA|IEP|IGI|IMP|IPI|ISS|NAS|TAS]	GeneOntology_BP	115	9791	249	142.654	7.74869	1.17455	0	-3.56888	0.000247679	0.0459982	AAAS|AGPAT2|ALAD|APOA1|ARF3|ARPC5L|ASB6|ATG101|ATP5B|ATP6V0E1|B4GALT7|BNIP1|CAMSAP1|CBLN1|CCK|CD63|CDK5R2|CDK5RAP2|CDK9|CDKN2AIPNL|CHMP2A|CNPY2|DCTN2|DENND1A|DHRSX|DNAJC25-GNG10|DPH7|EDF1|EIF4EBP3|ELP1|ENDOG|EPB41L4B|ETV2|EXOSC2|FBXW5|FITM2|FKTN|FOXB1|GAPVD1|GLE1|GOLGA2|GTF2E1|GTF3C5|HIGD2A|HINT1|HOXC10|HOXC11|HOXC13|HOXC4|HOXC5|HOXC6|HOXC8|HOXC9|LMAN2|MAPKAP1|MCRS1|MED22|MED27|MMP28|MTNR1B|MVB12…
Receptor	UniProt-Keyword	3	987	249	14.3805	3.65422	0.303951	0	-3.11434	0.000246571	0.0459982	MTNR1B|PTPRS|SRA1
MORF_RAD23B	MSigDB_C4	10	175	249	2.54974	1.57702	5.71429	1	4.72426	0.00025161	0.0464597	ARF3|ATOX1|DCTN2|HARS2|PPP1R7|PPP6C|PSMD9|PTPA|TMEM106C|URM1

## Sheet: M2
Gene Signature	GeneSet	Overlapping	GeneSetSize	DiffExpGenes	randomAvg	randomSD	%Overlap	Enriched	Zscore	probability	FDR	EnrichedGenes
chr19q13	MSigDB_C1	96	650	106	4.0316	1.96327	14.7692	1	46.8445	9.2309e-127	1.4829e-122	CEP89|GPATCH1|HKR1|LSM14A|ZFP14|ZFP28|ZFP30|ZFP82|ZIK1|ZNF112|ZNF134|ZNF135|ZNF137P|ZNF155|ZNF17|ZNF175|ZNF180|ZNF222|ZNF223|ZNF224|ZNF225|ZNF226|ZNF227|ZNF229|ZNF230|ZNF233|ZNF234|ZNF235|ZNF260|ZNF283|ZNF284|ZNF30|ZNF304|ZNF320|ZNF329|ZNF345|ZNF347|ZNF350|ZNF382|ZNF383|ZNF404|ZNF415|ZNF416|ZNF417|ZNF420|ZNF432|ZNF45|ZNF468|ZNF470|ZNF471|ZNF529|ZNF542P|ZNF543|ZNF548|ZNF552|ZNF565|ZNF566|ZNF568|ZN…
Zinc-finger	UniProt-Keyword	92	1547	106	9.5952	2.945	5.94699	1	27.9813	2.5963e-81	2.78056e-77	HKR1|ZFP14|ZFP28|ZFP30|ZFP82|ZIK1|ZNF112|ZNF134|ZNF135|ZNF137P|ZNF155|ZNF17|ZNF175|ZNF180|ZNF222|ZNF223|ZNF224|ZNF225|ZNF226|ZNF227|ZNF229|ZNF230|ZNF233|ZNF234|ZNF235|ZNF260|ZNF283|ZNF284|ZNF30|ZNF302|ZNF304|ZNF320|ZNF329|ZNF345|ZNF347|ZNF350|ZNF382|ZNF383|ZNF404|ZNF415|ZNF416|ZNF417|ZNF420|ZNF432|ZNF45|ZNF468|ZNF470|ZNF471|ZNF529|ZNF542P|ZNF543|ZNF548|ZNF552|ZNF565|ZNF566|ZNF568|ZNF569|ZNF570|ZN…
DNA-binding	UniProt-Keyword	88	1742	106	10.8047	3.10544	5.05166	1	24.8581	1.12554e-69	9.04061e-66	HKR1|ZFP14|ZFP28|ZFP30|ZFP82|ZIK1|ZNF112|ZNF134|ZNF135|ZNF137P|ZNF155|ZNF17|ZNF175|ZNF180|ZNF222|ZNF223|ZNF224|ZNF225|ZNF226|ZNF227|ZNF229|ZNF230|ZNF233|ZNF234|ZNF235|ZNF260|ZNF283|ZNF284|ZNF30|ZNF302|ZNF304|ZNF320|ZNF329|ZNF345|ZNF347|ZNF350|ZNF382|ZNF383|ZNF404|ZNF415|ZNF416|ZNF417|ZNF420|ZNF432|ZNF45|ZNF468|ZNF470|ZNF471|ZNF529|ZNF542P|ZNF543|ZNF548|ZNF552|ZNF565|ZNF566|ZNF568|ZNF569|ZNF570|ZN…
Zinc	UniProt-Keyword	92	2078	106	12.8887	3.3544	4.42733	1	23.5843	2.02677e-69	1.30236e-65	HKR1|ZFP14|ZFP28|ZFP30|ZFP82|ZIK1|ZNF112|ZNF134|ZNF135|ZNF137P|ZNF155|ZNF17|ZNF175|ZNF180|ZNF222|ZNF223|ZNF224|ZNF225|ZNF226|ZNF227|ZNF229|ZNF230|ZNF233|ZNF234|ZNF235|ZNF260|ZNF283|ZNF284|ZNF30|ZNF302|ZNF304|ZNF320|ZNF329|ZNF345|ZNF347|ZNF350|ZNF382|ZNF383|ZNF404|ZNF415|ZNF416|ZNF417|ZNF420|ZNF432|ZNF45|ZNF468|ZNF470|ZNF471|ZNF529|ZNF542P|ZNF543|ZNF548|ZNF552|ZNF565|ZNF566|ZNF568|ZNF569|ZNF570|ZN…
Transcription regulation	UniProt-Keyword	90	2074	106	12.8639	3.35161	4.33944	1	23.0146	3.39779e-66	1.81946e-62	HKR1|ZFP14|ZFP28|ZFP30|ZFP82|ZIK1|ZNF112|ZNF134|ZNF135|ZNF137P|ZNF155|ZNF17|ZNF175|ZNF180|ZNF222|ZNF223|ZNF224|ZNF225|ZNF226|ZNF227|ZNF229|ZNF230|ZNF233|ZNF234|ZNF235|ZNF260|ZNF283|ZNF284|ZNF30|ZNF302|ZNF304|ZNF320|ZNF329|ZNF345|ZNF347|ZNF350|ZNF382|ZNF383|ZNF404|ZNF415|ZNF416|ZNF417|ZNF420|ZNF432|ZNF45|ZNF468|ZNF470|ZNF471|ZNF529|ZNF542P|ZNF543|ZNF548|ZNF552|ZNF565|ZNF566|ZNF568|ZNF569|ZNF570|ZN…
Transcription	UniProt-Keyword	90	2134	106	13.236	3.39295	4.21743	1	22.6245	4.39234e-65	2.01602e-61	HKR1|ZFP14|ZFP28|ZFP30|ZFP82|ZIK1|ZNF112|ZNF134|ZNF135|ZNF137P|ZNF155|ZNF17|ZNF175|ZNF180|ZNF222|ZNF223|ZNF224|ZNF225|ZNF226|ZNF227|ZNF229|ZNF230|ZNF233|ZNF234|ZNF235|ZNF260|ZNF283|ZNF284|ZNF30|ZNF302|ZNF304|ZNF320|ZNF329|ZNF345|ZNF347|ZNF350|ZNF382|ZNF383|ZNF404|ZNF415|ZNF416|ZNF417|ZNF420|ZNF432|ZNF45|ZNF468|ZNF470|ZNF471|ZNF529|ZNF542P|ZNF543|ZNF548|ZNF552|ZNF565|ZNF566|ZNF568|ZNF569|ZNF570|ZN…
REACTOME_GENERIC_TRANSCRIPTION_PATHWAY	MSigDB_C2	52	316	106	1.95998	1.38272	16.4557	1	36.1895	2.59473e-62	1.04207e-58	ZFP28|ZIK1|ZNF112|ZNF155|ZNF17|ZNF175|ZNF180|ZNF222|ZNF223|ZNF224|ZNF225|ZNF226|ZNF227|ZNF230|ZNF234|ZNF235|ZNF30|ZNF304|ZNF320|ZNF347|ZNF350|ZNF382|ZNF383|ZNF415|ZNF416|ZNF417|ZNF420|ZNF432|ZNF45|ZNF468|ZNF471|ZNF529|ZNF543|ZNF548|ZNF552|ZNF565|ZNF566|ZNF569|ZNF570|ZNF571|ZNF585A|ZNF585B|ZNF587|ZNF600|ZNF607|ZNF610|ZNF613|ZNF614|ZNF615|ZNF616|ZNF649|ZNF806
DNA binding [GoID:GO:0003677; evidenceTypes:IBA|IC|IDA|IEA|IEP|IGI|IMP|IPI|ISS|NAS|TAS]	GeneOntology_MF	89	2240	106	13.8935	3.46386	3.97321	1	21.6829	1.23487e-61	4.40836e-58	HKR1|LSM14A|ZFP14|ZFP28|ZFP30|ZFP82|ZIK1|ZNF112|ZNF134|ZNF135|ZNF137P|ZNF155|ZNF17|ZNF175|ZNF180|ZNF222|ZNF223|ZNF224|ZNF225|ZNF226|ZNF227|ZNF229|ZNF230|ZNF233|ZNF234|ZNF235|ZNF260|ZNF283|ZNF284|ZNF30|ZNF302|ZNF304|ZNF320|ZNF329|ZNF345|ZNF347|ZNF350|ZNF382|ZNF383|ZNF404|ZNF415|ZNF416|ZNF417|ZNF420|ZNF432|ZNF45|ZNF468|ZNF470|ZNF471|ZNF529|ZNF542P|ZNF543|ZNF548|ZNF552|ZNF565|ZNF566|ZNF568|ZNF569|ZN…
Metal-binding	UniProt-Keyword	93	3282	106	20.3565	4.04303	2.83364	1	17.9676	8.62049e-53	2.76968e-49	HKR1|SYT4|ZFP14|ZFP28|ZFP30|ZFP82|ZIK1|ZNF112|ZNF134|ZNF135|ZNF137P|ZNF155|ZNF17|ZNF175|ZNF180|ZNF222|ZNF223|ZNF224|ZNF225|ZNF226|ZNF227|ZNF229|ZNF230|ZNF233|ZNF234|ZNF235|ZNF260|ZNF283|ZNF284|ZNF30|ZNF302|ZNF304|ZNF320|ZNF329|ZNF345|ZNF347|ZNF350|ZNF382|ZNF383|ZNF404|ZNF415|ZNF416|ZNF417|ZNF420|ZNF432|ZNF45|ZNF468|ZNF470|ZNF471|ZNF529|ZNF542P|ZNF543|ZNF548|ZNF552|ZNF565|ZNF566|ZNF568|ZNF569|ZNF5…
nucleic acid binding [GoID:GO:0003676; evidenceTypes:IBA|IC|IDA|IEA|IEP|IGI|IMP|IPI|ISS|NAS|TAS]	GeneOntology_MF	95	3598	106	22.3164	4.18448	2.64036	1	17.3698	4.35839e-52	1.27301e-48	C14ORF93|GPATCH1|HKR1|LSM14A|ZFP14|ZFP28|ZFP30|ZFP82|ZIK1|ZNF112|ZNF134|ZNF135|ZNF137P|ZNF155|ZNF17|ZNF175|ZNF180|ZNF222|ZNF223|ZNF224|ZNF225|ZNF226|ZNF227|ZNF229|ZNF230|ZNF233|ZNF234|ZNF235|ZNF260|ZNF283|ZNF284|ZNF30|ZNF302|ZNF304|ZNF320|ZNF329|ZNF345|ZNF347|ZNF350|ZNF382|ZNF383|ZNF404|ZNF415|ZNF416|ZNF417|ZNF420|ZNF432|ZNF45|ZNF468|ZNF470|ZNF471|ZNF529|ZNF542P|ZNF543|ZNF548|ZNF552|ZNF565|ZNF566…
regulation of transcription, DNA-templated [GoID:GO:0006355; evidenceTypes:IBA|IC|IDA|IEA|IGI|IMP|IPI|ISS|NAS|TAS]	GeneOntology_BP	92	3263	106	20.2386	4.03409	2.81949	1	17.7888	1.47257e-51	3.94268e-48	HKR1|ZFP14|ZFP28|ZFP30|ZFP82|ZIK1|ZNF112|ZNF134|ZNF135|ZNF137P|ZNF155|ZNF17|ZNF175|ZNF180|ZNF222|ZNF223|ZNF224|ZNF225|ZNF226|ZNF227|ZNF229|ZNF230|ZNF233|ZNF234|ZNF235|ZNF260|ZNF283|ZNF284|ZNF30|ZNF302|ZNF304|ZNF320|ZNF329|ZNF345|ZNF347|ZNF350|ZNF382|ZNF383|ZNF404|ZNF415|ZNF416|ZNF417|ZNF420|ZNF432|ZNF45|ZNF468|ZNF470|ZNF471|ZNF529|ZNF542P|ZNF543|ZNF548|ZNF552|ZNF565|ZNF566|ZNF568|ZNF569|ZNF570|ZN…
regulation of nucleic acid-templated transcription [GoID:GO:1903506; evidenceTypes:IBA|IC|IDA|IEA|IGI|IMP|IPI|ISS|NAS|TAS]	GeneOntology_BP	92	3283	106	20.3627	4.0435	2.80231	1	17.7167	2.5527e-51	6.3089e-48	HKR1|ZFP14|ZFP28|ZFP30|ZFP82|ZIK1|ZNF112|ZNF134|ZNF135|ZNF137P|ZNF155|ZNF17|ZNF175|ZNF180|ZNF222|ZNF223|ZNF224|ZNF225|ZNF226|ZNF227|ZNF229|ZNF230|ZNF233|ZNF234|ZNF235|ZNF260|ZNF283|ZNF284|ZNF30|ZNF302|ZNF304|ZNF320|ZNF329|ZNF345|ZNF347|ZNF350|ZNF382|ZNF383|ZNF404|ZNF415|ZNF416|ZNF417|ZNF420|ZNF432|ZNF45|ZNF468|ZNF470|ZNF471|ZNF529|ZNF542P|ZNF543|ZNF548|ZNF552|ZNF565|ZNF566|ZNF568|ZNF569|ZNF570|ZN…
regulation of RNA biosynthetic process [GoID:GO:2001141; evidenceTypes:IBA|IC|IDA|IEA|IGI|IMP|IPI|ISS|NAS|TAS]	GeneOntology_BP	92	3290	106	20.4061	4.04678	2.79635	1	17.6916	3.09214e-51	7.09624e-48	HKR1|ZFP14|ZFP28|ZFP30|ZFP82|ZIK1|ZNF112|ZNF134|ZNF135|ZNF137P|ZNF155|ZNF17|ZNF175|ZNF180|ZNF222|ZNF223|ZNF224|ZNF225|ZNF226|ZNF227|ZNF229|ZNF230|ZNF233|ZNF234|ZNF235|ZNF260|ZNF283|ZNF284|ZNF30|ZNF302|ZNF304|ZNF320|ZNF329|ZNF345|ZNF347|ZNF350|ZNF382|ZNF383|ZNF404|ZNF415|ZNF416|ZNF417|ZNF420|ZNF432|ZNF45|ZNF468|ZNF470|ZNF471|ZNF529|ZNF542P|ZNF543|ZNF548|ZNF552|ZNF565|ZNF566|ZNF568|ZNF569|ZNF570|ZN…
transcription, DNA-templated [GoID:GO:0006351; evidenceTypes:IBA|IC|IDA|IEA|IGI|IMP|IPI|ISS|NAS|TAS]	GeneOntology_BP	92	3419	106	21.2062	4.10603	2.69085	1	17.2414	9.81394e-50	2.10208e-46	HKR1|ZFP14|ZFP28|ZFP30|ZFP82|ZIK1|ZNF112|ZNF134|ZNF135|ZNF137P|ZNF155|ZNF17|ZNF175|ZNF180|ZNF222|ZNF223|ZNF224|ZNF225|ZNF226|ZNF227|ZNF229|ZNF230|ZNF233|ZNF234|ZNF235|ZNF260|ZNF283|ZNF284|ZNF30|ZNF302|ZNF304|ZNF320|ZNF329|ZNF345|ZNF347|ZNF350|ZNF382|ZNF383|ZNF404|ZNF415|ZNF416|ZNF417|ZNF420|ZNF432|ZNF45|ZNF468|ZNF470|ZNF471|ZNF529|ZNF542P|ZNF543|ZNF548|ZNF552|ZNF565|ZNF566|ZNF568|ZNF569|ZNF570|ZN…
nucleic acid-templated transcription [GoID:GO:0097659; evidenceTypes:IBA|IC|IDA|IEA|IGI|IMP|IPI|ISS|NAS|TAS]	GeneOntology_BP	92	3434	106	21.2992	4.11277	2.67909	1	17.1905	1.45389e-49	2.9195e-46	HKR1|ZFP14|ZFP28|ZFP30|ZFP82|ZIK1|ZNF112|ZNF134|ZNF135|ZNF137P|ZNF155|ZNF17|ZNF175|ZNF180|ZNF222|ZNF223|ZNF224|ZNF225|ZNF226|ZNF227|ZNF229|ZNF230|ZNF233|ZNF234|ZNF235|ZNF260|ZNF283|ZNF284|ZNF30|ZNF302|ZNF304|ZNF320|ZNF329|ZNF345|ZNF347|ZNF350|ZNF382|ZNF383|ZNF404|ZNF415|ZNF416|ZNF417|ZNF420|ZNF432|ZNF45|ZNF468|ZNF470|ZNF471|ZNF529|ZNF542P|ZNF543|ZNF548|ZNF552|ZNF565|ZNF566|ZNF568|ZNF569|ZNF570|ZN…
RNA biosynthetic process [GoID:GO:0032774; evidenceTypes:IBA|IC|IDA|IEA|IGI|IMP|IPI|ISS|NAS|TAS]	GeneOntology_BP	92	3448	106	21.3861	4.11903	2.66821	1	17.1433	2.09473e-49	3.95892e-46	HKR1|ZFP14|ZFP28|ZFP30|ZFP82|ZIK1|ZNF112|ZNF134|ZNF135|ZNF137P|ZNF155|ZNF17|ZNF175|ZNF180|ZNF222|ZNF223|ZNF224|ZNF225|ZNF226|ZNF227|ZNF229|ZNF230|ZNF233|ZNF234|ZNF235|ZNF260|ZNF283|ZNF284|ZNF30|ZNF302|ZNF304|ZNF320|ZNF329|ZNF345|ZNF347|ZNF350|ZNF382|ZNF383|ZNF404|ZNF415|ZNF416|ZNF417|ZNF420|ZNF432|ZNF45|ZNF468|ZNF470|ZNF471|ZNF529|ZNF542P|ZNF543|ZNF548|ZNF552|ZNF565|ZNF566|ZNF568|ZNF569|ZNF570|ZN…
regulation of RNA metabolic process [GoID:GO:0051252; evidenceTypes:IBA|IC|IDA|IEA|IGI|IMP|IPI|ISS|NAS|TAS]	GeneOntology_BP	92	3468	106	21.5101	4.12793	2.65283	1	17.0763	3.51974e-49	6.28254e-46	HKR1|ZFP14|ZFP28|ZFP30|ZFP82|ZIK1|ZNF112|ZNF134|ZNF135|ZNF137P|ZNF155|ZNF17|ZNF175|ZNF180|ZNF222|ZNF223|ZNF224|ZNF225|ZNF226|ZNF227|ZNF229|ZNF230|ZNF233|ZNF234|ZNF235|ZNF260|ZNF283|ZNF284|ZNF30|ZNF302|ZNF304|ZNF320|ZNF329|ZNF345|ZNF347|ZNF350|ZNF382|ZNF383|ZNF404|ZNF415|ZNF416|ZNF417|ZNF420|ZNF432|ZNF45|ZNF468|ZNF470|ZNF471|ZNF529|ZNF542P|ZNF543|ZNF548|ZNF552|ZNF565|ZNF566|ZNF568|ZNF569|ZNF570|ZN…
regulation of cellular macromolecule biosynthetic process [GoID:GO:2000112; evidenceTypes:IBA|IC|IDA|IEA|IGI|IMP|IPI|ISS|NAS|TAS]	GeneOntology_BP	93	3667	106	22.7444	4.21359	2.53613	1	16.6736	2.08224e-48	3.52108e-45	HKR1|LSM14A|ZFP14|ZFP28|ZFP30|ZFP82|ZIK1|ZNF112|ZNF134|ZNF135|ZNF137P|ZNF155|ZNF17|ZNF175|ZNF180|ZNF222|ZNF223|ZNF224|ZNF225|ZNF226|ZNF227|ZNF229|ZNF230|ZNF233|ZNF234|ZNF235|ZNF260|ZNF283|ZNF284|ZNF30|ZNF302|ZNF304|ZNF320|ZNF329|ZNF345|ZNF347|ZNF350|ZNF382|ZNF383|ZNF404|ZNF415|ZNF416|ZNF417|ZNF420|ZNF432|ZNF45|ZNF468|ZNF470|ZNF471|ZNF529|ZNF542P|ZNF543|ZNF548|ZNF552|ZNF565|ZNF566|ZNF568|ZNF569|ZN…
regulation of macromolecule biosynthetic process [GoID:GO:0010556; evidenceTypes:IBA|IC|IDA|IEA|IGI|IMP|IPI|ISS|NAS|TAS]	GeneOntology_BP	93	3761	106	23.3274	4.25229	2.47275	1	16.3847	2.06331e-47	3.3146e-44	HKR1|LSM14A|ZFP14|ZFP28|ZFP30|ZFP82|ZIK1|ZNF112|ZNF134|ZNF135|ZNF137P|ZNF155|ZNF17|ZNF175|ZNF180|ZNF222|ZNF223|ZNF224|ZNF225|ZNF226|ZNF227|ZNF229|ZNF230|ZNF233|ZNF234|ZNF235|ZNF260|ZNF283|ZNF284|ZNF30|ZNF302|ZNF304|ZNF320|ZNF329|ZNF345|ZNF347|ZNF350|ZNF382|ZNF383|ZNF404|ZNF415|ZNF416|ZNF417|ZNF420|ZNF432|ZNF45|ZNF468|ZNF470|ZNF471|ZNF529|ZNF542P|ZNF543|ZNF548|ZNF552|ZNF565|ZNF566|ZNF568|ZNF569|ZN…
metal ion binding [GoID:GO:0046872; evidenceTypes:IBA|IC|IDA|IEA|IGI|IMP|ISS|NAS|TAS]	GeneOntology_MF	92	3696	106	22.9243	4.22565	2.48918	1	16.3468	1.05253e-46	1.61032e-43	HKR1|ZFP14|ZFP28|ZFP30|ZFP82|ZIK1|ZNF112|ZNF134|ZNF135|ZNF137P|ZNF155|ZNF17|ZNF175|ZNF180|ZNF222|ZNF223|ZNF224|ZNF225|ZNF226|ZNF227|ZNF229|ZNF230|ZNF233|ZNF234|ZNF235|ZNF260|ZNF283|ZNF284|ZNF30|ZNF302|ZNF304|ZNF320|ZNF329|ZNF345|ZNF347|ZNF350|ZNF382|ZNF383|ZNF404|ZNF415|ZNF416|ZNF417|ZNF420|ZNF432|ZNF45|ZNF468|ZNF470|ZNF471|ZNF529|ZNF542P|ZNF543|ZNF548|ZNF552|ZNF565|ZNF566|ZNF568|ZNF569|ZNF570|ZN…
cation binding [GoID:GO:0043169; evidenceTypes:IBA|IC|IDA|IEA|IGI|IMP|ISS|NAS|TAS]	GeneOntology_MF	92	3774	106	23.4081	4.25756	2.43773	1	16.1106	6.7917e-46	9.91866e-43	HKR1|ZFP14|ZFP28|ZFP30|ZFP82|ZIK1|ZNF112|ZNF134|ZNF135|ZNF137P|ZNF155|ZNF17|ZNF175|ZNF180|ZNF222|ZNF223|ZNF224|ZNF225|ZNF226|ZNF227|ZNF229|ZNF230|ZNF233|ZNF234|ZNF235|ZNF260|ZNF283|ZNF284|ZNF30|ZNF302|ZNF304|ZNF320|ZNF329|ZNF345|ZNF347|ZNF350|ZNF382|ZNF383|ZNF404|ZNF415|ZNF416|ZNF417|ZNF420|ZNF432|ZNF45|ZNF468|ZNF470|ZNF471|ZNF529|ZNF542P|ZNF543|ZNF548|ZNF552|ZNF565|ZNF566|ZNF568|ZNF569|ZNF570|ZN…
regulation of cellular biosynthetic process [GoID:GO:0031326; evidenceTypes:IBA|IC|IDA|IEA|IGI|IMP|IPI|ISS|NAS|TAS]	GeneOntology_BP	93	3942	106	24.4501	4.32375	2.35921	1	15.8543	1.44516e-45	2.01876e-42	HKR1|LSM14A|ZFP14|ZFP28|ZFP30|ZFP82|ZIK1|ZNF112|ZNF134|ZNF135|ZNF137P|ZNF155|ZNF17|ZNF175|ZNF180|ZNF222|ZNF223|ZNF224|ZNF225|ZNF226|ZNF227|ZNF229|ZNF230|ZNF233|ZNF234|ZNF235|ZNF260|ZNF283|ZNF284|ZNF30|ZNF302|ZNF304|ZNF320|ZNF329|ZNF345|ZNF347|ZNF350|ZNF382|ZNF383|ZNF404|ZNF415|ZNF416|ZNF417|ZNF420|ZNF432|ZNF45|ZNF468|ZNF470|ZNF471|ZNF529|ZNF542P|ZNF543|ZNF548|ZNF552|ZNF565|ZNF566|ZNF568|ZNF569|ZN…
regulation of nucleobase-containing compound metabolic process [GoID:GO:0019219; evidenceTypes:IBA|IC|IDA|IEA|IGI|IMP|IPI|ISS|NAS|TAS]	GeneOntology_BP	92	3816	106	23.6686	4.27442	2.4109	1	15.9861	1.8223e-45	2.43952e-42	HKR1|ZFP14|ZFP28|ZFP30|ZFP82|ZIK1|ZNF112|ZNF134|ZNF135|ZNF137P|ZNF155|ZNF17|ZNF175|ZNF180|ZNF222|ZNF223|ZNF224|ZNF225|ZNF226|ZNF227|ZNF229|ZNF230|ZNF233|ZNF234|ZNF235|ZNF260|ZNF283|ZNF284|ZNF30|ZNF302|ZNF304|ZNF320|ZNF329|ZNF345|ZNF347|ZNF350|ZNF382|ZNF383|ZNF404|ZNF415|ZNF416|ZNF417|ZNF420|ZNF432|ZNF45|ZNF468|ZNF470|ZNF471|ZNF529|ZNF542P|ZNF543|ZNF548|ZNF552|ZNF565|ZNF566|ZNF568|ZNF569|ZNF570|ZN…
regulation of biosynthetic process [GoID:GO:0009889; evidenceTypes:IBA|IC|IDA|IEA|IGI|IMP|IPI|ISS|NAS|TAS]	GeneOntology_BP	93	4006	106	24.847	4.34809	2.32152	1	15.6742	6.17829e-45	7.94009e-42	HKR1|LSM14A|ZFP14|ZFP28|ZFP30|ZFP82|ZIK1|ZNF112|ZNF134|ZNF135|ZNF137P|ZNF155|ZNF17|ZNF175|ZNF180|ZNF222|ZNF223|ZNF224|ZNF225|ZNF226|ZNF227|ZNF229|ZNF230|ZNF233|ZNF234|ZNF235|ZNF260|ZNF283|ZNF284|ZNF30|ZNF302|ZNF304|ZNF320|ZNF329|ZNF345|ZNF347|ZNF350|ZNF382|ZNF383|ZNF404|ZNF415|ZNF416|ZNF417|ZNF420|ZNF432|ZNF45|ZNF468|ZNF470|ZNF471|ZNF529|ZNF542P|ZNF543|ZNF548|ZNF552|ZNF565|ZNF566|ZNF568|ZNF569|ZN…
nucleobase-containing compound biosynthetic process [GoID:GO:0034654; evidenceTypes:EXP|IBA|IC|IDA|IEA|IEP|IGI|IMP|IPI|ISS|NAS|TAS]	GeneOntology_BP	92	3874	106	24.0283	4.29737	2.37481	1	15.8171	6.98755e-45		HKR1|ZFP14|ZFP28|ZFP30|ZFP82|ZIK1|ZNF112|ZNF134|ZNF135|ZNF137P|ZNF155|ZNF17|ZNF175|ZNF180|ZNF222|ZNF223|ZNF224|ZNF225|ZNF226|ZNF227|ZNF229|ZNF230|ZNF233|ZNF234|ZNF235|ZNF260|ZNF283|ZNF284|ZNF30|ZNF302|ZNF304|ZNF320|ZNF329|ZNF345|ZNF347|ZNF350|ZNF382|ZNF383|ZNF404|ZNF415|ZNF416|ZNF417|ZNF420|ZNF432|ZNF45|ZNF468|ZNF470|ZNF471|ZNF529|ZNF542P|ZNF543|ZNF548|ZNF552|ZNF565|ZNF566|ZNF568|ZNF569|ZNF570|ZN…
heterocycle biosynthetic process [GoID:GO:0018130; evidenceTypes:EXP|IBA|IC|IDA|IEA|IEP|IGI|IMP|IPI|ISS|NAS|TAS]	GeneOntology_BP	92	3932	106	24.3881	4.31991	2.33978	1	15.6513	2.62268e-44		HKR1|ZFP14|ZFP28|ZFP30|ZFP82|ZIK1|ZNF112|ZNF134|ZNF135|ZNF137P|ZNF155|ZNF17|ZNF175|ZNF180|ZNF222|ZNF223|ZNF224|ZNF225|ZNF226|ZNF227|ZNF229|ZNF230|ZNF233|ZNF234|ZNF235|ZNF260|ZNF283|ZNF284|ZNF30|ZNF302|ZNF304|ZNF320|ZNF329|ZNF345|ZNF347|ZNF350|ZNF382|ZNF383|ZNF404|ZNF415|ZNF416|ZNF417|ZNF420|ZNF432|ZNF45|ZNF468|ZNF470|ZNF471|ZNF529|ZNF542P|ZNF543|ZNF548|ZNF552|ZNF565|ZNF566|ZNF568|ZNF569|ZNF570|ZN…
aromatic compound biosynthetic process [GoID:GO:0019438; evidenceTypes:EXP|IBA|IC|IDA|IEA|IEP|IGI|IMP|IPI|ISS|NAS|TAS]	GeneOntology_BP	92	3938	106	24.4253	4.32221	2.33621	1	15.6343	3.00365e-44		HKR1|ZFP14|ZFP28|ZFP30|ZFP82|ZIK1|ZNF112|ZNF134|ZNF135|ZNF137P|ZNF155|ZNF17|ZNF175|ZNF180|ZNF222|ZNF223|ZNF224|ZNF225|ZNF226|ZNF227|ZNF229|ZNF230|ZNF233|ZNF234|ZNF235|ZNF260|ZNF283|ZNF284|ZNF30|ZNF302|ZNF304|ZNF320|ZNF329|ZNF345|ZNF347|ZNF350|ZNF382|ZNF383|ZNF404|ZNF415|ZNF416|ZNF417|ZNF420|ZNF432|ZNF45|ZNF468|ZNF470|ZNF471|ZNF529|ZNF542P|ZNF543|ZNF548|ZNF552|ZNF565|ZNF566|ZNF568|ZNF569|ZNF570|ZN…
regulation of gene expression [GoID:GO:0010468; evidenceTypes:IBA|IC|IDA|IEA|IEP|IGI|IMP|IPI|ISS|NAS|TAS]	GeneOntology_BP	93	4076	106	25.2812	4.37416	2.28165	1	15.4815	2.94274e-44		HKR1|LSM14A|ZFP14|ZFP28|ZFP30|ZFP82|ZIK1|ZNF112|ZNF134|ZNF135|ZNF137P|ZNF155|ZNF17|ZNF175|ZNF180|ZNF222|ZNF223|ZNF224|ZNF225|ZNF226|ZNF227|ZNF229|ZNF230|ZNF233|ZNF234|ZNF235|ZNF260|ZNF283|ZNF284|ZNF30|ZNF302|ZNF304|ZNF320|ZNF329|ZNF345|ZNF347|ZNF350|ZNF382|ZNF383|ZNF404|ZNF415|ZNF416|ZNF417|ZNF420|ZNF432|ZNF45|ZNF468|ZNF470|ZNF471|ZNF529|ZNF542P|ZNF543|ZNF548|ZNF552|ZNF565|ZNF566|ZNF568|ZNF569|ZN…
RNA metabolic process [GoID:GO:0016070; evidenceTypes:EXP|IBA|IC|IDA|IEA|IGI|IMP|IPI|ISS|NAS|TAS]	GeneOntology_BP	93	4212	106	26.1248	4.42324	2.20798	1	15.119	5.63447e-43	6.03433e-40	GPATCH1|HKR1|ZFP14|ZFP28|ZFP30|ZFP82|ZIK1|ZNF112|ZNF134|ZNF135|ZNF137P|ZNF155|ZNF17|ZNF175|ZNF180|ZNF222|ZNF223|ZNF224|ZNF225|ZNF226|ZNF227|ZNF229|ZNF230|ZNF233|ZNF234|ZNF235|ZNF260|ZNF283|ZNF284|ZNF30|ZNF302|ZNF304|ZNF320|ZNF329|ZNF345|ZNF347|ZNF350|ZNF382|ZNF383|ZNF404|ZNF415|ZNF416|ZNF417|ZNF420|ZNF432|ZNF45|ZNF468|ZNF470|ZNF471|ZNF529|ZNF542P|ZNF543|ZNF548|ZNF552|ZNF565|ZNF566|ZNF568|ZNF569|Z…
organic cyclic compound biosynthetic process [GoID:GO:1901362; evidenceTypes:EXP|IBA|IC|IDA|IEA|IEP|IGI|IMP|IPI|ISS|NAS|TAS]	GeneOntology_BP	92	4072	106	25.2564	4.37269	2.25933	1	15.2637	5.86994e-43	6.08372e-40	HKR1|ZFP14|ZFP28|ZFP30|ZFP82|ZIK1|ZNF112|ZNF134|ZNF135|ZNF137P|ZNF155|ZNF17|ZNF175|ZNF180|ZNF222|ZNF223|ZNF224|ZNF225|ZNF226|ZNF227|ZNF229|ZNF230|ZNF233|ZNF234|ZNF235|ZNF260|ZNF283|ZNF284|ZNF30|ZNF302|ZNF304|ZNF320|ZNF329|ZNF345|ZNF347|ZNF350|ZNF382|ZNF383|ZNF404|ZNF415|ZNF416|ZNF417|ZNF420|ZNF432|ZNF45|ZNF468|ZNF470|ZNF471|ZNF529|ZNF542P|ZNF543|ZNF548|ZNF552|ZNF565|ZNF566|ZNF568|ZNF569|ZNF570|ZN…
Repeat	UniProt-Keyword	93	4235	106	26.2674	4.43134	2.19599	1	15.0592	9.18934e-43	9.22638e-40	HKR1|SYT4|ZFP14|ZFP28|ZFP30|ZFP82|ZIK1|ZNF112|ZNF134|ZNF135|ZNF137P|ZNF155|ZNF17|ZNF175|ZNF180|ZNF222|ZNF223|ZNF224|ZNF225|ZNF226|ZNF227|ZNF229|ZNF230|ZNF233|ZNF234|ZNF235|ZNF260|ZNF283|ZNF284|ZNF30|ZNF302|ZNF304|ZNF320|ZNF329|ZNF345|ZNF347|ZNF350|ZNF382|ZNF383|ZNF404|ZNF415|ZNF416|ZNF417|ZNF420|ZNF432|ZNF45|ZNF468|ZNF470|ZNF471|ZNF529|ZNF542P|ZNF543|ZNF548|ZNF552|ZNF565|ZNF566|ZNF568|ZNF569|ZNF5…
cellular nitrogen compound biosynthetic process [GoID:GO:0044271; evidenceTypes:EXP|IBA|IC|IDA|IEA|IEP|IGI|IMP|IPI|ISS|NAS|TAS]	GeneOntology_BP	93	4484	106	27.8118	4.51538	2.07404	1	14.4369	1.53702e-40	1.49645e-37	HKR1|LSM14A|ZFP14|ZFP28|ZFP30|ZFP82|ZIK1|ZNF112|ZNF134|ZNF135|ZNF137P|ZNF155|ZNF17|ZNF175|ZNF180|ZNF222|ZNF223|ZNF224|ZNF225|ZNF226|ZNF227|ZNF229|ZNF230|ZNF233|ZNF234|ZNF235|ZNF260|ZNF283|ZNF284|ZNF30|ZNF302|ZNF304|ZNF320|ZNF329|ZNF345|ZNF347|ZNF350|ZNF382|ZNF383|ZNF404|ZNF415|ZNF416|ZNF417|ZNF420|ZNF432|ZNF45|ZNF468|ZNF470|ZNF471|ZNF529|ZNF542P|ZNF543|ZNF548|ZNF552|ZNF565|ZNF566|ZNF568|ZNF569|ZN…
cellular macromolecule biosynthetic process [GoID:GO:0034645; evidenceTypes:IBA|IC|IDA|IEA|IGI|IMP|IPI|ISS|NAS|TAS]	GeneOntology_BP	93	4593	106	28.4879	4.55013	2.02482	1	14.1781	1.31341e-39	1.24113e-36	HKR1|LSM14A|ZFP14|ZFP28|ZFP30|ZFP82|ZIK1|ZNF112|ZNF134|ZNF135|ZNF137P|ZNF155|ZNF17|ZNF175|ZNF180|ZNF222|ZNF223|ZNF224|ZNF225|ZNF226|ZNF227|ZNF229|ZNF230|ZNF233|ZNF234|ZNF235|ZNF260|ZNF283|ZNF284|ZNF30|ZNF302|ZNF304|ZNF320|ZNF329|ZNF345|ZNF347|ZNF350|ZNF382|ZNF383|ZNF404|ZNF415|ZNF416|ZNF417|ZNF420|ZNF432|ZNF45|ZNF468|ZNF470|ZNF471|ZNF529|ZNF542P|ZNF543|ZNF548|ZNF552|ZNF565|ZNF566|ZNF568|ZNF569|ZN…
nucleic acid metabolic process [GoID:GO:0090304; evidenceTypes:EXP|IBA|IC|IDA|IEA|IGI|IMP|IPI|ISS|NAS|TAS]	GeneOntology_BP	93	4685	106	29.0585	4.57853	1.98506	1	13.9655	7.69782e-39	7.06638e-36	GPATCH1|HKR1|ZFP14|ZFP28|ZFP30|ZFP82|ZIK1|ZNF112|ZNF134|ZNF135|ZNF137P|ZNF155|ZNF17|ZNF175|ZNF180|ZNF222|ZNF223|ZNF224|ZNF225|ZNF226|ZNF227|ZNF229|ZNF230|ZNF233|ZNF234|ZNF235|ZNF260|ZNF283|ZNF284|ZNF30|ZNF302|ZNF304|ZNF320|ZNF329|ZNF345|ZNF347|ZNF350|ZNF382|ZNF383|ZNF404|ZNF415|ZNF416|ZNF417|ZNF420|ZNF432|ZNF45|ZNF468|ZNF470|ZNF471|ZNF529|ZNF542P|ZNF543|ZNF548|ZNF552|ZNF565|ZNF566|ZNF568|ZNF569|Z…
gene expression [GoID:GO:0010467; evidenceTypes:EXP|IBA|IC|IDA|IEA|IEP|IGI|IMP|IPI|ISS|NAS|TAS]	GeneOntology_BP	94	4877	106	30.2494	4.63511	1.92741	1	13.7538	1.47812e-38	1.31918e-35	GPATCH1|HKR1|LSM14A|ZFP14|ZFP28|ZFP30|ZFP82|ZIK1|ZNF112|ZNF134|ZNF135|ZNF137P|ZNF155|ZNF17|ZNF175|ZNF180|ZNF222|ZNF223|ZNF224|ZNF225|ZNF226|ZNF227|ZNF229|ZNF230|ZNF233|ZNF234|ZNF235|ZNF260|ZNF283|ZNF284|ZNF30|ZNF302|ZNF304|ZNF320|ZNF329|ZNF345|ZNF347|ZNF350|ZNF382|ZNF383|ZNF404|ZNF415|ZNF416|ZNF417|ZNF420|ZNF432|ZNF45|ZNF468|ZNF470|ZNF471|ZNF529|ZNF542P|ZNF543|ZNF548|ZNF552|ZNF565|ZNF566|ZNF568|Z…
macromolecule biosynthetic process [GoID:GO:0009059; evidenceTypes:IBA|IC|IDA|IEA|IGI|IMP|IPI|ISS|NAS|TAS]	GeneOntology_BP	93	4724	106	29.3004	4.59031	1.96867	1	13.877	1.61064e-38	1.3986e-35	HKR1|LSM14A|ZFP14|ZFP28|ZFP30|ZFP82|ZIK1|ZNF112|ZNF134|ZNF135|ZNF137P|ZNF155|ZNF17|ZNF175|ZNF180|ZNF222|ZNF223|ZNF224|ZNF225|ZNF226|ZNF227|ZNF229|ZNF230|ZNF233|ZNF234|ZNF235|ZNF260|ZNF283|ZNF284|ZNF30|ZNF302|ZNF304|ZNF320|ZNF329|ZNF345|ZNF347|ZNF350|ZNF382|ZNF383|ZNF404|ZNF415|ZNF416|ZNF417|ZNF420|ZNF432|ZNF45|ZNF468|ZNF470|ZNF471|ZNF529|ZNF542P|ZNF543|ZNF548|ZNF552|ZNF565|ZNF566|ZNF568|ZNF569|ZN…
DNA binding transcription factor activity [GoID:GO:0003700; evidenceTypes:IBA|IC|IDA|IEA|IGI|IMP|IPI|ISS|NAS|TAS]	GeneOntology_MF	59	1418	106	8.79508	2.83122	4.16079	1	17.7326	3.66924e-36	3.10234e-33	ZFP14|ZFP28|ZFP30|ZFP82|ZNF112|ZNF134|ZNF135|ZNF137P|ZNF155|ZNF175|ZNF224|ZNF225|ZNF226|ZNF227|ZNF229|ZNF233|ZNF234|ZNF235|ZNF260|ZNF283|ZNF284|ZNF30|ZNF302|ZNF320|ZNF345|ZNF350|ZNF382|ZNF383|ZNF415|ZNF420|ZNF432|ZNF45|ZNF468|ZNF470|ZNF471|ZNF543|ZNF565|ZNF568|ZNF571|ZNF573|ZNF578|ZNF585A|ZNF585B|ZNF600|ZNF607|ZNF613|ZNF615|ZNF616|ZNF649|ZNF765|ZNF780A|ZNF780B|ZNF813|ZNF818P|ZNF829|ZNF83|ZNF880|Z…
heterocyclic compound binding [GoID:GO:1901363; evidenceTypes:IBA|IC|IDA|IEA|IEP|IGI|IMP|IPI|ISS|NAS|TAS]	GeneOntology_MF	96	5599	106	34.7276	4.81733	1.71459	1	12.7192	1.15038e-35	9.47703e-33	C14ORF93|GPATCH1|HKR1|LSM14A|RRAGB|ZFP14|ZFP28|ZFP30|ZFP82|ZIK1|ZNF112|ZNF134|ZNF135|ZNF137P|ZNF155|ZNF17|ZNF175|ZNF180|ZNF222|ZNF223|ZNF224|ZNF225|ZNF226|ZNF227|ZNF229|ZNF230|ZNF233|ZNF234|ZNF235|ZNF260|ZNF283|ZNF284|ZNF30|ZNF302|ZNF304|ZNF320|ZNF329|ZNF345|ZNF347|ZNF350|ZNF382|ZNF383|ZNF404|ZNF415|ZNF416|ZNF417|ZNF420|ZNF432|ZNF45|ZNF468|ZNF470|ZNF471|ZNF529|ZNF542P|ZNF543|ZNF548|ZNF552|ZNF565|…
regulation of nitrogen compound metabolic process [GoID:GO:0051171; evidenceTypes:IBA|IC|IDA|IEA|IEP|IGI|IMP|IPI|ISS|NAS|TAS]	GeneOntology_BP	94	5303	106	32.8916	4.74827	1.77258	1	12.8696	2.74038e-35	2.20114e-32	HKR1|LSM14A|USP14|ZFP14|ZFP28|ZFP30|ZFP82|ZIK1|ZNF112|ZNF134|ZNF135|ZNF137P|ZNF155|ZNF17|ZNF175|ZNF180|ZNF222|ZNF223|ZNF224|ZNF225|ZNF226|ZNF227|ZNF229|ZNF230|ZNF233|ZNF234|ZNF235|ZNF260|ZNF283|ZNF284|ZNF30|ZNF302|ZNF304|ZNF320|ZNF329|ZNF345|ZNF347|ZNF350|ZNF382|ZNF383|ZNF404|ZNF415|ZNF416|ZNF417|ZNF420|ZNF432|ZNF45|ZNF468|ZNF470|ZNF471|ZNF529|ZNF542P|ZNF543|ZNF548|ZNF552|ZNF565|ZNF566|ZNF568|ZNF…
organic cyclic compound binding [GoID:GO:0097159; evidenceTypes:IBA|IC|IDA|IEA|IEP|IGI|IMP|IPI|ISS|NAS|TAS]	GeneOntology_MF	96	5670	106	35.1679	4.83278	1.69312	1	12.5874	3.66597e-35	2.87278e-32	C14ORF93|GPATCH1|HKR1|LSM14A|RRAGB|ZFP14|ZFP28|ZFP30|ZFP82|ZIK1|ZNF112|ZNF134|ZNF135|ZNF137P|ZNF155|ZNF17|ZNF175|ZNF180|ZNF222|ZNF223|ZNF224|ZNF225|ZNF226|ZNF227|ZNF229|ZNF230|ZNF233|ZNF234|ZNF235|ZNF260|ZNF283|ZNF284|ZNF30|ZNF302|ZNF304|ZNF320|ZNF329|ZNF345|ZNF347|ZNF350|ZNF382|ZNF383|ZNF404|ZNF415|ZNF416|ZNF417|ZNF420|ZNF432|ZNF45|ZNF468|ZNF470|ZNF471|ZNF529|ZNF542P|ZNF543|ZNF548|ZNF552|ZNF565|…
Nucleus	UniProt-Keyword	90	4738	106	29.3872	4.5945	1.89954	1	13.1924	9.22756e-35	7.05886e-32	HKR1|ZFP14|ZFP28|ZFP30|ZFP82|ZIK1|ZNF112|ZNF134|ZNF135|ZNF137P|ZNF155|ZNF17|ZNF175|ZNF180|ZNF222|ZNF223|ZNF224|ZNF225|ZNF226|ZNF227|ZNF229|ZNF230|ZNF233|ZNF234|ZNF235|ZNF260|ZNF283|ZNF284|ZNF30|ZNF302|ZNF304|ZNF320|ZNF329|ZNF345|ZNF347|ZNF350|ZNF382|ZNF383|ZNF404|ZNF415|ZNF416|ZNF417|ZNF420|ZNF432|ZNF45|ZNF468|ZNF470|ZNF471|ZNF529|ZNF542P|ZNF543|ZNF548|ZNF552|ZNF565|ZNF566|ZNF568|ZNF569|ZNF570|ZN…
regulation of cellular metabolic process [GoID:GO:0031323; evidenceTypes:IBA|IC|IDA|IEA|IEP|IGI|IMP|IPI|ISS|NAS|TAS]	GeneOntology_BP	95	5558	106	34.4733	4.80822	1.70925	1	12.5882	1.08259e-34	8.08893e-32	HKR1|LSM14A|RRAGB|USP14|ZFP14|ZFP28|ZFP30|ZFP82|ZIK1|ZNF112|ZNF134|ZNF135|ZNF137P|ZNF155|ZNF17|ZNF175|ZNF180|ZNF222|ZNF223|ZNF224|ZNF225|ZNF226|ZNF227|ZNF229|ZNF230|ZNF233|ZNF234|ZNF235|ZNF260|ZNF283|ZNF284|ZNF30|ZNF302|ZNF304|ZNF320|ZNF329|ZNF345|ZNF347|ZNF350|ZNF382|ZNF383|ZNF404|ZNF415|ZNF416|ZNF417|ZNF420|ZNF432|ZNF45|ZNF468|ZNF470|ZNF471|ZNF529|ZNF542P|ZNF543|ZNF548|ZNF552|ZNF565|ZNF566|ZNF5…
regulation of primary metabolic process [GoID:GO:0080090; evidenceTypes:IBA|IC|IDA|IEA|IEP|IGI|IMP|IPI|ISS|NAS|TAS]	GeneOntology_BP	94	5450	106	33.8034	4.78352	1.72477	1	12.5842	3.15814e-34	2.30609e-31	HKR1|LSM14A|USP14|ZFP14|ZFP28|ZFP30|ZFP82|ZIK1|ZNF112|ZNF134|ZNF135|ZNF137P|ZNF155|ZNF17|ZNF175|ZNF180|ZNF222|ZNF223|ZNF224|ZNF225|ZNF226|ZNF227|ZNF229|ZNF230|ZNF233|ZNF234|ZNF235|ZNF260|ZNF283|ZNF284|ZNF30|ZNF302|ZNF304|ZNF320|ZNF329|ZNF345|ZNF347|ZNF350|ZNF382|ZNF383|ZNF404|ZNF415|ZNF416|ZNF417|ZNF420|ZNF432|ZNF45|ZNF468|ZNF470|ZNF471|ZNF529|ZNF542P|ZNF543|ZNF548|ZNF552|ZNF565|ZNF566|ZNF568|ZNF…
nucleobase-containing compound metabolic process [GoID:GO:0006139; evidenceTypes:EXP|IBA|IC|IDA|IEA|IEP|IGI|IMP|IPI|ISS|NAS|TAS]	GeneOntology_BP	93	5288	106	32.7986	4.74456	1.7587	1	12.6885	3.5092e-34	2.50549e-31	GPATCH1|HKR1|ZFP14|ZFP28|ZFP30|ZFP82|ZIK1|ZNF112|ZNF134|ZNF135|ZNF137P|ZNF155|ZNF17|ZNF175|ZNF180|ZNF222|ZNF223|ZNF224|ZNF225|ZNF226|ZNF227|ZNF229|ZNF230|ZNF233|ZNF234|ZNF235|ZNF260|ZNF283|ZNF284|ZNF30|ZNF302|ZNF304|ZNF320|ZNF329|ZNF345|ZNF347|ZNF350|ZNF382|ZNF383|ZNF404|ZNF415|ZNF416|ZNF417|ZNF420|ZNF432|ZNF45|ZNF468|ZNF470|ZNF471|ZNF529|ZNF542P|ZNF543|ZNF548|ZNF552|ZNF565|ZNF566|ZNF568|ZNF569|Z…
regulation of macromolecule metabolic process [GoID:GO:0060255; evidenceTypes:IBA|IC|IDA|IEA|IEP|IGI|IMP|IPI|ISS|NAS|TAS]	GeneOntology_BP	94	5474	106	33.9523	4.78909	1.71721	1	12.5384	4.67485e-34	3.26518e-31	HKR1|LSM14A|USP14|ZFP14|ZFP28|ZFP30|ZFP82|ZIK1|ZNF112|ZNF134|ZNF135|ZNF137P|ZNF155|ZNF17|ZNF175|ZNF180|ZNF222|ZNF223|ZNF224|ZNF225|ZNF226|ZNF227|ZNF229|ZNF230|ZNF233|ZNF234|ZNF235|ZNF260|ZNF283|ZNF284|ZNF30|ZNF302|ZNF304|ZNF320|ZNF329|ZNF345|ZNF347|ZNF350|ZNF382|ZNF383|ZNF404|ZNF415|ZNF416|ZNF417|ZNF420|ZNF432|ZNF45|ZNF468|ZNF470|ZNF471|ZNF529|ZNF542P|ZNF543|ZNF548|ZNF552|ZNF565|ZNF566|ZNF568|ZNF…
NIKOLSKY_BREAST_CANCER_19Q13.1_AMPLICON	MSigDB_C2	16	19	106	0.117847	0.342042	84.2105	1	46.4334	1.4008e-33	9.57581e-31	HKR1|ZFP30|ZNF260|ZNF345|ZNF382|ZNF383|ZNF420|ZNF529|ZNF568|ZNF569|ZNF570|ZNF571|ZNF585A|ZNF585B|ZNF793|ZNF829
heterocycle metabolic process [GoID:GO:0046483; evidenceTypes:EXP|IBA|IC|IDA|IEA|IEP|IGI|IMP|IPI|ISS|NAS|TAS]	GeneOntology_BP	93	5444	106	33.7662	4.78211	1.7083	1	12.3865	4.52619e-33	3.02962e-30	GPATCH1|HKR1|ZFP14|ZFP28|ZFP30|ZFP82|ZIK1|ZNF112|ZNF134|ZNF135|ZNF137P|ZNF155|ZNF17|ZNF175|ZNF180|ZNF222|ZNF223|ZNF224|ZNF225|ZNF226|ZNF227|ZNF229|ZNF230|ZNF233|ZNF234|ZNF235|ZNF260|ZNF283|ZNF284|ZNF30|ZNF302|ZNF304|ZNF320|ZNF329|ZNF345|ZNF347|ZNF350|ZNF382|ZNF383|ZNF404|ZNF415|ZNF416|ZNF417|ZNF420|ZNF432|ZNF45|ZNF468|ZNF470|ZNF471|ZNF529|ZNF542P|ZNF543|ZNF548|ZNF552|ZNF565|ZNF566|ZNF568|ZNF569|Z…
cellular aromatic compound metabolic process [GoID:GO:0006725; evidenceTypes:EXP|IBA|IC|IDA|IEA|IEP|IGI|IMP|IPI|ISS|NAS|TAS]	GeneOntology_BP	93	5480	106	33.9895	4.79048	1.69708	1	12.3183	8.07247e-33	5.29307e-30	GPATCH1|HKR1|ZFP14|ZFP28|ZFP30|ZFP82|ZIK1|ZNF112|ZNF134|ZNF135|ZNF137P|ZNF155|ZNF17|ZNF175|ZNF180|ZNF222|ZNF223|ZNF224|ZNF225|ZNF226|ZNF227|ZNF229|ZNF230|ZNF233|ZNF234|ZNF235|ZNF260|ZNF283|ZNF284|ZNF30|ZNF302|ZNF304|ZNF320|ZNF329|ZNF345|ZNF347|ZNF350|ZNF382|ZNF383|ZNF404|ZNF415|ZNF416|ZNF417|ZNF420|ZNF432|ZNF45|ZNF468|ZNF470|ZNF471|ZNF529|ZNF542P|ZNF543|ZNF548|ZNF552|ZNF565|ZNF566|ZNF568|ZNF569|Z…
ion binding [GoID:GO:0043167; evidenceTypes:IBA|IC|IDA|IEA|IGI|IMP|ISS|NAS|TAS]	GeneOntology_MF	94	5764	106	35.751	4.85258	1.63081	1	12.0037	4.62545e-32	2.97222e-29	HKR1|RRAGB|SYT4|ZFP14|ZFP28|ZFP30|ZFP82|ZIK1|ZNF112|ZNF134|ZNF135|ZNF137P|ZNF155|ZNF17|ZNF175|ZNF180|ZNF222|ZNF223|ZNF224|ZNF225|ZNF226|ZNF227|ZNF229|ZNF230|ZNF233|ZNF234|ZNF235|ZNF260|ZNF283|ZNF284|ZNF30|ZNF302|ZNF304|ZNF320|ZNF329|ZNF345|ZNF347|ZNF350|ZNF382|ZNF383|ZNF404|ZNF415|ZNF416|ZNF417|ZNF420|ZNF432|ZNF45|ZNF468|ZNF470|ZNF471|ZNF529|ZNF542P|ZNF543|ZNF548|ZNF552|ZNF565|ZNF566|ZNF568|ZNF56…
regulation of metabolic process [GoID:GO:0019222; evidenceTypes:IBA|IC|IDA|IEA|IEP|IGI|IMP|IPI|ISS|NAS|TAS]	GeneOntology_BP	95	5948	106	36.8922	4.88922	1.59718	1	11.8849	4.94123e-32	3.11288e-29	HKR1|LSM14A|RRAGB|USP14|ZFP14|ZFP28|ZFP30|ZFP82|ZIK1|ZNF112|ZNF134|ZNF135|ZNF137P|ZNF155|ZNF17|ZNF175|ZNF180|ZNF222|ZNF223|ZNF224|ZNF225|ZNF226|ZNF227|ZNF229|ZNF230|ZNF233|ZNF234|ZNF235|ZNF260|ZNF283|ZNF284|ZNF30|ZNF302|ZNF304|ZNF320|ZNF329|ZNF345|ZNF347|ZNF350|ZNF382|ZNF383|ZNF404|ZNF415|ZNF416|ZNF417|ZNF420|ZNF432|ZNF45|ZNF468|ZNF470|ZNF471|ZNF529|ZNF542P|ZNF543|ZNF548|ZNF552|ZNF565|ZNF566|ZNF5…
cellular biosynthetic process [GoID:GO:0044249; evidenceTypes:EXP|IBA|IC|IDA|IEA|IEP|IGI|IMP|IPI|ISS|NAS|TAS]	GeneOntology_BP	93	5635	106	34.9508	4.82522	1.6504	1	12.0304	9.29643e-32	5.74394e-29	HKR1|LSM14A|ZFP14|ZFP28|ZFP30|ZFP82|ZIK1|ZNF112|ZNF134|ZNF135|ZNF137P|ZNF155|ZNF17|ZNF175|ZNF180|ZNF222|ZNF223|ZNF224|ZNF225|ZNF226|ZNF227|ZNF229|ZNF230|ZNF233|ZNF234|ZNF235|ZNF260|ZNF283|ZNF284|ZNF30|ZNF302|ZNF304|ZNF320|ZNF329|ZNF345|ZNF347|ZNF350|ZNF382|ZNF383|ZNF404|ZNF415|ZNF416|ZNF417|ZNF420|ZNF432|ZNF45|ZNF468|ZNF470|ZNF471|ZNF529|ZNF542P|ZNF543|ZNF548|ZNF552|ZNF565|ZNF566|ZNF568|ZNF569|ZN…
organic cyclic compound metabolic process [GoID:GO:1901360; evidenceTypes:EXP|IBA|IC|IDA|IEA|IEP|IGI|IMP|IPI|ISS|NAS|TAS]	GeneOntology_BP	93	5680	106	35.23	4.83492	1.63732	1	11.9485	1.86361e-31	1.12974e-28	GPATCH1|HKR1|ZFP14|ZFP28|ZFP30|ZFP82|ZIK1|ZNF112|ZNF134|ZNF135|ZNF137P|ZNF155|ZNF17|ZNF175|ZNF180|ZNF222|ZNF223|ZNF224|ZNF225|ZNF226|ZNF227|ZNF229|ZNF230|ZNF233|ZNF234|ZNF235|ZNF260|ZNF283|ZNF284|ZNF30|ZNF302|ZNF304|ZNF320|ZNF329|ZNF345|ZNF347|ZNF350|ZNF382|ZNF383|ZNF404|ZNF415|ZNF416|ZNF417|ZNF420|ZNF432|ZNF45|ZNF468|ZNF470|ZNF471|ZNF529|ZNF542P|ZNF543|ZNF548|ZNF552|ZNF565|ZNF566|ZNF568|ZNF569|Z…
transcription regulator activity [GoID:GO:0140110; evidenceTypes:IBA|IC|IDA|IEA|IGI|IMP|IPI|ISS|NAS|TAS]	GeneOntology_MF	59	1728	106	10.7178	3.09434	3.41435	1	15.6034	2.12244e-31	1.26281e-28	ZFP14|ZFP28|ZFP30|ZFP82|ZNF112|ZNF134|ZNF135|ZNF137P|ZNF155|ZNF175|ZNF224|ZNF225|ZNF226|ZNF227|ZNF229|ZNF233|ZNF234|ZNF235|ZNF260|ZNF283|ZNF284|ZNF30|ZNF302|ZNF320|ZNF345|ZNF350|ZNF382|ZNF383|ZNF415|ZNF420|ZNF432|ZNF45|ZNF468|ZNF470|ZNF471|ZNF543|ZNF565|ZNF568|ZNF571|ZNF573|ZNF578|ZNF585A|ZNF585B|ZNF600|ZNF607|ZNF613|ZNF615|ZNF616|ZNF649|ZNF765|ZNF780A|ZNF780B|ZNF813|ZNF818P|ZNF829|ZNF83|ZNF880|Z…
organic substance biosynthetic process [GoID:GO:1901576; evidenceTypes:EXP|IBA|IC|IDA|IEA|IEP|IGI|IMP|IPI|ISS|NAS|TAS]	GeneOntology_BP	93	5731	106	35.5463	4.84571	1.62275	1	11.8566	4.06866e-31	2.37676e-28	HKR1|LSM14A|ZFP14|ZFP28|ZFP30|ZFP82|ZIK1|ZNF112|ZNF134|ZNF135|ZNF137P|ZNF155|ZNF17|ZNF175|ZNF180|ZNF222|ZNF223|ZNF224|ZNF225|ZNF226|ZNF227|ZNF229|ZNF230|ZNF233|ZNF234|ZNF235|ZNF260|ZNF283|ZNF284|ZNF30|ZNF302|ZNF304|ZNF320|ZNF329|ZNF345|ZNF347|ZNF350|ZNF382|ZNF383|ZNF404|ZNF415|ZNF416|ZNF417|ZNF420|ZNF432|ZNF45|ZNF468|ZNF470|ZNF471|ZNF529|ZNF542P|ZNF543|ZNF548|ZNF552|ZNF565|ZNF566|ZNF568|ZNF569|ZN…
cellular nitrogen compound metabolic process [GoID:GO:0034641; evidenceTypes:EXP|IBA|IC|IDA|IEA|IEP|IGI|IMP|IPI|ISS|NAS|TAS]	GeneOntology_BP	94	5915	106	36.6875	4.88285	1.58918	1	11.7375	4.57654e-31	2.62571e-28	GPATCH1|HKR1|LSM14A|ZFP14|ZFP28|ZFP30|ZFP82|ZIK1|ZNF112|ZNF134|ZNF135|ZNF137P|ZNF155|ZNF17|ZNF175|ZNF180|ZNF222|ZNF223|ZNF224|ZNF225|ZNF226|ZNF227|ZNF229|ZNF230|ZNF233|ZNF234|ZNF235|ZNF260|ZNF283|ZNF284|ZNF30|ZNF302|ZNF304|ZNF320|ZNF329|ZNF345|ZNF347|ZNF350|ZNF382|ZNF383|ZNF404|ZNF415|ZNF416|ZNF417|ZNF420|ZNF432|ZNF45|ZNF468|ZNF470|ZNF471|ZNF529|ZNF542P|ZNF543|ZNF548|ZNF552|ZNF565|ZNF566|ZNF568|Z…
biosynthetic process [GoID:GO:0009058; evidenceTypes:EXP|IBA|IC|IDA|IEA|IEP|IGI|IMP|IPI|ISS|NAS|TAS]	GeneOntology_BP	93	5798	106	35.9618	4.85956	1.604	1	11.7373	1.12159e-30	6.322e-28	HKR1|LSM14A|ZFP14|ZFP28|ZFP30|ZFP82|ZIK1|ZNF112|ZNF134|ZNF135|ZNF137P|ZNF155|ZNF17|ZNF175|ZNF180|ZNF222|ZNF223|ZNF224|ZNF225|ZNF226|ZNF227|ZNF229|ZNF230|ZNF233|ZNF234|ZNF235|ZNF260|ZNF283|ZNF284|ZNF30|ZNF302|ZNF304|ZNF320|ZNF329|ZNF345|ZNF347|ZNF350|ZNF382|ZNF383|ZNF404|ZNF415|ZNF416|ZNF417|ZNF420|ZNF432|ZNF45|ZNF468|ZNF470|ZNF471|ZNF529|ZNF542P|ZNF543|ZNF548|ZNF552|ZNF565|ZNF566|ZNF568|ZNF569|ZN…
cytoplasm [GoID:GO:0005737; evidenceTypes:IBA|IC|IDA|IEA|IGI|IMP|IPI|ISS|NAS|TAS]	GeneOntology_CC	9	10269	106	63.693	5.02644	0.0876424	0	-10.8811	5.03289e-29	2.78796e-26	CEP89|LSM14A|RRAGB|SYT4|USP14|ZNF175|ZNF260|ZNF383|ZNF415
nucleus [GoID:GO:0005634; evidenceTypes:IBA|IC|IDA|IEA|IGI|IMP|IPI|ISS|NAS|TAS]	GeneOntology_CC	93	6396	106	39.6709	4.96703	1.45403	1	10.7366	5.53021e-27	3.01152e-24	GPATCH1|HKR1|RRAGB|USP14|ZFP14|ZFP28|ZFP30|ZFP82|ZIK1|ZNF112|ZNF134|ZNF135|ZNF137P|ZNF155|ZNF17|ZNF175|ZNF180|ZNF222|ZNF223|ZNF224|ZNF225|ZNF226|ZNF227|ZNF229|ZNF230|ZNF233|ZNF234|ZNF235|ZNF260|ZNF283|ZNF284|ZNF30|ZNF302|ZNF304|ZNF320|ZNF329|ZNF345|ZNF347|ZNF350|ZNF382|ZNF383|ZNF404|ZNF415|ZNF416|ZNF417|ZNF420|ZNF432|ZNF45|ZNF468|ZNF470|ZNF471|ZNF529|ZNF542P|ZNF543|ZNF548|ZNF552|ZNF565|ZNF566|ZNF…
Human Messina_04_1962genes_TranscriptionFactors (15489324-TableS2)	GeneSigDB	50	1642	106	10.1844	3.02479	3.04507	1	13.1631	1.66855e-23	8.78834e-21	HKR1|ZFP28|ZFP30|ZFP82|ZNF134|ZNF135|ZNF155|ZNF17|ZNF175|ZNF180|ZNF222|ZNF223|ZNF224|ZNF225|ZNF226|ZNF229|ZNF230|ZNF233|ZNF235|ZNF30|ZNF302|ZNF304|ZNF329|ZNF347|ZNF350|ZNF382|ZNF383|ZNF415|ZNF416|ZNF417|ZNF420|ZNF432|ZNF45|ZNF548|ZNF552|ZNF566|ZNF568|ZNF569|ZNF571|ZNF573|ZNF585A|ZNF585B|ZNF610|ZNF613|ZNF614|ZNF615|ZNF649|ZNF765|ZNF83|ZSCAN18
cytoplasmic part [GoID:GO:0044444; evidenceTypes:IBA|IC|IDA|IEA|IGI|IMP|IPI|ISS|NAS|TAS]	GeneOntology_CC	7	8677	106	53.8187	5.13136	0.080673	0	-9.12403	5.94324e-23	3.07984e-20	CEP89|LSM14A|RRAGB|SYT4|USP14|ZNF175|ZNF260
cellular macromolecule metabolic process [GoID:GO:0044260; evidenceTypes:EXP|IBA|IC|IDA|IEA|IEP|IGI|IMP|IPI|ISS|NAS|TAS]	GeneOntology_BP	95	7752	106	48.0815	5.10983	1.22549	1	9.18202	7.42851e-22	3.78842e-19	GPATCH1|HKR1|LSM14A|USP14|ZFP14|ZFP28|ZFP30|ZFP82|ZIK1|ZNF112|ZNF134|ZNF135|ZNF137P|ZNF155|ZNF17|ZNF175|ZNF180|ZNF222|ZNF223|ZNF224|ZNF225|ZNF226|ZNF227|ZNF229|ZNF230|ZNF233|ZNF234|ZNF235|ZNF260|ZNF283|ZNF284|ZNF30|ZNF302|ZNF304|ZNF320|ZNF329|ZNF345|ZNF347|ZNF350|ZNF382|ZNF383|ZNF404|ZNF415|ZNF416|ZNF417|ZNF420|ZNF432|ZNF45|ZNF468|ZNF470|ZNF471|ZNF529|ZNF542P|ZNF543|ZNF548|ZNF552|ZNF565|ZNF566|ZN…
response to stimulus [GoID:GO:0050896; evidenceTypes:IBA|IC|IDA|IEA|IEP|IGI|IMP|IPI|ISS|NAS|TAS]	GeneOntology_BP	5	7553	106	46.8472	5.09728	0.0661989	0	-8.20971	3.83493e-20	1.9252e-17	LSM14A|RRAGB|USP14|ZNF175|ZNF304
catalytic activity [GoID:GO:0003824; evidenceTypes:EXP|IBA|IC|IDA|IEA|IEP|IGI|IMP|IPI|ISS|NAS|TAS]	GeneOntology_MF	2	6651	106	41.2525	5.00432	0.0300707	0	-7.84373	3.90875e-20	1.93206e-17	RRAGB|USP14
membrane [GoID:GO:0016020; evidenceTypes:IBA|IC|IDA|IEA|IGI|IMP|IPI|ISS|NAS|TAS]	GeneOntology_CC	6	7766	106	48.1683	5.11061	0.0772599	0	-8.25113	6.36159e-20	3.09684e-17	CEP89|RRAGB|SYT4|USP14|ZNF224|ZNF383
macromolecule metabolic process [GoID:GO:0043170; evidenceTypes:EXP|IBA|IC|IDA|IEA|IEP|IGI|IMP|IPI|ISS|NAS|TAS]	GeneOntology_BP	95	8337	106	51.7099	5.13046	1.1395	1	8.43787	3.86866e-19	1.85517e-16	GPATCH1|HKR1|LSM14A|USP14|ZFP14|ZFP28|ZFP30|ZFP82|ZIK1|ZNF112|ZNF134|ZNF135|ZNF137P|ZNF155|ZNF17|ZNF175|ZNF180|ZNF222|ZNF223|ZNF224|ZNF225|ZNF226|ZNF227|ZNF229|ZNF230|ZNF233|ZNF234|ZNF235|ZNF260|ZNF283|ZNF284|ZNF30|ZNF302|ZNF304|ZNF320|ZNF329|ZNF345|ZNF347|ZNF350|ZNF382|ZNF383|ZNF404|ZNF415|ZNF416|ZNF417|ZNF420|ZNF432|ZNF45|ZNF468|ZNF470|ZNF471|ZNF529|ZNF542P|ZNF543|ZNF548|ZNF552|ZNF565|ZNF566|ZN…
organonitrogen compound metabolic process [GoID:GO:1901564; evidenceTypes:EXP|IBA|IC|IDA|IEA|IEP|IGI|IMP|IPI|ISS|NAS|TAS]	GeneOntology_BP	3	6202	106	38.4676	4.93529	0.0483715	0	-7.18654	5.63952e-17	2.66459e-14	LSM14A|USP14|ZNF304
Membrane	UniProt-Keyword	2	5867	106	36.3898	4.87343	0.034089	0	-7.05659	5.92081e-17	2.75695e-14	SYT4|USP14
Phosphoprotein	UniProt-Keyword	9	7782	106	48.2675	5.11148	0.115652	0	-7.68223	6.54034e-17	3.00192e-14	C14ORF93|CEP89|GPATCH1|LSM14A|SYT4|USP14|ZNF329|ZNF792|ZSCAN22
regulation of cellular process [GoID:GO:0050794; evidenceTypes:IBA|IC|IDA|IEA|IEP|IGI|IMP|IPI|ISS|NAS|TAS]	GeneOntology_BP	96	9224	106	57.2115	5.11575	1.04076	1	7.58218	2.51551e-16	1.13832e-13	HKR1|LSM14A|RRAGB|SYT4|USP14|ZFP14|ZFP28|ZFP30|ZFP82|ZIK1|ZNF112|ZNF134|ZNF135|ZNF137P|ZNF155|ZNF17|ZNF175|ZNF180|ZNF222|ZNF223|ZNF224|ZNF225|ZNF226|ZNF227|ZNF229|ZNF230|ZNF233|ZNF234|ZNF235|ZNF260|ZNF283|ZNF284|ZNF30|ZNF302|ZNF304|ZNF320|ZNF329|ZNF345|ZNF347|ZNF350|ZNF382|ZNF383|ZNF404|ZNF415|ZNF416|ZNF417|ZNF420|ZNF432|ZNF45|ZNF468|ZNF470|ZNF471|ZNF529|ZNF542P|ZNF543|ZNF548|ZNF552|ZNF565|ZNF566…
nitrogen compound metabolic process [GoID:GO:0006807; evidenceTypes:EXP|IBA|IC|IDA|IEA|IEP|IGI|IMP|IPI|ISS|NAS|TAS]	GeneOntology_BP	95	9012	106	55.8965	5.12431	1.05415	1	7.63098	2.76999e-16	1.23607e-13	GPATCH1|HKR1|LSM14A|USP14|ZFP14|ZFP28|ZFP30|ZFP82|ZIK1|ZNF112|ZNF134|ZNF135|ZNF137P|ZNF155|ZNF17|ZNF175|ZNF180|ZNF222|ZNF223|ZNF224|ZNF225|ZNF226|ZNF227|ZNF229|ZNF230|ZNF233|ZNF234|ZNF235|ZNF260|ZNF283|ZNF284|ZNF30|ZNF302|ZNF304|ZNF320|ZNF329|ZNF345|ZNF347|ZNF350|ZNF382|ZNF383|ZNF404|ZNF415|ZNF416|ZNF417|ZNF420|ZNF432|ZNF45|ZNF468|ZNF470|ZNF471|ZNF529|ZNF542P|ZNF543|ZNF548|ZNF552|ZNF565|ZNF566|ZN…
cellular response to stimulus [GoID:GO:0051716; evidenceTypes:IBA|IC|IDA|IEA|IEP|IGI|IMP|IPI|ISS|NAS|TAS]	GeneOntology_BP	4	6295	106	39.0445	4.95087	0.0635425	0	-7.07844	3.73868e-16	1.64548e-13	LSM14A|RRAGB|USP14|ZNF304
membrane part [GoID:GO:0044425; evidenceTypes:IBA|IC|IDA|IEA|IGI|IMP|IPI|ISS|NAS|TAS]	GeneOntology_CC	2	5470	106	33.9274	4.78817	0.0365631	0	-6.66799	1.95202e-15	8.47521e-13	RRAGB|SYT4
organelle part [GoID:GO:0044422; evidenceTypes:IBA|IC|IDA|IEA|IGI|IMP|IPI|ISS|NAS|TAS]	GeneOntology_CC	15	8609	106	53.397	5.13183	0.174236	0	-7.48212	4.51051e-15	1.93224e-12	CEP89|GPATCH1|RRAGB|SYT4|ZNF175|ZNF224|ZNF260|ZNF350|ZNF383|ZNF415|ZNF420|ZNF432|ZNF45|ZNF470|ZSCAN18
cellular metabolic process [GoID:GO:0044237; evidenceTypes:EXP|IBA|IC|IDA|IEA|IEP|IGI|IMP|IPI|ISS|NAS|TAS]	GeneOntology_BP	96	9576	106	59.3947	5.09448	1.00251	1	7.18527	5.97127e-15	2.52436e-12	GPATCH1|HKR1|LSM14A|RRAGB|USP14|ZFP14|ZFP28|ZFP30|ZFP82|ZIK1|ZNF112|ZNF134|ZNF135|ZNF137P|ZNF155|ZNF17|ZNF175|ZNF180|ZNF222|ZNF223|ZNF224|ZNF225|ZNF226|ZNF227|ZNF229|ZNF230|ZNF233|ZNF234|ZNF235|ZNF260|ZNF283|ZNF284|ZNF30|ZNF302|ZNF304|ZNF320|ZNF329|ZNF345|ZNF347|ZNF350|ZNF382|ZNF383|ZNF404|ZNF415|ZNF416|ZNF417|ZNF420|ZNF432|ZNF45|ZNF468|ZNF470|ZNF471|ZNF529|ZNF542P|ZNF543|ZNF548|ZNF552|ZNF565|ZNF…
primary metabolic process [GoID:GO:0044238; evidenceTypes:EXP|IBA|IC|IDA|IEA|IEP|IGI|IMP|IPI|ISS|NAS|TAS]	GeneOntology_BP	95	9465	106	58.7063	5.10214	1.0037	1	7.11343	1.612e-14	6.72624e-12	GPATCH1|HKR1|LSM14A|USP14|ZFP14|ZFP28|ZFP30|ZFP82|ZIK1|ZNF112|ZNF134|ZNF135|ZNF137P|ZNF155|ZNF17|ZNF175|ZNF180|ZNF222|ZNF223|ZNF224|ZNF225|ZNF226|ZNF227|ZNF229|ZNF230|ZNF233|ZNF234|ZNF235|ZNF260|ZNF283|ZNF284|ZNF30|ZNF302|ZNF304|ZNF320|ZNF329|ZNF345|ZNF347|ZNF350|ZNF382|ZNF383|ZNF404|ZNF415|ZNF416|ZNF417|ZNF420|ZNF432|ZNF45|ZNF468|ZNF470|ZNF471|ZNF529|ZNF542P|ZNF543|ZNF548|ZNF552|ZNF565|ZNF566|ZN…
intracellular organelle part [GoID:GO:0044446; evidenceTypes:IBA|IC|IDA|IEA|IGI|IMP|IPI|ISS|NAS|TAS]	GeneOntology_CC	15	8426	106	52.2619	5.13148	0.17802	0	-7.26144	2.32173e-14	9.56343e-12	CEP89|GPATCH1|RRAGB|SYT4|ZNF175|ZNF224|ZNF260|ZNF350|ZNF383|ZNF415|ZNF420|ZNF432|ZNF45|ZNF470|ZSCAN18
localization [GoID:GO:0051179; evidenceTypes:IBA|IC|IDA|IEA|IEP|IGI|IMP|IPI|ISM|ISS|NAS|TAS]	GeneOntology_BP	4	5769	106	35.782	4.85361	0.0693361	0	-6.54811	3.48834e-14	1.41869e-11	CEP89|RRAGB|SYT4|ZNF304
regulation of biological process [GoID:GO:0050789; evidenceTypes:IBA|IC|IDA|IEA|IEP|IGI|IMP|IPI|ISS|NAS|TAS]	GeneOntology_BP	96	9791	106	60.7283	5.07712	0.980492	1	6.94719	3.83289e-14	1.53934e-11	HKR1|LSM14A|RRAGB|SYT4|USP14|ZFP14|ZFP28|ZFP30|ZFP82|ZIK1|ZNF112|ZNF134|ZNF135|ZNF137P|ZNF155|ZNF17|ZNF175|ZNF180|ZNF222|ZNF223|ZNF224|ZNF225|ZNF226|ZNF227|ZNF229|ZNF230|ZNF233|ZNF234|ZNF235|ZNF260|ZNF283|ZNF284|ZNF30|ZNF302|ZNF304|ZNF320|ZNF329|ZNF345|ZNF347|ZNF350|ZNF382|ZNF383|ZNF404|ZNF415|ZNF416|ZNF417|ZNF420|ZNF432|ZNF45|ZNF468|ZNF470|ZNF471|ZNF529|ZNF542P|ZNF543|ZNF548|ZNF552|ZNF565|ZNF566…
establishment of localization [GoID:GO:0051234; evidenceTypes:IBA|IC|IDA|IEA|IEP|IGI|IMP|IPI|ISS|NAS|TAS]	GeneOntology_BP	1	4667	106	28.9469	4.57304	0.021427	0	-6.11123	7.55866e-14	2.99818e-11	SYT4
intracellular membrane-bounded organelle [GoID:GO:0043231; evidenceTypes:IBA|IC|IDA|IEA|IGI|IMP|IPI|ISS|NAS|TAS]	GeneOntology_CC	95	9673	106	59.9964	5.08706	0.982115	1	6.88091	9.54878e-14	3.74137e-11	CEP89|GPATCH1|HKR1|RRAGB|SYT4|USP14|ZFP14|ZFP28|ZFP30|ZFP82|ZIK1|ZNF112|ZNF134|ZNF135|ZNF137P|ZNF155|ZNF17|ZNF175|ZNF180|ZNF222|ZNF223|ZNF224|ZNF225|ZNF226|ZNF227|ZNF229|ZNF230|ZNF233|ZNF234|ZNF235|ZNF260|ZNF283|ZNF284|ZNF30|ZNF302|ZNF304|ZNF320|ZNF329|ZNF345|ZNF347|ZNF350|ZNF382|ZNF383|ZNF404|ZNF415|ZNF416|ZNF417|ZNF420|ZNF432|ZNF45|ZNF468|ZNF470|ZNF471|ZNF529|ZNF542P|ZNF543|ZNF548|ZNF552|ZNF565…
transport [GoID:GO:0006810; evidenceTypes:IBA|IC|IDA|IEA|IEP|IGI|IMP|IPI|ISS|NAS|TAS]	GeneOntology_BP	1	4567	106	28.3266	4.54195	0.0218962	0	-6.0165	1.72381e-13	6.67279e-11	SYT4
protein metabolic process [GoID:GO:0019538; evidenceTypes:EXP|IBA|IC|IDA|IEA|IEP|IGI|IMP|IPI|ISS|NAS|TAS]	GeneOntology_BP	3	5240	106	32.5009	4.73257	0.0572519	0	-6.23358	2.2002e-13	8.41549e-11	LSM14A|USP14|ZNF304
organic substance metabolic process [GoID:GO:0071704; evidenceTypes:EXP|IBA|IC|IDA|IEA|IEP|IGI|IMP|IPI|ISS|NAS|TAS]	GeneOntology_BP	95	9804	106	60.8089	5.07597	0.968992	1	6.73588	2.84958e-13	1.07711e-10	GPATCH1|HKR1|LSM14A|USP14|ZFP14|ZFP28|ZFP30|ZFP82|ZIK1|ZNF112|ZNF134|ZNF135|ZNF137P|ZNF155|ZNF17|ZNF175|ZNF180|ZNF222|ZNF223|ZNF224|ZNF225|ZNF226|ZNF227|ZNF229|ZNF230|ZNF233|ZNF234|ZNF235|ZNF260|ZNF283|ZNF284|ZNF30|ZNF302|ZNF304|ZNF320|ZNF329|ZNF345|ZNF347|ZNF350|ZNF382|ZNF383|ZNF404|ZNF415|ZNF416|ZNF417|ZNF420|ZNF432|ZNF45|ZNF468|ZNF470|ZNF471|ZNF529|ZNF542P|ZNF543|ZNF548|ZNF552|ZNF565|ZNF566|ZN…
cellular component organization or biogenesis [GoID:GO:0071840; evidenceTypes:EXP|IBA|IC|IDA|IEA|IEP|IGI|IMP|IPI|ISS|NAS|TAS]	GeneOntology_BP	5	5798	106	35.9618	4.85956	0.0862366	0	-6.37133	2.94978e-13	1.10202e-10	CEP89|LSM14A|SYT4|ZNF135|ZNF304
signal transduction [GoID:GO:0007165; evidenceTypes:IBA|IC|IDA|IEA|IEP|IGI|IMP|IPI|ISS|NAS|TAS]	GeneOntology_BP	3	5103	106	31.6511	4.69722	0.0587889	0	-6.0996	6.69045e-13	2.47077e-10	LSM14A|RRAGB|ZNF304
intrinsic component of membrane [GoID:GO:0031224; evidenceTypes:IBA|IC|IDA|IEA|IGI|IMP|IPI|ISS|NAS|TAS]	GeneOntology_CC	1	4371	106	27.1109	4.47805	0.0228781	0	-5.83087	8.4961e-13	3.10195e-10	SYT4
metabolic process [GoID:GO:0008152; evidenceTypes:EXP|IBA|IC|IDA|IEA|IEP|IGI|IMP|IPI|ISS|NAS|TAS]	GeneOntology_BP	96	10217	106	63.3705	5.03277	0.93961	1	6.4834	1.29894e-12	4.68918e-10	GPATCH1|HKR1|LSM14A|RRAGB|USP14|ZFP14|ZFP28|ZFP30|ZFP82|ZIK1|ZNF112|ZNF134|ZNF135|ZNF137P|ZNF155|ZNF17|ZNF175|ZNF180|ZNF222|ZNF223|ZNF224|ZNF225|ZNF226|ZNF227|ZNF229|ZNF230|ZNF233|ZNF234|ZNF235|ZNF260|ZNF283|ZNF284|ZNF30|ZNF302|ZNF304|ZNF320|ZNF329|ZNF345|ZNF347|ZNF350|ZNF382|ZNF383|ZNF404|ZNF415|ZNF416|ZNF417|ZNF420|ZNF432|ZNF45|ZNF468|ZNF470|ZNF471|ZNF529|ZNF542P|ZNF543|ZNF548|ZNF552|ZNF565|ZNF…
cellular component organization [GoID:GO:0016043; evidenceTypes:IBA|IC|IDA|IEA|IEP|IGI|IMP|IPI|ISS|NAS|TAS]	GeneOntology_BP	5	5602	106	34.7462	4.81799	0.0892538	0	-6.17397	1.43074e-12	5.10757e-10	CEP89|LSM14A|SYT4|ZNF135|ZNF304
3D-structure	UniProt-Keyword	6	5873	106	36.427	4.87462	0.102162	0	-6.24193	1.44944e-12	5.11747e-10	SPIN3|SYT4|USP14|ZFP28|ZNF224|ZNF347
integral component of membrane [GoID:GO:0016021; evidenceTypes:IBA|IC|IDA|IEA|IGI|IMP|IPI|ISS|NAS|TAS]	GeneOntology_CC	1	4257	106	26.4039	4.43903	0.0234907	0	-5.72284	2.12188e-12	7.41022e-10	SYT4
biological regulation [GoID:GO:0065007; evidenceTypes:EXP|IBA|IC|IDA|IEA|IEP|IGI|IMP|IPI|ISS|NAS|TAS]	GeneOntology_BP	96	10336	106	64.1086	5.01798	0.928793	1	6.35542	3.34917e-12	1.15705e-09	HKR1|LSM14A|RRAGB|SYT4|USP14|ZFP14|ZFP28|ZFP30|ZFP82|ZIK1|ZNF112|ZNF134|ZNF135|ZNF137P|ZNF155|ZNF17|ZNF175|ZNF180|ZNF222|ZNF223|ZNF224|ZNF225|ZNF226|ZNF227|ZNF229|ZNF230|ZNF233|ZNF234|ZNF235|ZNF260|ZNF283|ZNF284|ZNF30|ZNF302|ZNF304|ZNF320|ZNF329|ZNF345|ZNF347|ZNF350|ZNF382|ZNF383|ZNF404|ZNF415|ZNF416|ZNF417|ZNF420|ZNF432|ZNF45|ZNF468|ZNF470|ZNF471|ZNF529|ZNF542P|ZNF543|ZNF548|ZNF552|ZNF565|ZNF566…
multicellular organismal process [GoID:GO:0032501; evidenceTypes:IBA|IC|IDA|IEA|IEP|IGI|IMP|ISS|NAS|TAS]	GeneOntology_BP	8	6191	106	38.3994	4.9334	0.12922	0	-6.16196	6.62359e-12	2.26393e-09	HKR1|LSM14A|SPIN3|SYT4|ZNF260|ZNF304|ZNF45|ZNF568
Glycoprotein	UniProt-Keyword	0	3629	106	22.5087	4.19764	0	0	-5.36224	9.40228e-12	3.17985e-09
Transmembrane	UniProt-Keyword	1	4031	106	25.0021	4.35746	0.0248077	0	-5.50827	1.26829e-11	4.20091e-09	SYT4
cellular protein metabolic process [GoID:GO:0044267; evidenceTypes:EXP|IBA|IC|IDA|IEA|IEP|IGI|IMP|IPI|ISS|NAS|TAS]	GeneOntology_BP	3	4713	106	29.2322	4.587	0.0636537	0	-5.71881	1.4575e-11	4.77838e-09	LSM14A|USP14|ZNF304
Transmembrane helix	UniProt-Keyword	1	4011	106	24.8781	4.34997	0.0249314	0	-5.48925	1.48322e-11	4.81357e-09	SYT4
cell communication [GoID:GO:0007154; evidenceTypes:IBA|IC|IDA|IEA|IEP|IGI|IMP|IPI|ISS|NAS|TAS]	GeneOntology_BP	6	5558	106	34.4733	4.80822	0.107953	0	-5.92179	1.69868e-11	5.45769e-09	CEP89|LSM14A|RRAGB|SYT4|USP14|ZNF304
signaling [GoID:GO:0023052; evidenceTypes:IBA|IC|IDA|IEA|IEP|IGI|IMP|IPI|ISS|NAS|TAS]	GeneOntology_BP	6	5549	106	34.4174	4.8062	0.108128	0	-5.91267	1.81992e-11	5.78933e-09	CEP89|LSM14A|RRAGB|SYT4|USP14|ZNF304
cell periphery [GoID:GO:0071944; evidenceTypes:IBA|IC|IDA|IEA|IGI|IMP|IPI|ISS|NAS|TAS]	GeneOntology_CC	3	4441	106	27.5451	4.50133	0.0675524	0	-5.45286	1.16242e-10	3.6615e-08	CEP89|SYT4|USP14
macromolecule modification [GoID:GO:0043412; evidenceTypes:EXP|IBA|IC|IDA|IEA|IEP|IGI|IMP|IPI|ISS|NAS|TAS]	GeneOntology_BP	2	4041	106	25.0641	4.3612	0.0494927	0	-5.28849	1.98231e-10	6.12401e-08	USP14|ZNF304
plasma membrane [GoID:GO:0005886; evidenceTypes:IBA|IC|IDA|IEA|IGI|IMP|IPI|ISS|NAS|TAS]	GeneOntology_CC	3	4348	106	26.9683	4.47029	0.0689972	0	-5.36168	2.3326e-10	7.13755e-08	CEP89|SYT4|USP14
cell differentiation [GoID:GO:0030154; evidenceTypes:IBA|IC|IDA|IEA|IEP|IGI|IMP|ISS|NAS|TAS]	GeneOntology_BP	1	3532	106	21.9071	4.15605	0.0283126	0	-5.03052	5.81974e-10	1.76399e-07	SYT4
phosphorus metabolic process [GoID:GO:0006793; evidenceTypes:EXP|IBA|IC|IDA|IEA|IEP|IGI|IMP|ISS|NAS|TAS]	GeneOntology_BP	0	3085	106	19.1346	3.94768	0	0	-4.84705	6.36879e-10	1.91236e-07
phosphate-containing compound metabolic process [GoID:GO:0006796; evidenceTypes:EXP|IBA|IC|IDA|IEA|IEP|IGI|IMP|ISS|NAS|TAS]	GeneOntology_BP	0	3007	106	18.6508	3.90829	0	0	-4.77211	1.15e-09	3.40123e-07
system development [GoID:GO:0048731; evidenceTypes:IBA|IC|IDA|IEA|IEP|IGI|IMP|ISS|NAS|TAS]	GeneOntology_BP	3	4131	106	25.6224	4.39426	0.0726216	0	-5.14816	1.15389e-09	3.40123e-07	SYT4|ZNF304|ZNF568
cellular protein modification process [GoID:GO:0006464; evidenceTypes:EXP|IBA|IC|IDA|IEA|IEP|IGI|IMP|IPI|ISS|NAS|TAS]	GeneOntology_BP	2	3795	106	23.5383	4.26602	0.0527009	0	-5.04881	1.23518e-09	3.57524e-07	USP14|ZNF304
protein modification process [GoID:GO:0036211; evidenceTypes:EXP|IBA|IC|IDA|IEA|IEP|IGI|IMP|IPI|ISS|NAS|TAS]	GeneOntology_BP	2	3795	106	23.5383	4.26602	0.0527009	0	-5.04881	1.23518e-09	3.57524e-07	USP14|ZNF304
Mouse InnerEar_Sajan08_5223genes (17660535-TableS4a)	GeneSigDB	4	4408	106	27.3404	4.49042	0.0907441	0	-5.19783	1.38451e-09	3.97168e-07	SYT4|USP14|ZNF235|ZNF568
intracellular organelle [GoID:GO:0043229; evidenceTypes:IBA|IC|IDA|IEA|IGI|IMP|IPI|ISS|NAS|TAS]	GeneOntology_CC	96	11155	106	69.1884	4.88672	0.860601	1	5.48662	1.49429e-09	4.23214e-07	CEP89|GPATCH1|HKR1|LSM14A|RRAGB|SYT4|USP14|ZFP14|ZFP28|ZFP30|ZFP82|ZIK1|ZNF112|ZNF134|ZNF135|ZNF137P|ZNF155|ZNF17|ZNF175|ZNF180|ZNF222|ZNF223|ZNF224|ZNF225|ZNF226|ZNF227|ZNF229|ZNF230|ZNF233|ZNF234|ZNF235|ZNF260|ZNF283|ZNF284|ZNF30|ZNF302|ZNF304|ZNF320|ZNF329|ZNF345|ZNF347|ZNF350|ZNF382|ZNF383|ZNF404|ZNF415|ZNF416|ZNF417|ZNF420|ZNF432|ZNF45|ZNF468|ZNF470|ZNF471|ZNF529|ZNF542P|ZNF543|ZNF548|ZNF552…
protein binding [GoID:GO:0005515; evidenceTypes:EXP|IBA|IC|IDA|IEA|IGI|IMP|IPI|ISS|NAS|TAS]	GeneOntology_MF	34	10420	106	64.6296	5.0069	0.326296	0	-6.11747	1.50165e-09	4.23214e-07	C14ORF93|CCDC17|CEP89|RRAGB|SPIN3|SYT4|USP14|ZNF175|ZNF180|ZNF223|ZNF224|ZNF227|ZNF230|ZNF260|ZNF302|ZNF304|ZNF320|ZNF329|ZNF350|ZNF404|ZNF415|ZNF417|ZNF420|ZNF543|ZNF569|ZNF587|ZNF607|ZNF614|ZNF649|ZNF702P|ZNF765|ZNF792|ZNF83|ZSCAN22
developmental process [GoID:GO:0032502; evidenceTypes:IBA|IC|IDA|IEA|IEP|IGI|IMP|ISS|NAS|TAS]	GeneOntology_BP	8	5397	106	33.4747	4.77103	0.14823	0	-5.33945	2.32095e-09	6.48433e-07	HKR1|LSM14A|SYT4|ZNF135|ZNF260|ZNF304|ZNF45|ZNF568
Human Immune_Kong10_5640genes_ImmPort_ComprehensiveListofImmune-RelatedGenes (20460173-ImmPortComprehensiveListofImmune-RelatedGenes)	GeneSigDB	2	3699	106	22.9429	4.22689	0.0540687	0	-4.95468	2.49263e-09	6.90395e-07	LSM14A|USP14
cellular developmental process [GoID:GO:0048869; evidenceTypes:IBA|IC|IDA|IEA|IEP|IGI|IMP|ISS|NAS|TAS]	GeneOntology_BP	2	3694	106	22.9119	4.22482	0.0541419	0	-4.94976	2.58501e-09	7.0986e-07	SYT4|ZNF135
regulation of biological quality [GoID:GO:0065008; evidenceTypes:EXP|IBA|IC|IDA|IEA|IEP|IGI|IMP|IPI|ISS|NAS|TAS]	GeneOntology_BP	1	3282	106	20.3565	4.04303	0.0304692	0	-4.78761	3.72256e-09	1.01358e-06	SYT4
GGGCGGR_SP1_Q6	MSigDB_C3	0	2798	106	17.3545	3.79789	0	0	-4.5695	5.513e-09	1.48846e-06
membrane-bounded organelle [GoID:GO:0043227; evidenceTypes:IBA|IC|IDA|IEA|IGI|IMP|IPI|ISS|NAS|TAS]	GeneOntology_CC	95	11217	106	69.573	4.87462	0.846929	1	5.21621	1.08822e-08	2.91362e-06	CEP89|GPATCH1|HKR1|RRAGB|SYT4|USP14|ZFP14|ZFP28|ZFP30|ZFP82|ZIK1|ZNF112|ZNF134|ZNF135|ZNF137P|ZNF155|ZNF17|ZNF175|ZNF180|ZNF222|ZNF223|ZNF224|ZNF225|ZNF226|ZNF227|ZNF229|ZNF230|ZNF233|ZNF234|ZNF235|ZNF260|ZNF283|ZNF284|ZNF30|ZNF302|ZNF304|ZNF320|ZNF329|ZNF345|ZNF347|ZNF350|ZNF382|ZNF383|ZNF404|ZNF415|ZNF416|ZNF417|ZNF420|ZNF432|ZNF45|ZNF468|ZNF470|ZNF471|ZNF529|ZNF542P|ZNF543|ZNF548|ZNF552|ZNF565…
ZWANG_DOWN_BY_2ND_EGF_PULSE	MSigDB_C2	12	220	106	1.36454	1.15702	5.45455	1	9.1921	1.16575e-08	3.09541e-06	HKR1|SPIN3|ZNF225|ZNF283|ZNF30|ZNF302|ZNF470|ZNF587|ZNF780B|ZNF792|ZNF805|ZSCAN22
Direct protein sequencing	UniProt-Keyword	0	2694	106	16.7094	3.74018	0	0	-4.46755	1.19232e-08	3.14e-06
GSE2706_UNSTIM_VS_2H_LPS_DC_UP	MSigDB_C7	11	176	106	1.09163	1.03622	6.25	1	9.56203	1.20393e-08	3.14481e-06	C14ORF93|ZFP82|ZIK1|ZNF224|ZNF260|ZNF284|ZNF302|ZNF432|ZNF615|ZNF805|ZNF813
Disulfide bond	UniProt-Keyword	0	2663	106	16.5171	3.7226	0	0	-4.43699	1.49892e-08	3.88378e-06
Disease mutation	UniProt-Keyword	0	2622	106	16.2628	3.69907	0	0	-4.39646	2.02721e-08	5.21057e-06
response to chemical [GoID:GO:0042221; evidenceTypes:IBA|IC|IDA|IEA|IEP|IGI|IMP|IPI|ISS|NAS|TAS]	GeneOntology_BP	3	3723	106	23.0917	4.23678	0.0805802	0	-4.74222	2.11099e-08	5.38285e-06	LSM14A|RRAGB|USP14
cytosol [GoID:GO:0005829; evidenceTypes:IBA|IC|IDA|IEA|IGI|IMP|IPI|ISS|NAS|TAS]	GeneOntology_CC	6	4564	106	28.308	4.541	0.131464	0	-4.91258	2.19233e-08	5.54625e-06	CEP89|LSM14A|RRAGB|USP14|ZNF175|ZNF260
anatomical structure development [GoID:GO:0048856; evidenceTypes:IBA|IC|IDA|IEA|IEP|IGI|IMP|ISS|NAS|TAS]	GeneOntology_BP	8	5036	106	31.2356	4.6793	0.158856	0	-4.96561	2.71319e-08	6.75753e-06	HKR1|LSM14A|SYT4|ZNF135|ZNF260|ZNF304|ZNF45|ZNF568
endomembrane system [GoID:GO:0012505; evidenceTypes:IBA|IC|IDA|IEA|IGI|IMP|IPI|ISS|NAS|TAS]	GeneOntology_CC	4	3977	106	24.6672	4.33712	0.100578	0	-4.76518	2.85903e-08	7.06599e-06	RRAGB|SYT4|ZNF224|ZNF383
regulation of response to stimulus [GoID:GO:0048583; evidenceTypes:IBA|IC|IDA|IEA|IEP|IGI|IMP|IPI|ISS|NAS|TAS]	GeneOntology_BP	3	3674	106	22.7878	4.21651	0.0816549	0	-4.69293	2.96694e-08	7.2767e-06	LSM14A|RRAGB|USP14
vesicle [GoID:GO:0031982; evidenceTypes:IBA|IC|IDA|IEA|IMP|ISS|NAS|TAS]	GeneOntology_CC	4	3967	106	24.6051	4.33331	0.100832	0	-4.75506	3.06151e-08	7.45177e-06	RRAGB|SYT4|USP14|ZNF420
catalytic activity, acting on a protein [GoID:GO:0140096; evidenceTypes:EXP|IBA|IC|IDA|IEA|IEP|IGI|IMP|IPI|ISS|NAS|TAS]	GeneOntology_MF	1	2946	106	18.2724	3.87681	0.0339443	0	-4.45532	4.2336e-08	1.01621e-05	USP14
hydrolase activity [GoID:GO:0016787; evidenceTypes:EXP|IBA|IC|IDA|IEA|IEP|IGI|IMP|ISS|NAS|TAS]	GeneOntology_MF	2	3302	106	20.4805	4.05239	0.0605694	0	-4.56039	4.2383e-08	1.01621e-05	RRAGB|USP14
positive regulation of biological process [GoID:GO:0048518; evidenceTypes:IBA|IC|IDA|IEA|IEP|IGI|IMP|IPI|ISS|NAS|TAS]	GeneOntology_BP	9	5159	106	31.9985	4.71187	0.174452	0	-4.88096	5.81681e-08	1.38436e-05	LSM14A|RRAGB|SYT4|ZNF175|ZNF304|ZNF350|ZNF382|ZNF613|ZNF649
transferase activity [GoID:GO:0016740; evidenceTypes:EXP|IBA|IC|IDA|IEA|IEP|IGI|IMP|IPI|ISS|NAS|TAS]	GeneOntology_MF	1	2892	106	17.9375	3.84844	0.0345781	0	-4.40113	6.21592e-08	1.46847e-05	USP14
binding [GoID:GO:0005488; evidenceTypes:EXP|IBA|IC|IDA|IEA|IEP|IGI|IMP|IPI|ISS|NAS|TAS]	GeneOntology_MF	101	12950	106	80.3218	4.39752	0.779923	1	4.70224	6.29959e-08	1.47737e-05	C14ORF93|CCDC17|CEP89|GPATCH1|HKR1|LSM14A|RRAGB|SPIN3|SYT4|USP14|ZFP14|ZFP28|ZFP30|ZFP82|ZIK1|ZNF112|ZNF134|ZNF135|ZNF137P|ZNF155|ZNF17|ZNF175|ZNF180|ZNF222|ZNF223|ZNF224|ZNF225|ZNF226|ZNF227|ZNF229|ZNF230|ZNF233|ZNF234|ZNF235|ZNF260|ZNF283|ZNF284|ZNF30|ZNF302|ZNF304|ZNF320|ZNF329|ZNF345|ZNF347|ZNF350|ZNF382|ZNF383|ZNF404|ZNF415|ZNF416|ZNF417|ZNF420|ZNF432|ZNF45|ZNF468|ZNF470|ZNF471|ZNF529|ZNF542…
multicellular organism development [GoID:GO:0007275; evidenceTypes:IBA|IC|IDA|IEA|IEP|IGI|IMP|ISS|NAS|TAS]	GeneOntology_BP	7	4621	106	28.6616	4.55886	0.151482	0	-4.75153	8.2041e-08	1.91007e-05	HKR1|LSM14A|SYT4|ZNF260|ZNF304|ZNF45|ZNF568
extracellular region [GoID:GO:0005576; evidenceTypes:IBA|IC|IDA|IEA|IMP|ISS|NAS|TAS]	GeneOntology_CC	5	4097	106	25.4115	4.38188	0.122041	0	-4.65816	8.38687e-08	1.93857e-05	C14ORF93|SYT4|USP14|ZNF420|ZNF649
plasma membrane part [GoID:GO:0044459; evidenceTypes:IBA|IC|IDA|IEA|IGI|IMP|IPI|ISS|NAS|TAS]	GeneOntology_CC	0	2405	106	14.9169	3.56917	0	0	-4.17938	9.87907e-08	2.26718e-05
macromolecular complex [GoID:GO:0032991; evidenceTypes:IBA|IC|IDA|IEA|IGI|IMP|IPI|ISS|NAS|TAS]	GeneOntology_CC	7	4589	106	28.4631	4.54887	0.152539	0	-4.71833	1.01022e-07	2.30194e-05	CEP89|GPATCH1|LSM14A|RRAGB|USP14|ZNF224|ZNF350
Signal	UniProt-Keyword	1	2816	106	17.4661	3.80769	0.0355114	0	-4.32444	1.06389e-07	2.40717e-05	C14ORF93
Cytoplasm	UniProt-Keyword	7	4527	106	28.0785	4.52923	0.154628	0	-4.65389	1.50781e-07	3.38772e-05	CEP89|LSM14A|RRAGB|USP14|ZNF175|ZNF383|ZNF415
regulation of molecular function [GoID:GO:0065009; evidenceTypes:IBA|IC|IDA|IEA|IEP|IGI|IMP|IPI|ISS|NAS|TAS]	GeneOntology_BP	2	3082	106	19.116	3.94618	0.0648929	0	-4.33735	1.94075e-07	4.33016e-05	USP14|ZNF304
extracellular space [GoID:GO:0005615; evidenceTypes:IBA|IC|IDA|IEA|IMP|ISS|NAS|TAS]	GeneOntology_CC	3	3347	106	20.7596	4.07325	0.0896325	0	-4.36006	2.74131e-07	6.07417e-05	USP14|ZNF420|ZNF649
animal organ development [GoID:GO:0048513; evidenceTypes:IBA|IC|IDA|IEA|IEP|IGI|IMP|ISS|NAS|TAS]	GeneOntology_BP	2	3009	106	18.6632	3.90931	0.0664673	0	-4.26244	3.19064e-07	7.02137e-05	SYT4|ZNF568
organelle [GoID:GO:0043226; evidenceTypes:IBA|IC|IDA|IEA|IGI|IMP|IPI|ISS|NAS|TAS]	GeneOntology_CC	96	12004	106	74.4543	4.69271	0.799733	1	4.59131	3.97941e-07	8.69759e-05	CEP89|GPATCH1|HKR1|LSM14A|RRAGB|SYT4|USP14|ZFP14|ZFP28|ZFP30|ZFP82|ZIK1|ZNF112|ZNF134|ZNF135|ZNF137P|ZNF155|ZNF17|ZNF175|ZNF180|ZNF222|ZNF223|ZNF224|ZNF225|ZNF226|ZNF227|ZNF229|ZNF230|ZNF233|ZNF234|ZNF235|ZNF260|ZNF283|ZNF284|ZNF30|ZNF302|ZNF304|ZNF320|ZNF329|ZNF345|ZNF347|ZNF350|ZNF382|ZNF383|ZNF404|ZNF415|ZNF416|ZNF417|ZNF420|ZNF432|ZNF45|ZNF468|ZNF470|ZNF471|ZNF529|ZNF542P|ZNF543|ZNF548|ZNF552…
extracellular region part [GoID:GO:0044421; evidenceTypes:IBA|IC|IDA|IEA|IMP|ISS|NAS|TAS]	GeneOntology_CC	4	3548	106	22.0063	4.16299	0.11274	0	-4.32533	4.9957e-07	0.000107723	SYT4|USP14|ZNF420|ZNF649
phosphorylation [GoID:GO:0016310; evidenceTypes:EXP|IBA|IC|IDA|IEA|IEP|IGI|IMP|ISS|NAS|TAS]	GeneOntology_BP	0	2169	106	13.4531	3.41666	0	0	-3.93751	5.38609e-07	0.000115366
response to stress [GoID:GO:0006950; evidenceTypes:IBA|IC|IDA|IEA|IEP|IGI|IMP|IPI|ISS|NAS|TAS]	GeneOntology_BP	4	3491	106	21.6528	4.1381	0.11458	0	-4.26591	7.2214e-07	0.000153653	LSM14A|RRAGB|USP14|ZNF175
cellular component biogenesis [GoID:GO:0044085; evidenceTypes:EXP|IBA|IC|IDA|IEA|IGI|IMP|IPI|ISS|NAS|TAS]	GeneOntology_BP	2	2876	106	17.8383	3.83995	0.069541	0	-4.12461	7.81486e-07	0.000165187	CEP89|LSM14A
organic substance transport [GoID:GO:0071702; evidenceTypes:IBA|IC|IDA|IEA|IEP|IGI|IMP|IPI|ISS|NAS|TAS]	GeneOntology_BP	1	2527	106	15.6736	3.64335	0.0395726	0	-4.02751	7.94173e-07	0.000166771	SYT4
small molecule binding [GoID:GO:0036094; evidenceTypes:IBA|IC|IDA|IEA|IGI|IMP|ISS|NAS|TAS]	GeneOntology_MF	1	2516	106	15.6054	3.63678	0.0397456	0	-4.01602	8.56425e-07	0.000178676	RRAGB
Cell membrane	UniProt-Keyword	1	2515	106	15.5992	3.63618	0.0397614	0	-4.01497	8.62318e-07	0.000178745	USP14
regulation of signaling [GoID:GO:0023051; evidenceTypes:IBA|IC|IDA|IEA|IEP|IGI|IMP|IPI|ISS|NAS|TAS]	GeneOntology_BP	3	3172	106	19.6742	3.9905	0.0945776	0	-4.17847	8.70385e-07	0.00017926	LSM14A|RRAGB|SYT4
regulation of signal transduction [GoID:GO:0009966; evidenceTypes:IBA|IC|IDA|IEA|IEP|IGI|IMP|IPI|ISS|NAS|TAS]	GeneOntology_BP	2	2858	106	17.7266	3.83033	0.069979	0	-4.10581	8.81338e-07	0.00018036	LSM14A|RRAGB
intracellular non-membrane-bounded organelle [GoID:GO:0043232; evidenceTypes:IBA|IC|IDA|IEA|IGI|IMP|IPI|ISS|NAS|TAS]	GeneOntology_CC	7	4205	106	26.0813	4.42077	0.166468	0	-4.31629	1.13836e-06	0.000230028	CEP89|LSM14A|ZNF175|ZNF224|ZNF350|ZNF415|ZSCAN18
non-membrane-bounded organelle [GoID:GO:0043228; evidenceTypes:IBA|IC|IDA|IEA|IGI|IMP|IPI|ISS|NAS|TAS]	GeneOntology_CC	7	4205	106	26.0813	4.42077	0.166468	0	-4.31629	1.13836e-06	0.000230028	CEP89|LSM14A|ZNF175|ZNF224|ZNF350|ZNF415|ZSCAN18
regulation of cell communication [GoID:GO:0010646; evidenceTypes:IBA|IC|IDA|IEA|IEP|IGI|IMP|IPI|ISS|NAS|TAS]	GeneOntology_BP	3	3125	106	19.3827	3.96751	0.096	0	-4.12921	1.18211e-06	0.000237376	LSM14A|RRAGB|SYT4
cellular response to chemical stimulus [GoID:GO:0070887; evidenceTypes:IBA|IC|IDA|IEA|IEP|IGI|IMP|IPI|ISS|NAS|TAS]	GeneOntology_BP	2	2790	106	17.3049	3.79352	0.0716846	0	-4.03447	1.38512e-06	0.000276413	LSM14A|RRAGB
macromolecule localization [GoID:GO:0033036; evidenceTypes:IBA|IC|IDA|IEA|IEP|IGI|IMP|IPI|ISM|ISS|NAS|TAS]	GeneOntology_BP	2	2771	106	17.187	3.78309	0.0721761	0	-4.01444	1.57066e-06	0.000311505	RRAGB|SYT4
small molecule metabolic process [GoID:GO:0044281; evidenceTypes:EXP|IBA|IC|IDA|IEA|IEP|IGI|IMP|ISS|NAS|TAS]	GeneOntology_BP	0	2016	106	12.5042	3.31079	0	0	-3.77679	1.59429e-06	0.000314251
anion binding [GoID:GO:0043168; evidenceTypes:IBA|IC|IDA|IEA|IGI|IMP|ISS|NAS|TAS]	GeneOntology_MF	2	2765	106	17.1498	3.77979	0.0723327	0	-4.00811	1.63418e-06	0.00032015	RRAGB|SYT4
positive regulation of cellular process [GoID:GO:0048522; evidenceTypes:IBA|IC|IDA|IEA|IEP|IGI|IMP|IPI|ISS|NAS|TAS]	GeneOntology_BP	9	4604	106	28.5561	4.55357	0.195482	0	-4.29468	1.8255e-06	0.000355464	LSM14A|RRAGB|SYT4|ZNF175|ZNF304|ZNF350|ZNF382|ZNF613|ZNF649
Isopeptide bond	UniProt-Keyword	27	1656	106	10.2713	3.03628	1.63043	1	5.50961	2.0786e-06	0.00040231	C14ORF93|GPATCH1|ZFP30|ZFP82|ZNF112|ZNF134|ZNF180|ZNF224|ZNF225|ZNF229|ZNF283|ZNF302|ZNF347|ZNF417|ZNF420|ZNF45|ZNF529|ZNF548|ZNF552|ZNF566|ZNF600|ZNF610|ZNF649|ZNF765|ZNF776|ZNF814|ZSCAN22
GSE40666_UNTREATED_VS_IFNA_STIM_STAT4_KO_EFFECTOR_CD8_TCELL_90MIN_DN	MSigDB_C7	9	185	106	1.14745	1.0621	4.86486	1	7.3934	2.23732e-06	0.000423161	ZFP28|ZNF135|ZNF229|ZNF233|ZNF404|ZNF616|ZNF649|ZNF780B|ZNF880
intracellular organelle lumen [GoID:GO:0070013; evidenceTypes:IBA|IC|IDA|IEA|IGI|IMP|IPI|ISS|NAS|TAS]	GeneOntology_CC	11	5021	106	31.1425	4.67523	0.21908	0	-4.30835	2.23902e-06	0.000423161	CEP89|ZNF175|ZNF224|ZNF260|ZNF350|ZNF415|ZNF420|ZNF432|ZNF45|ZNF470|ZSCAN18
membrane-enclosed lumen [GoID:GO:0031974; evidenceTypes:IBA|IC|IDA|IEA|IGI|IMP|IPI|ISS|NAS|TAS]	GeneOntology_CC	11	5021	106	31.1425	4.67523	0.21908	0	-4.30835	2.23902e-06	0.000423161	CEP89|ZNF175|ZNF224|ZNF260|ZNF350|ZNF415|ZNF420|ZNF432|ZNF45|ZNF470|ZSCAN18
organelle lumen [GoID:GO:0043233; evidenceTypes:IBA|IC|IDA|IEA|IGI|IMP|IPI|ISS|NAS|TAS]	GeneOntology_CC	11	5021	106	31.1425	4.67523	0.21908	0	-4.30835	2.23902e-06	0.000423161	CEP89|ZNF175|ZNF224|ZNF260|ZNF350|ZNF415|ZNF420|ZNF432|ZNF45|ZNF470|ZSCAN18
ACTAYRNNNCCCR_UNKNOWN	MSigDB_C3	13	433	106	2.68566	1.61293	3.00231	1	6.39479	2.77772e-06	0.000518869	HKR1|ZFP28|ZNF112|ZNF180|ZNF233|ZNF235|ZNF416|ZNF420|ZNF471|ZNF568|ZNF569|ZNF570|ZNF571
Acetylation	UniProt-Keyword	4	3271	106	20.2882	4.03786	0.122287	0	-4.03388	2.91712e-06	0.000541759	GPATCH1|LSM14A|RRAGB|USP14
CAGGTG_E12_Q6	MSigDB_C3	1	2322	106	14.4021	3.51694	0.0430663	0	-3.81073	3.20023e-06	0.000590921	SYT4
cellular component assembly [GoID:GO:0022607; evidenceTypes:IBA|IC|IDA|IEA|IGI|IMP|IPI|ISS|NAS|TAS]	GeneOntology_BP	2	2626	106	16.2877	3.70138	0.0761615	0	-3.86008	4.0634e-06	0.000746016	CEP89|LSM14A
carbohydrate derivative binding [GoID:GO:0097367; evidenceTypes:IBA|IC|IDA|IEA|IGI|IMP|IPI|ISS|NAS|TAS]	GeneOntology_MF	1	2283	106	14.1602	3.49188	0.043802	0	-3.76881	4.1591e-06	0.000759248	RRAGB
protein complex [GoID:GO:0043234; evidenceTypes:IBA|IC|IDA|IEA|IMP|IPI|ISS|NAS|TAS]	GeneOntology_CC	3	2927	106	18.1546	3.86689	0.102494	0	-3.91907	4.2092e-06	0.000764053	CEP89|RRAGB|USP14
immune system process [GoID:GO:0002376; evidenceTypes:IBA|IC|IDA|IEA|IEP|IGI|IMP|ISS|NAS|TAS]	GeneOntology_BP	2	2597	106	16.1078	3.68458	0.0770119	0	-3.82887	4.90486e-06	0.000885328	LSM14A|ZNF175
organelle organization [GoID:GO:0006996; evidenceTypes:IBA|IC|IDA|IEA|IEP|IGI|IMP|IPI|ISS|NAS|TAS]	GeneOntology_BP	5	3454	106	21.4233	4.12171	0.14476	0	-3.98458	4.98355e-06	0.000894506	CEP89|LSM14A|SYT4|ZNF135|ZNF304
cell surface receptor signaling pathway [GoID:GO:0007166; evidenceTypes:IBA|IC|IDA|IEA|IEP|IGI|IMP|IPI|ISS|NAS|TAS]	GeneOntology_BP	2	2581	106	16.0085	3.67524	0.0774893	0	-3.8116	5.44008e-06	0.000971024	LSM14A|ZNF304
signal transducer activity [GoID:GO:0004871; evidenceTypes:IBA|IC|IDA|IEA|IGI|IMP|IPI|ISS|NAS|TAS]	GeneOntology_MF	0	1838	106	11.4001	3.17987	0	0	-3.58509	5.55731e-06	0.000986469
extracellular exosome [GoID:GO:0070062; evidenceTypes:IBA|IDA|IEA|TAS]	GeneOntology_CC	2	2575	106	15.9713	3.67172	0.0776699	0	-3.80512	5.65523e-06	0.000998334	USP14|ZNF420
nucleoside phosphate binding [GoID:GO:1901265; evidenceTypes:IBA|IC|IDA|IEA|IGI|IMP|ISS|NAS|TAS]	GeneOntology_MF	1	2227	106	13.8129	3.4553	0.0449035	0	-3.70818	6.04894e-06	0.001062	RRAGB
nucleotide binding [GoID:GO:0000166; evidenceTypes:IBA|IC|IDA|IEA|IGI|IMP|ISS|NAS|TAS]	GeneOntology_MF	1	2226	106	13.8067	3.45464	0.0449236	0	-3.70709	6.08942e-06	0.0010633	RRAGB
response to organic substance [GoID:GO:0010033; evidenceTypes:IBA|IC|IDA|IEA|IEP|IGI|IMP|IPI|ISS|NAS|TAS]	GeneOntology_BP	3	2859	106	17.7328	3.83087	0.104932	0	-3.84582	6.46236e-06	0.00112232	LSM14A|RRAGB|USP14
Transport	UniProt-Keyword	0	1794	106	11.1272	3.1461	0	0	-3.53682	7.54983e-06	0.00130413
protein phosphorylation [GoID:GO:0006468; evidenceTypes:IBA|IC|IDA|IEA|IEP|IGI|IMP|IPI|ISS|NAS|TAS]	GeneOntology_BP	0	1787	106	11.0838	3.14068	0	0	-3.52911	7.92633e-06	0.00136185
Mouse Viral_Buonomo11_5307genes (21205295-TableS1)	GeneSigDB	4	3070	106	19.0415	3.94018	0.130293	0	-3.81748	1.00679e-05	0.00172059	CCDC17|CEP89|RRAGB|ZIK1
nitrogen compound transport [GoID:GO:0071705; evidenceTypes:IBA|IC|IDA|IEA|IEP|IGI|IMP|ISS|NAS|TAS]	GeneOntology_BP	1	2148	106	13.3229	3.40247	0.0465549	0	-3.62175	1.02249e-05	0.00173817	SYT4
GGGAGGRR_MAZ_Q6	MSigDB_C3	1	2134	106	13.236	3.39295	0.0468604	0	-3.60631	1.12169e-05	0.00189678	SYT4
protein localization [GoID:GO:0008104; evidenceTypes:IBA|IC|IDA|IEA|IEP|IGI|IMP|IPI|ISM|ISS|NAS|TAS]	GeneOntology_BP	2	2465	106	15.2891	3.60603	0.0811359	0	-3.68524	1.14592e-05	0.0019276	RRAGB|SYT4
regulation of catalytic activity [GoID:GO:0050790; evidenceTypes:IBA|IC|IDA|IEA|IEP|IGI|IMP|IPI|ISS|NAS|TAS]	GeneOntology_BP	1	2101	106	13.0314	3.37033	0.0475964	0	-3.56979	1.39457e-05	0.00233366	USP14
tissue development [GoID:GO:0009888; evidenceTypes:IBA|IC|IDA|IEA|IEP|IGI|IMP|ISS|NAS|TAS]	GeneOntology_BP	0	1694	106	10.507	3.06714	0	0	-3.42566	1.50991e-05	0.00251357
intracellular [GoID:GO:0005622; evidenceTypes:IBA|IC|IDA|IEA|IEP|IGI|IMP|IPI|ISS|NAS|TAS]	GeneOntology_CC	98	13102	106	81.2646	4.34129	0.747977	1	3.85494	1.66374e-05	0.00275538	CEP89|GPATCH1|HKR1|LSM14A|RRAGB|SYT4|USP14|ZFP14|ZFP28|ZFP30|ZFP82|ZIK1|ZNF112|ZNF134|ZNF135|ZNF137P|ZNF155|ZNF17|ZNF175|ZNF180|ZNF222|ZNF223|ZNF224|ZNF225|ZNF226|ZNF227|ZNF229|ZNF230|ZNF233|ZNF234|ZNF235|ZNF260|ZNF283|ZNF284|ZNF30|ZNF302|ZNF304|ZNF320|ZNF329|ZNF345|ZNF347|ZNF350|ZNF382|ZNF383|ZNF404|ZNF415|ZNF416|ZNF417|ZNF420|ZNF432|ZNF45|ZNF468|ZNF470|ZNF471|ZNF529|ZNF542P|ZNF543|ZNF548|ZNF552…
regulation of localization [GoID:GO:0032879; evidenceTypes:IBA|IC|IDA|IEA|IEP|IGI|IMP|IPI|ISS|NAS|TAS]	GeneOntology_BP	2	2400	106	14.8859	3.56606	0.0833333	0	-3.61348	1.73171e-05	0.00285323	SYT4|ZNF304
nervous system development [GoID:GO:0007399; evidenceTypes:IBA|IC|IDA|IEA|IEP|IGI|IMP|ISS|NAS|TAS]	GeneOntology_BP	1	2065	106	12.8081	3.34534	0.0484262	0	-3.52971	1.76705e-05	0.00289661	SYT4
establishment of localization in cell [GoID:GO:0051649; evidenceTypes:IBA|IC|IDA|IEA|IEP|IGI|IMP|ISS|NAS|TAS]	GeneOntology_BP	1	2060	106	12.7771	3.34184	0.0485437	0	-3.52413	1.82599e-05	0.00297802	SYT4
intracellular part [GoID:GO:0044424; evidenceTypes:IBA|IC|IDA|IEA|IGI|IMP|IPI|ISS|NAS|TAS]	GeneOntology_CC	96	12672	106	78.5975	4.49374	0.757576	1	3.8726	1.91629e-05	0.0030939	CEP89|GPATCH1|HKR1|LSM14A|RRAGB|SYT4|USP14|ZFP14|ZFP28|ZFP30|ZFP82|ZIK1|ZNF112|ZNF134|ZNF135|ZNF137P|ZNF155|ZNF17|ZNF175|ZNF180|ZNF222|ZNF223|ZNF224|ZNF225|ZNF226|ZNF227|ZNF229|ZNF230|ZNF233|ZNF234|ZNF235|ZNF260|ZNF283|ZNF284|ZNF30|ZNF302|ZNF304|ZNF320|ZNF329|ZNF345|ZNF347|ZNF350|ZNF382|ZNF383|ZNF404|ZNF415|ZNF416|ZNF417|ZNF420|ZNF432|ZNF45|ZNF468|ZNF470|ZNF471|ZNF529|ZNF542P|ZNF543|ZNF548|ZNF552…
enzyme binding [GoID:GO:0019899; evidenceTypes:IBA|IDA|IEA|IMP|IPI|ISS|NAS|TAS]	GeneOntology_MF	1	2053	106	12.7336	3.33693	0.0487092	0	-3.5163	1.91176e-05	0.0030939	RRAGB
molecular transducer activity [GoID:GO:0060089; evidenceTypes:IBA|IC|IDA|IEA|IGI|IMP|IPI|ISS|NAS|TAS]	GeneOntology_MF	0	1651	106	10.2403	3.03218	0	0	-3.37719	2.03135e-05	0.00324702
positive regulation of molecular function [GoID:GO:0044093; evidenceTypes:IBA|IC|IDA|IEA|IEP|IGI|IMP|IPI|ISS|NAS|TAS]	GeneOntology_BP	0	1651	106	10.2403	3.03218	0	0	-3.37719	2.03135e-05	0.00324702
endoplasmic reticulum [GoID:GO:0005783; evidenceTypes:IBA|IC|IDA|IEA|IGI|IMP|IPI|ISS|NAS|TAS]	GeneOntology_CC	0	1642	106	10.1844	3.02479	0	0	-3.36699	2.16124e-05	0.00342062
Transferase	UniProt-Keyword	0	1634	106	10.1348	3.01819	0	0	-3.35791	2.2836e-05	0.00359655
regulation of phosphorus metabolic process [GoID:GO:0051174; evidenceTypes:IBA|IC|IDA|IEA|IEP|IGI|IMP|ISS|NAS|TAS]	GeneOntology_BP	0	1624	106	10.0728	3.00992	0	0	-3.34653	2.44622e-05	0.00383388
ribonucleotide binding [GoID:GO:0032553; evidenceTypes:IBA|IC|IDA|IEA|IGI|IMP|ISS|NAS|TAS]	GeneOntology_MF	1	2013	106	12.4855	3.30866	0.0496771	0	-3.47136	2.4836e-05	0.00387356	RRAGB
purine nucleotide binding [GoID:GO:0017076; evidenceTypes:IBA|IC|IDA|IEA|IGI|IMP|ISS|NAS|TAS]	GeneOntology_MF	1	2011	106	12.4731	3.30723	0.0497265	0	-3.46911	2.51623e-05	0.00390551	RRAGB
cellular localization [GoID:GO:0051641; evidenceTypes:IBA|IC|IDA|IEA|IGI|IMP|IPI|ISS|NAS|TAS]	GeneOntology_BP	3	2638	106	16.3621	3.70829	0.113723	0	-3.6033	2.5341e-05	0.00391434	CEP89|RRAGB|SYT4
regulation of phosphate metabolic process [GoID:GO:0019220; evidenceTypes:IBA|IC|IDA|IEA|IEP|IGI|IMP|ISS|NAS|TAS]	GeneOntology_BP	0	1610	106	9.98596	2.99827	0	0	-3.33057	2.69334e-05	0.00414039
purine ribonucleotide binding [GoID:GO:0032555; evidenceTypes:IBA|IC|IDA|IEA|IGI|IMP|ISS|NAS|TAS]	GeneOntology_MF	1	1999	106	12.3987	3.29866	0.050025	0	-3.45556	2.72111e-05	0.00416317	RRAGB
regulation of multicellular organismal process [GoID:GO:0051239; evidenceTypes:IBA|IC|IDA|IEA|IEP|IGI|IMP|ISS|NAS|TAS]	GeneOntology_BP	3	2618	106	16.238	3.69676	0.114591	0	-3.58098	2.86173e-05	0.00435757	LSM14A|SYT4|ZNF304
KIM_MYC_AMPLIFICATION_TARGETS_DN	MSigDB_C2	6	96	106	0.595436	0.767107	6.25	1	7.04538	2.91222e-05	0.00441352	ZNF347|ZNF415|ZNF468|ZNF818P|ZNF83|ZNF880
cellular response to organic substance [GoID:GO:0071310; evidenceTypes:IBA|IC|IDA|IEA|IEP|IGI|IMP|IPI|ISS|NAS|TAS]	GeneOntology_BP	2	2307	106	14.3091	3.50734	0.0866927	0	-3.50952	3.10833e-05	0.00468862	LSM14A|RRAGB
extracellular organelle [GoID:GO:0043230; evidenceTypes:IBA|IDA|IEA|ISS|TAS]	GeneOntology_CC	3	2593	106	16.083	3.68225	0.115696	0	-3.55299	3.32982e-05	0.00499925	SYT4|USP14|ZNF420
extracellular vesicle [GoID:GO:1903561; evidenceTypes:IBA|IDA|IEA|ISS|TAS]	GeneOntology_CC	3	2592	106	16.0768	3.68166	0.115741	0	-3.55186	3.35003e-05	0.00500618	SYT4|USP14|ZNF420
protein complex subunit organization [GoID:GO:0071822; evidenceTypes:IBA|IC|IDA|IEA|IGI|IMP|IPI|ISS|NAS|TAS]	GeneOntology_BP	0	1577	106	9.78128	2.97055	0	0	-3.29275	3.37798e-05	0.00502458
macromolecular complex subunit organization [GoID:GO:0043933; evidenceTypes:IBA|IC|IDA|IEA|IGI|IMP|IPI|ISS|NAS|TAS]	GeneOntology_BP	1	1956	106	12.132	3.26764	0.0511247	0	-3.40675	3.59927e-05	0.00532908	LSM14A
purine ribonucleoside triphosphate binding [GoID:GO:0035639; evidenceTypes:IBA|IC|IDA|IEA|IMP|ISS|NAS|TAS]	GeneOntology_MF	1	1950	106	12.0948	3.26327	0.0512821	0	-3.3999	3.74214e-05	0.0055152	RRAGB
homeostatic process [GoID:GO:0042592; evidenceTypes:IBA|IC|IDA|IEA|IEP|IGI|IMP|ISS|NAS|TAS]	GeneOntology_BP	0	1556	106	9.65102	2.9527	0	0	-3.26854	3.90071e-05	0.00569664
Human Breast_Bertucci06_2537genes (16651414-Supp2)	GeneSigDB	0	1556	106	9.65102	2.9527	0	0	-3.26854	3.90071e-05	0.00569664
catabolic process [GoID:GO:0009056; evidenceTypes:IBA|IC|IDA|IEA|IEP|IGI|IMP|IPI|ISS|NAS|TAS]	GeneOntology_BP	2	2266	106	14.0548	3.48085	0.0882613	0	-3.46317	4.01397e-05	0.00581608	RRAGB|USP14
Human Breast_van'tVeer02_2460genes_Ergenes (11823860-SuppTable3)	GeneSigDB	1	1939	106	12.0266	3.25523	0.051573	0	-3.38734	4.0187e-05	0.00581608	ZNF552
establishment of protein localization [GoID:GO:0045184; evidenceTypes:IBA|IC|IDA|IEA|IEP|IGI|IMP|ISS|NAS|TAS]	GeneOntology_BP	1	1933	106	11.9894	3.25084	0.0517331	0	-3.38047	4.17793e-05	0.0060194	SYT4
TTGTTT_FOXO4_01	MSigDB_C3	1	1921	106	11.9149	3.24201	0.0520562	0	-3.36671	4.51522e-05	0.00647632	SYT4
intracellular signal transduction [GoID:GO:0035556; evidenceTypes:IBA|IC|IDA|IEA|IEP|IGI|IMP|IPI|ISS|NAS|TAS]	GeneOntology_BP	3	2538	106	15.7418	3.64989	0.118203	0	-3.49102	4.6379e-05	0.00662271	LSM14A|RRAGB|ZNF304
receptor activity [GoID:GO:0004872; evidenceTypes:IBA|IC|IDA|IEA|IGI|IMP|IPI|ISS|NAS|TAS]	GeneOntology_MF	0	1526	106	9.46495	2.92692	0	0	-3.23376	4.78922e-05	0.00680854
Mouse InnerEar_Sajan08_2230genes (17660535-TableS4b)	GeneSigDB	1	1909	106	11.8405	3.23315	0.0523834	0	-3.35292	4.87925e-05	0.00690597	USP14
regulation of protein metabolic process [GoID:GO:0051246; evidenceTypes:IBA|IC|IDA|IEA|IEP|IGI|IMP|IPI|ISS|NAS|TAS]	GeneOntology_BP	3	2524	106	15.655	3.64156	0.118859	0	-3.47516	5.04387e-05	0.00710765	LSM14A|USP14|ZNF304
intrinsic component of plasma membrane [GoID:GO:0031226; evidenceTypes:IBA|IC|IDA|IEA|IGI|IMP|IPI|ISS|NAS|TAS]	GeneOntology_CC	0	1515	106	9.39672	2.91738	0	0	-3.22095	5.16297e-05	0.00724371
Human Ovarian_Crijns09_2394Genes_17PathwayPredictor (19192944-TableS4)	GeneSigDB	0	1513	106	9.38432	2.91564	0	0	-3.21861	5.23396e-05	0.00725426
Mouse StemCell_Lindmark04_2514genes (15474998-tableS1c)	GeneSigDB	1	1898	106	11.7723	3.22499	0.052687	0	-3.34025	5.23822e-05	0.00725426	LSM14A
Mouse Viral_Mendoza-Villanueva08_1830genes (19036130-TableS1a)	GeneSigDB	0	1513	106	9.38432	2.91564	0	0	-3.21861	5.23396e-05	0.00725426
amide transport [GoID:GO:0042886; evidenceTypes:IBA|IC|IDA|IEA|IEP|IGI|IMP|ISS|NAS|TAS]	GeneOntology_BP	1	1896	106	11.7599	3.2235	0.0527426	0	-3.33794	5.30622e-05	0.0073169	SYT4
peptide transport [GoID:GO:0015833; evidenceTypes:IBA|IC|IDA|IEA|IEP|IGI|IMP|ISS|NAS|TAS]	GeneOntology_BP	1	1875	106	11.6296	3.20781	0.0533333	0	-3.31366	6.07477e-05	0.00830537	SYT4
Mouse Lung_not_cancer_Woodruff05_2371genes (16166618-SuppTable4)	GeneSigDB	0	1490	106	9.24166	2.89553	0	0	-3.1917	6.12326e-05	0.0083362
ZWANG_TRANSIENTLY_UP_BY_1ST_EGF_PULSE_ONLY	MSigDB_C2	23	1548	106	9.6014	2.94586	1.48579	1	4.54829	6.17619e-05	0.00837278	CEP89|RRAGB|ZNF134|ZNF222|ZNF224|ZNF226|ZNF229|ZNF234|ZNF260|ZNF284|ZNF304|ZNF350|ZNF416|ZNF432|ZNF529|ZNF585A|ZNF586|ZNF600|ZNF615|ZNF616|ZNF776|ZNF805|ZNF83
cell proliferation [GoID:GO:0008283; evidenceTypes:IBA|IC|IDA|IEA|IEP|IGI|IMP|ISS|NAS|TAS]	GeneOntology_BP	1	1865	106	11.5676	3.2003	0.0536193	0	-3.30206	6.47823e-05	0.00874534	ZNF304
Human Leukemia_Yukinawa06_2000genes (16872506-SuppTable1)	GeneSigDB	0	1474	106	9.14242	2.88142	0	0	-3.17289	6.82863e-05	0.0091798
organic substance catabolic process [GoID:GO:1901575; evidenceTypes:IBA|IC|IDA|IEA|IGI|IMP|IPI|ISS|NAS|TAS]	GeneOntology_BP	1	1854	106	11.4994	3.192	0.0539374	0	-3.28927	6.95249e-05	0.00930735	USP14
CHEN_HOXA5_TARGETS_9HR_UP	MSigDB_C2	8	221	106	1.37074	1.15961	3.61991	1	5.71678	7.00705e-05	0.00934147	ZNF112|ZNF155|ZNF180|ZNF222|ZNF227|ZNF432|ZNF45|ZNF468
integral component of plasma membrane [GoID:GO:0005887; evidenceTypes:IBA|IC|IDA|IEA|IGI|IMP|IPI|ISS|NAS|TAS]	GeneOntology_CC	0	1462	106	9.06799	2.87077	0	0	-3.15874	7.40995e-05	0.00983777
protein transport [GoID:GO:0015031; evidenceTypes:IBA|IC|IDA|IEA|IEP|IGI|IMP|ISS|NAS|TAS]	GeneOntology_BP	1	1842	106	11.4249	3.18291	0.0542888	0	-3.27529	7.50882e-05	0.00992802	SYT4
organelle membrane [GoID:GO:0031090; evidenceTypes:IBA|IC|IDA|IEA|IGI|IMP|IPI|ISS|NAS|TAS]	GeneOntology_CC	4	2698	106	16.7342	3.74243	0.148258	0	-3.40266	9.04985e-05	0.0118679	RRAGB|SYT4|ZNF224|ZNF383
cell development [GoID:GO:0048468; evidenceTypes:IBA|IC|IDA|IEA|IEP|IGI|IMP|ISS|NAS|TAS]	GeneOntology_BP	1	1810	106	11.2264	3.15845	0.0552486	0	-3.23781	9.21524e-05	0.0120356	SYT4
immune response [GoID:GO:0006955; evidenceTypes:IBA|IC|IDA|IEA|IEP|IGI|IMP|ISS|NAS|TAS]	GeneOntology_BP	1	1807	106	11.2078	3.15614	0.0553403	0	-3.23428	9.39352e-05	0.0122188	LSM14A
organonitrogen compound biosynthetic process [GoID:GO:1901566; evidenceTypes:IBA|IC|IDA|IEA|IEP|IGI|IMP|IPI|ISS|NAS|TAS]	GeneOntology_BP	1	1806	106	11.2016	3.15537	0.055371	0	-3.23311	9.45369e-05	0.0122475	LSM14A
TNCATNTCCYR_UNKNOWN	MSigDB_C3	6	119	106	0.738092	0.853493	5.04202	1	6.16515	9.71692e-05	0.0125379	ZNF420|ZNF471|ZNF568|ZNF569|ZNF570|ZNF571
movement of cell or subcellular component [GoID:GO:0006928; evidenceTypes:IBA|IC|IDA|IEA|IEP|IGI|IMP|ISS|NAS|TAS]	GeneOntology_BP	1	1796	106	11.1396	3.14765	0.0556793	0	-3.22133	0.000100767	0.0129501	ZNF304
receptor binding [GoID:GO:0005102; evidenceTypes:IBA|IC|IDA|IEA|IGI|IMP|IPI|ISS|NAS|TAS]	GeneOntology_MF	0	1415	106	8.77648	2.82849	0	0	-3.10289	0.000101981	0.013054
CAGCTG_AP4_Q5	MSigDB_C3	0	1414	106	8.77028	2.82758	0	0	-3.10169	0.000102676	0.0130907
intracellular transport [GoID:GO:0046907; evidenceTypes:IBA|IC|IDA|IEA|IEP|IGI|IMP|ISS|NAS|TAS]	GeneOntology_BP	1	1785	106	11.0714	3.13912	0.0560224	0	-3.20834	0.000108086	0.013726	SYT4
adenyl nucleotide binding [GoID:GO:0030554; evidenceTypes:IBA|IC|IDA|IEA|IGI|IMP|ISS|NAS|TAS]	GeneOntology_MF	0	1403	106	8.70205	2.81755	0	0	-3.08852	0.000110629	0.0139937
GSE17974_CTRL_VS_ACT_IL4_AND_ANTI_IL12_0.5H_CD4_TCELL_DN	MSigDB_C7	7	176	106	1.09163	1.03622	3.97727	1	5.70185	0.000112788	0.0142108	ZFP30|ZFP82|ZNF227|ZNF415|ZNF569|ZNF571|ZNF850
AACTTT_UNKNOWN	MSigDB_C3	1	1774	106	11.0032	3.13056	0.0563698	0	-3.19533	0.000115926	0.0145492	ZNF792
adenyl ribonucleotide binding [GoID:GO:0032559; evidenceTypes:IBA|IC|IDA|IEA|IGI|IMP|ISS|NAS|TAS]	GeneOntology_MF	0	1393	106	8.64002	2.80838	0	0	-3.07651	0.000118387	0.0148002
regulation of phosphorylation [GoID:GO:0042325; evidenceTypes:IBA|IC|IDA|IEA|IEP|IGI|IMP|ISS|NAS|TAS]	GeneOntology_BP	0	1392	106	8.63382	2.80746	0	0	-3.07531	0.000119192	0.014843
vesicle-mediated transport [GoID:GO:0016192; evidenceTypes:IBA|IC|IDA|IEA|IEP|IGI|IMP|IPI|ISS|NAS|TAS]	GeneOntology_BP	1	1760	106	10.9163	3.11961	0.0568182	0	-3.17871	0.000126717	0.0157193	SYT4
kinase activity [GoID:GO:0016301; evidenceTypes:EXP|IBA|IC|IDA|IEA|IEP|IGI|IMP|ISS|NAS|TAS]	GeneOntology_MF	0	1375	106	8.52838	2.79178	0	0	-3.05482	0.000133733	0.0165258
transmembrane transport [GoID:GO:0055085; evidenceTypes:IBA|IC|IDA|IEA|IGI|IMP|IPI|ISS|NAS|TAS]	GeneOntology_BP	0	1374	106	8.52218	2.79085	0	0	-3.05361	0.000134641	0.0165743
Mouse InnerEar_Sajan08_2724genes (17660535-TableS4c)	GeneSigDB	3	2354	106	14.6006	3.53725	0.127443	0	-3.27955	0.000137757	0.0168931	SYT4|USP14|ZNF260
regulation of cellular protein metabolic process [GoID:GO:0032268; evidenceTypes:IBA|IC|IDA|IEA|IEP|IGI|IMP|IPI|ISS|NAS|TAS]	GeneOntology_BP	3	2345	106	14.5448	3.53156	0.127932	0	-3.26903	0.000145175	0.0176679	LSM14A|USP14|ZNF304
ATP binding [GoID:GO:0005524; evidenceTypes:IBA|IC|IDA|IEA|IMP|ISS|NAS|TAS]	GeneOntology_MF	0	1362	106	8.44775	2.7797	0	0	-3.03909	0.000146027	0.0177045
protein complex biogenesis [GoID:GO:0070271; evidenceTypes:IBA|IC|IDA|IEA|IGI|IMP|IPI|ISS|NAS|TAS]	GeneOntology_BP	0	1346	106	8.34851	2.76473	0	0	-3.01965	0.000162704	0.0195787
GSE45365_WT_VS_IFNAR_KO_CD11B_DC_MCMV_INFECTION_UP	MSigDB_C7	7	187	106	1.15986	1.06776	3.74332	1	5.46951	0.00016427	0.0196202	ZNF175|ZNF223|ZNF284|ZNF329|ZNF543|ZNF571|ZNF790-AS1
protein complex assembly [GoID:GO:0006461; evidenceTypes:IBA|IC|IDA|IEA|IGI|IMP|IPI|ISS|NAS|TAS]	GeneOntology_BP	0	1345	106	8.34231	2.76379	0	0	-3.01843	0.000163807	0.0196202
signaling receptor activity [GoID:GO:0038023; evidenceTypes:IBA|IC|IDA|IEA|IGI|IMP|IPI|ISS|NAS|TAS]	GeneOntology_MF	0	1343	106	8.3299	2.76191	0	0	-3.01599	0.000166034	0.0196846
transporter activity [GoID:GO:0005215; evidenceTypes:EXP|IBA|IC|IDA|IEA|IGI|IMP|IPI|ISS|NAS|TAS]	GeneOntology_MF	0	1343	106	8.3299	2.76191	0	0	-3.01599	0.000166034	0.0196846
cellular process [GoID:GO:0009987; evidenceTypes:EXP|IBA|IC|IDA|IEA|IEP|IGI|IMP|IPI|ISS|NAS|TAS]	GeneOntology_BP	98	13531	106	83.9255	4.16775	0.724263	1	3.37701	0.000167431	0.0197048	CEP89|GPATCH1|HKR1|LSM14A|RRAGB|SYT4|USP14|ZFP14|ZFP28|ZFP30|ZFP82|ZIK1|ZNF112|ZNF134|ZNF135|ZNF137P|ZNF155|ZNF17|ZNF175|ZNF180|ZNF222|ZNF223|ZNF224|ZNF225|ZNF226|ZNF227|ZNF229|ZNF230|ZNF233|ZNF234|ZNF235|ZNF260|ZNF283|ZNF284|ZNF30|ZNF302|ZNF304|ZNF320|ZNF329|ZNF345|ZNF347|ZNF350|ZNF382|ZNF383|ZNF404|ZNF415|ZNF416|ZNF417|ZNF420|ZNF432|ZNF45|ZNF468|ZNF470|ZNF471|ZNF529|ZNF542P|ZNF543|ZNF548|ZNF552…
positive regulation of catalytic activity [GoID:GO:0043085; evidenceTypes:IBA|IC|IDA|IEA|IEP|IGI|IMP|IPI|ISS|NAS|TAS]	GeneOntology_BP	0	1342	106	8.3237	2.76097	0	0	-3.01477	0.00016716	0.0197048
cell cycle [GoID:GO:0007049; evidenceTypes:IBA|IC|IDA|IEA|IEP|IGI|IMP|IPI|ISS|NAS|TAS]	GeneOntology_BP	1	1706	106	10.5814	3.07678	0.0586166	0	-3.1141	0.000178381	0.0208408	RRAGB
positive regulation of metabolic process [GoID:GO:0009893; evidenceTypes:IBA|IC|IDA|IEA|IEP|IGI|IMP|IPI|ISS|NAS|TAS]	GeneOntology_BP	6	3073	106	19.0602	3.94168	0.195249	0	-3.31335	0.000184332	0.021458	ZNF175|ZNF304|ZNF350|ZNF382|ZNF613|ZNF649
regulation of transport [GoID:GO:0051049; evidenceTypes:IBA|IC|IDA|IEA|IEP|IGI|IMP|IPI|ISS|NAS|TAS]	GeneOntology_BP	1	1699	106	10.538	3.07116	0.0588582	0	-3.10566	0.000186437	0.0216247	SYT4
SNACANNNYSYAGA_UNKNOWN	MSigDB_C3	5	86	106	0.533411	0.726269	5.81395	1	6.15005	0.000195146	0.0225534	HKR1|ZNF180|ZNF233|ZNF569|ZNF570
positive regulation of response to stimulus [GoID:GO:0048584; evidenceTypes:IBA|IC|IDA|IEA|IEP|IGI|IMP|IPI|ISS|NAS|TAS]	GeneOntology_BP	2	2005	106	12.4359	3.30295	0.0997506	0	-3.15958	0.000197835	0.0227823	LSM14A|RRAGB
regulation of intracellular signal transduction [GoID:GO:1902531; evidenceTypes:IBA|IC|IDA|IEA|IEP|IGI|IMP|ISS|NAS|TAS]	GeneOntology_BP	1	1687	106	10.4635	3.06149	0.0592768	0	-3.09116	0.000201087	0.023074	RRAGB
nuclear lumen [GoID:GO:0031981; evidenceTypes:IBA|IC|IDA|IEA|IGI|IMP|IPI|ISS|NAS|TAS]	GeneOntology_CC	10	3962	106	24.5741	4.33141	0.252398	0	-3.36476	0.000206018	0.0235557	ZNF175|ZNF224|ZNF260|ZNF350|ZNF415|ZNF420|ZNF432|ZNF45|ZNF470|ZSCAN18
macromolecular complex assembly [GoID:GO:0065003; evidenceTypes:IBA|IC|IDA|IEA|IGI|IMP|IPI|ISS|NAS|TAS]	GeneOntology_BP	1	1676	106	10.3953	3.05258	0.0596659	0	-3.07783	0.000215505	0.024553	LSM14A
cellular macromolecule localization [GoID:GO:0070727; evidenceTypes:IBA|IC|IDA|IEA|IGI|IMP|IPI|ISS|NAS|TAS]	GeneOntology_BP	1	1671	106	10.3643	3.04852	0.0598444	0	-3.07176	0.000222389	0.0252478	RRAGB
cell death [GoID:GO:0008219; evidenceTypes:IBA|IC|IDA|IEA|IEP|IGI|IMP|ISS|NAS|TAS]	GeneOntology_BP	2	1981	106	12.2871	3.28574	0.100959	0	-3.13083	0.000228418	0.025841	ZNF304|ZNF420
cellular protein localization [GoID:GO:0034613; evidenceTypes:IBA|IC|IDA|IEA|IGI|IMP|IPI|ISS|NAS|TAS]	GeneOntology_BP	1	1661	106	10.3023	3.04037	0.0602047	0	-3.05959	0.000236811	0.0266965	RRAGB
lipid metabolic process [GoID:GO:0006629; evidenceTypes:EXP|IBA|IC|IDA|IEA|IGI|IMP|ISS|NAS|TAS]	GeneOntology_BP	0	1289	106	7.99497	2.71045	0	0	-2.94968	0.000238957	0.0268442
Human Kidney_Sallustio10_2134genes_DiscriminatedARPCsFromRPTEC_MSC (19843711-TableS1)	GeneSigDB	1	1651	106	10.2403	3.03218	0.0605694	0	-3.04739	0.00025215	0.0281296	ZSCAN18
Mouse Lung_not_cancer_Woodruff05_2037genes (16166618-SuppTable3)	GeneSigDB	0	1280	106	7.93915	2.70174	0	0	-2.93853	0.000253876	0.0282241
phosphotransferase activity, alcohol group as acceptor [GoID:GO:0016773; evidenceTypes:EXP|IBA|IC|IDA|IEA|IEP|IGI|IMP|IPI|ISS|NAS|TAS]	GeneOntology_MF	0	1274	106	7.90193	2.69591	0	0	-2.93108	0.00026433	0.029285
Chiche(PMID: 24644022)-2014_M9.2	PAPER	6	143	106	0.886951	0.934947	4.1958	1	5.46881	0.000265275	0.0292887	GPATCH1|HKR1|RRAGB|SPIN3|ZNF137P|ZNF470
molecular function regulator [GoID:GO:0098772; evidenceTypes:EXP|IBA|IC|IDA|IEA|IGI|IMP|IPI|ISS|NAS|TAS]	GeneOntology_MF	1	1641	106	10.1782	3.02397	0.0609385	0	-3.03516	0.000268462	0.0295391	USP14
regulation of protein phosphorylation [GoID:GO:0001932; evidenceTypes:IBA|IC|IDA|IEA|IEP|IGI|IMP|IPI|ISS|NAS|TAS]	GeneOntology_BP	0	1269	106	7.87092	2.69104	0	0	-2.92486	0.000273367	0.0298947
Human Kidney_Sallustio10_2134genes_CompleteListAnalysis (19843711-TableS2)	GeneSigDB	1	1638	106	10.1596	3.02149	0.0610501	0	-3.03149	0.000273555	0.0298947	ZSCAN18
biological adhesion [GoID:GO:0022610; evidenceTypes:IBA|IC|IDA|IEA|IEP|IGI|IMP|IPI|ISS|NAS|TAS]	GeneOntology_BP	0	1268	106	7.86472	2.69007	0	0	-2.92362	0.000275211	0.0299737
Human Lymphoma_Melendez05_4229genes (15656903-SuppTable1)	GeneSigDB	4	2499	106	15.4999	3.62659	0.160064	0	-3.17101	0.000277459	0.0300151	CCDC17|USP14|ZNF227|ZNF345
Mouse StemCell_Schimmer06_1554genes (16484322-SuppTable3)	GeneSigDB	0	1267	106	7.85851	2.68909	0	0	-2.92237	0.000277067	0.0300151
ATP-binding	UniProt-Keyword	0	1266	106	7.85231	2.68811	0	0	-2.92112	0.000278935	0.0300735
cell activation [GoID:GO:0001775; evidenceTypes:IBA|IC|IDA|IEA|IEP|IGI|IMP|ISS|NAS|TAS]	GeneOntology_BP	0	1262	106	7.8275	2.6842	0	0	-2.91614	0.000286535	0.0307896
cell adhesion [GoID:GO:0007155; evidenceTypes:IBA|IC|IDA|IEA|IEP|IGI|IMP|IPI|ISS|NAS|TAS]	GeneOntology_BP	0	1260	106	7.8151	2.68224	0	0	-2.91364	0.000290411	0.0310854
regulation of protein modification process [GoID:GO:0031399; evidenceTypes:IBA|IC|IDA|IEA|IEP|IGI|IMP|IPI|ISS|NAS|TAS]	GeneOntology_BP	1	1628	106	10.0976	3.01323	0.0614251	0	-3.01922	0.000291223	0.0310854	ZNF304
Nucleotide-binding	UniProt-Keyword	1	1622	106	10.0604	3.00826	0.0616523	0	-3.01184	0.000302356	0.0321669	RRAGB
cellular catabolic process [GoID:GO:0044248; evidenceTypes:IBA|IC|IDA|IEA|IEP|IGI|IMP|IPI|ISS|NAS|TAS]	GeneOntology_BP	2	1927	106	11.9521	3.24643	0.103788	0	-3.06556	0.000315049	0.0332967	RRAGB|USP14
regulation of developmental process [GoID:GO:0050793; evidenceTypes:IBA|IC|IDA|IEA|IEP|IGI|IMP|ISS|NAS|TAS]	GeneOntology_BP	3	2211	106	13.7136	3.44472	0.135685	0	-3.11016	0.000314088	0.0332967	SYT4|ZNF135|ZNF304
YOSHIMURA_MAPK8_TARGETS_UP	MSigDB_C2	0	1242	106	7.70345	2.66453	0	0	-2.89111	0.000327721	0.0345224
mitochondrion [GoID:GO:0005739; evidenceTypes:IBA|IC|IDA|IEA|IGI|IMP|ISS|NAS|TAS]	GeneOntology_CC	1	1607	106	9.96735	2.99577	0.0622278	0	-2.99334	0.000332048	0.0348639	CEP89
PILON_KLF1_TARGETS_DN	MSigDB_C2	2	1916	106	11.8839	3.23832	0.104384	0	-3.05217	0.000336267	0.0351919	LSM14A|ZSCAN22
carbohydrate derivative metabolic process [GoID:GO:1901135; evidenceTypes:IBA|IC|IDA|IEA|IEP|IGI|IMP|ISS|NAS|TAS]	GeneOntology_BP	0	1236	106	7.66624	2.65859	0	0	-2.88357	0.000341183	0.0355905
proteolysis [GoID:GO:0006508; evidenceTypes:EXP|IBA|IC|IDA|IEA|IEP|IGI|IMP|IPI|ISS|NAS|TAS]	GeneOntology_BP	1	1598	106	9.91153	2.98823	0.0625782	0	-2.9822	0.000351215	0.0365184	USP14
nuclear part [GoID:GO:0044428; evidenceTypes:IBA|IC|IDA|IEA|IGI|IMP|IPI|ISS|NAS|TAS]	GeneOntology_CC	12	4273	106	26.5031	4.44459	0.280833	0	-3.26309	0.000356644	0.0369633	GPATCH1|ZNF175|ZNF224|ZNF260|ZNF350|ZNF383|ZNF415|ZNF420|ZNF432|ZNF45|ZNF470|ZSCAN18
Mouse Lung_Rangasamy09_2003genes (19286929-SuppTable1)	GeneSigDB	1	1591	106	9.86811	2.98236	0.0628536	0	-2.97353	0.00036687	0.0379008	USP14
nucleoplasm [GoID:GO:0005654; evidenceTypes:IBA|IDA|IEA|IMP|ISS|NAS|TAS]	GeneOntology_CC	7	3175	106	19.6928	3.99196	0.220472	0	-3.17959	0.00036964	0.0380647	ZNF175|ZNF260|ZNF350|ZNF420|ZNF432|ZNF45|ZNF470
GGGTGGRR_PAX4_03	MSigDB_C3	0	1221	106	7.5732	2.64366	0	0	-2.86467	0.000377283	0.0387275
regulation of cellular component organization [GoID:GO:0051128; evidenceTypes:IBA|IC|IDA|IEA|IEP|IGI|IMP|IPI|ISS|NAS|TAS]	GeneOntology_BP	3	2176	106	13.4965	3.42136	0.137868	0	-3.06794	0.000383126	0.0392021	SYT4|ZNF135|ZNF304
endoplasmic reticulum part [GoID:GO:0044432; evidenceTypes:IBA|IC|IDA|IEA|IMP|IPI|ISS|NAS|TAS]	GeneOntology_CC	0	1208	106	7.49257	2.63062	0	0	-2.84821	0.000411613	0.0419832
Secreted	UniProt-Keyword	1	1568	106	9.72545	2.96292	0.0637755	0	-2.94489	0.000423276	0.0430361	C14ORF93
VERHAAK_GLIOBLASTOMA_CLASSICAL	MSigDB_C2	6	159	106	0.986191	0.9854	3.77358	1	5.0881	0.000467875	0.0469761	ZNF112|ZNF134|ZNF227|ZNF235|ZNF304|ZNF45
programmed cell death [GoID:GO:0012501; evidenceTypes:IBA|IC|IDA|IEA|IEP|IGI|IMP|ISS|NAS|TAS]	GeneOntology_BP	2	1860	106	11.5366	3.19653	0.107527	0	-2.98341	0.000467784	0.0469761	ZNF304|ZNF420
bounding membrane of organelle [GoID:GO:0098588; evidenceTypes:IBA|IC|IDA|IEA|IGI|IMP|ISS|NAS|TAS]	GeneOntology_CC	2	1859	106	11.5304	3.19578	0.107585	0	-2.98218	0.000470538	0.0470963	RRAGB|SYT4
regulation of cell differentiation [GoID:GO:0045595; evidenceTypes:IBA|IC|IDA|IEA|IEP|IGI|IMP|ISS|NAS|TAS]	GeneOntology_BP	1	1548	106	9.6014	2.94586	0.0645995	0	-2.91983	0.000479169	0.0477785	SYT4
Ubl conjugation	UniProt-Keyword	27	2255	106	13.9865	3.47368	1.19734	1	3.74631	0.000480328	0.0477785	C14ORF93|GPATCH1|ZFP30|ZFP82|ZNF112|ZNF134|ZNF180|ZNF224|ZNF225|ZNF229|ZNF283|ZNF302|ZNF347|ZNF417|ZNF420|ZNF45|ZNF529|ZNF548|ZNF552|ZNF566|ZNF600|ZNF610|ZNF649|ZNF765|ZNF776|ZNF814|ZSCAN22
Human Breast_Larsson07_3085genes (17638893-SuppTable2)	GeneSigDB	3	2134	106	13.236	3.39295	0.140581	0	-3.01686	0.000485498	0.0481438	ZNF415|ZNF667|ZNF776
transferase activity, transferring phosphorus-containing groups [GoID:GO:0016772; evidenceTypes:EXP|IBA|IC|IDA|IEA|IEP|IGI|IMP|ISS|NAS|TAS]	GeneOntology_MF	1	1543	106	9.57039	2.94157	0.0648088	0	-2.91355	0.000494235	0.0488594	USP14
multi-organism process [GoID:GO:0051704; evidenceTypes:IBA|IC|IDA|IEA|IEP|IGI|IMP|ISS|NAS|TAS]	GeneOntology_BP	3	2130	106	13.2112	3.39022	0.140845	0	-3.01197	0.000496527	0.0489353	LSM14A|SPIN3|ZNF175

## Sheet: M3
Gene Signature	GeneSet	Overlapping	GeneSetSize	DiffExpGenes	randomAvg	randomSD	%Overlap	Enriched	Zscore	probability	FDR	EnrichedGenes
chr16p13	MSigDB_C1	123	225	313	4.12083	1.99808	54.6667	1	59.4966	8.56361e-161	1.3757e-156	ABCA3|ABCC1|ALG1|AMDHD2|ANKS3|ATP6V0C|AXIN1|BCKDK|BFAR|BICDL2|BRICD5|C16ORF71|CAPN15|CCDC154|CCDC78|CLCN7|CLEC16A|CRAMP1|CREBBP|DECR2|DEXI|DNAJA3|DNASE1|DNASE1L2|E4F1|ECI1|EEF2KMT|EME2|EMP2|ERCC4|FAHD1|FAM234A|FBXL16|FLYWCH1|FLYWCH2|GFER|GLYR1|GNG13|GNPTG|GSPT1|HAGH|HAGHL|HCFC1R1|HMOX2|IFT140|KCTD5|LITAF|LMF1|LUC7L|MAPK8IP3|MARF1|MCRIP2|METRN|METTL22|METTL26|MGRN1|MKL2|MLST8|MPG|MRPL28|MRPS34|MSR…
NIKOLSKY_BREAST_CANCER_16P13_AMPLICON	MSigDB_C2	67	105	313	1.92305	1.3698	63.8095	1	47.5084	7.39655e-92	7.92146e-88	AXIN1|CAPN15|CCDC78|CLCN7|CRAMP1|DECR2|ELOB|EME2|FAHD1|FAM173A|FAM234A|FBXL16|FLYWCH1|FLYWCH2|GFER|GNG13|GNPTG|HAGH|HAGHL|HCFC1R1|IFT140|KCTD5|LMF1|LUC7L|MAPK8IP3|MCRIP2|METRN|METTL26|MPG|MRPL28|MRPS34|MSRB1|NARFL|NDUFB10|NME3|NME4|NPRL3|NTHL1|NUBP2|PIGQ|POLR3K|RAB11FIP3|RAB26|RAB40C|RGS11|RHBDF1|RHOT2|RPUSD1|SLC9A3R2|SNRNP25|SPSB3|STUB1|TBL3|TELO2|THOC6|TMEM8A|TRAF7|TSC2|TSR3|UBE2I|UNKL|WDR24|WD…
chr16p11	MSigDB_C1	46	86	313	1.57507	1.24038	53.4884	1	35.8157	1.16795e-57	9.38128e-54	ARMC5|ATXN2L|BCL7C|BOLA2B|C16ORF58|CD2BP2|CDIPT-AS1|CLUHP3|CTF1|DCTPP1|EIF3CL|FBRS|FUS|GDPD3|HSD3B7|INO80E|KAT8|KCTD13|KIF22|MAPK3|MAZ|MVP|NUPR1|ORAI3|PAGR1|PHKG2|PRR14|PRSS8|RNF40|SEPHS2|SETD1A|SH2B1|STX4|SULT1A4|TAOK2|TBC1D10B|TUFM|VKORC1|YPEL3|ZNF48|ZNF629|ZNF646|ZNF688|ZNF720|ZNF764|ZNF768
chr16p12	MSigDB_C1	33	73	313	1.33698	1.14323	45.2055	1	27.6962	2.80074e-38	1.7997e-34	ARL6IP1|C16ORF62|CCP110|CDIPT|CLN3|COG7|COQ7|DCTN5|DCUN1D3|EARS2|ELOB|ERI2|GDE1|GTF3C1|HIRIP3|KIAA0556|KNOP1|LCMT1|LYRM1|METTL9|NDUFAB1|NOMO2|NSMCE1|PALB2|PPP4C|REXO5|RRN3|SULT1A1|SULT1A2|UBFD1|UQCRC2|XPO6|ZKSCAN2
Human Breast_Reyal05_3373genesSuppTable2SuppTable2 (15735024-SuppTable2)	GeneSigDB	147	3101	313	56.7942	6.75574	4.74041	1	13.3525	4.38958e-32	2.35054e-28	ABCA3|ABCC1|ALDOA|ALG1|AMDHD2|ANKS3|ARFGAP1|ARFRP1|ARL6IP1|ATP6AP1|ATP6V0C|AXIN1|BCKDK|BCL7C|BFAR|CCDC78|CD2BP2|CDIPT|CLCN7|CLN3|COG7|COQ7|CRAMP1|CREBBP|DCTN1|DCTN5|DCTPP1|DECR2|DEXI|DNAJA3|DNAJC5|DNASE1L2|EARS2|ECI1|ELOB|EMP2|ERI2|ERP29|FAHD1|FAM173A|FBXL16|FOPNL|GDE1|GDI1|GDPD3|GLYR1|GNPTG|GSPT1|GTF3C1|HAGH|HAGHL|HIRIP3|HMOX2|HSD3B7|INO80E|KCTD13|KCTD5|KIAA0556|KIF22|LAMA5|LCMT1|LMF1|MAPK3|MARF…
Human Lung_Broet09_171genes (19176396-SuppTable3)	GeneSigDB	30	91	313	1.66665	1.27574	32.967	1	22.2094	6.98573e-30	3.20635e-26	C16ORF72|CAPN15|CLEC16A|CRAMP1|DECR2|EME2|EMP2|ERCC4|FAHD1|FAM234A|GSPT1|HAGH|LITAF|LUC7L|METTL22|MKL2|MRPL28|MRPS34|MSRB1|NDUFB10|NME3|NUBP1|NUBP2|PDPK1|PMM2|RRN3|SPSB3|TMEM186|TXNDC11|USP7
Human Breast_Farmer05_3198genes_basal_apocrine_luminal (15897907-SuppTable2)	GeneSigDB	14	3052	313	55.8968	6.71388	0.458716	0	-6.24032	6.27074e-13	1.83157e-09	ABCA3|CLN3|CREBBP|ECI1|EMP2|FAM173A|GDPD3|H1FX|METRN|NME3|NUPR1|PRSS8|SEPHS2|UBE2I
Human Lung_Chitale09_217genes (19525976-SuppTable5a)	GeneSigDB	20	173	313	3.16846	1.75474	11.5607	1	9.59202	5.94239e-11	1.46864e-07	C16ORF58|CREBBP|CTF1|HMOX2|IFT140|KAT8|LMF1|LYRM1|NAA60|NUDCD3|PDXDC1|PIGQ|RAB11FIP3|RNF40|ROGDI|TBL3|THUMPD1|UBN1|UPK3A|ZNF688
Mouse StemCell_Chambers07_1521genes (17676974-TableS2)	GeneSigDB	50	1023	313	18.736	4.15848	4.88759	1	7.51813	1.78038e-10	4.08586e-07	ABCA3|ABTB1|ANKS3|ARHGEF25|BCKDK|CAPN15|CD2BP2|CRAMP1|DCTN1|DCTPP1|E4F1|ELOB|FAM173A|FBRS|FLYWCH2|GDPD3|GFER|HAGH|HGFAC|HIGD2A|KIF22|MCRIP2|METTL27|MLEC|MPG|MRPL28|MRPS34|MVP|NARFL|NDUFAB1|NDUFB10|NPEPL1|NSMCE1|NUBP1|PGP|PHKG2|POLR3K|PRR14|RHBDF1|RPAP1|SH2B1|SPNS1|STUB1|STX4|TBC1D24|TBL3|TELO2|TSC2|XPO6|YPEL3
Chiche(PMID: 24644022)-2014_M6.10	PAPER	10	72	313	1.31867	1.1354	13.8889	1	7.64605	7.22519e-07	0.00110542	ARFGAP1|CLN3|CRAMP1|FAM234A|GTF3C1|MAPK8IP3|MGRN1|RHOT2|SLC35C2|TAOK2
MODULE_117	MSigDB_C4	0	704	313	12.8936	3.48379	0	0	-3.70104	1.6896e-06	0.00246751
GSE18804_SPLEEN_MACROPHAGE_VS_BRAIN_TUMORAL_MACROPHAGE_DN	MSigDB_C7	15	191	313	3.49813	1.84279	7.8534	1	6.24155	2.46474e-06	0.00334869	CCP110|CRAMP1|ERCC4|LCMT1|MKL2|MRPL28|MRPS34|NDUFB10|POLR3K|RAB11FIP3|SNRNP25|SULT1A1|SULT1A2|USP7|VKORC1
Human Breast_Miller05_p53 (16141321-Table2)	GeneSigDB	1	831	313	15.2196	3.7703	0.120337	0	-3.77147	2.50143e-06	0.00334869	RGS11
DNA recombination	UniProt-Keyword	9	70	313	1.28204	1.11959	12.8571	1	6.89358	5.04245e-06	0.00648036	EME2|INO80E|NSMCE1|PAGR1|PALB2|POLM|RAG2|SLX1A|SLX4
TTGTTT_FOXO4_01	MSigDB_C3	13	1921	313	35.1827	5.53696	0.676731	0	-4.00631	5.90293e-06	0.00729443	ABCC1|CRAMP1|DCUN1D3|DEXI|FUS|LYRM1|MAPK3|NUBP2|PAGR1|ROGDI|RRN3|SLC6A20|SPSB3
SMID_BREAST_CANCER_BASAL_UP	MSigDB_C2	0	637	313	11.6665	3.32064	0	0	-3.51334	6.13485e-06	0.00730025
NIKOLSKY_BREAST_CANCER_20Q12_Q13_AMPLICON	MSigDB_C2	12	134	313	2.45418	1.54612	8.95522	1	6.17405	6.62159e-06	0.00759804	ARFGAP1|ARFRP1|DNAJC5|FAM210B|LAMA5|LIME1|NPEPL1|OGFR|PRPF6|RTEL1|TNFRSF6B|TPD52L2
GSE17721_POLYIC_VS_PAM3CSK4_1H_BMDC_UP	MSigDB_C7	14	186	313	3.40655	1.81878	7.52688	1	5.82448	8.72173e-06	0.00966277	ARFGAP1|DNAJC5|HCFC1R1|INO80E|LUC7L|NUDT16L1|PDPK1|PGP|RNF32|THUMPD1|TSR3|VKORC1|YJEFN3|ZNF688
GSE36527_CD69_NEG_VS_POS_TREG_CD62L_LOS_KLRG1_NEG_DN	MSigDB_C7	14	189	313	3.4615	1.83323	7.40741	1	5.74861	1.04735e-05	0.0112168	BCL7C|E4F1|MLST8|NAA60|NME4|NUDT16L1|PGP|PRPF6|RAB40C|RHOT2|SH2B1|SPSB3|TBC1D10B|ZNF764
TEL2_Q6	MSigDB_C3	15	225	313	4.12083	1.99808	6.66667	1	5.44481	1.79655e-05	0.0180379	ANKS3|C16ORF71|CD2BP2|DCTN5|DCUN1D3|HIRIP3|INO80E|LIME1|LYRM1|PALB2|POLL|PPP4C|RNPS1|ZNF646|ZNF768
SCIBETTA_KDM5B_TARGETS_UP	MSigDB_C2	5	19	313	0.347981	0.584165	26.3158	1	7.96354	1.87945e-05	0.0182984	CD2BP2|CDIPT|MAPK8IP3|NDE1|RNF40
BLALOCK_ALZHEIMERS_DISEASE_DN	MSigDB_C2	6	1202	313	22.0144	4.48245	0.499168	0	-3.57269	3.348e-05	0.0278442	ATP6AP1|ATP6V0C|NDUFAB1|SNN|TUFM|UQCRC2
MARTENS_TRETINOIN_RESPONSE_DN	MSigDB_C2	30	730	313	13.3698	3.54472	4.10959	1	4.69154	3.20529e-05	0.0278442	ARFRP1|ATXN2L|BRICD5|CCDC78|CRAMP1|DNASE1L2|EME2|ERP29|FAM173A|HAGHL|HCFC1R1|HIGD2A|MAZ|METRN|MRPS34|NDUFB10|NME3|NUDT16L1|PGP|PRR22|RAB26|TELO2|TMEM186|TUFM|WFIKKN1|ZNF200|ZNF598|ZNF629|ZNF646|ZSCAN32
RODRIGUES_THYROID_CARCINOMA_ANAPLASTIC_UP	MSigDB_C2	1	689	313	12.6189	3.44805	0.145138	0	-3.3697	3.24972e-05	0.0278442	KCTD5
SMID_BREAST_CANCER_LUMINAL_B_DN	MSigDB_C2	0	550	313	10.0731	3.0937	0	0	-3.25602	3.24764e-05
Human Breast_Creighton09_594genes (18425577-TableS3a)	GeneSigDB	22	453	313	8.29661	2.81589	4.85651	1	4.86645	3.37988e-05		CD2BP2|DNASE1L2|ECI1|FAM173A|HAGH|IFT140|KIAA0556|LMF1|METRN|NAA60|NME3|ORAI3|PIGQ|RAB11FIP3|RAB26|RHOT2|ROGDI|STUB1|SULT1A1|UBE2I|ZNF688|ZSCAN32
GSE18804_SPLEEN_MACROPHAGE_VS_TUMORAL_MACROPHAGE_DN	MSigDB_C7	13	184	313	3.36992	1.80908	7.06522	1	5.32318	3.56131e-05		CRAMP1|GSPT1|HAGH|MKL2|NDUFAB1|NDUFB10|NUDT16L1|POLR3K|REXO5|SNHG9|SULT1A1|USP7|VKORC1
Glycoprotein	UniProt-Keyword	39	3629	313	66.4644	7.16904	1.07468	0	-3.83098	3.50692e-05		ABCC1|AMH|ATP6AP1|BFAR|BRICD5|CLN3|DNASE1|EMP2|FAM173A|FAM234A|FCRLB|FGFRL1|FKBP10|GDE1|GNPTG|GRIN2D|HGFAC|HTR7|LAMA5|METTL9|MKL2|MLEC|MMP17|NAGPA|NOMO2|NPC1L1|P3H4|PAEP|PCDH1|PLXNA3|PRSS8|RHBDF1|RTN4RL2|SLC35C2|SLC6A20|TMEM8A|TNFRSF6B|UPK3A|WFIKKN1
chr20q13	MSigDB_C1	12	160	313	2.93037	1.68817	7.5	1	5.37245	3.96428e-05	0.0293908	ARFGAP1|ARFRP1|DNAJC5|FAM210B|LAMA5|LIME1|NPEPL1|OGFR|PRPF6|RTEL1|TNFRSF6B|TPD52L2
GSE5099_UNSTIM_VS_MCSF_TREATED_MONOCYTE_DAY3_DN	MSigDB_C7	13	186	313	3.40655	1.81878	6.98925	1	5.27466	3.98616e-05	0.0293908	ARMC5|ATP6AP1|C16ORF62|CDIPT|ENO3|HAGH|METTL26|MRPL28|NAA60|PARN|RHBDF1|XPO6|ZNF346
GSE21546_WT_VS_ELK1_KO_DP_THYMOCYTES_UP	MSigDB_C7	13	190	313	3.47981	1.83802	6.84211	1	5.1796	4.97017e-05	0.0339759	ABCC1|AMH|GDE1|GDPD3|HSD3B7|LMF1|MMP17|NPRL3|ORAI3|PSPN|TBC1D24|VKORC1|ZNF205
JOHNSTONE_PARVB_TARGETS_3_DN	MSigDB_C2	3	885	313	16.2086	3.88441	0.338983	0	-3.40041	5.25435e-05	0.0344652	CAPS2|FOPNL|UQCRC2
multicellular organismal process [GoID:GO:0032501; evidenceTypes:IBA|IC|IDA|IEA|IEP|IGI|IMP|ISS|NAS|TAS]	GeneOntology_BP	81	6191	313	113.387	8.42564	1.30835	0	-3.84386	5.36054e-05	0.0344652	ALDOA|AMH|ARFRP1|ATP6AP1|AXIN1|CACNG6|CCDC78|CELA2A|CLN3|CREBBP|CTF1|DCTN1|DCTN5|DNAJA3|DNASE1L2|DUSP15|E4F1|EMP2|FAM210B|FGFRL1|GDI1|GFER|GNG13|GRIN2D|HTR7|IFT140|KAT8|KRT33A|LAMA5|LITAF|LMF1|LUC7L|MAPK3|MARF1|MECP2|METRN|MICALL2|MKL2|MMP17|NARFL|NDE1|NPC1L1|NPRL3|NUPR1|P3H4|PAEP|PALB2|PAM16|PARN|PCDH1|PDPK1|PKNOX1|PLXNA3|POLL|POLM|POLR3K|POU6F1|PRR14|PRSS8|PSPN|RAB11FIP3|RAB26|RAG2|RNF26|ROGDI|…
CHARAFE_BREAST_CANCER_LUMINAL_VS_MESENCHYMAL_UP	MSigDB_C2	21	438	313	8.02188	2.77012	4.79452	1	4.68503	6.13282e-05	0.0378926	ATP6AP1|BICDL2|CLN3|COG7|EMP2|ERP29|GSPT1|IQCE|KIAA0556|MCRIP2|NME3|PAGR1|PCDH1|PDXDC1|PLXNA3|PRSS8|RAB40C|RHBDF1|ROGDI|SEPHS2|SYT7
chr19q13	MSigDB_C1	1	650	313	11.9046	3.35302	0.153846	0	-3.25218	6.50627e-05	0.0392267	CACNG6
KIM_ALL_DISORDERS_DURATION_CORR_DN	MSigDB_C2	11	143	313	2.61902	1.59677	7.69231	1	5.2487	6.59292e-05	0.0392267	ATP6AP1|CDIPT|ECI1|GDI1|GTF3C1|HCFC1R1|MAPK3|NTHL1|RNPS1|TRAP1|TUFM
GSE369_PRE_VS_POST_IL6_INJECTION_SOCS3_KO_LIVER_DN	MSigDB_C7	13	196	313	3.5897	1.86648	6.63265	1	5.04174	6.84129e-05	0.0396181	ATP6V0C|CRAMP1|ERP29|GDI1|MAPK3|MAZ|MLEC|NAGPA|PRPF6|RNF40|SNN|TSC2|TSR3
molecular transducer activity [GoID:GO:0060089; evidenceTypes:IBA|IC|IDA|IEA|IGI|IMP|IPI|ISS|NAS|TAS]	GeneOntology_MF	12	1651	313	30.2377	5.1786	0.726832	0	-3.52175	7.12445e-05	0.0396181	AMH|CTF1|FGFRL1|GFER|GRIN2D|HTR7|OGFR|PLXNA3|PSPN|RTN4RL2|TNFRSF6B|WFIKKN1
double-strand break repair [GoID:GO:0006302; evidenceTypes:IBA|IDA|IEA|IGI|IMP|ISS|NAS|TAS]	GeneOntology_BP	13	197	313	3.60802	1.87118	6.59898	1	5.01929	7.20625e-05	0.0396181	EME2|ERCC4|MARF1|NSMCE1|NUDT16L1|PALB2|POLL|POLM|POLN|PPP4C|RTEL1|SLX1A|SLX4
Human StemCell_Kocer08_864genes (18667080-TableS2)	GeneSigDB	2	761	313	13.9376	3.61577	0.262812	0	-3.30153	7.0746e-05	0.0396181	GSPT1|UQCRC2
Mouse StemCell_Fazzio08_2031genes (18614019-TableS4c)	GeneSigDB	6	1149	313	21.0437	4.38982	0.522193	0	-3.42695	7.27526e-05	0.0396181	ALG1|ERCC4|FAM131B|GNG13|MMP17|UBFD1
PUJANA_CHEK2_PCC_NETWORK	MSigDB_C2	2	756	313	13.846	3.60443	0.26455	0	-3.28651	7.69351e-05	0.0411975	GSPT1|UBE2I
Human Lymphoma_Martinez-Climent03_431genes (12406872-Table4)	GeneSigDB	15	258	313	4.72522	2.1375	5.81395	1	4.80691	8.67109e-05	0.0449344	ALDOA|GSPT1|HIRIP3|HMOX2|MSRB1|PHKG2|PMM2|POLR3K|PPP4C|RNPS1|STUB1|SULT1A1|SULT1A2|SYT7|UQCRC2
response to organic substance [GoID:GO:0010033; evidenceTypes:IBA|IC|IDA|IEA|IEP|IGI|IMP|IPI|ISS|NAS|TAS]	GeneOntology_BP	29	2859	313	52.362	6.54265	1.01434	0	-3.57073	9.62682e-05	0.0490953	ABCA3|AMH|ARFGAP1|ATP6AP1|ATP6V0C|AXIN1|BFAR|BOLA2B|CAPN10|DCTN1|DUSP15|FAM210B|FGFRL1|GNG13|GNG7|HSPA1L|LARP1|LITAF|MAPK3|PAGR1|PDPK1|RNF40|RTN4RL2|STUB1|STX4|TNFRSF6B|TSC2|TUFM|WFIKKN1

## Sheet: M4
Gene Signature	GeneSet	Overlapping	GeneSetSize	DiffExpGenes	randomAvg	randomSD	%Overlap	Enriched	Zscore	probability	FDR	EnrichedGenes
REACTOME_3_UTR_MEDIATED_TRANSLATIONAL_REGULATION	MSigDB_C2	50	87	99	0.503979	0.706072	57.4713	1	70.1005	1.72406e-94	2.76962e-90	EIF3D|EIF3F|EIF3G|EIF3K|EIF4B|FAU|RPL10A|RPL11|RPL12|RPL14|RPL15|RPL18|RPL18A|RPL21|RPL22|RPL24|RPL26|RPL27|RPL28|RPL29|RPL31|RPL34|RPL35|RPL35A|RPL37|RPL39|RPL6|RPL9|RPLP0|RPLP1|RPS10|RPS12|RPS13|RPS14|RPS15A|RPS16|RPS17|RPS19|RPS25|RPS27|RPS27A|RPS28|RPS29|RPS3|RPS5|RPS6|RPS7|RPS9|RPSA|UBA52
REACTOME_TRANSLATION	MSigDB_C2	54	127	99	0.735693	0.852079	42.5197	1	62.511	5.53783e-93	5.93083e-89	EEF1B2|EEF1G|EEF2|EIF3D|EIF3F|EIF3G|EIF3K|EIF4B|FAU|RPL10A|RPL11|RPL12|RPL14|RPL15|RPL18|RPL18A|RPL21|RPL22|RPL24|RPL26|RPL27|RPL28|RPL29|RPL31|RPL34|RPL35|RPL35A|RPL37|RPL39|RPL6|RPL9|RPLP0|RPLP1|RPS10|RPS12|RPS13|RPS14|RPS15A|RPS16|RPS17|RPS19|RPS25|RPS27|RPS27A|RPS28|RPS29|RPS3|RPS5|RPS6|RPS7|RPS9|RPSA|SEC11A|UBA52
REACTOME_PEPTIDE_CHAIN_ELONGATION	MSigDB_C2	46	69	99	0.399707	0.629135	66.6667	1	72.4809	5.11737e-91	4.1104e-87	EEF2|FAU|RPL10A|RPL11|RPL12|RPL14|RPL15|RPL18|RPL18A|RPL21|RPL22|RPL24|RPL26|RPL27|RPL28|RPL29|RPL31|RPL34|RPL35|RPL35A|RPL37|RPL39|RPL6|RPL9|RPLP0|RPLP1|RPS10|RPS12|RPS13|RPS14|RPS15A|RPS16|RPS17|RPS19|RPS25|RPS27|RPS27A|RPS28|RPS29|RPS3|RPS5|RPS6|RPS7|RPS9|RPSA|UBA52
MIPS_RIBOSOME_CYTOPLASMIC	MSigDB_C2	45	64	99	0.370743	0.606	70.3125	1	73.6456	1.18401e-90	7.60824e-87	FAU|RPL10A|RPL11|RPL12|RPL14|RPL15|RPL18|RPL18A|RPL21|RPL22|RPL24|RPL26|RPL27|RPL28|RPL29|RPL31|RPL34|RPL35|RPL35A|RPL37|RPL39|RPL6|RPL9|RPLP0|RPLP1|RPS10|RPS12|RPS13|RPS14|RPS15A|RPS16|RPS17|RPS19|RPS25|RPS27|RPS27A|RPS28|RPS29|RPS3|RPS5|RPS6|RPS7|RPS9|RPSA|UBA52
KEGG_RIBOSOME	MSigDB_C2	45	71	99	0.411293	0.63815	63.3803	1	69.8718	2.34224e-87	1.25423e-83	FAU|RPL10A|RPL10L|RPL11|RPL12|RPL14|RPL15|RPL18|RPL18A|RPL21|RPL22|RPL24|RPL26|RPL27|RPL28|RPL29|RPL31|RPL34|RPL35|RPL35A|RPL37|RPL39|RPL6|RPL9|RPLP0|RPLP1|RPS10|RPS12|RPS13|RPS15A|RPS16|RPS17|RPS19|RPS25|RPS27|RPS27A|RPS28|RPS29|RPS3|RPS5|RPS6|RPS7|RPS9|RPSA|UBA52
SRP-dependent cotranslational protein targeting to membrane [GoID:GO:0006614; evidenceTypes:IBA|IEA|IMP|ISS|TAS]	GeneOntology_BP	44	75	99	0.434465	0.655803	58.6667	1	66.4308	4.59352e-83	2.10836e-79	RPL10A|RPL11|RPL12|RPL14|RPL15|RPL18|RPL18A|RPL21|RPL22|RPL24|RPL26|RPL27|RPL28|RPL29|RPL31|RPL34|RPL35|RPL35A|RPL37|RPL39|RPL6|RPL9|RPLP0|RPLP1|RPS10|RPS12|RPS13|RPS14|RPS15A|RPS16|RPS17|RPS19|RPS25|RPS27|RPS27A|RPS28|RPS29|RPS3|RPS5|RPS6|RPS7|RPS9|RPSA|UBA52
REACTOME_SRP_DEPENDENT_COTRANSLATIONAL_PROTEIN_TARGETING_TO_MEMBRANE	MSigDB_C2	46	92	99	0.532943	0.725971	50	1	62.6293	1.62901e-82	6.54233e-79	FAU|RPL10A|RPL11|RPL12|RPL14|RPL15|RPL18|RPL18A|RPL21|RPL22|RPL24|RPL26|RPL27|RPL28|RPL29|RPL31|RPL34|RPL35|RPL35A|RPL37|RPL39|RPL6|RPL9|RPLP0|RPLP1|RPS10|RPS12|RPS13|RPS14|RPS15A|RPS16|RPS17|RPS19|RPS25|RPS27|RPS27A|RPS28|RPS29|RPS3|RPS5|RPS6|RPS7|RPS9|RPSA|SEC11A|UBA52
REACTOME_INFLUENZA_VIRAL_RNA_TRANSCRIPTION_AND_REPLICATION	MSigDB_C2	45	85	99	0.492393	0.69795	52.9412	1	63.769	3.67145e-82	1.1796e-78	FAU|RPL10A|RPL11|RPL12|RPL14|RPL15|RPL18|RPL18A|RPL21|RPL22|RPL24|RPL26|RPL27|RPL28|RPL29|RPL31|RPL34|RPL35|RPL35A|RPL37|RPL39|RPL6|RPL9|RPLP0|RPLP1|RPS10|RPS12|RPS13|RPS14|RPS15A|RPS16|RPS17|RPS19|RPS25|RPS27|RPS27A|RPS28|RPS29|RPS3|RPS5|RPS6|RPS7|RPS9|RPSA|UBA52
GNF2_EIF3S6	MSigDB_C4	47	102	99	0.590872	0.764184	46.0784	1	60.7303	3.5235e-82	1.1796e-78	EEF1B2|EEF1G|EIF3D|EIF3F|EIF3K|EIF3L|EIF4B|FAU|FBL|RPL10A|RPL11|RPL12|RPL14|RPL15|RPL18|RPL18A|RPL21|RPL22|RPL24|RPL27|RPL28|RPL29|RPL31|RPL34|RPL35|RPL35A|RPL37|RPL39|RPL6|RPL9|RPS10|RPS12|RPS13|RPS14|RPS16|RPS17|RPS19|RPS25|RPS28|RPS29|RPS3|RPS6|RPS7|RPS9|RPSA|SLC25A6|UBA52
cytosolic ribosome [GoID:GO:0022626; evidenceTypes:IBA|IDA|IEA|ISS|NAS|TAS]	GeneOntology_CC	46	94	99	0.544529	0.733777	48.9362	1	61.9473	6.27397e-82	1.83251e-78	RPL10A|RPL10L|RPL11|RPL12|RPL14|RPL15|RPL18|RPL18A|RPL21|RPL22|RPL24|RPL26|RPL27|RPL28|RPL29|RPL31|RPL34|RPL35|RPL35A|RPL36A-HNRNPH2|RPL37|RPL39|RPL6|RPL9|RPLP0|RPLP1|RPS10|RPS12|RPS13|RPS14|RPS15A|RPS16|RPS17|RPS19|RPS25|RPS27|RPS27A|RPS28|RPS29|RPS3|RPS5|RPS6|RPS7|RPS9|RPSA|UBA52
cotranslational protein targeting to membrane [GoID:GO:0006613; evidenceTypes:IBA|IEA|IMP|ISS|TAS]	GeneOntology_BP	44	80	99	0.463429	0.677211	55	1	64.2881	2.8832e-81	7.71952e-78	RPL10A|RPL11|RPL12|RPL14|RPL15|RPL18|RPL18A|RPL21|RPL22|RPL24|RPL26|RPL27|RPL28|RPL29|RPL31|RPL34|RPL35|RPL35A|RPL37|RPL39|RPL6|RPL9|RPLP0|RPLP1|RPS10|RPS12|RPS13|RPS14|RPS15A|RPS16|RPS17|RPS19|RPS25|RPS27|RPS27A|RPS28|RPS29|RPS3|RPS5|RPS6|RPS7|RPS9|RPSA|UBA52
REACTOME_NONSENSE_MEDIATED_DECAY_ENHANCED_BY_THE_EXON_JUNCTION_COMPLEX	MSigDB_C2	45	90	99	0.521358	0.718079	50	1	61.9411	1.30031e-80	3.21367e-77	FAU|RPL10A|RPL11|RPL12|RPL14|RPL15|RPL18|RPL18A|RPL21|RPL22|RPL24|RPL26|RPL27|RPL28|RPL29|RPL31|RPL34|RPL35|RPL35A|RPL37|RPL39|RPL6|RPL9|RPLP0|RPLP1|RPS10|RPS12|RPS13|RPS14|RPS15A|RPS16|RPS17|RPS19|RPS25|RPS27|RPS27A|RPS28|RPS29|RPS3|RPS5|RPS6|RPS7|RPS9|RPSA|UBA52
protein targeting to ER [GoID:GO:0045047; evidenceTypes:IBA|IEA|IMP|ISS|TAS]	GeneOntology_BP	44	84	99	0.4866	0.693853	52.381	1	62.7127	6.01063e-80	1.3794e-76	RPL10A|RPL11|RPL12|RPL14|RPL15|RPL18|RPL18A|RPL21|RPL22|RPL24|RPL26|RPL27|RPL28|RPL29|RPL31|RPL34|RPL35|RPL35A|RPL37|RPL39|RPL6|RPL9|RPLP0|RPLP1|RPS10|RPS12|RPS13|RPS14|RPS15A|RPS16|RPS17|RPS19|RPS25|RPS27|RPS27A|RPS28|RPS29|RPS3|RPS5|RPS6|RPS7|RPS9|RPSA|UBA52
establishment of protein localization to endoplasmic reticulum [GoID:GO:0072599; evidenceTypes:IBA|IDA|IEA|IMP|ISS|TAS]	GeneOntology_BP	44	88	99	0.509772	0.710098	50	1	61.2454	1.01949e-78	2.18368e-75	RPL10A|RPL11|RPL12|RPL14|RPL15|RPL18|RPL18A|RPL21|RPL22|RPL24|RPL26|RPL27|RPL28|RPL29|RPL31|RPL34|RPL35|RPL35A|RPL37|RPL39|RPL6|RPL9|RPLP0|RPLP1|RPS10|RPS12|RPS13|RPS14|RPS15A|RPS16|RPS17|RPS19|RPS25|RPS27|RPS27A|RPS28|RPS29|RPS3|RPS5|RPS6|RPS7|RPS9|RPSA|UBA52
translational initiation [GoID:GO:0006413; evidenceTypes:IBA|IDA|IEA|IMP|ISS|NAS|TAS]	GeneOntology_BP	50	167	99	0.967408	0.975941	29.9401	1	50.2413	3.39867e-76	6.82474e-73	EIF3D|EIF3F|EIF3G|EIF3K|EIF3L|EIF4B|RPL10A|RPL11|RPL12|RPL14|RPL15|RPL18|RPL18A|RPL21|RPL22|RPL24|RPL26|RPL27|RPL28|RPL29|RPL31|RPL34|RPL35|RPL35A|RPL37|RPL39|RPL6|RPL9|RPLP0|RPLP1|RPS10|RPS12|RPS13|RPS14|RPS15A|RPS16|RPS17|RPS19|RPS25|RPS27|RPS27A|RPS28|RPS29|RPS3|RPS5|RPS6|RPS7|RPS9|RPSA|UBA52
nuclear-transcribed mRNA catabolic process, nonsense-mediated decay [GoID:GO:0000184; evidenceTypes:IBA|IDA|IEA|IMP|TAS]	GeneOntology_BP	44	104	99	0.602458	0.771594	42.3077	1	56.244	1.71902e-74	3.24884e-71	RPL10A|RPL11|RPL12|RPL14|RPL15|RPL18|RPL18A|RPL21|RPL22|RPL24|RPL26|RPL27|RPL28|RPL29|RPL31|RPL34|RPL35|RPL35A|RPL37|RPL39|RPL6|RPL9|RPLP0|RPLP1|RPS10|RPS12|RPS13|RPS14|RPS15A|RPS16|RPS17|RPS19|RPS25|RPS27|RPS27A|RPS28|RPS29|RPS3|RPS5|RPS6|RPS7|RPS9|RPSA|UBA52
REACTOME_INFLUENZA_LIFE_CYCLE	MSigDB_C2	45	118	99	0.683558	0.82155	38.1356	1	53.9425	1.00554e-73	1.79484e-70	FAU|RPL10A|RPL11|RPL12|RPL14|RPL15|RPL18|RPL18A|RPL21|RPL22|RPL24|RPL26|RPL27|RPL28|RPL29|RPL31|RPL34|RPL35|RPL35A|RPL37|RPL39|RPL6|RPL9|RPLP0|RPLP1|RPS10|RPS12|RPS13|RPS14|RPS15A|RPS16|RPS17|RPS19|RPS25|RPS27|RPS27A|RPS28|RPS29|RPS3|RPS5|RPS6|RPS7|RPS9|RPSA|UBA52
protein localization to endoplasmic reticulum [GoID:GO:0070972; evidenceTypes:IBA|IDA|IEA|IGI|IMP|ISS|NAS|TAS]	GeneOntology_BP	44	109	99	0.631422	0.789808	40.367	1	54.9103	2.39314e-73	4.0468e-70	RPL10A|RPL11|RPL12|RPL14|RPL15|RPL18|RPL18A|RPL21|RPL22|RPL24|RPL26|RPL27|RPL28|RPL29|RPL31|RPL34|RPL35|RPL35A|RPL37|RPL39|RPL6|RPL9|RPLP0|RPLP1|RPS10|RPS12|RPS13|RPS14|RPS15A|RPS16|RPS17|RPS19|RPS25|RPS27|RPS27A|RPS28|RPS29|RPS3|RPS5|RPS6|RPS7|RPS9|RPSA|UBA52
MORF_TPT1	MSigDB_C4	41	83	99	0.480807	0.689731	49.3976	1	58.7464	8.71995e-73	1.40082e-69	EEF1B2|EEF1G|EEF2|FAU|RPL10A|RPL11|RPL12|RPL15|RPL18|RPL18A|RPL21|RPL22|RPL24|RPL27|RPL28|RPL29|RPL31|RPL34|RPL37|RPL6|RPL9|RPLP0|RPLP1|RPS10|RPS12|RPS13|RPS14|RPS15A|RPS16|RPS17|RPS19|RPS25|RPS27|RPS27A|RPS29|RPS3|RPS5|RPS6|RPS7|RPS9|SLC25A6
MORF_NPM1	MSigDB_C4	46	139	99	0.805208	0.891111	33.0935	1	50.7174	5.18806e-72	7.93748e-69	EEF1B2|EEF1G|EEF2|EIF3D|EIF3F|FAU|RPL10A|RPL11|RPL12|RPL14|RPL15|RPL18|RPL18A|RPL21|RPL22|RPL24|RPL27|RPL28|RPL29|RPL31|RPL34|RPL35|RPL37|RPL6|RPL9|RPLP0|RPLP1|RPS10|RPS12|RPS13|RPS14|RPS15A|RPS16|RPS17|RPS19|RPS25|RPS27|RPS27A|RPS28|RPS29|RPS3|RPS5|RPS6|RPS7|RPS9|SLC25A6
viral gene expression [GoID:GO:0019080; evidenceTypes:IC|IDA|IEA|IGI|IMP|ISS|TAS]	GeneOntology_BP	48	169	99	0.978994	0.98171	28.4024	1	47.8971	1.28788e-71	1.88083e-68	EIF3D|EIF3F|EIF3G|EIF3L|RPL10A|RPL11|RPL12|RPL14|RPL15|RPL18|RPL18A|RPL21|RPL22|RPL24|RPL26|RPL27|RPL28|RPL29|RPL31|RPL34|RPL35|RPL35A|RPL37|RPL39|RPL6|RPL9|RPLP0|RPLP1|RPS10|RPS12|RPS13|RPS14|RPS15A|RPS16|RPS17|RPS19|RPS25|RPS27|RPS27A|RPS28|RPS29|RPS3|RPS5|RPS6|RPS7|RPS9|RPSA|UBA52
structural constituent of ribosome [GoID:GO:0003735; evidenceTypes:IBA|IDA|IEA|IMP|ISS|NAS|TAS]	GeneOntology_MF	45	138	99	0.799415	0.887926	32.6087	1	49.7796	5.39121e-70	7.53105e-67	RPL10A|RPL10L|RPL11|RPL12|RPL14|RPL15|RPL18|RPL18A|RPL21|RPL22|RPL24|RPL26|RPL27|RPL28|RPL29|RPL31|RPL34|RPL35|RPL35A|RPL36A-HNRNPH2|RPL37|RPL39|RPL6|RPL9|RPLP0|RPLP1|RPS10|RPS12|RPS13|RPS14|RPS15A|RPS16|RPS17|RPS19|RPS27|RPS27A|RPS28|RPS29|RPS3|RPS5|RPS6|RPS7|RPS9|RPSA|UBA52
Human Leukemia_Durig03_88genes (12456497-Table4)	GeneSigDB	38	69	99	0.399707	0.629135	55.0725	1	59.7651	9.79255e-70	1.31094e-66	EEF1B2|EEF1G|EEF2|EIF3F|EIF4B|RPL10A|RPL11|RPL12|RPL14|RPL18|RPL18A|RPL21|RPL27|RPL28|RPL29|RPL31|RPL35|RPL6|RPL9|RPLP0|RPLP1|RPS10|RPS12|RPS14|RPS15A|RPS16|RPS17|RPS19|RPS25|RPS27A|RPS28|RPS3|RPS5|RPS6|RPS7|RPS9|RPSA|SLC25A6
MORF_ACTG1	MSigDB_C4	43	116	99	0.671972	0.814606	37.069	1	51.9613	1.34951e-69	1.71812e-66	EEF1B2|EEF1G|EEF2|FAU|RPL10A|RPL11|RPL12|RPL14|RPL15|RPL18|RPL18A|RPL21|RPL22|RPL24|RPL27|RPL28|RPL29|RPL31|RPL34|RPL37|RPL6|RPL9|RPLP0|RPLP1|RPS10|RPS12|RPS13|RPS14|RPS15A|RPS16|RPS17|RPS19|RPS25|RPS27|RPS27A|RPS28|RPS29|RPS3|RPS5|RPS6|RPS7|RPS9|SLC25A6
Ribosomal protein	UniProt-Keyword	46	154	99	0.892101	0.937546	29.8701	1	48.1127	1.39037e-69		FAU|RPL10A|RPL10L|RPL11|RPL12|RPL14|RPL15|RPL18|RPL18A|RPL21|RPL22|RPL24|RPL26|RPL27|RPL28|RPL29|RPL31|RPL34|RPL35|RPL35A|RPL37|RPL39|RPL6|RPL9|RPLP0|RPLP1|RPS10|RPS12|RPS13|RPS14|RPS15A|RPS16|RPS17|RPS19|RPS25|RPS27|RPS27A|RPS28|RPS29|RPS3|RPS5|RPS6|RPS7|RPS9|RPSA|UBA52
ribosomal subunit [GoID:GO:0044391; evidenceTypes:IBA|IDA|IEA|ISS|NAS|TAS]	GeneOntology_CC	46	162	99	0.938444	0.961362	28.3951	1	46.8726	2.10787e-68		RPL10A|RPL10L|RPL11|RPL12|RPL14|RPL15|RPL18|RPL18A|RPL21|RPL22|RPL24|RPL26|RPL27|RPL28|RPL29|RPL31|RPL34|RPL35|RPL35A|RPL36A-HNRNPH2|RPL37|RPL39|RPL6|RPL9|RPLP0|RPLP1|RPS10|RPS12|RPS13|RPS14|RPS15A|RPS16|RPS17|RPS19|RPS25|RPS27|RPS27A|RPS28|RPS29|RPS3|RPS5|RPS6|RPS7|RPS9|RPSA|UBA52
protein targeting to membrane [GoID:GO:0006612; evidenceTypes:IBA|IDA|IEA|IMP|ISS|NAS|TAS]	GeneOntology_BP	44	137	99	0.793622	0.884729	32.1168	1	48.8357	5.42025e-68		RPL10A|RPL11|RPL12|RPL14|RPL15|RPL18|RPL18A|RPL21|RPL22|RPL24|RPL26|RPL27|RPL28|RPL29|RPL31|RPL34|RPL35|RPL35A|RPL37|RPL39|RPL6|RPL9|RPLP0|RPLP1|RPS10|RPS12|RPS13|RPS14|RPS15A|RPS16|RPS17|RPS19|RPS25|RPS27|RPS27A|RPS28|RPS29|RPS3|RPS5|RPS6|RPS7|RPS9|RPSA|UBA52
GCM_TPT1	MSigDB_C4	34	51	99	0.295436	0.54117	66.6667	1	62.2809	1.98028e-66		EEF1G|EEF2|RPL10A|RPL11|RPL14|RPL18|RPL21|RPL27|RPL28|RPL29|RPL31|RPL34|RPL35|RPL35A|RPL6|RPL9|RPLP0|RPLP1|RPS10|RPS14|RPS16|RPS17|RPS19|RPS25|RPS27A|RPS28|RPS29|RPS3|RPS6|RPS7|RPS9|RPSA|SLC25A6|UBA52
REACTOME_METABOLISM_OF_PROTEINS	MSigDB_C2	56	392	99	2.2708	1.48526	14.2857	1	36.175	2.55779e-66	2.73931e-63	EEF1B2|EEF1G|EEF2|EIF3D|EIF3F|EIF3G|EIF3K|EIF4B|FAU|RPL10A|RPL11|RPL12|RPL14|RPL15|RPL18|RPL18A|RPL21|RPL22|RPL24|RPL26|RPL27|RPL28|RPL29|RPL31|RPL34|RPL35|RPL35A|RPL37|RPL39|RPL6|RPL9|RPLP0|RPLP1|RPS10|RPS12|RPS13|RPS14|RPS15A|RPS16|RPS17|RPS19|RPS25|RPS27|RPS27A|RPS28|RPS29|RPS3|RPS5|RPS6|RPS7|RPS9|RPSA|SEC11A|SLC25A6|TOMM7|UBA52
viral transcription [GoID:GO:0019083; evidenceTypes:IC|IDA|IEA|IGI|IMP|TAS]	GeneOntology_BP	44	156	99	0.903686	0.943558	28.2051	1	45.6742	4.45533e-65	4.61759e-62	RPL10A|RPL11|RPL12|RPL14|RPL15|RPL18|RPL18A|RPL21|RPL22|RPL24|RPL26|RPL27|RPL28|RPL29|RPL31|RPL34|RPL35|RPL35A|RPL37|RPL39|RPL6|RPL9|RPLP0|RPLP1|RPS10|RPS12|RPS13|RPS14|RPS15A|RPS16|RPS17|RPS19|RPS25|RPS27|RPS27A|RPS28|RPS29|RPS3|RPS5|RPS6|RPS7|RPS9|RPSA|UBA52
REACTOME_METABOLISM_OF_MRNA	MSigDB_C2	46	188	99	1.08906	1.03484	24.4681	1	43.3988	5.37075e-65	5.3924e-62	EIF4B|FAU|RPL10A|RPL11|RPL12|RPL14|RPL15|RPL18|RPL18A|RPL21|RPL22|RPL24|RPL26|RPL27|RPL28|RPL29|RPL31|RPL34|RPL35|RPL35A|RPL37|RPL39|RPL6|RPL9|RPLP0|RPLP1|RPS10|RPS12|RPS13|RPS14|RPS15A|RPS16|RPS17|RPS19|RPS25|RPS27|RPS27A|RPS28|RPS29|RPS3|RPS5|RPS6|RPS7|RPS9|RPSA|UBA52
ribosome [GoID:GO:0005840; evidenceTypes:IBA|IDA|IEA|ISS|NAS|TAS]	GeneOntology_CC	47	207	99	1.19912	1.08527	22.7053	1	42.2024	8.33993e-65	8.1198e-62	EEF2|RPL10A|RPL10L|RPL11|RPL12|RPL14|RPL15|RPL18|RPL18A|RPL21|RPL22|RPL24|RPL26|RPL27|RPL28|RPL29|RPL31|RPL34|RPL35|RPL35A|RPL36A-HNRNPH2|RPL37|RPL39|RPL6|RPL9|RPLP0|RPLP1|RPS10|RPS12|RPS13|RPS14|RPS15A|RPS16|RPS17|RPS19|RPS25|RPS27|RPS27A|RPS28|RPS29|RPS3|RPS5|RPS6|RPS7|RPS9|RPSA|UBA52
nuclear-transcribed mRNA catabolic process [GoID:GO:0000956; evidenceTypes:IBA|IDA|IEA|IMP|ISS|TAS]	GeneOntology_BP	45	186	99	1.07747	1.02939	24.1935	1	42.6687	3.13459e-63	2.9621e-60	EIF4B|RPL10A|RPL11|RPL12|RPL14|RPL15|RPL18|RPL18A|RPL21|RPL22|RPL24|RPL26|RPL27|RPL28|RPL29|RPL31|RPL34|RPL35|RPL35A|RPL37|RPL39|RPL6|RPL9|RPLP0|RPLP1|RPS10|RPS12|RPS13|RPS14|RPS15A|RPS16|RPS17|RPS19|RPS25|RPS27|RPS27A|RPS28|RPS29|RPS3|RPS5|RPS6|RPS7|RPS9|RPSA|UBA52
cytosolic part [GoID:GO:0044445; evidenceTypes:IBA|IDA|IEA|IMP|IPI|ISS|NAS|TAS]	GeneOntology_CC	46	211	99	1.22229	1.09557	21.8009	1	40.8715	2.05978e-62	1.89081e-59	RPL10A|RPL10L|RPL11|RPL12|RPL14|RPL15|RPL18|RPL18A|RPL21|RPL22|RPL24|RPL26|RPL27|RPL28|RPL29|RPL31|RPL34|RPL35|RPL35A|RPL36A-HNRNPH2|RPL37|RPL39|RPL6|RPL9|RPLP0|RPLP1|RPS10|RPS12|RPS13|RPS14|RPS15A|RPS16|RPS17|RPS19|RPS25|RPS27|RPS27A|RPS28|RPS29|RPS3|RPS5|RPS6|RPS7|RPS9|RPSA|UBA52
MODULE_83	MSigDB_C4	49	290	99	1.67993	1.28139	16.8966	1	36.9288	6.5159e-61	5.81526e-58	EEF1B2|EEF1G|EEF2|EIF3D|EIF3F|EIF3G|EIF4B|FAU|IMPDH2|RPL10A|RPL11|RPL12|RPL14|RPL15|RPL18|RPL18A|RPL21|RPL24|RPL26|RPL27|RPL28|RPL29|RPL31|RPL34|RPL35|RPL35A|RPL37|RPL39|RPL6|RPL9|RPLP0|RPLP1|RPS10|RPS12|RPS13|RPS15A|RPS16|RPS17|RPS19|RPS25|RPS27|RPS27A|RPS28|RPS29|RPS3|RPS5|RPS9|RPSA|UBA52
REACTOME_METABOLISM_OF_RNA	MSigDB_C2	46	232	99	1.34394	1.14808	19.8276	1	38.8962	2.54332e-60	2.20849e-57	EIF4B|FAU|RPL10A|RPL11|RPL12|RPL14|RPL15|RPL18|RPL18A|RPL21|RPL22|RPL24|RPL26|RPL27|RPL28|RPL29|RPL31|RPL34|RPL35|RPL35A|RPL37|RPL39|RPL6|RPL9|RPLP0|RPLP1|RPS10|RPS12|RPS13|RPS14|RPS15A|RPS16|RPS17|RPS19|RPS25|RPS27|RPS27A|RPS28|RPS29|RPS3|RPS5|RPS6|RPS7|RPS9|RPSA|UBA52
Ribonucleoprotein	UniProt-Keyword	47	254	99	1.47139	1.2005	18.5039	1	37.9246	3.33594e-60	2.82054e-57	FAU|FBL|RPL10A|RPL10L|RPL11|RPL12|RPL14|RPL15|RPL18|RPL18A|RPL21|RPL22|RPL24|RPL26|RPL27|RPL28|RPL29|RPL31|RPL34|RPL35|RPL35A|RPL37|RPL39|RPL6|RPL9|RPLP0|RPLP1|RPS10|RPS12|RPS13|RPS14|RPS15A|RPS16|RPS17|RPS19|RPS25|RPS27|RPS27A|RPS28|RPS29|RPS3|RPS5|RPS6|RPS7|RPS9|RPSA|UBA52
rRNA processing [GoID:GO:0006364; evidenceTypes:EXP|IBA|IDA|IEA|IMP|ISS|NAS|TAS]	GeneOntology_BP	46	238	99	1.3787	1.16263	19.3277	1	38.3797	9.19814e-60	7.57762e-57	FBL|RPL10A|RPL11|RPL12|RPL14|RPL15|RPL18|RPL18A|RPL21|RPL22|RPL24|RPL26|RPL27|RPL28|RPL29|RPL31|RPL34|RPL35|RPL35A|RPL37|RPL39|RPL6|RPL9|RPLP0|RPLP1|RPS10|RPS12|RPS13|RPS14|RPS15A|RPS16|RPS17|RPS19|RPS25|RPS27|RPS27A|RPS28|RPS29|RPS3|RPS5|RPS6|RPS7|RPS9|RPSA|RSL1D1|UBA52
MIPS_NOP56P_ASSOCIATED_PRE_RRNA_COMPLEX	MSigDB_C2	35	86	99	0.498186	0.702023	40.6977	1	49.1463	6.82502e-58	5.48203e-55	EEF2|FBL|RPL10A|RPL11|RPL12|RPL14|RPL15|RPL18|RPL18A|RPL21|RPL22|RPL24|RPL26|RPL27|RPL28|RPL29|RPL31|RPL35|RPL35A|RPL39|RPL6|RPL9|RPLP0|RPLP1|RPS12|RPS13|RPS14|RPS15A|RPS16|RPS17|RPS29|RPS6|RPS7|RPS9|RSL1D1
establishment of protein localization to membrane [GoID:GO:0090150; evidenceTypes:IBA|IDA|IEA|IGI|IMP|ISS|NAS|TAS]	GeneOntology_BP	45	244	99	1.41346	1.17698	18.4426	1	37.0324	2.308e-57	1.80863e-54	RPL10A|RPL11|RPL12|RPL14|RPL15|RPL18|RPL18A|RPL21|RPL22|RPL24|RPL26|RPL27|RPL28|RPL29|RPL31|RPL34|RPL35|RPL35A|RPL37|RPL39|RPL6|RPL9|RPLP0|RPLP1|RPS10|RPS12|RPS13|RPS14|RPS15A|RPS16|RPS17|RPS19|RPS25|RPS27|RPS27A|RPS28|RPS29|RPS3|RPS5|RPS6|RPS7|RPS9|RPSA|TOMM7|UBA52
BILANGES_SERUM_AND_RAPAMYCIN_SENSITIVE_GENES	MSigDB_C2	31	55	99	0.318607	0.561926	56.3636	1	54.6004	5.34523e-57	4.08897e-54	EEF1B2|EEF1G|EEF2|EIF3F|EIF3L|EIF4B|FAU|RPL14|RPL15|RPL18|RPL18A|RPL21|RPL24|RPL26|RPL28|RPL29|RPL6|RPS10|RPS13|RPS14|RPS16|RPS17|RPS19|RPS25|RPS27A|RPS3|RPS5|RPS6|RPS7|RPS9|UBA52
rRNA metabolic process [GoID:GO:0016072; evidenceTypes:EXP|IBA|IC|IDA|IEA|IGI|IMP|ISS|NAS|TAS]	GeneOntology_BP	46	271	99	1.56987	1.2394	16.9742	1	35.8481	5.96206e-57	4.45477e-54	FBL|RPL10A|RPL11|RPL12|RPL14|RPL15|RPL18|RPL18A|RPL21|RPL22|RPL24|RPL26|RPL27|RPL28|RPL29|RPL31|RPL34|RPL35|RPL35A|RPL37|RPL39|RPL6|RPL9|RPLP0|RPLP1|RPS10|RPS12|RPS13|RPS14|RPS15A|RPS16|RPS17|RPS19|RPS25|RPS27|RPS27A|RPS28|RPS29|RPS3|RPS5|RPS6|RPS7|RPS9|RPSA|RSL1D1|UBA52
ribosome biogenesis [GoID:GO:0042254; evidenceTypes:EXP|IBA|IC|IDA|IEA|IMP|ISS|NAS|TAS]	GeneOntology_BP	47	300	99	1.73786	1.3029	15.6667	1	34.7394	1.51434e-56	1.10578e-53	FBL|RPL10A|RPL10L|RPL11|RPL12|RPL14|RPL15|RPL18|RPL18A|RPL21|RPL22|RPL24|RPL26|RPL27|RPL28|RPL29|RPL31|RPL34|RPL35|RPL35A|RPL37|RPL39|RPL6|RPL9|RPLP0|RPLP1|RPS10|RPS12|RPS13|RPS14|RPS15A|RPS16|RPS17|RPS19|RPS25|RPS27|RPS27A|RPS28|RPS29|RPS3|RPS5|RPS6|RPS7|RPS9|RPSA|RSL1D1|UBA52
protein targeting [GoID:GO:0006605; evidenceTypes:IBA|IC|IDA|IEA|IGI|IMP|ISS|NAS|TAS]	GeneOntology_BP	49	353	99	2.04488	1.41108	13.881	1	33.2759	1.85276e-56	1.32283e-53	AP4S1|NMUR1|RPL10A|RPL11|RPL12|RPL14|RPL15|RPL18|RPL18A|RPL21|RPL22|RPL24|RPL26|RPL27|RPL28|RPL29|RPL31|RPL34|RPL35|RPL35A|RPL37|RPL39|RPL6|RPL9|RPLP0|RPLP1|RPS10|RPS12|RPS13|RPS14|RPS15A|RPS16|RPS17|RPS19|RPS25|RPS27|RPS27A|RPS28|RPS29|RPS3|RPS5|RPS6|RPS7|RPS9|RPSA|SLC25A6|TOMM7|UBA52|ZBED3
MODULE_151	MSigDB_C4	45	291	99	1.68572	1.28356	15.4639	1	33.7455	1.1555e-53	8.07066e-51	EEF1B2|EEF1G|EEF2|EIF3F|EIF3G|EIF3K|EIF4B|IMPDH2|RPL10A|RPL11|RPL12|RPL14|RPL15|RPL18|RPL18A|RPL21|RPL24|RPL26|RPL27|RPL28|RPL29|RPL31|RPL34|RPL35|RPL35A|RPL39|RPL6|RPL9|RPLP0|RPLP1|RPS10|RPS13|RPS15A|RPS16|RPS19|RPS25|RPS27|RPS27A|RPS28|RPS3|RPS5|RPS9|RPSA|SEC11A|UBA52
Blood_Module-1.7_MHC_Ribosomal_proteins	SignatureDB	30	60	99	0.347572	0.586826	50	1	50.5302	6.12654e-53	4.18807e-50	EEF1G|EEF2|RPL10A|RPL12|RPL18A|RPL21|RPL22|RPL24|RPL29|RPL31|RPL34|RPL37|RPL39|RPL9|RPLP0|RPLP1|RPS10|RPS12|RPS13|RPS14|RPS15A|RPS16|RPS17|RPS27|RPS28|RPS29|RPS3|RPS6|RPSA|UBA52
translation [GoID:GO:0006412; evidenceTypes:IBA|IC|IDA|IEA|IGI|IMP|IPI|ISS|NAS|TAS]	GeneOntology_BP	55	635	99	3.67847	1.87656	8.66142	1	27.3487	1.3635e-52	9.12662e-50	EEF1B2|EEF1G|EEF2|EIF3D|EIF3F|EIF3G|EIF3K|EIF3L|EIF4B|RPL10A|RPL10L|RPL11|RPL12|RPL14|RPL15|RPL18|RPL18A|RPL21|RPL22|RPL24|RPL26|RPL27|RPL28|RPL29|RPL31|RPL34|RPL35|RPL35A|RPL36A-HNRNPH2|RPL37|RPL39|RPL6|RPL9|RPLP0|RPLP1|RPS10|RPS12|RPS13|RPS14|RPS15A|RPS16|RPS17|RPS19|RPS25|RPS27|RPS27A|RPS28|RPS29|RPS3|RPS5|RPS6|RPS7|RPS9|RPSA|UBA52
MODULE_114	MSigDB_C4	45	307	99	1.77841	1.31774	14.658	1	32.7997	1.48782e-52	9.75557e-50	EEF1B2|EEF1G|EEF2|EIF3F|EIF3G|EIF3K|EIF4B|FAU|IMPDH2|RPL10A|RPL11|RPL12|RPL14|RPL15|RPL18|RPL18A|RPL21|RPL24|RPL26|RPL27|RPL28|RPL29|RPL31|RPL34|RPL35|RPL35A|RPL39|RPL6|RPL9|RPLP0|RPLP1|RPS10|RPS13|RPS15A|RPS16|RPS19|RPS25|RPS27|RPS27A|RPS28|RPS3|RPS5|RPS9|RPSA|UBA52
mRNA catabolic process [GoID:GO:0006402; evidenceTypes:IBA|IC|IDA|IEA|IMP|ISS|NAS|TAS]	GeneOntology_BP	45	308	99	1.7842	1.31985	14.6104	1	32.743	1.73691e-52	1.11611e-49	EIF4B|RPL10A|RPL11|RPL12|RPL14|RPL15|RPL18|RPL18A|RPL21|RPL22|RPL24|RPL26|RPL27|RPL28|RPL29|RPL31|RPL34|RPL35|RPL35A|RPL37|RPL39|RPL6|RPL9|RPLP0|RPLP1|RPS10|RPS12|RPS13|RPS14|RPS15A|RPS16|RPS17|RPS19|RPS25|RPS27|RPS27A|RPS28|RPS29|RPS3|RPS5|RPS6|RPS7|RPS9|RPSA|UBA52
ribonucleoprotein complex biogenesis [GoID:GO:0022613; evidenceTypes:EXP|IBA|IC|IDA|IEA|IMP|ISS|NAS|TAS]	GeneOntology_BP	49	430	99	2.49093	1.55381	11.3953	1	29.9322	4.48307e-52	2.82424e-49	EIF3D|EIF4B|FBL|RPL10A|RPL10L|RPL11|RPL12|RPL14|RPL15|RPL18|RPL18A|RPL21|RPL22|RPL24|RPL26|RPL27|RPL28|RPL29|RPL31|RPL34|RPL35|RPL35A|RPL37|RPL39|RPL6|RPL9|RPLP0|RPLP1|RPS10|RPS12|RPS13|RPS14|RPS15A|RPS16|RPS17|RPS19|RPS25|RPS27|RPS27A|RPS28|RPS29|RPS3|RPS5|RPS6|RPS7|RPS9|RPSA|RSL1D1|UBA52
ncRNA processing [GoID:GO:0034470; evidenceTypes:EXP|IBA|IDA|IEA|IGI|IMP|ISS|NAS|TAS]	GeneOntology_BP	47	373	99	2.16074	1.44964	12.6005	1	30.9313	7.3727e-52	4.55534e-49	FBL|METTL2B|RPL10A|RPL11|RPL12|RPL14|RPL15|RPL18|RPL18A|RPL21|RPL22|RPL24|RPL26|RPL27|RPL28|RPL29|RPL31|RPL34|RPL35|RPL35A|RPL37|RPL39|RPL6|RPL9|RPLP0|RPLP1|RPS10|RPS12|RPS13|RPS14|RPS15A|RPS16|RPS17|RPS19|RPS25|RPS27|RPS27A|RPS28|RPS29|RPS3|RPS5|RPS6|RPS7|RPS9|RPSA|RSL1D1|UBA52
peptide biosynthetic process [GoID:GO:0043043; evidenceTypes:IBA|IC|IDA|IEA|IGI|IMP|IPI|ISS|NAS|TAS]	GeneOntology_BP	55	659	99	3.8175	1.9103	8.34598	1	26.7929	1.07797e-51	6.53475e-49	EEF1B2|EEF1G|EEF2|EIF3D|EIF3F|EIF3G|EIF3K|EIF3L|EIF4B|RPL10A|RPL10L|RPL11|RPL12|RPL14|RPL15|RPL18|RPL18A|RPL21|RPL22|RPL24|RPL26|RPL27|RPL28|RPL29|RPL31|RPL34|RPL35|RPL35A|RPL36A-HNRNPH2|RPL37|RPL39|RPL6|RPL9|RPLP0|RPLP1|RPS10|RPS12|RPS13|RPS14|RPS15A|RPS16|RPS17|RPS19|RPS25|RPS27|RPS27A|RPS28|RPS29|RPS3|RPS5|RPS6|RPS7|RPS9|RPSA|UBA52
peptide metabolic process [GoID:GO:0006518; evidenceTypes:IBA|IC|IDA|IEA|IGI|IMP|IPI|ISS|NAS|TAS]	GeneOntology_BP	58	794	99	4.59953	2.08823	7.30479	1	25.5722	1.27809e-51	7.60439e-49	EEF1B2|EEF1G|EEF2|EIF3D|EIF3F|EIF3G|EIF3K|EIF3L|EIF4B|GSTO2|RPL10A|RPL10L|RPL11|RPL12|RPL14|RPL15|RPL18|RPL18A|RPL21|RPL22|RPL24|RPL26|RPL27|RPL28|RPL29|RPL31|RPL34|RPL35|RPL35A|RPL36A-HNRNPH2|RPL37|RPL39|RPL6|RPL9|RPLP0|RPLP1|RPS10|RPS12|RPS13|RPS14|RPS15A|RPS16|RPS17|RPS19|RPS25|RPS27|RPS27A|RPS28|RPS29|RPS3|RPS5|RPS6|RPS7|RPS9|RPSA|SEC11A|TRHDE|UBA52
CHNG_MULTIPLE_MYELOMA_HYPERPLOID_UP	MSigDB_C2	27	44	99	0.254886	0.502764	61.3636	1	53.1961	5.18e-51	3.02597e-48	EEF1B2|EEF1G|EEF2|EIF3G|EIF3K|FBL|RPL14|RPL15|RPL18|RPL21|RPL24|RPL28|RPL29|RPL35|RPL35A|RPL37|RPLP1|RPS13|RPS14|RPS16|RPS17|RPS19|RPS3|RPS6|RPS9|RPSA|UBA52
RNA catabolic process [GoID:GO:0006401; evidenceTypes:IBA|IC|IDA|IEA|IMP|ISS|NAS|TAS]	GeneOntology_BP	45	341	99	1.97537	1.38739	13.1965	1	31.0112	2.15111e-50	1.23416e-47	EIF4B|RPL10A|RPL11|RPL12|RPL14|RPL15|RPL18|RPL18A|RPL21|RPL22|RPL24|RPL26|RPL27|RPL28|RPL29|RPL31|RPL34|RPL35|RPL35A|RPL37|RPL39|RPL6|RPL9|RPLP0|RPLP1|RPS10|RPS12|RPS13|RPS14|RPS15A|RPS16|RPS17|RPS19|RPS25|RPS27|RPS27A|RPS28|RPS29|RPS3|RPS5|RPS6|RPS7|RPS9|RPSA|UBA52
GCM_NPM1	MSigDB_C4	32	94	99	0.544529	0.733777	34.0426	1	42.8679	9.7344e-50	5.48696e-47	EEF1B2|EEF1G|EEF2|EIF3F|EIF4B|RPL10A|RPL11|RPL14|RPL18|RPL21|RPL27|RPL28|RPL29|RPL31|RPL34|RPL35|RPL35A|RPL6|RPL9|RPS14|RPS16|RPS19|RPS27A|RPS28|RPS3|RPS5|RPS6|RPS7|RPS9|RPSA|SLC25A6|UBA52
MIPS_60S_RIBOSOMAL_SUBUNIT_CYTOPLASMIC	MSigDB_C2	25	36	99	0.208543	0.454874	69.4444	1	54.5018	2.50206e-49	1.38601e-46	RPL10A|RPL11|RPL12|RPL14|RPL15|RPL18|RPL18A|RPL21|RPL22|RPL24|RPL26|RPL27|RPL28|RPL29|RPL31|RPL34|RPL35|RPL35A|RPL37|RPL39|RPL6|RPL9|RPLP0|RPLP1|UBA52
amide biosynthetic process [GoID:GO:0043604; evidenceTypes:IBA|IC|IDA|IEA|IGI|IMP|IPI|ISS|NAS|TAS]	GeneOntology_BP	55	730	99	4.22879	2.00623	7.53425	1	25.3068	3.13244e-49	1.7058e-46	EEF1B2|EEF1G|EEF2|EIF3D|EIF3F|EIF3G|EIF3K|EIF3L|EIF4B|RPL10A|RPL10L|RPL11|RPL12|RPL14|RPL15|RPL18|RPL18A|RPL21|RPL22|RPL24|RPL26|RPL27|RPL28|RPL29|RPL31|RPL34|RPL35|RPL35A|RPL36A-HNRNPH2|RPL37|RPL39|RPL6|RPL9|RPLP0|RPLP1|RPS10|RPS12|RPS13|RPS14|RPS15A|RPS16|RPS17|RPS19|RPS25|RPS27|RPS27A|RPS28|RPS29|RPS3|RPS5|RPS6|RPS7|RPS9|RPSA|UBA52
cytosolic large ribosomal subunit [GoID:GO:0022625; evidenceTypes:IBA|IDA|IEA|NAS|TAS]	GeneOntology_CC	27	50	99	0.289643	0.535854	54	1	49.8463	7.95691e-49	4.26079e-46	RPL10A|RPL10L|RPL11|RPL12|RPL14|RPL15|RPL18|RPL18A|RPL21|RPL22|RPL24|RPL26|RPL27|RPL28|RPL29|RPL31|RPL34|RPL35|RPL35A|RPL36A-HNRNPH2|RPL37|RPL39|RPL6|RPL9|RPLP0|RPLP1|UBA52
MODULE_32	MSigDB_C4	39	224	99	1.2976	1.12838	17.4107	1	33.4128	3.44681e-48	1.81545e-45	EEF1B2|EEF1G|EEF2|EIF3D|EIF3F|EIF3G|EIF4B|FBL|RPL11|RPL12|RPL15|RPL18|RPL18A|RPL21|RPL22|RPL24|RPL26|RPL29|RPL31|RPL35|RPL37|RPL6|RPL9|RPLP0|RPLP1|RPS10|RPS12|RPS13|RPS15A|RPS16|RPS17|RPS19|RPS25|RPS27|RPS28|RPS29|RPS3|RPS6|RPS7
MORF_NME2	MSigDB_C4	34	136	99	0.787829	0.88152	25	1	37.676	1.25961e-47	6.52743e-45	EEF1G|EEF2|FAU|RPL11|RPL12|RPL15|RPL18|RPL18A|RPL21|RPL24|RPL27|RPL31|RPL34|RPL35|RPL6|RPL9|RPLP0|RPS10|RPS12|RPS13|RPS14|RPS15A|RPS16|RPS19|RPS25|RPS27|RPS27A|RPS29|RPS3|RPS5|RPS6|RPS7|RPS9|SLC25A6
cellular amide metabolic process [GoID:GO:0043603; evidenceTypes:IBA|IC|IDA|IEA|IGI|IMP|IPI|ISS|NAS|TAS]	GeneOntology_BP	58	943	99	5.46267	2.26531	6.15058	1	23.1921	2.67581e-47	1.36462e-44	EEF1B2|EEF1G|EEF2|EIF3D|EIF3F|EIF3G|EIF3K|EIF3L|EIF4B|GSTO2|RPL10A|RPL10L|RPL11|RPL12|RPL14|RPL15|RPL18|RPL18A|RPL21|RPL22|RPL24|RPL26|RPL27|RPL28|RPL29|RPL31|RPL34|RPL35|RPL35A|RPL36A-HNRNPH2|RPL37|RPL39|RPL6|RPL9|RPLP0|RPLP1|RPS10|RPS12|RPS13|RPS14|RPS15A|RPS16|RPS17|RPS19|RPS25|RPS27|RPS27A|RPS28|RPS29|RPS3|RPS5|RPS6|RPS7|RPS9|RPSA|SEC11A|TRHDE|UBA52
GSE2405_0H_VS_9H_A_PHAGOCYTOPHILUM_STIM_NEUTROPHIL_DN	MSigDB_C7	36	175	99	1.01375	0.998807	20.5714	1	35.028	3.88424e-47	1.94995e-44	EEF1B2|EEF1G|EIF4B|RPL11|RPL12|RPL14|RPL18|RPL18A|RPL22|RPL24|RPL26|RPL27|RPL28|RPL31|RPL34|RPL35|RPL37|RPL39|RPL6|RPL9|RPLP0|RPS10|RPS14|RPS15A|RPS16|RPS19|RPS25|RPS27|RPS29|RPS3|RPS5|RPS6|RPS7|RPS9|RPSA|SLC25A6
GSE2405_0H_VS_24H_A_PHAGOCYTOPHILUM_STIM_NEUTROPHIL_UP	MSigDB_C7	36	180	99	1.04272	1.01283	20	1	34.5146	1.18066e-46	5.8359e-44	BRK1|EEF1B2|EEF1G|EIF4B|RPL11|RPL12|RPL14|RPL18|RPL18A|RPL22|RPL24|RPL26|RPL27|RPL28|RPL31|RPL34|RPL35|RPL37|RPL39|RPL6|RPL9|RPLP0|RPS10|RPS14|RPS15A|RPS16|RPS19|RPS25|RPS27|RPS29|RPS3|RPS5|RPS6|RPS7|RPS9|RPSA
HSIAO_HOUSEKEEPING_GENES	MSigDB_C2	43	356	99	2.06226	1.41694	12.0787	1	28.8916	2.98673e-46	1.43225e-43	EEF1B2|EEF1G|EEF2|EIF3F|FBL|RPL10A|RPL11|RPL12|RPL14|RPL18|RPL18A|RPL21|RPL24|RPL27|RPL28|RPL29|RPL31|RPL34|RPL35|RPL35A|RPL39|RPL6|RPL9|RPLP0|RPLP1|RPS10|RPS14|RPS15A|RPS16|RPS17|RPS19|RPS25|RPS27A|RPS28|RPS29|RPS3|RPS5|RPS6|RPS7|RPS9|RPSA|SLC25A6|UBA52
ncRNA metabolic process [GoID:GO:0034660; evidenceTypes:EXP|IBA|IC|IDA|IEA|IGI|IMP|ISS|NAS|TAS]	GeneOntology_BP	47	530	99	3.07022	1.71987	8.86792	1	25.5426	1.70253e-44	8.04419e-42	FBL|METTL2B|RPL10A|RPL11|RPL12|RPL14|RPL15|RPL18|RPL18A|RPL21|RPL22|RPL24|RPL26|RPL27|RPL28|RPL29|RPL31|RPL34|RPL35|RPL35A|RPL37|RPL39|RPL6|RPL9|RPLP0|RPLP1|RPS10|RPS12|RPS13|RPS14|RPS15A|RPS16|RPS17|RPS19|RPS25|RPS27|RPS27A|RPS28|RPS29|RPS3|RPS5|RPS6|RPS7|RPS9|RPSA|RSL1D1|UBA52
nucleobase-containing compound catabolic process [GoID:GO:0034655; evidenceTypes:IBA|IC|IDA|IEA|IEP|IGI|IMP|ISS|NAS|TAS]	GeneOntology_BP	45	457	99	2.64734	1.60055	9.84683	1	26.4613	1.7461e-44	8.13051e-42	EIF4B|RPL10A|RPL11|RPL12|RPL14|RPL15|RPL18|RPL18A|RPL21|RPL22|RPL24|RPL26|RPL27|RPL28|RPL29|RPL31|RPL34|RPL35|RPL35A|RPL37|RPL39|RPL6|RPL9|RPLP0|RPLP1|RPS10|RPS12|RPS13|RPS14|RPS15A|RPS16|RPS17|RPS19|RPS25|RPS27|RPS27A|RPS28|RPS29|RPS3|RPS5|RPS6|RPS7|RPS9|RPSA|UBA52
REACTOME_ACTIVATION_OF_THE_MRNA_UPON_BINDING_OF_THE_CAP_BINDING_COMPLEX_AND_EIFS_AND_SUBSEQUENT_BINDING_TO_43S	MSigDB_C2	25	49	99	0.28385	0.530484	51.0204	1	46.5917	2.49291e-44	1.14421e-41	EIF3D|EIF3F|EIF3G|EIF3K|EIF4B|FAU|RPS10|RPS12|RPS13|RPS14|RPS15A|RPS16|RPS17|RPS19|RPS25|RPS27|RPS27A|RPS28|RPS29|RPS3|RPS5|RPS6|RPS7|RPS9|RPSA
REACTOME_FORMATION_OF_THE_TERNARY_COMPLEX_AND_SUBSEQUENTLY_THE_43S_COMPLEX	MSigDB_C2	24	43	99	0.249093	0.497033	55.814	1	47.7854	7.32898e-44	3.31652e-41	EIF3D|EIF3F|EIF3G|EIF3K|FAU|RPS10|RPS12|RPS13|RPS14|RPS15A|RPS16|RPS17|RPS19|RPS25|RPS27|RPS27A|RPS28|RPS29|RPS3|RPS5|RPS6|RPS7|RPS9|RPSA
protein localization to membrane [GoID:GO:0072657; evidenceTypes:IBA|IDA|IEA|IGI|IMP|IPI|ISS|NAS|TAS]	GeneOntology_BP	45	483	99	2.79795	1.64417	9.31677	1	25.6677	2.19608e-43	9.79971e-41	RPL10A|RPL11|RPL12|RPL14|RPL15|RPL18|RPL18A|RPL21|RPL22|RPL24|RPL26|RPL27|RPL28|RPL29|RPL31|RPL34|RPL35|RPL35A|RPL37|RPL39|RPL6|RPL9|RPLP0|RPLP1|RPS10|RPS12|RPS13|RPS14|RPS15A|RPS16|RPS17|RPS19|RPS25|RPS27|RPS27A|RPS28|RPS29|RPS3|RPS5|RPS6|RPS7|RPS9|RPSA|TOMM7|UBA52
establishment of protein localization to organelle [GoID:GO:0072594; evidenceTypes:IBA|IC|IDA|IEA|IEP|IGI|IMP|ISS|NAS|TAS]	GeneOntology_BP	48	602	99	3.4873	1.82898	7.97342	1	24.3374	2.56751e-43	1.13002e-40	NMUR1|RPL10A|RPL11|RPL12|RPL14|RPL15|RPL18|RPL18A|RPL21|RPL22|RPL24|RPL26|RPL27|RPL28|RPL29|RPL31|RPL34|RPL35|RPL35A|RPL37|RPL39|RPL6|RPL9|RPLP0|RPLP1|RPS10|RPS12|RPS13|RPS14|RPS15A|RPS16|RPS17|RPS19|RPS25|RPS27|RPS27A|RPS28|RPS29|RPS3|RPS5|RPS6|RPS7|RPS9|RPSA|SLC25A6|TOMM7|UBA52|ZBED3
GNF2_ST13	MSigDB_C4	25	53	99	0.307022	0.551647	47.1698	1	44.7623	3.50609e-43	1.52226e-40	EEF1B2|EEF1G|EIF3D|EIF3L|EIF4B|FBL|RPL10A|RPL12|RPL14|RPL15|RPL22|RPL24|RPL27|RPL31|RPL35A|RPL37|RPL6|RPL9|RPS12|RPS13|RPS17|RPS3|RPS6|RPS7|RPSA
heterocycle catabolic process [GoID:GO:0046700; evidenceTypes:IBA|IC|IDA|IEA|IEP|IGI|IMP|ISS|NAS|TAS]	GeneOntology_BP	45	496	99	2.87326	1.66549	9.07258	1	25.2938	7.37193e-43	3.15804e-40	EIF4B|RPL10A|RPL11|RPL12|RPL14|RPL15|RPL18|RPL18A|RPL21|RPL22|RPL24|RPL26|RPL27|RPL28|RPL29|RPL31|RPL34|RPL35|RPL35A|RPL37|RPL39|RPL6|RPL9|RPLP0|RPLP1|RPS10|RPS12|RPS13|RPS14|RPS15A|RPS16|RPS17|RPS19|RPS25|RPS27|RPS27A|RPS28|RPS29|RPS3|RPS5|RPS6|RPS7|RPS9|RPSA|UBA52
GNF2_FBL	MSigDB_C4	31	128	99	0.741486	0.855402	24.2188	1	35.3734	7.88776e-43	3.33455e-40	EEF1B2|EEF1G|EIF3D|EIF3L|EIF4B|FBL|RPL10A|RPL12|RPL14|RPL15|RPL22|RPL24|RPL27|RPL28|RPL29|RPL35|RPL35A|RPL37|RPL6|RPL9|RPS10|RPS12|RPS16|RPS17|RPS19|RPS25|RPS29|RPS3|RPS6|RPS7|RPSA
cellular nitrogen compound catabolic process [GoID:GO:0044270; evidenceTypes:IBA|IC|IDA|IEA|IEP|IGI|IMP|ISS|NAS|TAS]	GeneOntology_BP	45	497	99	2.87905	1.66712	9.05433	1	25.2657	8.08009e-43	3.3715e-40	EIF4B|RPL10A|RPL11|RPL12|RPL14|RPL15|RPL18|RPL18A|RPL21|RPL22|RPL24|RPL26|RPL27|RPL28|RPL29|RPL31|RPL34|RPL35|RPL35A|RPL37|RPL39|RPL6|RPL9|RPLP0|RPLP1|RPS10|RPS12|RPS13|RPS14|RPS15A|RPS16|RPS17|RPS19|RPS25|RPS27|RPS27A|RPS28|RPS29|RPS3|RPS5|RPS6|RPS7|RPS9|RPSA|UBA52
aromatic compound catabolic process [GoID:GO:0019439; evidenceTypes:IBA|IC|IDA|IEA|IEP|IGI|IMP|ISS|NAS|TAS]	GeneOntology_BP	45	510	99	2.95436	1.68812	8.82353	1	24.9067	2.61514e-42	1.0772e-39	EIF4B|RPL10A|RPL11|RPL12|RPL14|RPL15|RPL18|RPL18A|RPL21|RPL22|RPL24|RPL26|RPL27|RPL28|RPL29|RPL31|RPL34|RPL35|RPL35A|RPL37|RPL39|RPL6|RPL9|RPLP0|RPLP1|RPS10|RPS12|RPS13|RPS14|RPS15A|RPS16|RPS17|RPS19|RPS25|RPS27|RPS27A|RPS28|RPS29|RPS3|RPS5|RPS6|RPS7|RPS9|RPSA|UBA52
viral process [GoID:GO:0016032; evidenceTypes:IBA|IC|IDA|IEA|IGI|IMP|ISS|NAS|TAS]	GeneOntology_BP	50	725	99	4.19982	1.99965	6.89655	1	22.9041	3.30292e-42	1.34328e-39	CLDN6|EIF3D|EIF3F|EIF3G|EIF3L|RPL10A|RPL11|RPL12|RPL14|RPL15|RPL18|RPL18A|RPL21|RPL22|RPL24|RPL26|RPL27|RPL28|RPL29|RPL31|RPL34|RPL35|RPL35A|RPL37|RPL39|RPL6|RPL9|RPLP0|RPLP1|RPS10|RPS12|RPS13|RPS14|RPS15A|RPS16|RPS17|RPS19|RPS25|RPS27|RPS27A|RPS28|RPS29|RPS3|RPS5|RPS6|RPS7|RPS9|RPSA|SLC25A6|UBA52
Blood_Module-2.4_Ribosomal proteins	SignatureDB	28	90	99	0.521358	0.718079	31.1111	1	38.2669	4.11621e-42	1.65312e-39	C6ORF48|CCNB1IP1|COMMD6|EEF1B2|EEF2|EIF3F|EIF3K|FBL|RPL10A|RPL12|RPL14|RPL15|RPL22|RPL24|RPL35|RPL35A|RPL37|RPL6|RPLP0|RPS14|RPS16|RPS19|RPS27A|RPS5|RPS6|RPS7|RPS9|TOMM7
intracellular ribonucleoprotein complex [GoID:GO:0030529; evidenceTypes:IBA|IC|IDA|IEA|IMP|IPI|ISS|NAS|TAS]	GeneOntology_CC	50	748	99	4.33306	2.02969	6.68449	1	22.4994	1.55371e-41	6.16285e-39	EEF2|EIF4B|FBL|RPL10A|RPL10L|RPL11|RPL12|RPL14|RPL15|RPL18|RPL18A|RPL21|RPL22|RPL24|RPL26|RPL27|RPL28|RPL29|RPL31|RPL34|RPL35|RPL35A|RPL36A-HNRNPH2|RPL37|RPL39|RPL6|RPL9|RPLP0|RPLP1|RPS10|RPS12|RPS13|RPS14|RPS15A|RPS16|RPS17|RPS19|RPS25|RPS27|RPS27A|RPS28|RPS29|RPS3|RPS5|RPS6|RPS7|RPS9|RPSA|RSL1D1|UBA52
ribonucleoprotein complex [GoID:GO:1990904; evidenceTypes:IBA|IC|IDA|IEA|IMP|IPI|ISS|NAS|TAS]	GeneOntology_CC	50	751	99	4.35044	2.03357	6.65779	1	22.448	1.89422e-41	7.42187e-39	EEF2|EIF4B|FBL|RPL10A|RPL10L|RPL11|RPL12|RPL14|RPL15|RPL18|RPL18A|RPL21|RPL22|RPL24|RPL26|RPL27|RPL28|RPL29|RPL31|RPL34|RPL35|RPL35A|RPL36A-HNRNPH2|RPL37|RPL39|RPL6|RPL9|RPLP0|RPLP1|RPS10|RPS12|RPS13|RPS14|RPS15A|RPS16|RPS17|RPS19|RPS25|RPS27|RPS27A|RPS28|RPS29|RPS3|RPS5|RPS6|RPS7|RPS9|RPSA|RSL1D1|UBA52
organic cyclic compound catabolic process [GoID:GO:1901361; evidenceTypes:IBA|IC|IDA|IEA|IEP|IGI|IMP|ISS|NAS|TAS]	GeneOntology_BP	45	541	99	3.13394	1.73705	8.31793	1	24.1019	3.79309e-41	1.46829e-38	EIF4B|RPL10A|RPL11|RPL12|RPL14|RPL15|RPL18|RPL18A|RPL21|RPL22|RPL24|RPL26|RPL27|RPL28|RPL29|RPL31|RPL34|RPL35|RPL35A|RPL37|RPL39|RPL6|RPL9|RPLP0|RPLP1|RPS10|RPS12|RPS13|RPS14|RPS15A|RPS16|RPS17|RPS19|RPS25|RPS27|RPS27A|RPS28|RPS29|RPS3|RPS5|RPS6|RPS7|RPS9|RPSA|UBA52
symbiosis, encompassing mutualism through parasitism [GoID:GO:0044403; evidenceTypes:IBA|IC|IDA|IEA|IGI|IMP|ISS|NAS|TAS]	GeneOntology_BP	50	779	99	4.51264	2.06936	6.41849	1	21.9814	1.15651e-40	4.42352e-38	CLDN6|EIF3D|EIF3F|EIF3G|EIF3L|RPL10A|RPL11|RPL12|RPL14|RPL15|RPL18|RPL18A|RPL21|RPL22|RPL24|RPL26|RPL27|RPL28|RPL29|RPL31|RPL34|RPL35|RPL35A|RPL37|RPL39|RPL6|RPL9|RPLP0|RPLP1|RPS10|RPS12|RPS13|RPS14|RPS15A|RPS16|RPS17|RPS19|RPS25|RPS27|RPS27A|RPS28|RPS29|RPS3|RPS5|RPS6|RPS7|RPS9|RPSA|SLC25A6|UBA52
structural molecule activity [GoID:GO:0005198; evidenceTypes:IBA|IC|IDA|IEA|IMP|IPI|ISS|NAS|TAS]	GeneOntology_MF	46	607	99	3.51627	1.83628	7.57825	1	23.1357	2.69829e-40	1.01992e-37	CLDN6|RPL10A|RPL10L|RPL11|RPL12|RPL14|RPL15|RPL18|RPL18A|RPL21|RPL22|RPL24|RPL26|RPL27|RPL28|RPL29|RPL31|RPL34|RPL35|RPL35A|RPL36A-HNRNPH2|RPL37|RPL39|RPL6|RPL9|RPLP0|RPLP1|RPS10|RPS12|RPS13|RPS14|RPS15A|RPS16|RPS17|RPS19|RPS27|RPS27A|RPS28|RPS29|RPS3|RPS5|RPS6|RPS7|RPS9|RPSA|UBA52
interspecies interaction between organisms [GoID:GO:0044419; evidenceTypes:IBA|IC|IDA|IEA|IGI|IMP|ISS|NAS|TAS]	GeneOntology_BP	50	813	99	4.7096	2.11183	6.15006	1	21.446	9.48613e-40	3.54395e-37	CLDN6|EIF3D|EIF3F|EIF3G|EIF3L|RPL10A|RPL11|RPL12|RPL14|RPL15|RPL18|RPL18A|RPL21|RPL22|RPL24|RPL26|RPL27|RPL28|RPL29|RPL31|RPL34|RPL35|RPL35A|RPL37|RPL39|RPL6|RPL9|RPLP0|RPLP1|RPS10|RPS12|RPS13|RPS14|RPS15A|RPS16|RPS17|RPS19|RPS25|RPS27|RPS27A|RPS28|RPS29|RPS3|RPS5|RPS6|RPS7|RPS9|RPSA|SLC25A6|UBA52
GSE42088_UNINF_VS_LEISHMANIA_INF_DC_2H_DN	MSigDB_C7	32	184	99	1.06589	1.0239	17.3913	1	30.2122	3.3892e-39	1.25163e-36	EEF1G|EEF2|EIF3F|EIF3L|EIF4B|FAU|FBL|HLA-F-AS1|RPL10A|RPL11|RPL14|RPL21|RPL22|RPL24|RPL26|RPL27|RPL28|RPL29|RPL31|RPL35|RPL35A|RPL37|RPL6|RPS10|RPS13|RPS15A|RPS16|RPS28|RPS29|RPS7|RPS9|UBA52
MORF_JUND	MSigDB_C4	23	51	99	0.295436	0.54117	45.098	1	41.9546	3.88968e-39	1.42013e-36	EEF1B2|EEF1G|EEF2|FAU|RPL10A|RPL11|RPL18|RPL21|RPL22|RPL24|RPL27|RPL31|RPL34|RPL6|RPL9|RPS12|RPS15A|RPS25|RPS27|RPS27A|RPS6|RPS7|SLC25A6
large ribosomal subunit [GoID:GO:0015934; evidenceTypes:IBA|IDA|IEA|ISS|NAS|TAS]	GeneOntology_CC	27	102	99	0.590872	0.764184	26.4706	1	34.5586	2.11919e-38	7.65026e-36	RPL10A|RPL10L|RPL11|RPL12|RPL14|RPL15|RPL18|RPL18A|RPL21|RPL22|RPL24|RPL26|RPL27|RPL28|RPL29|RPL31|RPL34|RPL35|RPL35A|RPL36A-HNRNPH2|RPL37|RPL39|RPL6|RPL9|RPLP0|RPLP1|UBA52
MIPS_40S_RIBOSOMAL_SUBUNIT_CYTOPLASMIC	MSigDB_C2	19	26	99	0.150614	0.386682	73.0769	1	48.7465	3.17725e-38	1.13424e-35	FAU|RPS10|RPS12|RPS13|RPS14|RPS15A|RPS16|RPS17|RPS19|RPS25|RPS27A|RPS28|RPS29|RPS3|RPS5|RPS6|RPS7|RPS9|RPSA
GSE42088_UNINF_VS_LEISHMANIA_INF_DC_4H_DN	MSigDB_C7	30	185	99	1.07168	1.02664	16.2162	1	28.1775	1.02723e-35	3.62679e-33	C6ORF48|EEF1G|EIF3F|EIF3L|EIF4B|FAU|RPL11|RPL18|RPL21|RPL22|RPL26|RPL27|RPL28|RPL31|RPL34|RPL35A|RPL37|RPL39|RPLP1|RPS13|RPS14|RPS14P3|RPS15A|RPS16|RPS19|RPS29|RPS7|RPS9|SLC25A6|UBA52
protein localization to organelle [GoID:GO:0033365; evidenceTypes:IBA|IC|IDA|IEA|IGI|IMP|IPI|ISS|NAS|TAS]	GeneOntology_BP	48	875	99	5.06875	2.1867	5.48571	1	19.6329	1.28496e-35	4.48745e-33	NMUR1|RPL10A|RPL11|RPL12|RPL14|RPL15|RPL18|RPL18A|RPL21|RPL22|RPL24|RPL26|RPL27|RPL28|RPL29|RPL31|RPL34|RPL35|RPL35A|RPL37|RPL39|RPL6|RPL9|RPLP0|RPLP1|RPS10|RPS12|RPS13|RPS14|RPS15A|RPS16|RPS17|RPS19|RPS25|RPS27|RPS27A|RPS28|RPS29|RPS3|RPS5|RPS6|RPS7|RPS9|RPSA|SLC25A6|TOMM7|UBA52|ZBED3
GSE22886_NAIVE_TCELL_VS_DC_UP	MSigDB_C7	30	187	99	1.08327	1.03212	16.0428	1	28.0169	1.44731e-35	5.00007e-33	EEF1B2|EEF1G|EIF3F|EIF3K|EIF4B|FAU|RPL10L|RPL11|RPL14|RPL21|RPL22|RPL26|RPL28|RPL29|RPL31|RPL34|RPL35|RPL35A|RPL6|RPS10|RPS14|RPS14P3|RPS15A|RPS17|RPS25|RPS27|RPS29|RPS3|RPS7|UBA52
GNF2_GLTSCR2	MSigDB_C4	18	27	99	0.156407	0.394036	66.6667	1	45.2841	4.72705e-35	1.6157e-32	EEF1B2|EEF1G|FAU|RPL12|RPL18|RPL18A|RPL28|RPL34|RPL35|RPL35A|RPLP1|RPS10|RPS14|RPS16|RPS19|RPS27|RPS29|RPS9
mRNA metabolic process [GoID:GO:0016071; evidenceTypes:IBA|IC|IDA|IEA|IGI|IMP|ISS|NAS|TAS]	GeneOntology_BP	45	744	99	4.30989	2.02451	6.04839	1	20.0988	5.6297e-35	1.90396e-32	EIF4B|RPL10A|RPL11|RPL12|RPL14|RPL15|RPL18|RPL18A|RPL21|RPL22|RPL24|RPL26|RPL27|RPL28|RPL29|RPL31|RPL34|RPL35|RPL35A|RPL37|RPL39|RPL6|RPL9|RPLP0|RPLP1|RPS10|RPS12|RPS13|RPS14|RPS15A|RPS16|RPS17|RPS19|RPS25|RPS27|RPS27A|RPS28|RPS29|RPS3|RPS5|RPS6|RPS7|RPS9|RPSA|UBA52
RNA processing [GoID:GO:0006396; evidenceTypes:EXP|IBA|IC|IDA|IEA|IGI|IMP|ISS|NAS|TAS]	GeneOntology_BP	47	866	99	5.01662	2.17603	5.42725	1	19.2936	1.44915e-34	4.84997e-32	FBL|METTL2B|RPL10A|RPL11|RPL12|RPL14|RPL15|RPL18|RPL18A|RPL21|RPL22|RPL24|RPL26|RPL27|RPL28|RPL29|RPL31|RPL34|RPL35|RPL35A|RPL37|RPL39|RPL6|RPL9|RPLP0|RPLP1|RPS10|RPS12|RPS13|RPS14|RPS15A|RPS16|RPS17|RPS19|RPS25|RPS27|RPS27A|RPS28|RPS29|RPS3|RPS5|RPS6|RPS7|RPS9|RPSA|RSL1D1|UBA52
GSE22886_NAIVE_BCELL_VS_NEUTROPHIL_UP	MSigDB_C7	29	186	99	1.07747	1.02939	15.5914	1	27.1254	5.61277e-34	1.8591e-31	EEF2|EIF3L|HLA-F-AS1|RPL11|RPL15|RPL21|RPL26|RPL27|RPL28|RPL34|RPL35|RPL35A|RPL37|RPL39|RPL6|RPL9|RPLP1|RPS13|RPS14|RPS16|RPS17|RPS19|RPS25|RPS27|RPS27A|RPS5|RPS6|RPS7|SLC25A6
cytosolic small ribosomal subunit [GoID:GO:0022627; evidenceTypes:IBA|IDA|NAS|TAS]	GeneOntology_CC	19	37	99	0.214336	0.461135	51.3514	1	40.7379	8.12702e-34	2.66442e-31	RPS10|RPS12|RPS13|RPS14|RPS15A|RPS16|RPS17|RPS19|RPS25|RPS27|RPS27A|RPS28|RPS29|RPS3|RPS5|RPS6|RPS7|RPS9|RPSA
GNF2_DAP3	MSigDB_C4	24	99	99	0.573493	0.752929	24.2424	1	31.1139	4.37848e-33	1.42097e-30	EIF3D|EIF3K|EIF3L|FBL|RPL12|RPL14|RPL22|RPL24|RPL27|RPL31|RPL35A|RPL37|RPL39|RPL6|RPL9|RPS16|RPS17|RPS28|RPS29|RPS3|RPS6|RPS7|RPSA|UBA52
intracellular protein transport [GoID:GO:0006886; evidenceTypes:IBA|IC|IDA|IEA|IEP|IGI|IMP|ISS|NAS|TAS]	GeneOntology_BP	49	1054	99	6.10568	2.38668	4.64896	1	17.9723	4.58776e-33	1.474e-30	AP4S1|NMUR1|RPL10A|RPL11|RPL12|RPL14|RPL15|RPL18|RPL18A|RPL21|RPL22|RPL24|RPL26|RPL27|RPL28|RPL29|RPL31|RPL34|RPL35|RPL35A|RPL37|RPL39|RPL6|RPL9|RPLP0|RPLP1|RPS10|RPS12|RPS13|RPS14|RPS15A|RPS16|RPS17|RPS19|RPS25|RPS27|RPS27A|RPS28|RPS29|RPS3|RPS5|RPS6|RPS7|RPS9|RPSA|SLC25A6|TOMM7|UBA52|ZBED3
GSE41978_KLRG1_HIGH_VS_LOW_EFFECTOR_CD8_TCELL_DN	MSigDB_C7	28	177	99	1.02534	1.00444	15.8192	1	26.8554	5.63815e-33	1.79354e-30	EEF1G|EEF2|RPL11|RPL12|RPL18|RPL22|RPL24|RPL27|RPL34|RPL37|RPL39|RPL6|RPL9|RPLP0|RPLP1|RPS10|RPS14|RPS15A|RPS16|RPS19|RPS25|RPS29|RPS3|RPS5|RPS6|RPS7|RPS9|SLC25A6
RNA binding [GoID:GO:0003723; evidenceTypes:IBA|IC|IDA|IEA|IMP|IPI|ISS|NAS|TAS]	GeneOntology_MF	55	1507	99	8.72984	2.81325	3.64964	1	16.4472	2.34452e-32	7.38501e-30	EEF1B2|EEF1G|EEF2|EIF3D|EIF3F|EIF3G|EIF3K|EIF3L|EIF4B|FAU|FBL|IMPDH2|RPL10A|RPL10L|RPL11|RPL12|RPL14|RPL15|RPL18|RPL18A|RPL21|RPL22|RPL24|RPL26|RPL27|RPL28|RPL29|RPL31|RPL34|RPL35|RPL35A|RPL37|RPL39|RPL6|RPL9|RPLP0|RPS10|RPS12|RPS13|RPS14|RPS15A|RPS16|RPS17|RPS19|RPS25|RPS27|RPS27A|RPS28|RPS3|RPS5|RPS6|RPS7|RPS9|RPSA|RSL1D1
GNF2_TPT1	MSigDB_C4	17	28	99	0.1622	0.401255	60.7143	1	41.9628	4.46696e-32	1.39339e-29	EEF1G|RPL12|RPL21|RPL27|RPL31|RPL37|RPL39|RPL9|RPLP1|RPS10|RPS12|RPS13|RPS14|RPS17|RPS27|RPS6|UBA52
PECE_MAMMARY_STEM_CELL_UP	MSigDB_C2	25	126	99	0.729901	0.848743	19.8413	1	28.5954	4.63412e-32	1.43163e-29	EIF3K|FAU|RPL10A|RPL15|RPL18A|RPL22|RPL24|RPL28|RPL35A|RPL39|RPLP1|RPS10|RPS12|RPS13|RPS14|RPS14P3|RPS16|RPS19|RPS25|RPS28|RPS29|RPS3|RPS7|RPSA|UBA52
cellular macromolecule catabolic process [GoID:GO:0044265; evidenceTypes:IBA|IC|IDA|IEA|IGI|IMP|IPI|ISS|NAS|TAS]	GeneOntology_BP	47	985	99	5.70597	2.3122	4.77157	1	17.8592	4.94784e-32	1.51399e-29	CDC26|EIF4B|RPL10A|RPL11|RPL12|RPL14|RPL15|RPL18|RPL18A|RPL21|RPL22|RPL24|RPL26|RPL27|RPL28|RPL29|RPL31|RPL34|RPL35|RPL35A|RPL37|RPL39|RPL6|RPL9|RPLP0|RPLP1|RPS10|RPS12|RPS13|RPS14|RPS15A|RPS16|RPS17|RPS19|RPS25|RPS27|RPS27A|RPS28|RPS29|RPS3|RPS5|RPS6|RPS7|RPS9|RPSA|UBA52|UBXN1
MODULE_29	MSigDB_C4	16	25	99	0.144822	0.379184	64	1	41.814	8.81886e-31	2.67303e-28	RPS10|RPS12|RPS13|RPS14|RPS15A|RPS16|RPS17|RPS19|RPS25|RPS27|RPS28|RPS29|RPS3|RPS6|RPS7|RPSA
Human Leukemia_Teuffel04_125genes (15257931-SuppTableC)	GeneSigDB	22	89	99	0.515565	0.7141	24.7191	1	30.086	1.48792e-30	4.46778e-28	FBL|RPL10A|RPL18|RPL22|RPL24|RPL27|RPL31|RPL37|RPLP0|RPS10|RPS15A|RPS17|RPS19|RPS25|RPS27|RPS27A|RPS28|RPS29|RPS7|SNORA64|SNORD35A|UBA52
organonitrogen compound biosynthetic process [GoID:GO:1901566; evidenceTypes:IBA|IC|IDA|IEA|IEP|IGI|IMP|IPI|ISS|NAS|TAS]	GeneOntology_BP	57	1806	99	10.4619	3.05003	3.15615	1	15.2582	1.9619e-30	5.83646e-28	EEF1B2|EEF1G|EEF2|EIF3D|EIF3F|EIF3G|EIF3K|EIF3L|EIF4B|GSTO2|IMPDH2|RPL10A|RPL10L|RPL11|RPL12|RPL14|RPL15|RPL18|RPL18A|RPL21|RPL22|RPL24|RPL26|RPL27|RPL28|RPL29|RPL31|RPL34|RPL35|RPL35A|RPL36A-HNRNPH2|RPL37|RPL39|RPL6|RPL9|RPLP0|RPLP1|RPS10|RPS12|RPS13|RPS14|RPS15A|RPS16|RPS17|RPS19|RPS25|RPS27|RPS27A|RPS28|RPS29|RPS3|RPS5|RPS6|RPS7|RPS9|RPSA|UBA52
MORF_EIF4A2	MSigDB_C4	24	125	99	0.724108	0.845393	19.2	1	27.5326	2.08178e-30	6.13628e-28	EEF1B2|EEF1G|EEF2|EIF3D|EIF3F|FAU|RPL10A|RPL11|RPL14|RPL18|RPL21|RPL22|RPL24|RPL27|RPL31|RPL34|RPL6|RPL9|RPS12|RPS25|RPS27A|RPS6|RPS7|SLC25A6
MORF_UBE2I	MSigDB_C4	28	218	99	1.26284	1.11337	12.844	1	24.0147	2.5416e-30	7.42355e-28	EEF1G|EEF2|EIF3D|EIF3K|FAU|FBL|RPL10A|RPL11|RPL14|RPL18|RPL18A|RPL21|RPL22|RPL24|RPL27|RPL31|RPL34|RPL6|RPL9|RPS12|RPS13|RPS19|RPS25|RPS27A|RPS5|RPS6|RPS7|SLC25A6
JISON_SICKLE_CELL_DISEASE_DN	MSigDB_C2	26	169	99	0.978994	0.98171	15.3846	1	25.4872	2.87154e-30	8.31169e-28	EEF1B2|EEF1G|EEF2|EIF3D|EIF3F|EIF3K|EIF4B|FBL|IMPDH2|RPL10A|RPL11|RPL14|RPL21|RPL22|RPL24|RPL37|RPL6|RPL9|RPLP0|RPLP1|RPS13|RPS27A|RPS28|RPS6|RPS7|SLC25A6
Human Leukemia_Lee08_66genes (18931459-Table2)	GeneSigDB	18	44	99	0.254886	0.502764	40.9091	1	35.2951	9.61758e-30	2.75896e-27	CCNB1IP1|EEF1G|EEF2|EIF3K|RPL10A|RPL11|RPL12|RPL18A|RPL21|RPL24|RPL29|RPL37|RPS15A|RPS16|RPS25|RPS27|RPS3|RPSA
GSE41978_ID2_KO_VS_ID2_KO_AND_BIM_KO_KLRG1_LOW_EFFECTOR_CD8_TCELL_DN	MSigDB_C7	26	178	99	1.03113	1.00724	14.6067	1	24.7893	1.18744e-29	3.37621e-27	EEF2|FAU|RPL11|RPL12|RPL18|RPL22|RPL24|RPL26|RPL27|RPL31|RPL34|RPL35|RPL6|RPL9|RPLP0|RPLP1|RPS10|RPS14|RPS15A|RPS16|RPS29|RPS3|RPS5|RPS6|RPS7|RPSA
small ribosomal subunit [GoID:GO:0015935; evidenceTypes:IBA|IDA|IEA|ISS|NAS|TAS]	GeneOntology_CC	19	61	99	0.353365	0.591679	31.1475	1	31.5148	1.22686e-28	3.45769e-26	RPS10|RPS12|RPS13|RPS14|RPS15A|RPS16|RPS17|RPS19|RPS25|RPS27|RPS27A|RPS28|RPS29|RPS3|RPS5|RPS6|RPS7|RPS9|RPSA
macromolecule catabolic process [GoID:GO:0009057; evidenceTypes:IBA|IC|IDA|IEA|IGI|IMP|IPI|ISS|NAS|TAS]	GeneOntology_BP	47	1202	99	6.96302	2.53696	3.91015	1	15.7815	3.52749e-28	9.85519e-26	CDC26|EIF4B|RPL10A|RPL11|RPL12|RPL14|RPL15|RPL18|RPL18A|RPL21|RPL22|RPL24|RPL26|RPL27|RPL28|RPL29|RPL31|RPL34|RPL35|RPL35A|RPL37|RPL39|RPL6|RPL9|RPLP0|RPLP1|RPS10|RPS12|RPS13|RPS14|RPS15A|RPS16|RPS17|RPS19|RPS25|RPS27|RPS27A|RPS28|RPS29|RPS3|RPS5|RPS6|RPS7|RPS9|RPSA|UBA52|UBXN1
OSMAN_BLADDER_CANCER_DN	MSigDB_C2	31	369	99	2.13757	1.44202	8.40108	1	20.0153	7.92618e-28	2.19535e-25	EEF1B2|EEF1G|FAU|FBL|RPL10A|RPL12|RPL14|RPL15|RPL18A|RPL22|RPL24|RPL28|RPL29|RPL34|RPL35|RPL35A|RPL37|RPL9|RPLP0|RPS10|RPS13|RPS16|RPS17|RPS25|RPS27|RPS3|RPS5|RPS6|RPS7|RPSA|UBA52
GSE14000_TRANSLATED_RNA_VS_MRNA_DC_DN	MSigDB_C7	24	166	99	0.961615	0.973043	14.4578	1	23.6766	2.92451e-27	8.03089e-25	EEF1B2|EIF3L|EIF4B|IMPDH2|RPL10L|RPL11|RPL12|RPL18|RPL21|RPL26|RPL35|RPLP0|RPLP1|RPS10|RPS12|RPS13|RPS14|RPS15A|RPS25|RPS3|RPS5|RPS6|RPSA|SLC25A6
Human BoneMarrow_Jeong04_50genes (15790779-Table2)	GeneSigDB	16	38	99	0.220129	0.467311	42.1053	1	33.7674	9.04437e-27	2.4626e-24	RPL10A|RPL14|RPL15|RPL18A|RPL28|RPL34|RPL39|RPS12|RPS13|RPS14|RPS15A|RPS16|RPS27|RPS3|RPS7|RPS9
Chiche(PMID: 24644022)-2014_M5.9	PAPER	17	52	99	0.301229	0.546434	32.6923	1	30.5595	4.09271e-26	1.105e-23	FAU|RPL11|RPL27|RPL31|RPL35A|RPL39|RPL6|RPLP0|RPS10|RPS12|RPS15A|RPS16|RPS19|RPS25|RPS27|RPS28|RPS29
MARTENS_TRETINOIN_RESPONSE_DN	MSigDB_C2	37	730	99	4.22879	2.00623	5.06849	1	16.3348	1.55165e-25	4.12746e-23	EEF1B2|EIF3G|IMPDH2|MYC|RPL10A|RPL11|RPL14|RPL15|RPL18|RPL18A|RPL21|RPL24|RPL26|RPL27|RPL29|RPL31|RPL34|RPL35|RPL37|RPL9|RPLP0|RPS10|RPS12|RPS14|RPS16|RPS19|RPS25|RPS27|RPS27A|RPS3|RPS5|RPS6|RPS9|RPSA|RSL1D1|SNHG4|SNORD21
Chiche(PMID: 24644022)-2014_M4.3	PAPER	15	34	99	0.196957	0.442084	44.1176	1	33.4847	1.55443e-25	4.12746e-23	EEF1B2|LRRC75A-AS1|RPL12|RPL14|RPL22|RPL26|RPL6|RPL9|RPS13|RPS14|RPS17|RPS27A|RPS3|RPS5|TOMM7
Diamond-Blackfan anemia	UniProt-Keyword	12	15	99	0.0868929	0.293801	80	1	40.5483	3.21237e-25	8.45986e-23	RPL11|RPL15|RPL26|RPL27|RPL35A|RPS10|RPS17|RPS19|RPS27|RPS28|RPS29|RPS7
FLOTHO_PEDIATRIC_ALL_THERAPY_RESPONSE_UP	MSigDB_C2	16	47	99	0.272264	0.519575	34.0426	1	30.2704	5.86581e-25	1.51986e-22	EEF1G|EEF2|EIF3D|EIF3L|EIF4B|FAU|RPL22|RPL27|RPL6|RPLP0|RPS16|RPS19|RPS28|RPS5|RPS6|RPS9
Human Lymphoma_Flotho06_53genes (16627760-Table1b)	GeneSigDB	16	47	99	0.272264	0.519575	34.0426	1	30.2704	5.86581e-25	1.51986e-22	EEF2|EIF3D|EIF3L|EIF4B|FAU|RPL22|RPL27|RPL6|RPLP0|RPS16|RPS19|RPS28|RPS5|RPS6|RPS9|SNORD58A
GSE21927_SPLEEN_C57BL6_VS_4T1_TUMOR_BALBC_MONOCYTES_UP	MSigDB_C7	23	183	99	1.06009	1.02114	12.5683	1	21.4857	1.11388e-24	2.86302e-22	EEF1B2|EEF1G|EEF2|EIF3F|EIF3L|EIF4B|FBL|RPL15|RPL18|RPL21|RPL29|RPL35|RPL35A|RPL37|RPL6|RPS10|RPS15A|RPS17|RPS27A|RPS3|RPS5|RPS7|SLC25A6
cellular protein localization [GoID:GO:0034613; evidenceTypes:IBA|IC|IDA|IEA|IGI|IMP|IPI|ISS|NAS|TAS]	GeneOntology_BP	49	1661	99	9.62194	2.93887	2.95003	1	13.399	5.04296e-24	1.28591e-21	AP4S1|NMUR1|RPL10A|RPL11|RPL12|RPL14|RPL15|RPL18|RPL18A|RPL21|RPL22|RPL24|RPL26|RPL27|RPL28|RPL29|RPL31|RPL34|RPL35|RPL35A|RPL37|RPL39|RPL6|RPL9|RPLP0|RPLP1|RPS10|RPS12|RPS13|RPS14|RPS15A|RPS16|RPS17|RPS19|RPS25|RPS27|RPS27A|RPS28|RPS29|RPS3|RPS5|RPS6|RPS7|RPS9|RPSA|SLC25A6|TOMM7|UBA52|ZBED3
cellular macromolecule localization [GoID:GO:0070727; evidenceTypes:IBA|IC|IDA|IEA|IGI|IMP|IPI|ISS|NAS|TAS]	GeneOntology_BP	49	1671	99	9.67987	2.94675	2.93238	1	13.3436	6.58477e-24	1.66584e-21	AP4S1|NMUR1|RPL10A|RPL11|RPL12|RPL14|RPL15|RPL18|RPL18A|RPL21|RPL22|RPL24|RPL26|RPL27|RPL28|RPL29|RPL31|RPL34|RPL35|RPL35A|RPL37|RPL39|RPL6|RPL9|RPLP0|RPLP1|RPS10|RPS12|RPS13|RPS14|RPS15A|RPS16|RPS17|RPS19|RPS25|RPS27|RPS27A|RPS28|RPS29|RPS3|RPS5|RPS6|RPS7|RPS9|RPSA|SLC25A6|TOMM7|UBA52|ZBED3
GSE34205_HEALTHY_VS_FLU_INF_INFANT_PBMC_UP	MSigDB_C7	22	175	99	1.01375	0.998807	12.5714	1	21.0113	1.26765e-23	3.1819e-21	COMMD6|EEF1B2|EEF1G|EEF2|EIF3D|EIF3F|EIF3L|FBL|RPL15|RPL18|RPL21|RPL27|RPL31|RPL35|RPLP1|RPS10|RPS12|RPS14|RPS3|RPS5|SLC25A6|UBA52
intracellular transport [GoID:GO:0046907; evidenceTypes:IBA|IC|IDA|IEA|IEP|IGI|IMP|ISS|NAS|TAS]	GeneOntology_BP	50	1785	99	10.3403	3.03433	2.80112	1	13.0704	1.37836e-23	3.43298e-21	AP4S1|NMUR1|RPL10A|RPL11|RPL12|RPL14|RPL15|RPL18|RPL18A|RPL21|RPL22|RPL24|RPL26|RPL27|RPL28|RPL29|RPL31|RPL34|RPL35|RPL35A|RPL37|RPL39|RPL6|RPL9|RPLP0|RPLP1|RPS10|RPS12|RPS13|RPS14|RPS15A|RPS16|RPS17|RPS19|RPS25|RPS27|RPS27A|RPS28|RPS29|RPS3|RPS5|RPS6|RPS7|RPS9|RPSA|SLC25A6|TOMM7|UBA52|VPS51|ZBED3
Human Breast_Bertucci06_2537genes (16651414-Supp2)	GeneSigDB	47	1556	99	9.01369	2.85413	3.02057	1	13.3093	2.57193e-23	6.35642e-21	C6ORF48|CCNB1IP1|COMMD6|EIF3G|EIF4B|FAU|IMPDH2|NDUFB8|RPL10A|RPL11|RPL14|RPL15|RPL18|RPL18A|RPL22|RPL24|RPL27|RPL29|RPL31|RPL34|RPL35|RPL35A|RPL6|RPLP0|RPS10|RPS12|RPS13|RPS14|RPS15A|RPS17|RPS25|RPS27|RPS27A|RPS28|RPS29|RPS3|RPS5|RPS6|RPS7|RPS9|RSL1D1|SEC11A|SNORA64|SNORD35A|SNORD58A|TOMM7|UBA52
cellular catabolic process [GoID:GO:0044248; evidenceTypes:IBA|IC|IDA|IEA|IEP|IGI|IMP|IPI|ISS|NAS|TAS]	GeneOntology_BP	51	1927	99	11.1628	3.13805	2.6466	1	12.6949	5.06374e-23	1.24193e-20	CDC26|EIF4B|GSTO2|RPL10A|RPL11|RPL12|RPL14|RPL15|RPL18|RPL18A|RPL21|RPL22|RPL24|RPL26|RPL27|RPL28|RPL29|RPL31|RPL34|RPL35|RPL35A|RPL37|RPL39|RPL6|RPL9|RPLP0|RPLP1|RPS10|RPS12|RPS13|RPS14|RPS15A|RPS16|RPS17|RPS19|RPS25|RPS27|RPS27A|RPS28|RPS29|RPS3|RPS5|RPS6|RPS7|RPS9|RPSA|TOMM7|TRHDE|UBA52|UBXN1|VPS51
protein transport [GoID:GO:0015031; evidenceTypes:IBA|IC|IDA|IEA|IEP|IGI|IMP|ISS|NAS|TAS]	GeneOntology_BP	50	1842	99	10.6705	3.07665	2.71444	1	12.7832	5.67206e-23	1.38059e-20	AP4S1|NMUR1|RPL10A|RPL11|RPL12|RPL14|RPL15|RPL18|RPL18A|RPL21|RPL22|RPL24|RPL26|RPL27|RPL28|RPL29|RPL31|RPL34|RPL35|RPL35A|RPL37|RPL39|RPL6|RPL9|RPLP0|RPLP1|RPS10|RPS12|RPS13|RPS14|RPS15A|RPS16|RPS17|RPS19|RPS25|RPS27|RPS27A|RPS28|RPS29|RPS3|RPS5|RPS6|RPS7|RPS9|RPSA|SLC25A6|TOMM7|UBA52|VPS51|ZBED3
multi-organism process [GoID:GO:0051704; evidenceTypes:IBA|IC|IDA|IEA|IEP|IGI|IMP|ISS|NAS|TAS]	GeneOntology_BP	53	2130	99	12.3388	3.27704	2.48826	1	12.4079	7.45897e-23	1.80188e-20	CCNB1IP1|CLDN6|EEF1G|EIF3D|EIF3F|EIF3G|EIF3L|RPL10A|RPL10L|RPL11|RPL12|RPL14|RPL15|RPL18|RPL18A|RPL21|RPL22|RPL24|RPL26|RPL27|RPL28|RPL29|RPL31|RPL34|RPL35|RPL35A|RPL37|RPL39|RPL6|RPL9|RPLP0|RPLP1|RPS10|RPS12|RPS13|RPS14|RPS15A|RPS16|RPS17|RPS19|RPS25|RPS27|RPS27A|RPS28|RPS29|RPS3|RPS5|RPS6|RPS7|RPS9|RPSA|SLC25A6|UBA52
peptide transport [GoID:GO:0015833; evidenceTypes:IBA|IC|IDA|IEA|IEP|IGI|IMP|ISS|NAS|TAS]	GeneOntology_BP	50	1875	99	10.8616	3.10073	2.66667	1	12.6223	1.25734e-22	3.01471e-20	AP4S1|NMUR1|RPL10A|RPL11|RPL12|RPL14|RPL15|RPL18|RPL18A|RPL21|RPL22|RPL24|RPL26|RPL27|RPL28|RPL29|RPL31|RPL34|RPL35|RPL35A|RPL37|RPL39|RPL6|RPL9|RPLP0|RPLP1|RPS10|RPS12|RPS13|RPS14|RPS15A|RPS16|RPS17|RPS19|RPS25|RPS27|RPS27A|RPS28|RPS29|RPS3|RPS5|RPS6|RPS7|RPS9|RPSA|SLC25A6|TOMM7|UBA52|VPS51|ZBED3
amide transport [GoID:GO:0042886; evidenceTypes:IBA|IC|IDA|IEA|IEP|IGI|IMP|ISS|NAS|TAS]	GeneOntology_BP	50	1896	99	10.9833	3.11589	2.63713	1	12.5219	2.06915e-22	4.92442e-20	AP4S1|NMUR1|RPL10A|RPL11|RPL12|RPL14|RPL15|RPL18|RPL18A|RPL21|RPL22|RPL24|RPL26|RPL27|RPL28|RPL29|RPL31|RPL34|RPL35|RPL35A|RPL37|RPL39|RPL6|RPL9|RPLP0|RPLP1|RPS10|RPS12|RPS13|RPS14|RPS15A|RPS16|RPS17|RPS19|RPS25|RPS27|RPS27A|RPS28|RPS29|RPS3|RPS5|RPS6|RPS7|RPS9|RPSA|SLC25A6|TOMM7|UBA52|VPS51|ZBED3
Human BoneMarrow_Zhan07_2181genes (17023574-TableS1)	GeneSigDB	47	1640	99	9.50029	2.92222	2.86585	1	12.8326	2.3972e-22	5.6632e-20	BRK1|C6ORF48|CDC26|EEF2|EIF3F|EIF3G|EIF3K|EIF3L|FAU|FBL|IMPDH2|MYC|NDUFB8|RPL10A|RPL11|RPL14|RPL15|RPL18|RPL18A|RPL22|RPL24|RPL27|RPL29|RPL31|RPL35|RPL35A|RPL37|RPLP1|RPS10|RPS12|RPS16|RPS17|RPS19|RPS25|RPS27A|RPS28|RPS3|RPS6|RPS7|RPS9|RSL1D1|SEC11A|SLC25A6|SNORD35A|SNORD58A|TOMM7|UBA52
MIPS_TRBP_CONTAINING_COMPLEX_1	MSigDB_C2	12	22	99	0.127443	0.355737	54.5455	1	33.3745	4.41723e-22	1.03592e-19	RPL10A|RPL11|RPL12|RPL14|RPL15|RPL18A|RPL21|RPL27|RPL28|RPL34|RPL35A|RPLP1
establishment of protein localization [GoID:GO:0045184; evidenceTypes:IBA|IC|IDA|IEA|IEP|IGI|IMP|ISS|NAS|TAS]	GeneOntology_BP	50	1933	99	11.1976	3.14231	2.58665	1	12.3484	4.90062e-22	1.14096e-19	AP4S1|NMUR1|RPL10A|RPL11|RPL12|RPL14|RPL15|RPL18|RPL18A|RPL21|RPL22|RPL24|RPL26|RPL27|RPL28|RPL29|RPL31|RPL34|RPL35|RPL35A|RPL37|RPL39|RPL6|RPL9|RPLP0|RPLP1|RPS10|RPS12|RPS13|RPS14|RPS15A|RPS16|RPS17|RPS19|RPS25|RPS27|RPS27A|RPS28|RPS29|RPS3|RPS5|RPS6|RPS7|RPS9|RPSA|SLC25A6|TOMM7|UBA52|VPS51|ZBED3
Ribosomal_protein	SignatureDB	11	16	99	0.0926858	0.303427	68.75	1	35.9471	5.9284e-22	1.37031e-19	RPL27|RPL37|RPLP0|RPLP1|RPS16|RPS25|RPS27A|RPS5|RPS6|RPS9|RPSA
BILANGES_SERUM_RESPONSE_TRANSLATION	MSigDB_C2	13	31	99	0.179579	0.422167	41.9355	1	30.3681	6.91492e-22	1.58693e-19	EEF1B2|EEF1G|EIF3F|RPL14|RPL18A|RPL21|RPL29|RPL6|RPS19|RPS3|RPS5|RPS6|RPS7
GCM_ACTG1	MSigDB_C4	18	107	99	0.619836	0.782575	16.8224	1	22.209	8.1565e-22	1.85858e-19	EEF1B2|EEF1G|EEF2|EIF3F|RPL10A|RPL11|RPL21|RPL27|RPL29|RPL35A|RPL6|RPL9|RPS19|RPS27A|RPS3|RPS6|SLC25A6|UBA52
GSE3720_UNSTIM_VS_PMA_STIM_VD2_GAMMADELTA_TCELL_UP	MSigDB_C7	20	155	99	0.897894	0.940557	12.9032	1	20.3094	9.3945e-22	2.12561e-19	EEF1B2|FAU|FBL|IMPDH2|RPL10A|RPL12|RPL18|RPL24|RPL27|RPL29|RPL37|RPL39|RPLP0|RPLP1|RPS10|RPS12|RPS27|RPS3|RPS9|RPSA
negative regulation of gene expression [GoID:GO:0010629; evidenceTypes:IBA|IC|IDA|IEA|IEP|IGI|IMP|ISS|NAS|TAS]	GeneOntology_BP	46	1630	99	9.44236	2.91424	2.82209	1	12.5445	1.60468e-21	3.60537e-19	EIF4B|MYC|RPL10A|RPL11|RPL12|RPL14|RPL15|RPL18|RPL18A|RPL21|RPL22|RPL24|RPL26|RPL27|RPL28|RPL29|RPL31|RPL34|RPL35|RPL35A|RPL37|RPL39|RPL6|RPL9|RPLP0|RPLP1|RPS10|RPS12|RPS13|RPS14|RPS15A|RPS16|RPS17|RPS19|RPS25|RPS27|RPS27A|RPS28|RPS29|RPS3|RPS5|RPS6|RPS7|RPS9|RPSA|UBA52
MORF_EIF3S6	MSigDB_C4	18	113	99	0.654593	0.804075	15.9292	1	21.5719	2.30768e-21	5.14884e-19	EEF2|EIF3D|EIF3G|EIF3K|EIF4B|FAU|FBL|RPL10A|RPL14|RPL18|RPL21|RPL22|RPL24|RPL6|RPS12|RPS27A|RPS6|RSL1D1
Human Leukemia_Flotho06_85genes (16627760-Table1)	GeneSigDB	16	77	99	0.44605	0.66445	20.7792	1	23.4087	4.64772e-21	1.02984e-18	EEF2|EIF3D|EIF3L|EIF4B|FAU|RPL22|RPL27|RPL6|RPLP0|RPS16|RPS19|RPS28|RPS5|RPS6|RPS9|SNORD58A
organic substance catabolic process [GoID:GO:1901575; evidenceTypes:IBA|IC|IDA|IEA|IGI|IMP|IPI|ISS|NAS|TAS]	GeneOntology_BP	48	1854	99	10.74	3.08544	2.589	1	12.0761	5.21592e-21	1.14783e-18	CDC26|EIF4B|RPL10A|RPL11|RPL12|RPL14|RPL15|RPL18|RPL18A|RPL21|RPL22|RPL24|RPL26|RPL27|RPL28|RPL29|RPL31|RPL34|RPL35|RPL35A|RPL37|RPL39|RPL6|RPL9|RPLP0|RPLP1|RPS10|RPS12|RPS13|RPS14|RPS15A|RPS16|RPS17|RPS19|RPS25|RPS27|RPS27A|RPS28|RPS29|RPS3|RPS5|RPS6|RPS7|RPS9|RPSA|TRHDE|UBA52|UBXN1
establishment of localization in cell [GoID:GO:0051649; evidenceTypes:IBA|IC|IDA|IEA|IEP|IGI|IMP|ISS|NAS|TAS]	GeneOntology_BP	50	2060	99	11.9333	3.23028	2.42718	1	11.7843	8.21135e-21	1.79471e-18	AP4S1|NMUR1|RPL10A|RPL11|RPL12|RPL14|RPL15|RPL18|RPL18A|RPL21|RPL22|RPL24|RPL26|RPL27|RPL28|RPL29|RPL31|RPL34|RPL35|RPL35A|RPL37|RPL39|RPL6|RPL9|RPLP0|RPLP1|RPS10|RPS12|RPS13|RPS14|RPS15A|RPS16|RPS17|RPS19|RPS25|RPS27|RPS27A|RPS28|RPS29|RPS3|RPS5|RPS6|RPS7|RPS9|RPSA|SLC25A6|TOMM7|UBA52|VPS51|ZBED3
MORF_CCNI	MSigDB_C4	16	80	99	0.463429	0.677211	20	1	22.942	9.03961e-21	1.96239e-18	EEF1G|EEF2|EIF3D|EIF3F|EIF4B|FAU|RPL10A|RPL14|RPL18|RPL21|RPL22|RPL24|RPS12|RPS27A|RPS6|RSL1D1
YAMASHITA_LIVER_CANCER_WITH_EPCAM_UP	MSigDB_C2	14	49	99	0.28385	0.530484	28.5714	1	25.8559	1.05381e-20	2.27235e-18	EIF3F|RPL28|RPL29|RPL31|RPL35|RPL6|RPL9|RPLP0|RPS10|RPS12|RPS27A|RPS3|RPS7|RPSA
GRADE_COLON_CANCER_UP	MSigDB_C2	34	829	99	4.80228	2.13146	4.10133	1	13.6984	2.03583e-20	4.33173e-18	EEF1G|EEF2|EIF3D|EIF3G|EIF3K|FBL|IMPDH2|MYC|RPL10A|RPL11|RPL14|RPL18|RPL18A|RPL22|RPL24|RPL26|RPL27|RPL29|RPL31|RPL35|RPL9|RPS13|RPS14|RPS17|RPS19|RPS25|RPS27|RPS29|RPS3|RPS5|RPS6|RPS7|RPS9|UBA52
GCM_CSNK2B	MSigDB_C4	16	87	99	0.503979	0.706072	18.3908	1	21.9468	3.84608e-20	8.12966e-18	EEF1G|EEF2|EIF3F|EIF4B|RPL11|RPL14|RPL18|RPL21|RPL27|RPL29|RPL6|RPS16|RPS5|RPS7|RPSA|SLC25A6
cytoplasmic translation [GoID:GO:0002181; evidenceTypes:IBA|IC|IDA|IEA|IMP|ISS|TAS]	GeneOntology_BP	14	54	99	0.312815	0.55681	25.9259	1	24.5814	4.94812e-20	1.03907e-17	EEF2|EIF3D|EIF4B|RPL15|RPL22|RPL26|RPL29|RPL31|RPL35A|RPL6|RPL9|RPLP1|RPS3|RPS7
nitrogen compound transport [GoID:GO:0071705; evidenceTypes:IBA|IC|IDA|IEA|IEP|IGI|IMP|ISS|NAS|TAS]	GeneOntology_BP	50	2148	99	12.4431	3.28888	2.32775	1	11.4194	5.14674e-20	1.07376e-17	AP4S1|NMUR1|RPL10A|RPL11|RPL12|RPL14|RPL15|RPL18|RPL18A|RPL21|RPL22|RPL24|RPL26|RPL27|RPL28|RPL29|RPL31|RPL34|RPL35|RPL35A|RPL37|RPL39|RPL6|RPL9|RPLP0|RPLP1|RPS10|RPS12|RPS13|RPS14|RPS15A|RPS16|RPS17|RPS19|RPS25|RPS27|RPS27A|RPS28|RPS29|RPS3|RPS5|RPS6|RPS7|RPS9|RPSA|SLC25A6|TOMM7|UBA52|VPS51|ZBED3
catabolic process [GoID:GO:0009056; evidenceTypes:IBA|IC|IDA|IEA|IEP|IGI|IMP|IPI|ISS|NAS|TAS]	GeneOntology_BP	51	2266	99	13.1266	3.36465	2.25066	1	11.2563	7.53446e-20	1.56177e-17	CDC26|EIF4B|GSTO2|RPL10A|RPL11|RPL12|RPL14|RPL15|RPL18|RPL18A|RPL21|RPL22|RPL24|RPL26|RPL27|RPL28|RPL29|RPL31|RPL34|RPL35|RPL35A|RPL37|RPL39|RPL6|RPL9|RPLP0|RPLP1|RPS10|RPS12|RPS13|RPS14|RPS15A|RPS16|RPS17|RPS19|RPS25|RPS27|RPS27A|RPS28|RPS29|RPS3|RPS5|RPS6|RPS7|RPS9|RPSA|TOMM7|TRHDE|UBA52|UBXN1|VPS51
Human Colon_Grade07_1102genes (17210682-SuppTable3)	GeneSigDB	33	815	99	4.72118	2.1143	4.04908	1	13.375	1.27669e-19	2.62941e-17	EEF1G|EEF2|EIF3D|EIF4B|FBL|IMPDH2|MYC|RPL10A|RPL11|RPL12|RPL14|RPL18|RPL18A|RPL22|RPL24|RPL26|RPL27|RPL29|RPL31|RPL35|RPL9|RPS13|RPS14|RPS17|RPS19|RPS25|RPS27|RPS28|RPS3|RPS5|RPS6|RPS9|UBA52
Human Leukemia_Yukinawa06_2000genes (16872506-SuppTable1)	GeneSigDB	42	1474	99	8.53868	2.78523	2.84939	1	12.0139	1.45423e-19	2.97599e-17	EEF1G|EIF3D|EIF3K|FAU|FBL|METTL2B|MYC|NDUFB8|RPL10A|RPL11|RPL14|RPL15|RPL18A|RPL21|RPL24|RPL26|RPL27|RPL28|RPL29|RPL34|RPL35|RPL39|RPL6|RPL9|RPLP0|RPLP1|RPS13|RPS15A|RPS16|RPS17|RPS19|RPS27|RPS27A|RPS28|RPS29|RPS3|RPS5|RPS7|RPSA|TOMM7|UBA52|UBXN1
GSE3720_UNSTIM_VS_LPS_STIM_VD2_GAMMADELTA_TCELL_UP	MSigDB_C7	18	148	99	0.857343	0.919263	12.1622	1	18.6483	3.60456e-19	7.32981e-17	EEF1B2|EIF3F|IMPDH2|RPL12|RPL14|RPL18|RPL22|RPL27|RPL29|RPL37|RPL39|RPLP0|RPS10|RPS12|RPS19|RPS3|RPS9|RPSA
GCM_APEX1	MSigDB_C4	16	102	99	0.590872	0.764184	15.6863	1	20.1642	5.74805e-19	1.1615e-16	EEF1B2|EEF1G|EEF2|EIF3F|EIF4B|RPL10A|RPL14|RPL18|RPL21|RPL27|RPL29|RPL6|RPS19|RPS5|RPS7|SLC25A6
HOLLEMAN_ASPARAGINASE_RESISTANCE_B_ALL_UP	MSigDB_C2	10	19	99	0.110064	0.330623	52.6316	1	29.913	2.3607e-18	4.74044e-16	EEF1B2|EEF1G|EIF3D|EIF3K|EIF3L|FBL|RPL11|RPL6|RPS3|RPS5
protein localization [GoID:GO:0008104; evidenceTypes:IBA|IC|IDA|IEA|IEP|IGI|IMP|IPI|ISM|ISS|NAS|TAS]	GeneOntology_BP	51	2465	99	14.2794	3.48564	2.06897	1	10.5348	3.06576e-18	6.11799e-16	AP4S1|NMUR1|RPL10A|RPL11|RPL12|RPL14|RPL15|RPL18|RPL18A|RPL21|RPL22|RPL24|RPL26|RPL27|RPL28|RPL29|RPL31|RPL34|RPL35|RPL35A|RPL37|RPL39|RPL6|RPL9|RPLP0|RPLP1|RPS10|RPS12|RPS13|RPS14|RPS15A|RPS16|RPS17|RPS19|RPS25|RPS27|RPS27A|RPS28|RPS29|RPS3|RPS5|RPS6|RPS7|RPS9|RPSA|RSL1D1|SLC25A6|TOMM7|UBA52|VPS51|ZBED3
ribosome assembly [GoID:GO:0042255; evidenceTypes:IBA|IDA|IEA|IMP|ISS|NAS|TAS]	GeneOntology_BP	13	54	99	0.312815	0.55681	24.0741	1	22.7855	3.3353e-18	6.6148e-16	RPL10L|RPL11|RPL12|RPL24|RPL6|RPS10|RPS14|RPS17|RPS19|RPS27|RPS28|RPS5|RPSA
GSE42724_NAIVE_VS_B1_BCELL_DN	MSigDB_C7	18	175	99	1.01375	0.998807	10.2857	1	17.0065	7.73459e-18	1.51527e-15	EEF1B2|EIF3K|EIF3L|FBL|IMPDH2|LRRC75A-AS1|RPL15|RPL22|RPL26|RPL29|RPL34|RPS17|RPS3|RPS5|RPS6|RPS7|RPSA|SLC25A6
ONKEN_UVEAL_MELANOMA_DN	MSigDB_C2	26	511	99	2.96015	1.68973	5.08806	1	13.6353	8.48654e-18	1.65251e-15	C6ORF48|CCNB1IP1|EIF3G|EIF3L|EIF4B|FBL|IMPDH2|RPL10A|RPL11|RPL14|RPL15|RPL18A|RPL22|RPL24|RPL28|RPL29|RPL31|RPL35A|RPS14P3|RPS27A|RPS5|RPS9|RPSA|RSL1D1|SEC11A|SLC25A6
cellular component biogenesis [GoID:GO:0044085; evidenceTypes:EXP|IBA|IC|IDA|IEA|IGI|IMP|IPI|ISS|NAS|TAS]	GeneOntology_BP	54	2876	99	16.6603	3.71175	1.87761	1	10.0599	1.22077e-17	2.36278e-15	BRK1|CCNB1IP1|EIF3D|EIF4B|FBL|IMPDH2|MYC|NDUFB8|RPL10A|RPL10L|RPL11|RPL12|RPL14|RPL15|RPL18|RPL18A|RPL21|RPL22|RPL24|RPL26|RPL27|RPL28|RPL29|RPL31|RPL34|RPL35|RPL35A|RPL37|RPL39|RPL6|RPL9|RPLP0|RPLP1|RPS10|RPS12|RPS13|RPS14|RPS15A|RPS16|RPS17|RPS19|RPS25|RPS27|RPS27A|RPS28|RPS29|RPS3|RPS5|RPS6|RPS7|RPS9|RPSA|RSL1D1|UBA52
GSE6269_FLU_VS_E_COLI_INF_PBMC_DN	MSigDB_C7	17	150	99	0.868929	0.925399	11.3333	1	17.4315	1.28805e-17	2.47808e-15	EEF1B2|EEF2|EIF3D|EIF3F|EIF3L|EIF4B|FBL|RPL10L|RPL15|RPL18|RPL22|RPL26|RPL29|RPL31|RPS14P3|RPS5|UBA52
TIEN_INTESTINE_PROBIOTICS_6HR_UP	MSigDB_C2	12	46	99	0.266472	0.514033	26.087	1	22.8264	2.37353e-17	4.53923e-15	EEF1G|EIF4B|MYC|RPL39|RPL9|RPLP0|RPS14|RPS17|RPS19|RPS27|RPS6|RPS7
negative regulation of macromolecule metabolic process [GoID:GO:0010605; evidenceTypes:IBA|IC|IDA|IEA|IEP|IGI|IMP|ISS|NAS|TAS]	GeneOntology_BP	49	2386	99	13.8218	3.43858	2.05365	1	10.2304	3.05913e-17	5.81579e-15	CDC26|EIF4B|MYC|RPL10A|RPL11|RPL12|RPL14|RPL15|RPL18|RPL18A|RPL21|RPL22|RPL24|RPL26|RPL27|RPL28|RPL29|RPL31|RPL34|RPL35|RPL35A|RPL37|RPL39|RPL6|RPL9|RPLP0|RPLP1|RPS10|RPS12|RPS13|RPS14|RPS15A|RPS16|RPS17|RPS19|RPS25|RPS27|RPS27A|RPS28|RPS29|RPS3|RPS5|RPS6|RPS7|RPS9|RPSA|UBA52|UBXN1|ZBED3
GSE6269_HEALTHY_VS_FLU_INF_PBMC_UP	MSigDB_C7	17	159	99	0.921065	0.952503	10.6918	1	16.8807	3.51786e-17	6.64855e-15	EEF1B2|EEF1G|EIF3D|EIF3F|EIF3K|EIF3L|FBL|RPL10A|RPL18A|RPL22|RPL24|RPL29|RPS10|RPS12|RPS14P3|RPS28|UBA52
KIM_BIPOLAR_DISORDER_OLIGODENDROCYTE_DENSITY_CORR_UP	MSigDB_C2	28	664	99	3.84646	1.91724	4.21687	1	12.5981	4.87995e-17	9.14247e-15	EIF3D|EIF3F|EIF3G|EIF3K|EIF4B|FAU|FBL|NDUFB8|RPL10A|RPL11|RPL12|RPL24|RPL27|RPL29|RPL35|RPL37|RPLP1|RPS10|RPS12|RPS13|RPS17|RPS19|RPS25|RPS27|RPS27A|RPS6|SEC11A|SLC25A6
LUI_THYROID_CANCER_CLUSTER_3	MSigDB_C2	10	24	99	0.139029	0.371534	41.6667	1	26.5413	4.89435e-17	9.14247e-15	EIF3F|EIF3G|EIF3K|FBL|RPL10A|RPL18|RPL18A|RPL21|RPS12|RPS5
organic substance transport [GoID:GO:0071702; evidenceTypes:IBA|IC|IDA|IEA|IEP|IGI|IMP|IPI|ISS|NAS|TAS]	GeneOntology_BP	50	2527	99	14.6386	3.52172	1.97863	1	10.041	5.55294e-17	1.03127e-14	AP4S1|NMUR1|RPL10A|RPL11|RPL12|RPL14|RPL15|RPL18|RPL18A|RPL21|RPL22|RPL24|RPL26|RPL27|RPL28|RPL29|RPL31|RPL34|RPL35|RPL35A|RPL37|RPL39|RPL6|RPL9|RPLP0|RPLP1|RPS10|RPS12|RPS13|RPS14|RPS15A|RPS16|RPS17|RPS19|RPS25|RPS27|RPS27A|RPS28|RPS29|RPS3|RPS5|RPS6|RPS7|RPS9|RPSA|SLC25A6|TOMM7|UBA52|VPS51|ZBED3
nucleic acid binding [GoID:GO:0003676; evidenceTypes:IBA|IC|IDA|IEA|IEP|IGI|IMP|IPI|ISS|NAS|TAS]	GeneOntology_MF	59	3598	99	20.8427	4.04478	1.6398	1	9.4337	7.23125e-17	1.33525e-14	EEF1B2|EEF1G|EEF2|EIF3D|EIF3F|EIF3G|EIF3K|EIF3L|EIF4B|FAU|FBL|IMPDH2|MYC|RPL10A|RPL10L|RPL11|RPL12|RPL14|RPL15|RPL18|RPL18A|RPL21|RPL22|RPL24|RPL26|RPL27|RPL28|RPL29|RPL31|RPL34|RPL35|RPL35A|RPL37|RPL39|RPL6|RPL9|RPLP0|RPS10|RPS12|RPS13|RPS14|RPS15A|RPS16|RPS17|RPS19|RPS25|RPS27|RPS27A|RPS28|RPS3|RPS5|RPS6|RPS7|RPS9|RPSA|RSL1D1|ZBED3|ZNF197|ZNF490
macromolecule localization [GoID:GO:0033036; evidenceTypes:IBA|IC|IDA|IEA|IEP|IGI|IMP|IPI|ISM|ISS|NAS|TAS]	GeneOntology_BP	52	2771	99	16.052	3.6568	1.87658	1	9.83045	8.23106e-17	1.51118e-14	AP4S1|FBL|NMUR1|RPL10A|RPL11|RPL12|RPL14|RPL15|RPL18|RPL18A|RPL21|RPL22|RPL24|RPL26|RPL27|RPL28|RPL29|RPL31|RPL34|RPL35|RPL35A|RPL37|RPL39|RPL6|RPL9|RPLP0|RPLP1|RPS10|RPS12|RPS13|RPS14|RPS15A|RPS16|RPS17|RPS19|RPS25|RPS27|RPS27A|RPS28|RPS29|RPS3|RPS5|RPS6|RPS7|RPS9|RPSA|RSL1D1|SLC25A6|TOMM7|UBA52|VPS51|ZBED3
macromolecular complex [GoID:GO:0032991; evidenceTypes:IBA|IC|IDA|IEA|IGI|IMP|IPI|ISS|NAS|TAS]	GeneOntology_CC	66	4589	99	26.5834	4.39702	1.43822	1	8.96439	1.29513e-16	2.36428e-14	AP4S1|BRK1|CDC26|EEF1B2|EEF2|EIF3D|EIF3F|EIF3G|EIF3K|EIF3L|EIF4B|FBL|MYC|NDUFB8|RPL10A|RPL10L|RPL11|RPL12|RPL14|RPL15|RPL18|RPL18A|RPL21|RPL22|RPL24|RPL26|RPL27|RPL28|RPL29|RPL31|RPL34|RPL35|RPL35A|RPL36A-HNRNPH2|RPL37|RPL39|RPL6|RPL9|RPLP0|RPLP1|RPS10|RPS12|RPS13|RPS14|RPS15A|RPS16|RPS17|RPS19|RPS25|RPS27|RPS27A|RPS28|RPS29|RPS3|RPS5|RPS6|RPS7|RPS9|RPSA|RSL1D1|SEC11A|SLC25A6|TOMM7|UBA52|UBXN1|VP…
cellular localization [GoID:GO:0051641; evidenceTypes:IBA|IC|IDA|IEA|IGI|IMP|IPI|ISS|NAS|TAS]	GeneOntology_BP	50	2638	99	15.2816	3.5845	1.89538	1	9.68572	3.3754e-16	6.12701e-14	AP4S1|NMUR1|RPL10A|RPL11|RPL12|RPL14|RPL15|RPL18|RPL18A|RPL21|RPL22|RPL24|RPL26|RPL27|RPL28|RPL29|RPL31|RPL34|RPL35|RPL35A|RPL37|RPL39|RPL6|RPL9|RPLP0|RPLP1|RPS10|RPS12|RPS13|RPS14|RPS15A|RPS16|RPS17|RPS19|RPS25|RPS27|RPS27A|RPS28|RPS29|RPS3|RPS5|RPS6|RPS7|RPS9|RPSA|SLC25A6|TOMM7|UBA52|VPS51|ZBED3
Human Lung_not_cancer_Geraci01_39genes (11282888-SuppTable2)	GeneSigDB	10	29	99	0.167993	0.408346	34.4828	1	24.0777	4.88122e-16	8.81061e-14	RPL11|RPL12|RPL18|RPL21|RPL27|RPL28|RPL6|RPL9|RPS15A|RPS27A
MORF_ANP32B	MSigDB_C4	17	186	99	1.07747	1.02939	9.13978	1	15.468	5.10801e-16	9.16844e-14	EEF1G|EEF2|EIF3G|EIF3K|EIF4B|FAU|FBL|RPL10A|RPL14|RPL18|RPL21|RPL24|RPL6|RPS12|RPS27A|RPS6|RSL1D1
KIM_ALL_DISORDERS_OLIGODENDROCYTE_NUMBER_CORR_UP	MSigDB_C2	28	734	99	4.25196	2.01147	3.81471	1	11.8063	6.37775e-16	1.13839e-13	EEF2|EIF3D|EIF3F|EIF3G|EIF3K|FAU|IMPDH2|NDUFB8|RPL10A|RPL11|RPL24|RPL27|RPL28|RPL29|RPL35|RPL37|RPLP1|RPS10|RPS12|RPS16|RPS17|RPS19|RPS27|RPS27A|RPS29|RPS3|SEC11A|SLC25A6
negative regulation of metabolic process [GoID:GO:0009892; evidenceTypes:IBA|IC|IDA|IEA|IEP|IGI|IMP|IPI|ISS|NAS|TAS]	GeneOntology_BP	49	2608	99	15.1078	3.56775	1.87883	1	9.4996	1.18992e-15	2.11221e-13	CDC26|EIF4B|MYC|RPL10A|RPL11|RPL12|RPL14|RPL15|RPL18|RPL18A|RPL21|RPL22|RPL24|RPL26|RPL27|RPL28|RPL29|RPL31|RPL34|RPL35|RPL35A|RPL37|RPL39|RPL6|RPL9|RPLP0|RPLP1|RPS10|RPS12|RPS13|RPS14|RPS15A|RPS16|RPS17|RPS19|RPS25|RPS27|RPS27A|RPS28|RPS29|RPS3|RPS5|RPS6|RPS7|RPS9|RPSA|UBA52|UBXN1|ZBED3
Human Bladder_Osman06_1054genes (16740760-TableS1)	GeneSigDB	28	762	99	4.41416	2.04772	3.67454	1	11.5181	1.65011e-15	2.91299e-13	FAU|FBL|LDLRAD3|RPL10A|RPL14|RPL15|RPL18A|RPL22|RPL24|RPL28|RPL29|RPL34|RPL35|RPL35A|RPL37|RPLP0|RPS10|RPS13|RPS16|RPS17|RPS25|RPS27|RPS3|RPS5|RPS6|RPS7|SNORD35A|UBA52
GNF2_NPM1	MSigDB_C4	12	64	99	0.370743	0.606	18.75	1	19.1902	1.84022e-15	3.23085e-13	EIF3L|FBL|RPL14|RPL26|RPL37|RPL6|RPS17|RPS25|RPS3|RPS6|RPS7|RPSA
focal adhesion [GoID:GO:0005925; evidenceTypes:IBA|IDA|IEA|IMP|ISS|NAS|TAS]	GeneOntology_CC	21	373	99	2.16074	1.44964	5.63003	1	12.9958	2.5608e-15	4.47151e-13	RPL10A|RPL12|RPL18|RPL22|RPL27|RPL31|RPL6|RPL9|RPLP0|RPLP1|RPS10|RPS13|RPS14|RPS16|RPS17|RPS19|RPS29|RPS3|RPS5|RPS7|RPS9
Human Leukemia_Montesinos-Rongen08_19genes (17989719-SuppTableS3)	GeneSigDB	8	14	99	0.0811001	0.283847	57.1429	1	27.8985	2.77325e-15	4.81631e-13	RPL28|RPLP1|RPS16|RPS17|RPS19|RPS27|SNORA64|SNORD35A
Human Breast_Yu07_400genes (17894856-SuppList2)	GeneSigDB	18	244	99	1.41346	1.17698	7.37705	1	14.0924	2.91483e-15	5.03498e-13	EIF3D|EIF3G|EIF4B|RPL10A|RPL11|RPL14|RPL18|RPL18A|RPL22|RPL24|RPL29|RPL35A|RPS16|RPS19|RPS5|RPS6|RPS9|SNORA64
cell-substrate adherens junction [GoID:GO:0005924; evidenceTypes:IBA|IDA|IEA|IMP|ISS|NAS|TAS]	GeneOntology_CC	21	376	99	2.17812	1.45533	5.58511	1	12.9331	3.00379e-15	5.1609e-13	RPL10A|RPL12|RPL18|RPL22|RPL27|RPL31|RPL6|RPL9|RPLP0|RPLP1|RPS10|RPS13|RPS14|RPS16|RPS17|RPS19|RPS29|RPS3|RPS5|RPS7|RPS9
cell-substrate junction [GoID:GO:0030055; evidenceTypes:IBA|IDA|IEA|IMP|ISS|NAS|TAS]	GeneOntology_CC	21	381	99	2.20708	1.46475	5.51181	1	12.8301	3.90661e-15	6.64103e-13	RPL10A|RPL12|RPL18|RPL22|RPL27|RPL31|RPL6|RPL9|RPLP0|RPLP1|RPS10|RPS13|RPS14|RPS16|RPS17|RPS19|RPS29|RPS3|RPS5|RPS7|RPS9
MORF_RAN	MSigDB_C4	18	249	99	1.44242	1.1888	7.22892	1	13.9279	4.15957e-15	7.03383e-13	EEF1G|EEF2|EIF3K|FAU|FBL|RPL11|RPL14|RPL18|RPL21|RPL24|RPL6|RPS10|RPS12|RPS13|RPS25|RPS27A|RPS5|RPS6
GNF2_UBE2I	MSigDB_C4	10	38	99	0.220129	0.467311	26.3158	1	20.928	1.10382e-14	1.84712e-12	EIF3D|EIF3F|EIF3K|EIF3L|FBL|RPL15|RPS14|RPS16|UBA52|UBXN1
POMEROY_MEDULLOBLASTOMA_DESMOPLASIC_VS_CLASSIC_DN	MSigDB_C2	11	55	99	0.318607	0.561926	20	1	19.0085	1.35006e-14	2.24747e-12	EEF1B2|RPL10A|RPL21|RPL24|RPL34|RPL35A|RPL39|RPL9|RPS10|RPS17|RPS29
cytosol [GoID:GO:0005829; evidenceTypes:IBA|IC|IDA|IEA|IGI|IMP|IPI|ISS|NAS|TAS]	GeneOntology_CC	63	4564	99	26.4386	4.38941	1.38037	1	8.32946	1.35816e-14	2.24929e-12	BRK1|CDC26|EEF1B2|EEF1G|EEF2|EIF3D|EIF3F|EIF3G|EIF3K|EIF3L|EIF4B|GSTO2|IMPDH2|MYC|RPL10A|RPL10L|RPL11|RPL12|RPL14|RPL15|RPL18|RPL18A|RPL21|RPL22|RPL24|RPL26|RPL27|RPL28|RPL29|RPL31|RPL34|RPL35|RPL35A|RPL36A-HNRNPH2|RPL37|RPL39|RPL6|RPL9|RPLP0|RPLP1|RPS10|RPS12|RPS13|RPS14|RPS15A|RPS16|RPS17|RPS19|RPS25|RPS27|RPS27A|RPS28|RPS29|RPS3|RPS5|RPS6|RPS7|RPS9|RPSA|UBA52|UBXN1|VPS51|ZBED3
WANG_TUMOR_INVASIVENESS_UP	MSigDB_C2	20	357	99	2.06805	1.41889	5.60224	1	12.638	1.40812e-14	2.32007e-12	EIF4B|FAU|RPL14|RPL18A|RPL21|RPL27|RPL28|RPL34|RPL35|RPL6|RPLP0|RPS14|RPS15A|RPS16|RPS29|RPS3|RPS5|RPS6|RPS7|UBXN1
GSE26156_DOUBLE_POSITIVE_VS_CD4_SINGLE_POSITIVE_THYMOCYTE_UP	MSigDB_C7	16	190	99	1.10064	1.04027	8.42105	1	14.3226	1.4546e-14	2.38442e-12	EIF3G|RPL11|RPL22|RPL28|RPL29|RPL31|RPL34|RPL37|RPS12|RPS13|RPS15A|RPS17|RPS27A|RPS28|RPS29|UBXN1
gene expression [GoID:GO:0010467; evidenceTypes:EXP|IBA|IC|IDA|IEA|IEP|IGI|IMP|IPI|ISS|NAS|TAS]	GeneOntology_BP	65	4877	99	28.2518	4.48037	1.33279	1	8.20204	1.73401e-14	2.82802e-12	COMMD6|EEF1B2|EEF1G|EEF2|EIF3D|EIF3F|EIF3G|EIF3K|EIF3L|EIF4B|FBL|LDLRAD3|METTL2B|MYC|RPL10A|RPL10L|RPL11|RPL12|RPL14|RPL15|RPL18|RPL18A|RPL21|RPL22|RPL24|RPL26|RPL27|RPL28|RPL29|RPL31|RPL34|RPL35|RPL35A|RPL36A-HNRNPH2|RPL37|RPL39|RPL6|RPL9|RPLP0|RPLP1|RPS10|RPS12|RPS13|RPS14|RPS15A|RPS16|RPS17|RPS19|RPS25|RPS27|RPS27A|RPS28|RPS29|RPS3|RPS5|RPS6|RPS7|RPS9|RPSA|RSL1D1|SEC11A|UBA52|ZBED3|ZNF197|ZNF4…
HALLMARK_MYC_TARGETS_V1	MSigDB_H	16	193	99	1.11802	1.04836	8.29016	1	14.1955	1.86249e-14	3.02223e-12	EEF1B2|EIF3D|FBL|IMPDH2|MYC|RPL14|RPL18|RPL22|RPL34|RPL6|RPLP0|RPS10|RPS3|RPS5|RPS6|RSL1D1
ribosomal small subunit assembly [GoID:GO:0000028; evidenceTypes:IBA|IEA|IMP]	GeneOntology_BP	8	17	99	0.0984786	0.312756	47.0588	1	25.2641	2.21327e-14	3.57337e-12	RPS10|RPS14|RPS17|RPS19|RPS27|RPS28|RPS5|RPSA
CAIRO_HEPATOBLASTOMA_CLASSES_UP	MSigDB_C2	24	590	99	3.41779	1.81132	4.0678	1	11.3631	2.78293e-14	4.47064e-12	C6ORF48|CCNB1IP1|EEF1B2|EIF3F|EIF3L|EIF4B|FBL|IMPDH2|RPL10A|RPL11|RPL14|RPL15|RPL18|RPL18A|RPL22|RPL24|RPL28|RPL6|RPS14P3|RPS16|RPS3|RPS6|RPS9|RSL1D1
GSE13485_CTRL_VS_DAY7_YF17D_VACCINE_PBMC_UP	MSigDB_C7	15	164	99	0.950029	0.967221	9.14634	1	14.5261	3.02512e-14	4.83552e-12	EEF1B2|EEF1G|EEF2|EIF3D|EIF3F|EIF4B|FBL|RPL10L|RPL11|RPL6|RPS14P3|RPS16|RPS6|RSL1D1|SLC25A6
MORF_SART1	MSigDB_C4	11	60	99	0.347572	0.586826	18.3333	1	18.1526	3.77617e-14	6.00617e-12	EEF2|FAU|RPL10A|RPL18|RPL21|RPL24|RPL6|RPS12|RPS27A|RPS6|SLC25A6
ribosomal large subunit biogenesis [GoID:GO:0042273; evidenceTypes:IBA|IC|IEA|IMP|ISS]	GeneOntology_BP	11	62	99	0.359157	0.596492	17.7419	1	17.839	5.54775e-14	8.78047e-12	RPL10A|RPL10L|RPL11|RPL12|RPL14|RPL24|RPL26|RPL35|RPL35A|RPL6|RSL1D1
Li(PMID: 24336226)-2013-MolSigVaccines_translation initiation factor 3 complex (M245)	PAPER	7	11	99	0.0637215	0.251625	63.6364	1	27.5659	5.7133e-14	8.99816e-12	EEF1B2|EEF1G|EIF3D|EIF3F|EIF3G|EIF3K|FBL
Polymorphism	UniProt-Keyword	23	10273	99	59.5101	4.85816	0.223888	0	-7.5152	7.70713e-14	1.20791e-11	CLDN6|COMMD6|EIF3D|EIF3F|EIF4B|FAU|FJX1|GSTO2|IMPDH2|LRRC75A-AS1|METTL2B|MYC|RPL10A|RPL14|RPL21|RPL28|RPL6|RPS17|RPS6|RPS9|RPSA|SLC25A6|UBXN1
cellular nitrogen compound biosynthetic process [GoID:GO:0044271; evidenceTypes:EXP|IBA|IC|IDA|IEA|IEP|IGI|IMP|IPI|ISS|NAS|TAS]	GeneOntology_BP	61	4484	99	25.9752	4.36464	1.36039	1	8.02468	1.26897e-13	1.97917e-11	COMMD6|EEF1B2|EEF1G|EEF2|EIF3D|EIF3F|EIF3G|EIF3K|EIF3L|EIF4B|IMPDH2|MYC|RPL10A|RPL10L|RPL11|RPL12|RPL14|RPL15|RPL18|RPL18A|RPL21|RPL22|RPL24|RPL26|RPL27|RPL28|RPL29|RPL31|RPL34|RPL35|RPL35A|RPL36A-HNRNPH2|RPL37|RPL39|RPL6|RPL9|RPLP0|RPLP1|RPS10|RPS12|RPS13|RPS14|RPS15A|RPS16|RPS17|RPS19|RPS25|RPS27|RPS27A|RPS28|RPS29|RPS3|RPS5|RPS6|RPS7|RPS9|RPSA|UBA52|ZBED3|ZNF197|ZNF490
GSE21670_UNTREATED_VS_TGFB_IL6_TREATED_CD4_TCELL_DN	MSigDB_C7	14	147	99	0.851551	0.916179	9.52381	1	14.3514	1.31555e-13	2.04189e-11	RPL10A|RPL26|RPL27|RPL29|RPL6|RPL9|RPS15A|RPS17|RPS25|RPS27|RPS27A|RPS29|RPS7|SNORD21
GSE2770_TGFB_AND_IL4_ACT_VS_ACT_CD4_TCELL_2H_UP	MSigDB_C7	15	182	99	1.0543	1.01838	8.24176	1	13.694	1.41891e-13	2.19175e-11	COMMD6|EEF1B2|EIF3F|EIF3L|EIF4B|RPL21|RPL27|RPL35A|RPL6|RPS10|RPS17|RPS27A|RPS3|RPS6|UBA52
Human StemCell_Bhattacharya05_2471genes (16207381-Table1Sb)	GeneSigDB	41	2067	99	11.9738	3.23501	1.98355	1	8.97252	1.60325e-13	2.46463e-11	CLDN6|EEF1B2|EEF1G|EIF3D|EIF3F|EIF3K|EIF3L|FBL|IMPDH2|MYC|RPL10A|RPL12|RPL14|RPL15|RPL18|RPL18A|RPL21|RPL24|RPL28|RPL29|RPL31|RPL34|RPL35|RPL35A|RPL6|RPL9|RPLP0|RPLP1|RPS13|RPS16|RPS17|RPS19|RPS27|RPS27A|RPS29|RPS3|RPS5|RPS9|RPSA|SEC11A|SLC25A6
ribosomal small subunit biogenesis [GoID:GO:0042274; evidenceTypes:IBA|IDA|IEA|IMP|ISS]	GeneOntology_BP	11	68	99	0.393915	0.624578	16.1765	1	16.9812	1.62641e-13	2.48833e-11	RPS10|RPS14|RPS16|RPS17|RPS19|RPS27|RPS28|RPS5|RPS6|RPS7|RPSA
GSE9006_TYPE_1_DIABETES_AT_DX_VS_4MONTH_POST_DX_PBMC_DN	MSigDB_C7	15	185	99	1.07168	1.02664	8.10811	1	13.5668	1.80589e-13	2.74984e-11	EEF1B2|EIF3K|RPL10A|RPL12|RPL15|RPL21|RPL24|RPL27|RPS10|RPS13|RPS14P3|RPS15A|RPS16|RPS29|UBA52
rRNA binding [GoID:GO:0019843; evidenceTypes:IBA|IDA|IEA|IMP|ISS|TAS]	GeneOntology_MF	10	50	99	0.289643	0.535854	20	1	18.1213	2.26564e-13	3.43363e-11	EEF2|RPL11|RPL12|RPL37|RPL9|RPS13|RPS14|RPS3|RPS5|RPS9
cellular protein metabolic process [GoID:GO:0044267; evidenceTypes:EXP|IBA|IC|IDA|IEA|IEP|IGI|IMP|IPI|ISS|NAS|TAS]	GeneOntology_BP	62	4713	99	27.3018	4.43387	1.31551	1	7.82572	3.12924e-13	4.6981e-11	CCNB1IP1|CDC26|EEF1B2|EEF1G|EEF2|EIF3D|EIF3F|EIF3G|EIF3K|EIF3L|EIF4B|FBL|MYC|RPL10A|RPL10L|RPL11|RPL12|RPL14|RPL15|RPL18|RPL18A|RPL21|RPL22|RPL24|RPL26|RPL27|RPL28|RPL29|RPL31|RPL34|RPL35|RPL35A|RPL36A-HNRNPH2|RPL37|RPL39|RPL6|RPL9|RPLP0|RPLP1|RPS10|RPS12|RPS13|RPS14|RPS15A|RPS16|RPS17|RPS19|RPS25|RPS27|RPS27A|RPS28|RPS29|RPS3|RPS5|RPS6|RPS7|RPS9|RPSA|SEC11A|UBA52|UBXN1|ZBED3
ribonucleoprotein complex assembly [GoID:GO:0022618; evidenceTypes:IBA|IC|IDA|IEA|IMP|ISS|NAS|TAS]	GeneOntology_BP	15	192	99	1.11223	1.04567	7.8125	1	13.2812	3.11867e-13	4.6981e-11	EIF3D|EIF4B|RPL10L|RPL11|RPL12|RPL24|RPL6|RPS10|RPS14|RPS17|RPS19|RPS27|RPS28|RPS5|RPSA
TIEN_INTESTINE_PROBIOTICS_24HR_DN	MSigDB_C2	15	196	99	1.1354	1.05638	7.65306	1	13.1246	4.22e-13	6.30626e-11	C6ORF48|EEF1G|EEF2|EIF4B|RPL12|RPL34|RPL39|RPL9|RPLP0|RPS14|RPS19|RPS27|RPS3|RPS6|RPS7
adherens junction [GoID:GO:0005912; evidenceTypes:IBA|IDA|IEA|IMP|ISS|NAS|TAS]	GeneOntology_CC	21	485	99	2.80954	1.64747	4.3299	1	11.0415	4.41288e-13	6.56396e-11	RPL10A|RPL12|RPL18|RPL22|RPL27|RPL31|RPL6|RPL9|RPLP0|RPLP1|RPS10|RPS13|RPS14|RPS16|RPS17|RPS19|RPS29|RPS3|RPS5|RPS7|RPS9
Mouse Liver_White05_638genes (15546871-Table1S)	GeneSigDB	21	486	99	2.81533	1.64912	4.32099	1	11.0269	4.59162e-13	6.79835e-11	EEF1B2|RPL11|RPL12|RPL18|RPL18A|RPL29|RPL39|RPL9|RPLP0|RPLP1|RPS10|RPS12|RPS15A|RPS16|RPS19|RPS28|RPS3|RPS5|RPS7|RPS9|RPSA
GCM_PSME1	MSigDB_C4	11	76	99	0.440257	0.660141	14.4737	1	15.9962	5.84981e-13	8.62149e-11	EEF1B2|EIF3F|RPL10A|RPL11|RPL21|RPL27|RPL35A|RPL6|RPS19|RPS5|RPS7
ribonucleoprotein complex subunit organization [GoID:GO:0071826; evidenceTypes:IBA|IC|IDA|IEA|IMP|ISS|NAS|TAS]	GeneOntology_BP	15	204	99	1.18174	1.07747	7.35294	1	12.8247	7.57437e-13	1.11122e-10	EIF3D|EIF4B|RPL10L|RPL11|RPL12|RPL24|RPL6|RPS10|RPS14|RPS17|RPS19|RPS27|RPS28|RPS5|RPSA
anchoring junction [GoID:GO:0070161; evidenceTypes:IBA|IDA|IEA|IMP|ISS|NAS|TAS]	GeneOntology_CC	21	502	99	2.90802	1.67523	4.18327	1	10.7997	8.56019e-13	1.25014e-10	RPL10A|RPL12|RPL18|RPL22|RPL27|RPL31|RPL6|RPL9|RPLP0|RPLP1|RPS10|RPS13|RPS14|RPS16|RPS17|RPS19|RPS29|RPS3|RPS5|RPS7|RPS9
cellular nitrogen compound metabolic process [GoID:GO:0034641; evidenceTypes:EXP|IBA|IC|IDA|IEA|IEP|IGI|IMP|IPI|ISS|NAS|TAS]	GeneOntology_BP	69	5915	99	34.2648	4.71985	1.16653	1	7.3594	1.06286e-12	1.54518e-10	CCNB1IP1|COMMD6|EEF1B2|EEF1G|EEF2|EIF3D|EIF3F|EIF3G|EIF3K|EIF3L|EIF4B|FBL|GSTO2|IMPDH2|METTL2B|MYC|NDUFB8|RPL10A|RPL10L|RPL11|RPL12|RPL14|RPL15|RPL18|RPL18A|RPL21|RPL22|RPL24|RPL26|RPL27|RPL28|RPL29|RPL31|RPL34|RPL35|RPL35A|RPL36A-HNRNPH2|RPL37|RPL39|RPL6|RPL9|RPLP0|RPLP1|RPS10|RPS12|RPS13|RPS14|RPS15A|RPS16|RPS17|RPS19|RPS25|RPS27|RPS27A|RPS28|RPS29|RPS3|RPS5|RPS6|RPS7|RPS9|RPSA|RSL1D1|SEC11A|TR…
PUJANA_BRCA1_PCC_NETWORK	MSigDB_C2	35	1594	99	9.23382	2.88523	2.19573	1	8.93037	1.15022e-12	1.66465e-10	EEF1B2|EEF1G|EEF2|EIF3D|EIF3F|EIF3K|EIF4B|FBL|IMPDH2|MYC|RPL10A|RPL11|RPL12|RPL14|RPL15|RPL18A|RPL21|RPL22|RPL24|RPL27|RPL31|RPL35|RPL37|RPL6|RPL9|RPLP0|RPS15A|RPS17|RPS19|RPS25|RPS27A|RPS5|RPS6|RPS7|RSL1D1
cellular macromolecule biosynthetic process [GoID:GO:0034645; evidenceTypes:IBA|IC|IDA|IEA|IGI|IMP|IPI|ISS|NAS|TAS]	GeneOntology_BP	60	4593	99	26.6066	4.39823	1.30634	1	7.59246	1.74996e-12	2.52127e-10	COMMD6|EEF1B2|EEF1G|EEF2|EIF3D|EIF3F|EIF3G|EIF3K|EIF3L|EIF4B|MYC|RPL10A|RPL10L|RPL11|RPL12|RPL14|RPL15|RPL18|RPL18A|RPL21|RPL22|RPL24|RPL26|RPL27|RPL28|RPL29|RPL31|RPL34|RPL35|RPL35A|RPL36A-HNRNPH2|RPL37|RPL39|RPL6|RPL9|RPLP0|RPLP1|RPS10|RPS12|RPS13|RPS14|RPS15A|RPS16|RPS17|RPS19|RPS25|RPS27|RPS27A|RPS28|RPS29|RPS3|RPS5|RPS6|RPS7|RPS9|RPSA|UBA52|ZBED3|ZNF197|ZNF490
Human StemCell_Bhattacharya05_2843genes (16207381-Table1Sa)	GeneSigDB	43	2461	99	14.2562	3.48329	1.74726	1	8.2519	2.42443e-12	3.47743e-10	C6ORF48|EEF1B2|EEF1G|EEF2|EIF3D|EIF3F|EIF3G|EIF3K|EIF3L|FBL|FJX1|IMPDH2|MYC|RPL10A|RPL12|RPL14|RPL15|RPL18|RPL18A|RPL21|RPL24|RPL28|RPL29|RPL31|RPL35|RPL35A|RPL6|RPL9|RPLP0|RPLP1|RPS10|RPS16|RPS19|RPS27|RPS27A|RPS5|RPS9|RPSA|SEC11A|SLC25A6|TOMM7|UBA52|UBXN1
Direct protein sequencing	UniProt-Keyword	45	2694	99	15.606	3.61532	1.67038	1	8.13042	2.66087e-12	3.79961e-10	EEF1B2|EEF1G|EEF2|EIF3G|EIF3K|EIF4B|FAU|IMPDH2|RPL11|RPL14|RPL18|RPL21|RPL22|RPL24|RPL27|RPL28|RPL29|RPL34|RPL35|RPL6|RPL9|RPLP0|RPS10|RPS12|RPS13|RPS14|RPS15A|RPS16|RPS17|RPS19|RPS25|RPS27|RPS27A|RPS28|RPS29|RPS3|RPS5|RPS6|RPS7|RPS9|RPSA|RSL1D1|SLC25A6|UBA52|UBXN1
GSE5099_CLASSICAL_M1_VS_ALTERNATIVE_M2_MACROPHAGE_UP	MSigDB_C7	14	183	99	1.06009	1.02114	7.65027	1	12.672	2.71526e-12	3.86011e-10	EEF1G|EEF2|EIF3F|EIF3K|RPL12|RPL29|RPL31|RPL6|RPL9|RPLP1|RPS10|RPS14P3|RPS15A|RPS19
GSE3565_DUSP1_VS_WT_SPLENOCYTES_POST_LPS_INJECTION_UP	MSigDB_C7	13	148	99	0.857343	0.919263	8.78378	1	13.2091	2.95244e-12	4.1788e-10	EEF1B2|MYC|RPL10A|RPL18|RPL24|RPL27|RPL29|RPL35A|RPLP0|RPLP1|RPS10|RPS15A|RPS5
protein metabolic process [GoID:GO:0019538; evidenceTypes:EXP|IBA|IC|IDA|IEA|IEP|IGI|IMP|IPI|ISS|NAS|TAS]	GeneOntology_BP	64	5240	99	30.3546	4.57458	1.22137	1	7.35486	3.00097e-12	4.22887e-10	CCNB1IP1|CDC26|EEF1B2|EEF1G|EEF2|EIF3D|EIF3F|EIF3G|EIF3K|EIF3L|EIF4B|FBL|LDLRAD3|MYC|RPL10A|RPL10L|RPL11|RPL12|RPL14|RPL15|RPL18|RPL18A|RPL21|RPL22|RPL24|RPL26|RPL27|RPL28|RPL29|RPL31|RPL34|RPL35|RPL35A|RPL36A-HNRNPH2|RPL37|RPL39|RPL6|RPL9|RPLP0|RPLP1|RPS10|RPS12|RPS13|RPS14|RPS15A|RPS16|RPS17|RPS19|RPS25|RPS27|RPS27A|RPS28|RPS29|RPS3|RPS5|RPS6|RPS7|RPS9|RPSA|SEC11A|TRHDE|UBA52|UBXN1|ZBED3
GSE1460_DP_THYMOCYTE_VS_NAIVE_CD4_TCELL_ADULT_BLOOD_DN	MSigDB_C7	14	187	99	1.08327	1.03212	7.48663	1	12.5148	3.64754e-12	5.11755e-10	FAU|FBL|RPL10A|RPL10L|RPL12|RPL26|RPS13|RPS14P3|RPS19|RPS27|RPS29|RPS5|RPS6|RPS7
IRITANI_MAD1_TARGETS_DN	MSigDB_C2	9	45	99	0.260679	0.50843	20	1	17.1888	3.78002e-12	5.28037e-10	EEF1G|EEF2|FBL|RPL10A|RPL12|RPL18|RPL22|RPL29|RPSA
GSE10325_CD4_TCELL_VS_LUPUS_CD4_TCELL_UP	MSigDB_C7	14	191	99	1.10644	1.04297	7.32984	1	12.3623	4.86629e-12	6.76835e-10	EEF1B2|EIF3D|EIF3F|EIF3K|EIF3L|FBL|NMUR1|RPL10A|RPL11|RPL18|RPL6|RPS3|RPS5|RSL1D1
LUI_TARGETS_OF_PAX8_PPARG_FUSION	MSigDB_C2	8	30	99	0.173786	0.415314	26.6667	1	18.8441	5.00988e-12	6.93803e-10	EIF3G|EIF3K|FBL|RPL18|RPL18A|RPL21|RPS12|RPS5
macromolecule biosynthetic process [GoID:GO:0009059; evidenceTypes:IBA|IC|IDA|IEA|IGI|IMP|IPI|ISS|NAS|TAS]	GeneOntology_BP	60	4724	99	27.3655	4.43707	1.27011	1	7.35497	6.41011e-12	8.83908e-10	COMMD6|EEF1B2|EEF1G|EEF2|EIF3D|EIF3F|EIF3G|EIF3K|EIF3L|EIF4B|MYC|RPL10A|RPL10L|RPL11|RPL12|RPL14|RPL15|RPL18|RPL18A|RPL21|RPL22|RPL24|RPL26|RPL27|RPL28|RPL29|RPL31|RPL34|RPL35|RPL35A|RPL36A-HNRNPH2|RPL37|RPL39|RPL6|RPL9|RPLP0|RPLP1|RPS10|RPS12|RPS13|RPS14|RPS15A|RPS16|RPS17|RPS19|RPS25|RPS27|RPS27A|RPS28|RPS29|RPS3|RPS5|RPS6|RPS7|RPS9|RPSA|UBA52|ZBED3|ZNF197|ZNF490
GSE22886_NAIVE_TCELL_VS_NKCELL_UP	MSigDB_C7	14	195	99	1.12961	1.05371	7.17949	1	12.2143	6.44957e-12	8.85549e-10	CCNB1IP1|EIF3D|IMPDH2|MYC|RPL10L|RPL22|RPL26|RPL35|RPS10|RPS14P3|RPS29|RPS3|RPS6|RSL1D1
Human Colon_Grade07_1950genes (17210682-SuppTable2)	GeneSigDB	33	1510	99	8.74722	2.81578	2.18543	1	8.61316	7.3813e-12	1.00917e-09	EEF1G|EEF2|EIF3D|EIF4B|FBL|IMPDH2|MYC|RPL10A|RPL11|RPL12|RPL14|RPL18|RPL18A|RPL22|RPL24|RPL26|RPL27|RPL29|RPL31|RPL35|RPL9|RPS13|RPS14|RPS17|RPS19|RPS25|RPS27|RPS28|RPS3|RPS5|RPS6|RPS9|UBA52
GSE3720_LPS_VS_PMA_STIM_VD1_GAMMADELTA_TCELL_DN	MSigDB_C7	13	160	99	0.926858	0.955466	8.125	1	12.6359	8.01615e-12	1.09132e-09	EEF1B2|EIF3G|FAU|MYC|RPL10A|RPL12|RPL18|RPL27|RPL29|RPLP0|RPS10|RPS14|RPSA
GSE2124_CTRL_VS_LYMPHOTOXIN_BETA_TREATED_MLN_UP	MSigDB_C7	13	163	99	0.944236	0.964296	7.97546	1	12.5021	1.01583e-11	1.37133e-09	EIF3F|RPL18|RPL22|RPL26|RPL28|RPL6|RPL9|RPS10|RPS14|RPS16|RPS25|RPS6|RPS7
GSE3720_UNSTIM_VS_PMA_STIM_VD1_GAMMADELTA_TCELL_UP	MSigDB_C7	13	163	99	0.944236	0.964296	7.97546	1	12.5021	1.01583e-11	1.37133e-09	EEF1B2|MYC|RPL12|RPL22|RPL27|RPL9|RPS12|RPS14|RPS19|RPS27A|RPS29|RPS3|RPSA
Proliferation_DLBCL	SignatureDB	22	642	99	3.71902	1.88647	3.42679	1	9.69056	1.17169e-11	1.57511e-09	EEF1B2|FBL|IMPDH2|LRRC75A-AS1|MYC|RPL11|RPL21|RPL22|RPL27|RPL37|RPL9|RPLP0|RPLP1|RPS12|RPS16|RPS25|RPS27A|RPS29|RPS5|RPS6|RPS9|RPSA
Human Colon_Bertucci04_244genes (14973550-SuppTable2)	GeneSigDB	14	205	99	1.18754	1.08008	6.82927	1	11.8626	1.26943e-11	1.69939e-09	EEF1B2|RPL10A|RPL15|RPL24|RPL29|RPL31|RPL39|RPL6|RPS14|RPS15A|RPS19|RPS28|RPS6|RPS7
Human Viral_Cairo08_982genes (19061838-TableS7)	GeneSigDB	24	792	99	4.58795	2.08572	3.0303	1	9.30711	1.52476e-11	2.03274e-09	C6ORF48|CCNB1IP1|EIF3F|EIF3L|EIF4B|FBL|IMPDH2|RPL10A|RPL11|RPL14|RPL15|RPL18|RPL18A|RPL22|RPL24|RPL28|RPL6|RPLP0|RPS14|RPS16|RPS3|RPS6|RPS9|RSL1D1
Isopeptide bond	UniProt-Keyword	34	1656	99	9.59298	2.93492	2.05314	1	8.31608	1.78497e-11	2.3698e-09	EEF1B2|EEF1G|EEF2|EIF4B|FBL|IMPDH2|MYC|RPL10A|RPL11|RPL12|RPL14|RPL15|RPL18|RPL18A|RPL24|RPL26|RPL28|RPL34|RPL35|RPL6|RPLP0|RPS10|RPS13|RPS14|RPS17|RPS27A|RPS3|RPS5|RPS6|RPS7|RPS9|RPSA|RSL1D1|UBA52
MODULE_149	MSigDB_C4	8	35	99	0.20275	0.448525	22.8571	1	17.3842	1.96733e-11	2.60117e-09	EEF1B2|EEF1G|EEF2|EIF3D|EIF3F|EIF3G|EIF4B|SEC11A
Human Stomach_Nakamura09_22genes (19881313-Table1d)	GeneSigDB	7	22	99	0.127443	0.355737	31.8182	1	19.3192	2.80317e-11	3.69111e-09	EEF1B2|RPL12|RPL28|RPL29|RPL9|RPLP1|RPS12
GSE34205_HEALTHY_VS_RSV_INF_INFANT_PBMC_UP	MSigDB_C7	13	177	99	1.02534	1.00444	7.34463	1	11.9217	2.88867e-11	3.78816e-09	COMMD6|EEF1G|EIF3L|EIF4B|FBL|RPL18|RPL21|RPL27|RPL35|RPS10|RPS28|RPS3|UBA52
regulation of gene expression [GoID:GO:0010468; evidenceTypes:IBA|IC|IDA|IEA|IEP|IGI|IMP|IPI|ISS|NAS|TAS]	GeneOntology_BP	54	4076	99	23.6117	4.22814	1.32483	1	7.18716	4.47731e-11	5.84762e-09	COMMD6|EEF2|EIF3D|EIF3K|EIF4B|LDLRAD3|MYC|RPL10A|RPL11|RPL12|RPL14|RPL15|RPL18|RPL18A|RPL21|RPL22|RPL24|RPL26|RPL27|RPL28|RPL29|RPL31|RPL34|RPL35|RPL35A|RPL37|RPL39|RPL6|RPL9|RPLP0|RPLP1|RPS10|RPS12|RPS13|RPS14|RPS15A|RPS16|RPS17|RPS19|RPS25|RPS27|RPS27A|RPS28|RPS29|RPS3|RPS5|RPS6|RPS7|RPS9|RPSA|UBA52|ZBED3|ZNF197|ZNF490
WONG_EMBRYONIC_STEM_CELL_CORE	MSigDB_C2	16	325	99	1.88268	1.3551	4.92308	1	10.4179	5.50252e-11	7.1575e-09	EEF2|EIF3K|EIF3L|EIF4B|FBL|MYC|NDUFB8|RPL10A|RPL22|RPS12|RPS16|RPS19|RPS27|RPS3|RPS5|RPSA
GSE10239_NAIVE_VS_DAY4.5_EFF_CD8_TCELL_UP	MSigDB_C7	13	191	99	1.10644	1.04297	6.80628	1	11.4035	7.52551e-11	9.74948e-09	EEF1B2|FAU|RPL11|RPL22|RPL26|RPL35|RPLP0|RPLP1|RPS14|RPS15A|RPS3|RPS7|RPS9
LUI_THYROID_CANCER_PAX8_PPARG_DN	MSigDB_C2	8	41	99	0.237507	0.485365	19.5122	1	15.9931	7.76258e-11	1.00113e-08	EIF3F|EIF3K|FBL|RPL10A|RPL18A|RPL21|RPS12|RPS5
MODULE_115	MSigDB_C4	7	25	99	0.144822	0.379184	28	1	18.0788	7.78996e-11	1.00113e-08	EEF1B2|EEF1G|EEF2|EIF3D|EIF3F|EIF3G|EIF4B
GSE42088_2H_VS_24H_LEISHMANIA_INF_DC_UP	MSigDB_C7	13	193	99	1.11802	1.04836	6.73575	1	11.3339	8.57386e-11	1.09749e-08	C6ORF48|CCNB1IP1|EIF3F|EIF3L|RPL21|RPL27|RPL31|RPS13|RPS15A|RPS28|RPS29|RPS9|SLC25A6
extracellular matrix [GoID:GO:0031012; evidenceTypes:IBA|IC|IDA|IEA|IMP|ISS|NAS|TAS]	GeneOntology_CC	19	514	99	2.97753	1.69453	3.6965	1	9.45543	1.01107e-10	1.28907e-08	EEF2|RPL11|RPL12|RPL22|RPL27|RPL35A|RPL9|RPS10|RPS13|RPS14|RPS15A|RPS16|RPS17|RPS19|RPS25|RPS3|RPS5|RPS7|SLC25A6
GSE22886_NAIVE_CD8_TCELL_VS_DC_UP	MSigDB_C7	13	196	99	1.1354	1.05638	6.63265	1	11.2314	1.03975e-10	1.3204e-08	CCNB1IP1|EEF2|EIF3F|EIF4B|RPL10L|RPL14|RPL28|RPL35|RPL35A|RPL6|RPS25|RPS9|UBA52
Human Prostate_Bienkowska09_79genes (19699293-TableS7)	GeneSigDB	9	64	99	0.370743	0.606	14.0625	1	14.2397	1.07331e-10	1.35765e-08	IMPDH2|RPL12|RPL14|RPL18A|RPL29|RPLP0|RPS10|RPS28|SLC25A6
MORF_ACP1	MSigDB_C4	13	200	99	1.15857	1.06698	6.5	1	11.0981	1.33787e-10	1.68566e-08	EIF3D|EIF3F|EIF3G|EIF3K|EIF4B|RPL10A|RPL14|RPL18|RPL21|RPL22|RPS12|RPS27A|RSL1D1
intracellular non-membrane-bounded organelle [GoID:GO:0043232; evidenceTypes:IBA|IC|IDA|IEA|IGI|IMP|IPI|ISS|NAS|TAS]	GeneOntology_CC	54	4205	99	24.359	4.27319	1.28419	1	6.93651	1.57589e-10	1.97011e-08	BRK1|CCNB1IP1|EEF2|EIF3L|FBL|MYC|RPL10A|RPL10L|RPL11|RPL12|RPL14|RPL15|RPL18|RPL18A|RPL21|RPL22|RPL24|RPL26|RPL27|RPL28|RPL29|RPL31|RPL34|RPL35|RPL35A|RPL36A-HNRNPH2|RPL37|RPL39|RPL6|RPL9|RPLP0|RPLP1|RPS10|RPS12|RPS13|RPS14|RPS15A|RPS16|RPS17|RPS19|RPS25|RPS27|RPS27A|RPS28|RPS29|RPS3|RPS5|RPS6|RPS7|RPS9|RPSA|RSL1D1|UBA52|VPS51
non-membrane-bounded organelle [GoID:GO:0043228; evidenceTypes:IBA|IC|IDA|IEA|IGI|IMP|IPI|ISS|NAS|TAS]	GeneOntology_CC	54	4205	99	24.359	4.27319	1.28419	1	6.93651	1.57589e-10	1.97011e-08	BRK1|CCNB1IP1|EEF2|EIF3L|FBL|MYC|RPL10A|RPL10L|RPL11|RPL12|RPL14|RPL15|RPL18|RPL18A|RPL21|RPL22|RPL24|RPL26|RPL27|RPL28|RPL29|RPL31|RPL34|RPL35|RPL35A|RPL36A-HNRNPH2|RPL37|RPL39|RPL6|RPL9|RPLP0|RPLP1|RPS10|RPS12|RPS13|RPS14|RPS15A|RPS16|RPS17|RPS19|RPS25|RPS27|RPS27A|RPS28|RPS29|RPS3|RPS5|RPS6|RPS7|RPS9|RPSA|RSL1D1|UBA52|VPS51
LEE_LIVER_CANCER_SURVIVAL_DN	MSigDB_C2	12	162	99	0.938444	0.961362	7.40741	1	11.5061	1.58448e-10	1.97317e-08	FBL|RPL12|RPL27|RPL31|RPL35|RPL9|RPS3|RPS5|RPS6|RPS7|RPS9|RPSA
organonitrogen compound metabolic process [GoID:GO:1901564; evidenceTypes:EXP|IBA|IC|IDA|IEA|IEP|IGI|IMP|IPI|ISS|NAS|TAS]	GeneOntology_BP	67	6202	99	35.9273	4.77053	1.0803	1	6.51346	2.03475e-10	2.52411e-08	CCNB1IP1|CDC26|EEF1B2|EEF1G|EEF2|EIF3D|EIF3F|EIF3G|EIF3K|EIF3L|EIF4B|FBL|GSTO2|IMPDH2|LDLRAD3|MYC|NDUFB8|RPL10A|RPL10L|RPL11|RPL12|RPL14|RPL15|RPL18|RPL18A|RPL21|RPL22|RPL24|RPL26|RPL27|RPL28|RPL29|RPL31|RPL34|RPL35|RPL35A|RPL36A-HNRNPH2|RPL37|RPL39|RPL6|RPL9|RPLP0|RPLP1|RPS10|RPS12|RPS13|RPS14|RPS15A|RPS16|RPS17|RPS19|RPS25|RPS27|RPS27A|RPS28|RPS29|RPS3|RPS5|RPS6|RPS7|RPS9|RPSA|SEC11A|TRHDE|UBA5…
extracellular exosome [GoID:GO:0070062; evidenceTypes:IBA|IDA|IEA|TAS]	GeneOntology_CC	41	2575	99	14.9166	3.54915	1.59223	1	7.3492	2.05963e-10	2.54515e-08	BRK1|EEF1G|EEF2|EIF3K|FBL|GSTO2|IMPDH2|RPL10A|RPL11|RPL12|RPL14|RPL15|RPL22|RPL24|RPL26|RPL27|RPL28|RPL31|RPL34|RPL35A|RPLP0|RPLP1|RPS10|RPS13|RPS14|RPS15A|RPS16|RPS17|RPS19|RPS25|RPS27A|RPS28|RPS29|RPS3|RPS5|RPS7|RPS9|RPSA|SEC11A|TRHDE|UBA52
extracellular vesicle [GoID:GO:1903561; evidenceTypes:IBA|IDA|IEA|ISS|TAS]	GeneOntology_CC	41	2592	99	15.0151	3.55876	1.58179	1	7.30168	2.53139e-10	3.11613e-08	BRK1|EEF1G|EEF2|EIF3K|FBL|GSTO2|IMPDH2|RPL10A|RPL11|RPL12|RPL14|RPL15|RPL22|RPL24|RPL26|RPL27|RPL28|RPL31|RPL34|RPL35A|RPLP0|RPLP1|RPS10|RPS13|RPS14|RPS15A|RPS16|RPS17|RPS19|RPS25|RPS27A|RPS28|RPS29|RPS3|RPS5|RPS7|RPS9|RPSA|SEC11A|TRHDE|UBA52
extracellular organelle [GoID:GO:0043230; evidenceTypes:IBA|IDA|IEA|ISS|TAS]	GeneOntology_CC	41	2593	99	15.0209	3.55932	1.58118	1	7.2989	2.56214e-10	3.14194e-08	BRK1|EEF1G|EEF2|EIF3K|FBL|GSTO2|IMPDH2|RPL10A|RPL11|RPL12|RPL14|RPL15|RPL22|RPL24|RPL26|RPL27|RPL28|RPL31|RPL34|RPL35A|RPLP0|RPLP1|RPS10|RPS13|RPS14|RPS15A|RPS16|RPS17|RPS19|RPS25|RPS27A|RPS28|RPS29|RPS3|RPS5|RPS7|RPS9|RPSA|SEC11A|TRHDE|UBA52
GSE3565_CTRL_VS_LPS_INJECTED_SPLENOCYTES_DN	MSigDB_C7	12	169	99	0.978994	0.98171	7.10059	1	11.2263	2.59209e-10	3.16659e-08	EEF1B2|EEF2|EIF3G|EIF4B|FBL|MYC|RPL18|RPL29|RPLP0|RPLP1|RPS10|RPS3
GSE3565_DUSP1_VS_WT_SPLENOCYTES_DN	MSigDB_C7	12	171	99	0.990579	0.987443	7.01754	1	11.1494	2.97119e-10	3.61597e-08	EEF1B2|EEF2|EIF4B|FBL|MYC|RPL18|RPL22|RPL31|RPLP0|RPS10|RPS19|RPS3
GSE40685_NAIVE_CD4_TCELL_VS_TREG_UP	MSigDB_C7	12	175	99	1.01375	0.998807	6.85714	1	10.9994	3.8835e-10	4.70842e-08	CCNB1IP1|COMMD6|EIF3L|FBL|IMPDH2|RPL26|RPL35|RPL6|RPLP0|RPS13|RPS17|RPS5
GSE14000_TRANSLATED_RNA_VS_MRNA_4H_LPS_DC_DN	MSigDB_C7	12	176	99	1.01954	1.00163	6.81818	1	10.9626	4.14799e-10	4.99141e-08	CDC26|EEF1B2|EEF1G|RPL12|RPL22|RPLP0|RPLP1|RPS14|RPS14P3|RPS17|RPS27|RPS28
Proliferation_Node1606	SignatureDB	7	31	99	0.179579	0.422167	22.5806	1	16.1557	4.14233e-10	4.99141e-08	RPL12|RPL18A|RPL29|RPLP0|RPS19|RPS3|RPS5
GSE34156_NOD2_LIGAND_VS_NOD2_AND_TLR1_TLR2_LIGAND_6H_TREATED_MONOCYTE_UP	MSigDB_C7	12	177	99	1.02534	1.00444	6.77966	1	10.9262	4.42865e-10	5.30926e-08	CCNB1IP1|EEF1B2|FBL|LRRC75A-AS1|RPL11|RPL27|RPL39|RPS13|RPS29|RPS3|RPSA|UBA52
RNA metabolic process [GoID:GO:0016070; evidenceTypes:EXP|IBA|IC|IDA|IEA|IGI|IMP|IPI|ISS|NAS|TAS]	GeneOntology_BP	53	4212	99	24.3995	4.27558	1.25831	1	6.68926	6.19109e-10	7.39456e-08	COMMD6|EIF4B|FBL|METTL2B|MYC|RPL10A|RPL11|RPL12|RPL14|RPL15|RPL18|RPL18A|RPL21|RPL22|RPL24|RPL26|RPL27|RPL28|RPL29|RPL31|RPL34|RPL35|RPL35A|RPL37|RPL39|RPL6|RPL9|RPLP0|RPLP1|RPS10|RPS12|RPS13|RPS14|RPS15A|RPS16|RPS17|RPS19|RPS25|RPS27|RPS27A|RPS28|RPS29|RPS3|RPS5|RPS6|RPS7|RPS9|RPSA|RSL1D1|UBA52|ZBED3|ZNF197|ZNF490
translation factor activity, RNA binding [GoID:GO:0008135; evidenceTypes:IBA|IC|IDA|IEA|IMP|ISS|NAS|TAS]	GeneOntology_MF	9	79	99	0.457636	0.672985	11.3924	1	12.6933	7.46874e-10	8.88753e-08	EEF1B2|EEF1G|EEF2|EIF3D|EIF3F|EIF3G|EIF3K|EIF3L|EIF4B
GSE24574_BCL6_HIGH_TFH_VS_TFH_CD4_TCELL_DN	MSigDB_C7	12	192	99	1.11223	1.04567	6.25	1	10.4122	1.12869e-09	1.33815e-07	EIF3G|RPL22|RPL29|RPL34|RPL37|RPS12|RPS13|RPS15A|RPS16|RPS27A|RPS28|UBXN1
transport [GoID:GO:0006810; evidenceTypes:IBA|IC|IDA|IEA|IEP|IGI|IMP|IPI|ISS|NAS|TAS]	GeneOntology_BP	55	4567	99	26.456	4.39032	1.20429	1	6.50157	1.1764e-09	1.38957e-07	AP4S1|BRK1|EEF2|IMPDH2|LDLRAD3|MYC|NMUR1|RPL10A|RPL11|RPL12|RPL14|RPL15|RPL18|RPL18A|RPL21|RPL22|RPL24|RPL26|RPL27|RPL28|RPL29|RPL31|RPL34|RPL35|RPL35A|RPL37|RPL39|RPL6|RPL9|RPLP0|RPLP1|RPS10|RPS12|RPS13|RPS14|RPS15A|RPS16|RPS17|RPS19|RPS25|RPS27|RPS27A|RPS28|RPS29|RPS3|RPS5|RPS6|RPS7|RPS9|RPSA|SLC25A6|TOMM7|UBA52|VPS51|ZBED3
cellular biosynthetic process [GoID:GO:0044249; evidenceTypes:EXP|IBA|IC|IDA|IEA|IEP|IGI|IMP|IPI|ISS|NAS|TAS]	GeneOntology_BP	62	5635	99	32.6428	4.66414	1.10027	1	6.29425	1.33655e-09	1.57297e-07	COMMD6|EEF1B2|EEF1G|EEF2|EIF3D|EIF3F|EIF3G|EIF3K|EIF3L|EIF4B|GSTO2|IMPDH2|MYC|RPL10A|RPL10L|RPL11|RPL12|RPL14|RPL15|RPL18|RPL18A|RPL21|RPL22|RPL24|RPL26|RPL27|RPL28|RPL29|RPL31|RPL34|RPL35|RPL35A|RPL36A-HNRNPH2|RPL37|RPL39|RPL6|RPL9|RPLP0|RPLP1|RPS10|RPS12|RPS13|RPS14|RPS15A|RPS16|RPS17|RPS19|RPS25|RPS27|RPS27A|RPS28|RPS29|RPS3|RPS5|RPS6|RPS7|RPS9|RPSA|UBA52|ZBED3|ZNF197|ZNF490
GSE20727_CTRL_VS_DNFB_ALLERGEN_TREATED_DC_DN	MSigDB_C7	11	155	99	0.897894	0.940557	7.09677	1	10.7406	1.51784e-09	1.77334e-07	RPL11|RPL12|RPL15|RPL22|RPL24|RPL26|RPL27|RPL9|RPLP1|RPS25|RPS7
Acetylation	UniProt-Keyword	45	3271	99	18.9484	3.90306	1.37573	1	6.67465	2.07768e-09	2.41862e-07	BRK1|COMMD6|EEF1B2|EEF1G|EEF2|EIF3D|EIF3F|EIF3K|EIF3L|EIF4B|IMPDH2|METTL2B|MYC|RPL10A|RPL11|RPL12|RPL14|RPL24|RPL27|RPL28|RPL29|RPL31|RPL34|RPL35|RPL35A|RPL37|RPL6|RPL9|RPLP1|RPS12|RPS13|RPS19|RPS25|RPS27A|RPS29|RPS3|RPS5|RPS6|RPS7|RPS9|RPSA|RSL1D1|SLC25A6|UBXN1|VPS51
BHATI_G2M_ARREST_BY_2METHOXYESTRADIOL_DN	MSigDB_C2	10	122	99	0.706729	0.83526	8.19672	1	11.1262	2.15886e-09	2.50404e-07	CCNB1IP1|EEF2|RPL10A|RPL12|RPL26|RPL31|RPL34|RPS17|ZBED3|ZNF490
POMEROY_MEDULLOBLASTOMA_PROGNOSIS_DN	MSigDB_C2	7	39	99	0.225922	0.473406	17.9487	1	14.3092	2.33314e-09	2.69646e-07	RPL10A|RPL11|RPL29|RPL35A|RPS10|RPS19|RPS25
establishment of localization [GoID:GO:0051234; evidenceTypes:IBA|IC|IDA|IEA|IEP|IGI|IMP|IPI|ISS|NAS|TAS]	GeneOntology_BP	55	4667	99	27.0353	4.42037	1.17849	1	6.32633	2.77053e-09	3.19048e-07	AP4S1|BRK1|EEF2|IMPDH2|LDLRAD3|MYC|NMUR1|RPL10A|RPL11|RPL12|RPL14|RPL15|RPL18|RPL18A|RPL21|RPL22|RPL24|RPL26|RPL27|RPL28|RPL29|RPL31|RPL34|RPL35|RPL35A|RPL37|RPL39|RPL6|RPL9|RPLP0|RPLP1|RPS10|RPS12|RPS13|RPS14|RPS15A|RPS16|RPS17|RPS19|RPS25|RPS27|RPS27A|RPS28|RPS29|RPS3|RPS5|RPS6|RPS7|RPS9|RPSA|SLC25A6|TOMM7|UBA52|VPS51|ZBED3
organic substance biosynthetic process [GoID:GO:1901576; evidenceTypes:EXP|IBA|IC|IDA|IEA|IEP|IGI|IMP|IPI|ISS|NAS|TAS]	GeneOntology_BP	62	5731	99	33.1989	4.68395	1.08184	1	6.1489	2.83264e-09	3.25035e-07	COMMD6|EEF1B2|EEF1G|EEF2|EIF3D|EIF3F|EIF3G|EIF3K|EIF3L|EIF4B|GSTO2|IMPDH2|MYC|RPL10A|RPL10L|RPL11|RPL12|RPL14|RPL15|RPL18|RPL18A|RPL21|RPL22|RPL24|RPL26|RPL27|RPL28|RPL29|RPL31|RPL34|RPL35|RPL35A|RPL36A-HNRNPH2|RPL37|RPL39|RPL6|RPL9|RPLP0|RPLP1|RPS10|RPS12|RPS13|RPS14|RPS15A|RPS16|RPS17|RPS19|RPS25|RPS27|RPS27A|RPS28|RPS29|RPS3|RPS5|RPS6|RPS7|RPS9|RPSA|UBA52|ZBED3|ZNF197|ZNF490
Human Lymphoma_Tome05_1333genes (16081686-SuppTable4)	GeneSigDB	19	630	99	3.6495	1.86944	3.01587	1	8.21127	3.02629e-09	3.44793e-07	EEF1B2|EIF3K|FBL|IMPDH2|RPL11|RPL21|RPL22|RPL27|RPL37|RPLP0|RPLP1|RPS12|RPS16|RPS25|RPS29|RPS5|RPS6|RPS9|RPSA
DANG_MYC_TARGETS_UP	MSigDB_C2	10	130	99	0.753072	0.862008	7.69231	1	10.7272	4.01719e-09	4.56072e-07	EIF4B|RPL22|RPL26|RPL27|RPL9|RPS13|RPS16|RPS17|RPS19|RPS5
LI_AMPLIFIED_IN_LUNG_CANCER	MSigDB_C2	11	171	99	0.990579	0.987443	6.43275	1	10.1367	4.29156e-09	4.85506e-07	RPL10A|RPL27|RPL28|RPL31|RPL35|RPL37|RPS10|RPS16|RPS27|RPS5|RPS7
MORF_FBL	MSigDB_C4	10	131	99	0.758865	0.865292	7.63359	1	10.6798	4.32856e-09	4.87973e-07	EIF3G|EIF3K|EIF4B|FAU|FBL|IMPDH2|RPL10A|RPL14|RPL6|RSL1D1
biosynthetic process [GoID:GO:0009058; evidenceTypes:EXP|IBA|IC|IDA|IEA|IEP|IGI|IMP|IPI|ISS|NAS|TAS]	GeneOntology_BP	62	5798	99	33.587	4.69733	1.06933	1	6.04875	4.72824e-09	5.31166e-07	COMMD6|EEF1B2|EEF1G|EEF2|EIF3D|EIF3F|EIF3G|EIF3K|EIF3L|EIF4B|GSTO2|IMPDH2|MYC|RPL10A|RPL10L|RPL11|RPL12|RPL14|RPL15|RPL18|RPL18A|RPL21|RPL22|RPL24|RPL26|RPL27|RPL28|RPL29|RPL31|RPL34|RPL35|RPL35A|RPL36A-HNRNPH2|RPL37|RPL39|RPL6|RPL9|RPLP0|RPLP1|RPS10|RPS12|RPS13|RPS14|RPS15A|RPS16|RPS17|RPS19|RPS25|RPS27|RPS27A|RPS28|RPS29|RPS3|RPS5|RPS6|RPS7|RPS9|RPSA|UBA52|ZBED3|ZNF197|ZNF490
GSE2770_TGFB_AND_IL4_VS_IL12_TREATED_ACT_CD4_TCELL_2H_UP	MSigDB_C7	11	174	99	1.00796	0.995979	6.32184	1	10.0324	5.15257e-09	5.76818e-07	C6ORF48|EEF1B2|EIF3D|EIF3F|LRRC75A-AS1|RPL11|RPL12|RPL15|RPL29|RPL35A|RPS15A
GNF2_MBD4	MSigDB_C4	6	25	99	0.144822	0.379184	24	1	15.4415	5.25203e-09	5.85911e-07	FAU|RPL22|RPL34|RPL35A|RPS29|UBA52
Human Prostate_Best05_256genes (16203770-TableS1)	GeneSigDB	12	220	99	1.27443	1.1184	5.45455	1	9.59014	5.29893e-09	5.89098e-07	RPL34|RPL35A|RPLP1|RPS10|RPS14|RPS16|RPS29|RPS6|RPS9|SNORA64|SNORD35A|TOMM7
ENK_UV_RESPONSE_KERATINOCYTE_UP	MSigDB_C2	17	516	99	2.98912	1.69772	3.29457	1	8.25278	6.20689e-09	6.87659e-07	EIF3F|EIF3G|EIF3K|FAU|RPL10A|RPL12|RPL14|RPL18|RPL18A|RPL28|RPL29|RPL35|RPS10|RPS3|RPS5|RPS9|UBXN1
Human StemCell_Kocer08_87genes (18667080-TableS6)	GeneSigDB	8	70	99	0.4055	0.633659	11.4286	1	11.9852	6.68364e-09	7.37934e-07	EEF2|MYC|RPL35|RPS16|RPS19|RPS9|RSL1D1|SLC25A6
GSE16385_IL4_VS_ROSIGLITAZONE_STIM_MACROPHAGE_UP	MSigDB_C7	11	179	99	1.03692	1.01004	6.14525	1	9.86406	6.93501e-09	7.63065e-07	AP4S1|CCNB1IP1|EEF1B2|HLA-F-AS1|NDUFB8|RPL27|RPL31|RPLP1|RPS13|RPS14|RPS3
MIPS_EIF3_COMPLEX	MSigDB_C2	5	13	99	0.0753072	0.273529	38.4615	1	18.0042	7.30783e-09	8.01342e-07	EIF3D|EIF3F|EIF3G|EIF3K|EIF3L
GCM_PFN1	MSigDB_C4	7	46	99	0.266472	0.514033	15.2174	1	13.0994	7.85535e-09	8.58451e-07	RPL14|RPL21|RPL27|RPL29|RPS19|RPS5|RPS7
GSE4984_UNTREATED_VS_GALECTIN1_TREATED_DC_DN	MSigDB_C7	11	182	99	1.0543	1.01838	6.04396	1	9.76623	8.25182e-09	8.98721e-07	EIF3D|EIF3K|LRRC75A-AS1|RPL21|RPL9|RPLP0|RPS14|RPS3|RPS5|RPS6|RPSA
3D-structure	UniProt-Keyword	62	5873	99	34.0215	4.71189	1.05568	1	5.93786	8.29588e-09	9.00467e-07	BRK1|CDC26|EEF1B2|EEF1G|EEF2|EIF3F|EIF3G|EIF3K|EIF3L|EIF4B|FAU|FBL|GSTO2|IMPDH2|MYC|NDUFB8|RPL10A|RPL10L|RPL11|RPL12|RPL14|RPL15|RPL18|RPL18A|RPL21|RPL22|RPL24|RPL26|RPL27|RPL28|RPL29|RPL31|RPL34|RPL35|RPL35A|RPL37|RPL39|RPL6|RPL9|RPLP0|RPLP1|RPS10|RPS12|RPS13|RPS14|RPS15A|RPS16|RPS17|RPS19|RPS25|RPS27|RPS27A|RPS28|RPS29|RPS3|RPS5|RPS6|RPS7|RPS9|RPSA|UBA52|VPS51
nucleic acid metabolic process [GoID:GO:0090304; evidenceTypes:EXP|IBA|IC|IDA|IEA|IGI|IMP|IPI|ISS|NAS|TAS]	GeneOntology_BP	54	4685	99	27.1396	4.42568	1.15261	1	6.06923	1.06912e-08	1.15655e-06	CCNB1IP1|COMMD6|EIF4B|FBL|METTL2B|MYC|RPL10A|RPL11|RPL12|RPL14|RPL15|RPL18|RPL18A|RPL21|RPL22|RPL24|RPL26|RPL27|RPL28|RPL29|RPL31|RPL34|RPL35|RPL35A|RPL37|RPL39|RPL6|RPL9|RPLP0|RPLP1|RPS10|RPS12|RPS13|RPS14|RPS15A|RPS16|RPS17|RPS19|RPS25|RPS27|RPS27A|RPS28|RPS29|RPS3|RPS5|RPS6|RPS7|RPS9|RPSA|RSL1D1|UBA52|ZBED3|ZNF197|ZNF490
Monti (PMID:15550490)_OXYPHOS	PAPER	16	468	99	2.71106	1.61917	3.4188	1	8.20728	1.08596e-08	1.17083e-06	LRRC75A-AS1|RPL10A|RPL14|RPL15|RPL21|RPL27|RPL29|RPL31|RPLP0|RPS12|RPS15A|RPS17|RPS27|RPS6|SLC25A6|TOMM7
MODULE_150	MSigDB_C4	5	14	99	0.0811001	0.283847	35.7143	1	17.3294	1.13157e-08	1.21592e-06	EEF1B2|EEF1G|EEF2|RPLP0|RPLP1
Human Viral_Cairo08_88genes (19061838-TableS16)	GeneSigDB	8	76	99	0.440257	0.660141	10.5263	1	11.4517	1.29751e-08	1.38959e-06	EIF4B|RPL22|RPL27|RPL9|RPS13|RPS16|RPS19|RPS5
GSE24574_BCL6_HIGH_VS_LOW_TFH_CD4_TCELL_UP	MSigDB_C7	11	191	99	1.10644	1.04297	5.75916	1	9.48591	1.36456e-08	1.45655e-06	RPL11|RPL22|RPL29|RPL31|RPL34|RPL37|RPS12|RPS13|RPS14|RPS15A|UBXN1
GSE22886_NEUTROPHIL_VS_MONOCYTE_DN	MSigDB_C7	11	192	99	1.11223	1.04567	5.72917	1	9.45591	1.44063e-08	1.53265e-06	EIF3D|EIF3L|RPL11|RPL26|RPL37|RPL9|RPS13|RPS25|RPS27|RPS27A|RPS7
cellular component organization or biogenesis [GoID:GO:0071840; evidenceTypes:EXP|IBA|IC|IDA|IEA|IEP|IGI|IMP|IPI|ISS|NAS|TAS]	GeneOntology_BP	61	5798	99	33.587	4.69733	1.05209	1	5.83586	1.54106e-08	1.63409e-06	BRK1|CCNB1IP1|CDC26|CLDN6|EIF3D|EIF4B|FBL|IMPDH2|MYC|NDUFB8|NMUR1|RPL10A|RPL10L|RPL11|RPL12|RPL14|RPL15|RPL18|RPL18A|RPL21|RPL22|RPL24|RPL26|RPL27|RPL28|RPL29|RPL31|RPL34|RPL35|RPL35A|RPL37|RPL39|RPL6|RPL9|RPLP0|RPLP1|RPS10|RPS12|RPS13|RPS14|RPS15A|RPS16|RPS17|RPS19|RPS25|RPS27|RPS27A|RPS28|RPS29|RPS3|RPS5|RPS6|RPS7|RPS9|RPSA|RSL1D1|SLC25A6|TOMM7|UBA52|VPS51|ZBED3
GSE3982_NEUTROPHIL_VS_BCELL_DN	MSigDB_C7	11	194	99	1.12382	1.05104	5.6701	1	9.39658	1.60422e-08	1.69546e-06	EEF1G|EIF3F|MYC|NDUFB8|RPL10L|RPL31|RPL35A|RPL9|RPS16|RPS19|RPS27
Ubl conjugation	UniProt-Keyword	35	2255	99	13.0629	3.35771	1.55211	1	6.53334	1.64181e-08	1.7295e-06	CCNB1IP1|EEF1B2|EEF1G|EEF2|EIF4B|FBL|IMPDH2|MYC|RPL10A|RPL11|RPL12|RPL14|RPL15|RPL18|RPL18A|RPL24|RPL26|RPL28|RPL34|RPL35|RPL6|RPLP0|RPS10|RPS13|RPS14|RPS17|RPS27A|RPS3|RPS5|RPS6|RPS7|RPS9|RPSA|RSL1D1|UBA52
HOSHIDA_LIVER_CANCER_SUBCLASS_S2	MSigDB_C2	9	112	99	0.6488	0.800532	8.03571	1	10.4321	1.70439e-08	1.78955e-06	EIF4B|FBL|RPL24|RPL27|RPL31|RPS19|RPS25|RPS27|RPS5
DANG_BOUND_BY_MYC	MSigDB_C2	23	1045	99	6.05354	2.37714	2.20096	1	7.12893	2.1056e-08	2.20361e-06	AP4S1|EIF3K|EIF4B|MYC|RPL15|RPL18|RPL22|RPL26|RPL27|RPL31|RPL37|RPL9|RPS13|RPS16|RPS17|RPS19|RPS25|RPS27A|RPS29|RPS5|RPS6|UBA52|UBXN1
TAKAO_RESPONSE_TO_UVB_RADIATION_UP	MSigDB_C2	8	82	99	0.475015	0.685583	9.7561	1	10.976	2.38374e-08	2.48659e-06	RPL10A|RPL21|RPLP0|RPS25|RPS28|RPS5|RPS9|UBXN1
GSE26488_WT_VS_VP16_TRANSGENIC_HDAC7_KO_DOUBLE_POSITIVE_THYMOCYTE_DN	MSigDB_C7	10	157	99	0.909479	0.94655	6.36943	1	9.60385	2.48191e-08	2.58062e-06	EEF1B2|LDLRAD3|RPL12|RPL24|RPL37|RPL39|RPS13|RPS14|RPS5|RPS9
Human Prostate_Chandran05_101genes_Tumor _v_AdjNormal (15892885-tableS1c)	GeneSigDB	8	83	99	0.480807	0.689731	9.63855	1	10.9016	2.62552e-08	2.72114e-06	RPL27|RPL28|RPL29|RPLP0|RPS17|RPS28|RPS7|SNORA64
Alternative splicing	UniProt-Keyword	28	9528	99	55.1944	4.92772	0.293871	0	-5.51866	2.68062e-08	2.76931e-06	AP4S1|BRK1|COMMD6|EEF1G|EIF3D|EIF3K|EIF3L|EIF4B|GSTO2|LDLRAD3|METTL2B|MYC|NDUFB8|RPL11|RPL12|RPL15|RPL18|RPL28|RPL31|RPLP0|RPLP1|RPS29|RPS3|RSL1D1|SEC11A|UBXN1|VPS51|ZNF197
extracellular region part [GoID:GO:0044421; evidenceTypes:IBA|IC|IDA|IEA|IMP|ISS|NAS|TAS]	GeneOntology_CC	45	3548	99	20.5531	4.02402	1.26832	1	6.07525	2.8723e-08	2.95782e-06	BRK1|EEF1G|EEF2|EIF3K|FBL|FJX1|GSTO2|IMPDH2|RPL10A|RPL11|RPL12|RPL14|RPL15|RPL22|RPL24|RPL26|RPL27|RPL28|RPL31|RPL34|RPL35A|RPL39|RPL9|RPLP0|RPLP1|RPS10|RPS13|RPS14|RPS15A|RPS16|RPS17|RPS19|RPS25|RPS27A|RPS28|RPS29|RPS3|RPS5|RPS7|RPS9|RPSA|SEC11A|SLC25A6|TRHDE|UBA52
Human Colon_Bertucci04_245genes (14973550-SuppTable1)	GeneSigDB	11	206	99	1.19333	1.08267	5.33981	1	9.05782	2.98304e-08	3.06205e-06	EEF1B2|RPL29|RPL31|RPL37|RPL39|RPL6|RPS15A|RPS27|RPS7|RPSA|UBA52
Protein biosynthesis	UniProt-Keyword	9	121	99	0.700936	0.831855	7.43802	1	9.97658	3.35744e-08	3.43538e-06	EEF1B2|EEF1G|EEF2|EIF3D|EIF3F|EIF3G|EIF3K|EIF3L|EIF4B
eukaryotic translation initiation factor 3 complex [GoID:GO:0005852; evidenceTypes:IBA|IDA|IEA|TAS]	GeneOntology_CC	5	17	99	0.0984786	0.312756	29.4118	1	15.672	3.44972e-08	3.5186e-06	EIF3D|EIF3F|EIF3G|EIF3K|EIF3L
heterocyclic compound binding [GoID:GO:1901363; evidenceTypes:IBA|IC|IDA|IEA|IEP|IGI|IMP|IPI|ISS|NAS|TAS]	GeneOntology_MF	59	5599	99	32.4342	4.65651	1.05376	1	5.70508	3.57958e-08	3.63951e-06	EEF1B2|EEF1G|EEF2|EIF3D|EIF3F|EIF3G|EIF3K|EIF3L|EIF4B|FAU|FBL|IMPDH2|MYC|RPL10A|RPL10L|RPL11|RPL12|RPL14|RPL15|RPL18|RPL18A|RPL21|RPL22|RPL24|RPL26|RPL27|RPL28|RPL29|RPL31|RPL34|RPL35|RPL35A|RPL37|RPL39|RPL6|RPL9|RPLP0|RPS10|RPS12|RPS13|RPS14|RPS15A|RPS16|RPS17|RPS19|RPS25|RPS27|RPS27A|RPS28|RPS3|RPS5|RPS6|RPS7|RPS9|RPSA|RSL1D1|ZBED3|ZNF197|ZNF490
Human Leukemia_Li07_12genes_DNA_RNAProteinSynthesis (17313671-SuppTable1f)	GeneSigDB	4	7	99	0.04055	0.200751	57.1429	1	19.7232	3.65889e-08	3.7084e-06	RPL22|RPL27|RPS29|RPS5
BENPORATH_MYC_MAX_TARGETS	MSigDB_C2	19	741	99	4.29251	2.0206	2.5641	1	7.27876	4.13637e-08	4.17916e-06	AP4S1|EIF3K|RPL15|RPL18|RPL27|RPL31|RPL35|RPL37|RPL9|RPLP1|RPS13|RPS17|RPS19|RPS25|RPS27A|RPS29|RPS5|RPS6|UBXN1
HEDENFALK_BREAST_CANCER_BRACX_UP	MSigDB_C2	5	18	99	0.104272	0.321814	27.7778	1	15.2129	4.75465e-08	4.78878e-06	RPL15|RPL31|RPS13|RPS5|UBA52
extracellular space [GoID:GO:0005615; evidenceTypes:IBA|IC|IDA|IEA|IMP|ISS|NAS|TAS]	GeneOntology_CC	43	3347	99	19.3887	3.93727	1.28473	1	5.99687	5.03038e-08	5.05066e-06	BRK1|EEF1G|EEF2|EIF3K|FBL|FJX1|GSTO2|IMPDH2|RPL10A|RPL11|RPL12|RPL14|RPL15|RPL22|RPL24|RPL26|RPL27|RPL28|RPL31|RPL34|RPL35A|RPL39|RPLP0|RPLP1|RPS10|RPS13|RPS14|RPS15A|RPS16|RPS17|RPS19|RPS25|RPS27A|RPS28|RPS29|RPS3|RPS5|RPS7|RPS9|RPSA|SEC11A|TRHDE|UBA52
organic cyclic compound binding [GoID:GO:0097159; evidenceTypes:IBA|IC|IDA|IEA|IEP|IGI|IMP|IPI|ISS|NAS|TAS]	GeneOntology_MF	59	5670	99	32.8455	4.67145	1.04056	1	5.5988	5.94705e-08	5.95242e-06	EEF1B2|EEF1G|EEF2|EIF3D|EIF3F|EIF3G|EIF3K|EIF3L|EIF4B|FAU|FBL|IMPDH2|MYC|RPL10A|RPL10L|RPL11|RPL12|RPL14|RPL15|RPL18|RPL18A|RPL21|RPL22|RPL24|RPL26|RPL27|RPL28|RPL29|RPL31|RPL34|RPL35|RPL35A|RPL37|RPL39|RPL6|RPL9|RPLP0|RPS10|RPS12|RPS13|RPS14|RPS15A|RPS16|RPS17|RPS19|RPS25|RPS27|RPS27A|RPS28|RPS3|RPS5|RPS6|RPS7|RPS9|RPSA|RSL1D1|ZBED3|ZNF197|ZNF490
GSE14000_TRANSLATED_RNA_VS_MRNA_16H_LPS_DC_DN	MSigDB_C7	10	173	99	1.00217	0.993142	5.78035	1	9.05997	6.23983e-08	6.22607e-06	CDC26|COMMD6|RPL10L|RPL27|RPL31|RPL39|RPS12|RPS17|RPS9|UBA52
Human Breast_Hedenfalk03_22genes_up_subsetBRCAx (12610208-Figure1-1)	GeneSigDB	5	19	99	0.110064	0.330623	26.3158	1	14.7901	6.42319e-08	6.38918e-06	RPL15|RPL31|RPS13|RPS5|UBA52
Chiche(PMID: 24644022)-2014_M5.5	PAPER	11	226	99	1.30919	1.13334	4.86726	1	8.55065	7.70274e-08	7.63831e-06	COMMD6|EEF2|EIF3D|EIF3F|EIF3K|EIF3L|EIF4B|RPL15|RPS6|RSL1D1|SLC25A6
mRNA 5'-UTR binding [GoID:GO:0048027; evidenceTypes:IBA|IDA|IEA|IMP]	GeneOntology_MF	5	20	99	0.115857	0.339202	25	1	14.3989	8.52503e-08	8.42771e-06	RPL26|RPS13|RPS14|RPS7|RSL1D1
Human Leukemia_Montesinos-Rongen08_54genes (17989719-SuppTableS2b)	GeneSigDB	6	39	99	0.225922	0.473406	15.3846	1	12.1969	9.06304e-08	8.9321e-06	RPL29|RPLP1|RPS14|RPS17|RPS9|SNORA64
GSE34156_NOD2_LIGAND_VS_NOD2_AND_TLR1_TLR2_LIGAND_24H_TREATED_MONOCYTE_DN	MSigDB_C7	10	181	99	1.04851	1.01561	5.52486	1	8.81395	9.55319e-08	9.38637e-06	LRRC75A-AS1|RPL27|RPL28|RPL31|RPL35A|RPL39|RPS25|RPS29|RPSA|UBA52
nucleobase-containing compound metabolic process [GoID:GO:0006139; evidenceTypes:EXP|IBA|IC|IDA|IEA|IEP|IGI|IMP|IPI|ISS|NAS|TAS]	GeneOntology_BP	56	5288	99	30.6327	4.58617	1.059	1	5.53127	1.07324e-07	1.05128e-05	CCNB1IP1|COMMD6|EIF4B|FBL|IMPDH2|METTL2B|MYC|NDUFB8|RPL10A|RPL11|RPL12|RPL14|RPL15|RPL18|RPL18A|RPL21|RPL22|RPL24|RPL26|RPL27|RPL28|RPL29|RPL31|RPL34|RPL35|RPL35A|RPL37|RPL39|RPL6|RPL9|RPLP0|RPLP1|RPS10|RPS12|RPS13|RPS14|RPS15A|RPS16|RPS17|RPS19|RPS25|RPS27|RPS27A|RPS28|RPS29|RPS3|RPS5|RPS6|RPS7|RPS9|RPSA|RSL1D1|UBA52|ZBED3|ZNF197|ZNF490
GSE22886_NAIVE_BCELL_VS_DC_UP	MSigDB_C7	10	187	99	1.08327	1.03212	5.34759	1	8.63926	1.29709e-07	1.26669e-05	RPL21|RPL22|RPL28|RPL34|RPL35A|RPS15A|RPS17|RPS27|RPS27A|RPS7
GSE10239_NAIVE_VS_KLRG1HIGH_EFF_CD8_TCELL_UP	MSigDB_C7	10	188	99	1.08906	1.03484	5.31915	1	8.61091	1.36346e-07	1.32747e-05	EEF1B2|RPL11|RPL22|RPL24|RPL26|RPL31|RPL35|RPS14|RPS27|RPS7
GSE24634_NAIVE_CD4_TCELL_VS_DAY10_IL4_CONV_TREG_UP	MSigDB_C7	10	189	99	1.09485	1.03756	5.29101	1	8.58277	1.4328e-07	1.38658e-05	EEF1G|FAU|RPL11|RPL27|RPL35|RPL35A|RPS12|RPS14P3|RPS15A|RPS28
GSE29618_MONOCYTE_VS_MDC_DAY7_FLU_VACCINE_DN	MSigDB_C7	10	189	99	1.09485	1.03756	5.29101	1	8.58277	1.4328e-07	1.38658e-05	EIF3L|FAU|FBL|RPL35|RPL9|RPLP0|RPS10|RPS5|RPS6|RPSA
Mouse Liver_Lee04_49genes (15565109-Table2)	GeneSigDB	6	43	99	0.249093	0.497033	13.9535	1	11.5705	1.66216e-07	1.60371e-05	RPL10A|RPL26|RPL35|RPS19|RPS6|RPS7
GSE17721_CTRL_VS_PAM3CSK4_24H_BMDC_UP	MSigDB_C7	10	193	99	1.11802	1.04836	5.18135	1	8.47227	1.74217e-07	1.67088e-05	EEF1B2|FAU|RPL12|RPL14|RPL28|RPL34|RPL35|RPL6|RPS15A|RPS3
GSE22886_NAIVE_CD4_TCELL_VS_48H_ACT_TH2_UP	MSigDB_C7	10	193	99	1.11802	1.04836	5.18135	1	8.47227	1.74217e-07	1.67088e-05	EEF2|EIF3D|FAU|MYC|RPL10A|RPL21|RPL29|RPS28|RPS6|RPS9
GSE13411_PLASMA_CELL_VS_MEMORY_BCELL_DN	MSigDB_C7	10	194	99	1.12382	1.05104	5.15464	1	8.44514	1.82814e-07	1.74292e-05	C6ORF48|EIF3K|EIF4B|RPL31|RPL34|RPS10|RPS12|RPS14P3|RPS27|UBXN1
GSE22886_IGM_MEMORY_BCELL_VS_BM_PLASMA_CELL_UP	MSigDB_C7	10	194	99	1.12382	1.05104	5.15464	1	8.44514	1.82814e-07	1.74292e-05	RPL11|RPL12|RPL26|RPL27|RPL31|RPL39|RPS28|RPS29|RPS7|RPSA
Initiation factor	UniProt-Keyword	6	44	99	0.254886	0.502764	13.6364	1	11.4271	1.91564e-07	1.82094e-05	EIF3D|EIF3F|EIF3G|EIF3K|EIF3L|EIF4B
Human Breast_Walker10_3588genes (20174566-TableS1)	GeneSigDB	39	2995	99	17.3496	3.77188	1.30217	1	5.73995	2.21053e-07	2.09505e-05	BRK1|C6ORF48|EEF2|EIF3F|EIF3G|EIF3K|EIF3L|FBL|FJX1|IMPDH2|METTL2B|NDUFB8|RPL10A|RPL12|RPL15|RPL18|RPL18A|RPL21|RPL22|RPL26|RPL27|RPL28|RPL29|RPL31|RPL37|RPL6|RPL9|RPLP1|RPS15A|RPS17|RPS19|RPS27|RPS27A|RPS3|RPS9|RPSA|SEC11A|SLC25A6|ZBED3
Rat Breast_Giusti09_300genes (19643001-Additional-File2)	GeneSigDB	9	151	99	0.874722	0.928451	5.96026	1	8.75143	2.27296e-07	2.14788e-05	RPL11|RPL18|RPL35|RPLP0|RPS16|RPS27|RPS6|SNORA64|UBA52
Human Prostate_ChoVega05_44genes (15529182-Table2)	GeneSigDB	5	24	99	0.139029	0.371534	20.8333	1	13.0835	2.29461e-07	2.16198e-05	RPL21|RPL34|RPL37|RPS25|RPS29
ABE_INNER_EAR	MSigDB_C2	6	46	99	0.266472	0.514033	13.0435	1	11.154	2.51829e-07	2.36579e-05	RPL21|RPL28|RPL35|RPS5|UBA52|UBXN1
ribosomal large subunit assembly [GoID:GO:0000027; evidenceTypes:IBA|IEA|IMP]	GeneOntology_BP	5	25	99	0.144822	0.379184	20	1	12.8043	2.85514e-07	2.66665e-05	RPL10L|RPL11|RPL12|RPL24|RPL6
Human Leukemia_Takagaki04_30genes_DownRegulated (15632314-Table1b)	GeneSigDB	5	25	99	0.144822	0.379184	20	1	12.8043	2.85514e-07	2.66665e-05	RPL21|RPL29|RPLP0|RPS3|RPS6
translation initiation factor activity [GoID:GO:0003743; evidenceTypes:IBA|IC|IDA|IEA|IMP|NAS|TAS]	GeneOntology_MF	6	47	99	0.272264	0.519575	12.766	1	11.0239	2.87338e-07	2.67591e-05	EIF3D|EIF3F|EIF3G|EIF3K|EIF3L|EIF4B
MODULE_159	MSigDB_C4	7	77	99	0.44605	0.66445	9.09091	1	9.86372	3.04921e-07	2.83145e-05	EEF1B2|EEF1G|EEF2|EIF3D|EIF3F|EIF3G|EIF4B
heterocycle metabolic process [GoID:GO:0046483; evidenceTypes:EXP|IBA|IC|IDA|IEA|IEP|IGI|IMP|IPI|ISS|NAS|TAS]	GeneOntology_BP	56	5444	99	31.5363	4.62247	1.02866	1	5.29234	3.17426e-07	2.93907e-05	CCNB1IP1|COMMD6|EIF4B|FBL|IMPDH2|METTL2B|MYC|NDUFB8|RPL10A|RPL11|RPL12|RPL14|RPL15|RPL18|RPL18A|RPL21|RPL22|RPL24|RPL26|RPL27|RPL28|RPL29|RPL31|RPL34|RPL35|RPL35A|RPL37|RPL39|RPL6|RPL9|RPLP0|RPLP1|RPS10|RPS12|RPS13|RPS14|RPS15A|RPS16|RPS17|RPS19|RPS25|RPS27|RPS27A|RPS28|RPS29|RPS3|RPS5|RPS6|RPS7|RPS9|RPSA|RSL1D1|UBA52|ZBED3|ZNF197|ZNF490
regulation of macromolecule metabolic process [GoID:GO:0060255; evidenceTypes:IBA|IC|IDA|IEA|IEP|IGI|IMP|IPI|ISS|NAS|TAS]	GeneOntology_BP	56	5474	99	31.7101	4.62922	1.02302	1	5.24708	3.88619e-07	3.57763e-05	CDC26|COMMD6|EEF2|EIF3D|EIF3K|EIF4B|LDLRAD3|MYC|RPL10A|RPL11|RPL12|RPL14|RPL15|RPL18|RPL18A|RPL21|RPL22|RPL24|RPL26|RPL27|RPL28|RPL29|RPL31|RPL34|RPL35|RPL35A|RPL37|RPL39|RPL6|RPL9|RPLP0|RPLP1|RPS10|RPS12|RPS13|RPS14|RPS15A|RPS16|RPS17|RPS19|RPS25|RPS27|RPS27A|RPS28|RPS29|RPS3|RPS5|RPS6|RPS7|RPS9|RPSA|UBA52|UBXN1|ZBED3|ZNF197|ZNF490
cellular aromatic compound metabolic process [GoID:GO:0006725; evidenceTypes:EXP|IBA|IC|IDA|IEA|IEP|IGI|IMP|IPI|ISS|NAS|TAS]	GeneOntology_BP	56	5480	99	31.7449	4.63056	1.0219	1	5.23806	4.04574e-07	3.71388e-05	CCNB1IP1|COMMD6|EIF4B|FBL|IMPDH2|METTL2B|MYC|NDUFB8|RPL10A|RPL11|RPL12|RPL14|RPL15|RPL18|RPL18A|RPL21|RPL22|RPL24|RPL26|RPL27|RPL28|RPL29|RPL31|RPL34|RPL35|RPL35A|RPL37|RPL39|RPL6|RPL9|RPLP0|RPLP1|RPS10|RPS12|RPS13|RPS14|RPS15A|RPS16|RPS17|RPS19|RPS25|RPS27|RPS27A|RPS28|RPS29|RPS3|RPS5|RPS6|RPS7|RPS9|RPSA|RSL1D1|UBA52|ZBED3|ZNF197|ZNF490
cellular macromolecular complex assembly [GoID:GO:0034622; evidenceTypes:IBA|IC|IDA|IEA|IGI|IMP|ISS|NAS|TAS]	GeneOntology_BP	20	949	99	5.49743	2.27209	2.10748	1	6.38293	4.17096e-07	3.81792e-05	BRK1|EIF3D|EIF4B|NDUFB8|RPL10L|RPL11|RPL12|RPL24|RPL6|RPS10|RPS14|RPS17|RPS19|RPS27|RPS27A|RPS28|RPS3|RPS5|RPSA|UBA52
cell junction [GoID:GO:0030054; evidenceTypes:IBA|IC|IDA|IEA|IMP|ISS|NAS|TAS]	GeneOntology_CC	22	1137	99	6.58648	2.47245	1.93492	1	6.2341	4.27235e-07	3.88856e-05	CLDN6|RPL10A|RPL12|RPL18|RPL22|RPL27|RPL31|RPL6|RPL9|RPLP0|RPLP1|RPS10|RPS13|RPS14|RPS16|RPS17|RPS19|RPS29|RPS3|RPS5|RPS7|RPS9
GSE13485_DAY3_VS_DAY7_YF17D_VACCINE_PBMC_UP	MSigDB_C7	9	165	99	0.955822	0.970137	5.45455	1	8.2918	4.82347e-07	4.37778e-05	EIF3F|EIF3L|RPL6|RPL9|RPS16|RPS25|RPS28|RSL1D1|SLC25A6
negative regulation of biological process [GoID:GO:0048519; evidenceTypes:IBA|IC|IDA|IEA|IEP|IGI|IMP|IPI|ISS|NAS|TAS]	GeneOntology_BP	50	4614	99	26.7283	4.40457	1.08366	1	5.28355	5.29692e-07	4.79394e-05	CDC26|COMMD6|EIF4B|MYC|RPL10A|RPL11|RPL12|RPL14|RPL15|RPL18|RPL18A|RPL21|RPL22|RPL24|RPL26|RPL27|RPL28|RPL29|RPL31|RPL34|RPL35|RPL35A|RPL37|RPL39|RPL6|RPL9|RPLP0|RPLP1|RPS10|RPS12|RPS13|RPS14|RPS15A|RPS16|RPS17|RPS19|RPS25|RPS27|RPS27A|RPS28|RPS29|RPS3|RPS5|RPS6|RPS7|RPS9|RPSA|UBA52|UBXN1|ZBED3
nucleolus [GoID:GO:0005730; evidenceTypes:IBA|IDA|IEA|IMP|ISS|NAS|TAS]	GeneOntology_CC	19	874	99	5.06296	2.18552	2.17391	1	6.377	5.34251e-07	4.82162e-05	EIF3L|FBL|MYC|RPL11|RPL18|RPL26|RPL35|RPS10|RPS13|RPS14|RPS19|RPS25|RPS27A|RPS3|RPS6|RPS7|RPS9|RSL1D1|VPS51
Mouse Lymphoma_Wu08_1114genes (18535662-TableS1b)	GeneSigDB	14	482	99	2.79216	1.64251	2.90456	1	6.82359	7.07992e-07	6.37173e-05	CDC26|EEF1G|EIF3F|EIF3G|EIF3K|FBL|IMPDH2|RPL10A|RPL11|RPL22|RPL35A|RPL6|RPS25|TOMM7
DAIRKEE_TERT_TARGETS_UP	MSigDB_C2	12	345	99	1.99854	1.39534	3.47826	1	7.16778	7.24514e-07	6.49492e-05	EIF3G|MYC|RPL10A|RPL15|RPL29|RPL35|RPS10|RPS14|RPS16|RPS5|SEC11A|UBXN1
viral translation [GoID:GO:0019081; evidenceTypes:IDA|IMP|ISS]	GeneOntology_BP	4	13	99	0.0753072	0.273529	30.7692	1	14.3483	7.27745e-07	6.49492e-05	EIF3D|EIF3F|EIF3G|EIF3L
Human Lung_Ye01_14genes (11678601-Table5)	GeneSigDB	4	13	99	0.0753072	0.273529	30.7692	1	14.3483	7.27745e-07	6.49492e-05	RPL21|RPL34|RPS17|RPS27A
Mouse Viral_Buonomo11_5307genes (21205295-TableS1)	GeneSigDB	2	3070	99	17.7841	3.80864	0.0651466	0	-4.14428	7.44988e-07	6.6304e-05	FJX1|RPSA
GSE11864_UNTREATED_VS_CSF1_IN_MAC_UP	MSigDB_C7	9	177	99	1.02534	1.00444	5.08475	1	7.93942	8.70223e-07	7.72359e-05	C6ORF48|EEF2|RPL12|RPL22|RPL35|RPS28|RPS3|RPS6|RPS9
DIRMEIER_LMP1_RESPONSE_LATE_DN	MSigDB_C2	5	31	99	0.179579	0.422167	16.129	1	11.4183	8.88294e-07	7.86226e-05	FAU|RPL29|RPLP0|RPS19|RPS5
GSE5099_DAY3_VS_DAY7_MCSF_TREATED_MACROPHAGE_UP	MSigDB_C7	9	178	99	1.03113	1.00724	5.05618	1	7.91157	9.12219e-07	8.05184e-05	EEF1G|EIF3F|RPL14|RPL15|RPL31|RPS14|RPS14P3|RPS15A|RPS3
Human Breast_Hall06_276genes_HRT (16813654-SuppFile2)	GeneSigDB	10	232	99	1.34394	1.14808	4.31034	1	7.53957	9.49194e-07	8.35525e-05	EIF3L|RPL18|RPL22|RPL37|RPS17|RPS25|RPS27A|RPS29|RPS9|SNORD58A
mRNA binding [GoID:GO:0003729; evidenceTypes:IBA|IDA|IEA|IMP|IPI|ISS|NAS|TAS]	GeneOntology_MF	9	179	99	1.03692	1.01004	5.02793	1	7.88394	9.55957e-07	8.39179e-05	EIF3D|RPL26|RPL35|RPS13|RPS14|RPS3|RPS5|RPS7|RSL1D1
localization [GoID:GO:0051179; evidenceTypes:IBA|IC|IDA|IEA|IEP|IGI|IMP|IPI|ISM|ISS|NAS|TAS]	GeneOntology_BP	57	5769	99	33.419	4.69158	0.98804	1	5.02623	9.59148e-07	8.39686e-05	AP4S1|BRK1|EEF2|FBL|IMPDH2|LDLRAD3|MYC|NMUR1|RPL10A|RPL11|RPL12|RPL14|RPL15|RPL18|RPL18A|RPL21|RPL22|RPL24|RPL26|RPL27|RPL28|RPL29|RPL31|RPL34|RPL35|RPL35A|RPL37|RPL39|RPL6|RPL9|RPLP0|RPLP1|RPS10|RPS12|RPS13|RPS14|RPS15A|RPS16|RPS17|RPS19|RPS25|RPS27|RPS27A|RPS28|RPS29|RPS3|RPS5|RPS6|RPS7|RPS9|RPSA|RSL1D1|SLC25A6|TOMM7|UBA52|VPS51|ZBED3
PUJANA_ATM_PCC_NETWORK	MSigDB_C2	24	1395	99	8.08104	2.7164	1.72043	1	5.8603	9.62315e-07	8.40169e-05	EEF1B2|EIF3F|EIF4B|FBL|MYC|RPL10A|RPL11|RPL14|RPL21|RPL22|RPL27|RPL31|RPL34|RPL37|RPL6|RPS12|RPS15A|RPS19|RPS25|RPS27|RPS27A|RPS6|RPS7|RSL1D1
GSE25088_WT_VS_STAT6_KO_MACROPHAGE_ROSIGLITAZONE_STIM_UP	MSigDB_C7	9	182	99	1.0543	1.01838	4.94505	1	7.80232	1.09824e-06	9.5624e-05	CCNB1IP1|EEF1G|EEF2|HLA-F-AS1|NDUFB8|RPL21|RPL34|RPS3|UBXN1
HOLLEMAN_VINCRISTINE_RESISTANCE_ALL_DN	MSigDB_C2	4	15	99	0.0868929	0.293801	26.6667	1	13.3189	1.37702e-06	0.000118612	RPL12|RPL31|RPS12|RPS15A
GSE25123_WT_VS_PPARG_KO_MACROPHAGE_DN	MSigDB_C7	9	187	99	1.08327	1.03212	4.81283	1	7.67038	1.37618e-06	0.000118612	EEF1B2|RPL10A|RPL12|RPL24|RPL35A|RPL37|RPS14P3|RPS16|RPS27A
GSE45365_HEALTHY_VS_MCMV_INFECTION_CD8A_DC_IFNAR_KO_UP	MSigDB_C7	9	188	99	1.08906	1.03484	4.78723	1	7.64458	1.43851e-06	0.000123578	C6ORF48|EIF3L|IMPDH2|RPL11|RPL37|RPL9|RPSA|SLC25A6|ZNF197
Membrane	UniProt-Keyword	13	5867	99	33.9867	4.71074	0.221578	0	-4.45508	1.46039e-06	0.000125122	AP4S1|CLDN6|LDLRAD3|NDUFB8|NMUR1|RPL15|RPS3|RPSA|SEC11A|SLC25A6|TOMM7|TRHDE|ZBED3
organic cyclic compound metabolic process [GoID:GO:1901360; evidenceTypes:EXP|IBA|IC|IDA|IEA|IEP|IGI|IMP|IPI|ISS|NAS|TAS]	GeneOntology_BP	56	5680	99	32.9035	4.67352	0.985915	1	4.94201	1.48078e-06	0.000126532	CCNB1IP1|COMMD6|EIF4B|FBL|IMPDH2|METTL2B|MYC|NDUFB8|RPL10A|RPL11|RPL12|RPL14|RPL15|RPL18|RPL18A|RPL21|RPL22|RPL24|RPL26|RPL27|RPL28|RPL29|RPL31|RPL34|RPL35|RPL35A|RPL37|RPL39|RPL6|RPL9|RPLP0|RPLP1|RPS10|RPS12|RPS13|RPS14|RPS15A|RPS16|RPS17|RPS19|RPS25|RPS27|RPS27A|RPS28|RPS29|RPS3|RPS5|RPS6|RPS7|RPS9|RPSA|RSL1D1|UBA52|ZBED3|ZNF197|ZNF490
GSE22886_NAIVE_CD4_TCELL_VS_DC_UP	MSigDB_C7	9	192	99	1.11223	1.04567	4.6875	1	7.54326	1.7129e-06	0.000145978	C6ORF48|EEF1G|EEF2|EIF3F|HLA-F-AS1|RPL27|RPL35A|RPS25|RPS3
DAZARD_UV_RESPONSE_CLUSTER_G1	MSigDB_C2	6	64	99	0.370743	0.606	9.375	1	9.2892	1.85333e-06	0.000157528	RPL31|RPL34|RPL37|RPS17|RPS27|RPS29
viral translational termination-reinitiation [GoID:GO:0075525; evidenceTypes:IDA]	GeneOntology_BP	3	5	99	0.0289643	0.169676	60	1	17.5101	1.86989e-06	0.000158516	EIF3D|EIF3G|EIF3L
Complete proteome	UniProt-Keyword	82	16319	99	94.5337	2.05921	0.502482	0	-6.08666	1.90706e-06	0.000160819	AP4S1|BRK1|C6ORF48|CCNB1IP1|CDC26|CLDN6|COMMD6|EEF1B2|EEF1G|EEF2|EIF3D|EIF3F|EIF3G|EIF3K|EIF3L|EIF4B|FAU|FBL|FJX1|GSTO2|IMPDH2|LDLRAD3|LRRC75A-AS1|METTL2B|MYC|NDUFB8|NMUR1|RPL10A|RPL10L|RPL11|RPL12|RPL14|RPL15|RPL18|RPL18A|RPL21|RPL22|RPL24|RPL26|RPL27|RPL28|RPL29|RPL31|RPL34|RPL35|RPL35A|RPL37|RPL39|RPL6|RPL9|RPLP0|RPLP1|RPS10|RPS12|RPS13|RPS14|RPS15A|RPS16|RPS17|RPS19|RPS25|RPS27|RPS27A|RPS28|R…
Reference proteome	UniProt-Keyword	82	16319	99	94.5337	2.05921	0.502482	0	-6.08666	1.90706e-06	0.000160819	AP4S1|BRK1|C6ORF48|CCNB1IP1|CDC26|CLDN6|COMMD6|EEF1B2|EEF1G|EEF2|EIF3D|EIF3F|EIF3G|EIF3K|EIF3L|EIF4B|FAU|FBL|FJX1|GSTO2|IMPDH2|LDLRAD3|LRRC75A-AS1|METTL2B|MYC|NDUFB8|NMUR1|RPL10A|RPL10L|RPL11|RPL12|RPL14|RPL15|RPL18|RPL18A|RPL21|RPL22|RPL24|RPL26|RPL27|RPL28|RPL29|RPL31|RPL34|RPL35|RPL35A|RPL37|RPL39|RPL6|RPL9|RPLP0|RPLP1|RPS10|RPS12|RPS13|RPS14|RPS15A|RPS16|RPS17|RPS19|RPS25|RPS27|RPS27A|RPS28|R…
BILANGES_RAPAMYCIN_SENSITIVE_VIA_TSC1_AND_TSC2	MSigDB_C2	6	65	99	0.376536	0.610699	9.23077	1	9.20825	2.0323e-06	0.000170485	EIF3K|IMPDH2|RPL10A|RPL31|RPL35A|RPS28
ZHANG_RESPONSE_TO_CANTHARIDIN_DN	MSigDB_C2	6	65	99	0.376536	0.610699	9.23077	1	9.20825	2.0323e-06	0.000170485	MYC|RPL15|RPL29|RPS14|RPSA|SLC25A6
Human Ovarian_Okamoto05_44genes (16115948-Table2)	GeneSigDB	5	37	99	0.214336	0.461135	13.5135	1	10.378	2.21704e-06	0.000185498	EIF3D|RPL10A|RPL31|RPS27|RPS6
GNF2_RBBP6	MSigDB_C4	6	66	99	0.382329	0.61536	9.09091	1	9.12908	2.22513e-06	0.000185692	EIF3D|EIF4B|FBL|RPL22|RPL35A|RPS7
extracellular region [GoID:GO:0005576; evidenceTypes:IBA|IC|IDA|IEA|IMP|ISS|NAS|TAS]	GeneOntology_CC	45	4097	99	23.7334	4.23559	1.09836	1	5.02094	2.25251e-06	0.000187489	BRK1|EEF1G|EEF2|EIF3K|FBL|FJX1|GSTO2|IMPDH2|RPL10A|RPL11|RPL12|RPL14|RPL15|RPL22|RPL24|RPL26|RPL27|RPL28|RPL31|RPL34|RPL35A|RPL39|RPL9|RPLP0|RPLP1|RPS10|RPS13|RPS14|RPS15A|RPS16|RPS17|RPS19|RPS25|RPS27A|RPS28|RPS29|RPS3|RPS5|RPS7|RPS9|RPSA|SEC11A|SLC25A6|TRHDE|UBA52
GSE3920_IFNB_VS_IFNG_TREATED_ENDOTHELIAL_CELL_UP	MSigDB_C7	8	148	99	0.857343	0.919263	5.40541	1	7.76998	2.30346e-06	0.000191235	EEF1B2|RPL12|RPL24|RPL31|RPL37|RPS12|RPS15A|RPS19
GNF2_HDAC1	MSigDB_C4	7	105	99	0.60825	0.775272	6.66667	1	8.24453	2.52919e-06	0.000209434	EIF3D|EIF4B|FBL|RPL22|RPL34|RPS3|RPS7
BILANGES_RAPAMYCIN_SENSITIVE_GENES	MSigDB_C2	5	38	99	0.220129	0.467311	13.1579	1	10.2285	2.54128e-06	0.000209894	RPL11|RPL22|RPL27|RPL34|RPL35
ion binding [GoID:GO:0043167; evidenceTypes:IBA|IC|IDA|IEA|IGI|IMP|ISS|NAS|TAS]	GeneOntology_MF	13	5764	99	33.3901	4.69058	0.225538	0	-4.34702	2.57756e-06	0.000212345	CCNB1IP1|EEF2|IMPDH2|RPL22|RPL29|RPL37|RPS27|RPS27A|RPS29|TRHDE|ZBED3|ZNF197|ZNF490
regulation of metabolic process [GoID:GO:0019222; evidenceTypes:IBA|IC|IDA|IEA|IEP|IGI|IMP|IPI|ISS|NAS|TAS]	GeneOntology_BP	57	5948	99	34.4559	4.726	0.958305	1	4.77022	2.89807e-06	0.000238138	CDC26|COMMD6|EEF2|EIF3D|EIF3K|EIF4B|LDLRAD3|MYC|RPL10A|RPL11|RPL12|RPL14|RPL15|RPL18|RPL18A|RPL21|RPL22|RPL24|RPL26|RPL27|RPL28|RPL29|RPL31|RPL34|RPL35|RPL35A|RPL37|RPL39|RPL6|RPL9|RPLP0|RPLP1|RPS10|RPS12|RPS13|RPS14|RPS15A|RPS16|RPS17|RPS19|RPS25|RPS27|RPS27A|RPS28|RPS29|RPS3|RPS5|RPS6|RPS7|RPS9|RPSA|TOMM7|UBA52|UBXN1|ZBED3|ZNF197|ZNF490
HOLLEMAN_ASPARAGINASE_RESISTANCE_ALL_UP	MSigDB_C2	4	18	99	0.104272	0.321814	22.2222	1	12.1055	3.04599e-06	0.000247759	EIF3K|RPL11|RPL6|RPS3
NRF2_01	MSigDB_C3	10	264	99	1.52932	1.22354	3.78788	1	6.92308	3.03985e-06	0.000247759	EIF3D|RPL27|RPL29|RPL34|RPL37|RPL6|RPS10|RPS5|SEC11A|UBXN1
MODULE_81	MSigDB_C4	4	18	99	0.104272	0.321814	22.2222	1	12.1055	3.04599e-06	0.000247759	EIF3D|EIF3F|EIF3G|EIF4B
Human Breast_Aar_e10_48genes (20078854-TableS6a)	GeneSigDB	4	18	99	0.104272	0.321814	22.2222	1	12.1055	3.04599e-06	0.000247759	RPL6|RPS25|TOMM7|UBA52
RODWELL_AGING_KIDNEY_UP	MSigDB_C2	13	470	99	2.72264	1.62252	2.76596	1	6.33418	3.13372e-06	0.00025425	FAU|LDLRAD3|RPL12|RPL18|RPL18A|RPL27|RPL28|RPL35|RPL35A|RPS10|RPS19|RPS25|UBXN1
Signal	UniProt-Keyword	2	2816	99	16.3127	3.68058	0.0710227	0	-3.88871	3.63482e-06	0.000294164	FJX1|LDLRAD3
NUTT_GBM_VS_AO_GLIOMA_DN	MSigDB_C2	5	41	99	0.237507	0.485365	12.1951	1	9.8122	3.74232e-06	0.000302103	EIF3F|RPL24|RPL9|RPS13|RPS6
GSE17974_IL4_AND_ANTI_IL12_VS_UNTREATED_0.5H_ACT_CD4_TCELL_UP	MSigDB_C7	8	158	99	0.915272	0.949531	5.06329	1	7.46129	3.75266e-06	0.000302179	EEF2|EIF3F|EIF3G|EIF3L|RPL10L|RPL6|RPS7|SLC25A6
LOPEZ_MBD_TARGETS	MSigDB_C2	18	919	99	5.32364	2.23796	1.95865	1	5.66424	4.85177e-06	0.000389706	COMMD6|EEF2|EIF3K|EIF4B|MYC|RPL10A|RPL11|RPL18|RPL24|RPL31|RPL35A|RPL37|RPLP0|RPS14|RPS19|RPS7|TOMM7|UBA52
Human StemCell_Yang08_53genes (18395814-Table1a)	GeneSigDB	5	44	99	0.254886	0.502764	11.3636	1	9.43805	5.34925e-06	0.000428593	RPL27|RPL39|RPS9|RPSA|UBA52
cellular macromolecule metabolic process [GoID:GO:0044260; evidenceTypes:EXP|IBA|IC|IDA|IEA|IEP|IGI|IMP|IPI|ISS|NAS|TAS]	GeneOntology_BP	67	7752	99	44.9063	4.93924	0.864293	1	4.4731	5.86053e-06	0.00046839	CCNB1IP1|CDC26|COMMD6|EEF1B2|EEF1G|EEF2|EIF3D|EIF3F|EIF3G|EIF3K|EIF3L|EIF4B|FBL|METTL2B|MYC|RPL10A|RPL10L|RPL11|RPL12|RPL14|RPL15|RPL18|RPL18A|RPL21|RPL22|RPL24|RPL26|RPL27|RPL28|RPL29|RPL31|RPL34|RPL35|RPL35A|RPL36A-HNRNPH2|RPL37|RPL39|RPL6|RPL9|RPLP0|RPLP1|RPS10|RPS12|RPS13|RPS14|RPS15A|RPS16|RPS17|RPS19|RPS25|RPS27|RPS27A|RPS28|RPS29|RPS3|RPS5|RPS6|RPS7|RPS9|RPSA|RSL1D1|SEC11A|UBA52|UBXN1|ZBED…
vesicle [GoID:GO:0031982; evidenceTypes:IBA|IC|IDA|IEA|IMP|ISS|NAS|TAS]	GeneOntology_CC	43	3967	99	22.9803	4.18865	1.08394	1	4.77951	6.54083e-06	0.00051889	AP4S1|BRK1|EEF1G|EEF2|EIF3K|FBL|GSTO2|IMPDH2|RPL10A|RPL11|RPL12|RPL14|RPL15|RPL22|RPL24|RPL26|RPL27|RPL28|RPL31|RPL34|RPL35A|RPLP0|RPLP1|RPS10|RPS13|RPS14|RPS15A|RPS16|RPS17|RPS19|RPS25|RPS27A|RPS28|RPS29|RPS3|RPS5|RPS7|RPS9|RPSA|SEC11A|TRHDE|UBA52|VPS51
Glycoprotein	UniProt-Keyword	5	3629	99	21.0223	4.0575	0.137779	0	-3.94881	6.53414e-06	0.00051889	FJX1|LDLRAD3|MYC|NMUR1|TRHDE
Human Colon_Ben-Dor00_93genes (11108479-SuppTable1)	GeneSigDB	6	81	99	0.469222	0.68141	7.40741	1	8.11667	7.41127e-06	0.000586495	EEF1B2|FBL|IMPDH2|RPS19|RPS3|RPSA
Mouse Lung_Rangasamy09_1540genes (19286929-SuppTable2q)	GeneSigDB	18	950	99	5.50322	2.27321	1.89474	1	5.49741	7.66864e-06	0.00060537	CCNB1IP1|RPL22|RPL26|RPL34|RPL35A|RPL37|RPL9|RPLP1|RPS13|RPS14|RPS16|RPS17|RPS25|RPS28|RPS29|RPS3|RPS7|TOMM7
PURBEY_TARGETS_OF_CTBP1_AND_SATB1_UP	MSigDB_C2	6	82	99	0.475015	0.685583	7.31707	1	8.05881	7.9592e-06	0.000626768	EEF2|RPL34|RPLP0|RPS10|RPS6|RPSA
GSE34156_NOD2_LIGAND_VS_TLR1_TLR2_LIGAND_24H_TREATED_MONOCYTE_DN	MSigDB_C7	8	176	99	1.01954	1.00163	4.54545	1	6.96912	8.32267e-06	0.000652193	FBL|RPL11|RPL27|RPL39|RPS10|RPS29|RPS3|RPSA
GSE9960_HEALTHY_VS_GRAM_POS_SEPSIS_PBMC_UP	MSigDB_C7	8	176	99	1.01954	1.00163	4.54545	1	6.96912	8.32267e-06	0.000652193	BRK1|IMPDH2|LRRC75A-AS1|RPL15|RPL26|RPS16|RPS25|RPS6
HILLION_HMGA1_TARGETS	MSigDB_C2	6	83	99	0.480807	0.689731	7.22892	1	8.00195	8.53952e-06	0.000667558	EEF2|RPL11|RPL21|RPS12|RPS17|RPS19
polysome [GoID:GO:0005844; evidenceTypes:IBA|IDA|IEA|IMP|ISS|TAS]	GeneOntology_CC	5	49	99	0.28385	0.530484	10.2041	1	8.89028	9.17994e-06	0.000715879	EEF2|EIF4B|RPL10L|RPS3|RPS6
DAZARD_RESPONSE_TO_UV_NHEK_UP	MSigDB_C2	9	236	99	1.36712	1.1578	3.81356	1	6.59257	9.2255e-06	0.00071769	EIF3G|LRRC75A-AS1|RPL31|RPL34|RPL37|RPS17|RPS27|RPS29|RPSA
GSE25088_WT_VS_STAT6_KO_MACROPHAGE_UP	MSigDB_C7	8	179	99	1.03692	1.01004	4.46927	1	6.89388	9.41902e-06	0.000730975	C6ORF48|RPL10A|RPLP0|RPS10|RPS12|RPS13|SEC11A|UBXN1
small ribosomal subunit rRNA binding [GoID:GO:0070181; evidenceTypes:IBA|IDA|IEA]	GeneOntology_MF	3	8	99	0.0463429	0.214606	37.5	1	13.7632	1.03397e-05	0.000800489	RPS13|RPS14|RPS3
negative regulation of protein ubiquitination [GoID:GO:0031397; evidenceTypes:IBA|IDA|IEA|IGI|IMP|ISS|TAS]	GeneOntology_BP	7	131	99	0.758865	0.865292	5.34351	1	7.21275	1.09721e-05	0.000847413	CDC26|RPL11|RPS27A|RPS3|RPS7|UBA52|UBXN1
Human Liver_Skawran08_62genes (18820673-Table3)	GeneSigDB	5	51	99	0.295436	0.54117	9.80392	1	8.69332	1.12055e-05	0.000863365	RPL29|RPS14|RPS5|RPS7|RPSA
maturation of SSU-rRNA [GoID:GO:0030490; evidenceTypes:IBA|IEA|IMP|ISS]	GeneOntology_BP	5	52	99	0.301229	0.546434	9.61538	1	8.59897	1.2341e-05	0.000948575	RPS14|RPS16|RPS19|RPS28|RPSA
TARTE_PLASMA_CELL_VS_PLASMABLAST_UP	MSigDB_C2	11	382	99	2.21287	1.46663	2.87958	1	5.99137	1.30643e-05	0.00100177	RPL18A|RPL24|RPL28|RPL34|RPL39|RPLP0|RPLP1|RPS14|RPS15A|RPS16|RPSA
GSE27786_NEUTROPHIL_VS_MONO_MAC_DN	MSigDB_C7	8	188	99	1.08906	1.03484	4.25532	1	6.67825	1.34671e-05	0.00102775	C6ORF48|LDLRAD3|RPL18A|RPL26|RPL28|RPL35|RPS7|SEC11A
GSE45837_WT_VS_GFI1_KO_PDC_DN	MSigDB_C7	8	188	99	1.08906	1.03484	4.25532	1	6.67825	1.34671e-05	0.00102775	EEF2|EIF3F|EIF3K|NDUFB8|RPL6|RPS7|RPS9|SLC25A6
GSE10239_NAIVE_VS_KLRG1INT_EFF_CD8_TCELL_UP	MSigDB_C7	8	189	99	1.09485	1.03756	4.2328	1	6.65517	1.39959e-05	0.00106558	RPL11|RPL22|RPL35|RPL37|RPLP1|RPS14|RPS27|RPS7
Human Leukemia_Sanchez-Guijo08_34genes (18722011-SuppTable2q)	GeneSigDB	4	26	99	0.150614	0.386682	15.3846	1	9.95492	1.43614e-05	0.00109082	EEF1G|RPL24|RPS25|SNORA64
GSE22886_CTRL_VS_LPS_24H_DC_UP	MSigDB_C7	8	190	99	1.10064	1.04027	4.21053	1	6.63226	1.45421e-05	0.00109935	EEF1B2|EIF3K|EIF3L|EIF4B|RPL27|RPL39|RPS13|RPS14
GSE22886_NAIVE_TCELL_VS_NEUTROPHIL_UP	MSigDB_C7	8	190	99	1.10064	1.04027	4.21053	1	6.63226	1.45421e-05	0.00109935	EIF3D|EIF3L|RPL11|RPL26|RPL35A|RPS14P3|RPS25|RSL1D1
GSE10500_ARTHRITIC_SYNOVIAL_FLUID_VS_HEALTHY_MACROPHAGE_UP	MSigDB_C7	7	137	99	0.793622	0.884729	5.10949	1	7.015	1.47002e-05	0.00110869	EEF1B2|EIF3K|FAU|RPL10A|RPL11|RPLP1|RPS3
GSE10325_LUPUS_BCELL_VS_LUPUS_MYELOID_UP	MSigDB_C7	8	191	99	1.10644	1.04297	4.18848	1	6.60952	1.51061e-05	0.00113663	CCNB1IP1|EEF1B2|FBL|HLA-F-AS1|RPL10A|RPL35|RPS5|RPSA
GSE24634_NAIVE_CD4_TCELL_VS_DAY5_IL4_CONV_TREG_UP	MSigDB_C7	8	192	99	1.11223	1.04567	4.16667	1	6.58694	1.56884e-05	0.00117495	RPL10L|RPL11|RPL28|RPL29|RPL34|RPL35A|RPS10|RPS14
GSE5589_UNSTIM_VS_45MIN_LPS_STIM_MACROPHAGE_UP	MSigDB_C7	8	192	99	1.11223	1.04567	4.16667	1	6.58694	1.56884e-05	0.00117495	EEF1G|EIF3D|EIF3K|RPL18A|RPS3|RPS5|RPSA|TOMM7
negative regulation of protein modification by small protein conjugation or removal [GoID:GO:1903321; evidenceTypes:IBA|IDA|IEA|IGI|IMP|ISS|TAS]	GeneOntology_BP	7	139	99	0.805208	0.891111	5.03597	1	6.95176	1.61542e-05	0.00120702	CDC26|RPL11|RPS27A|RPS3|RPS7|UBA52|UBXN1
GSE22886_DAY0_VS_DAY1_MONOCYTE_IN_CULTURE_UP	MSigDB_C7	8	194	99	1.12382	1.05104	4.12371	1	6.54226	1.69098e-05	0.00125763	FBL|RPL21|RPL26|RPL27|RPL29|RPL35A|RPS29|RPS5
GSE41176_UNSTIM_VS_ANTI_IGM_STIM_BCELL_1H_DN	MSigDB_C7	8	194	99	1.12382	1.05104	4.12371	1	6.54226	1.69098e-05	0.00125763	C6ORF48|RPL18|RPL21|RPL27|RPL29|RPL34|RPL35A|RPS29
Mouse StemCell_Lindmark04_950genes (15474998-tableS1b)	GeneSigDB	15	723	99	4.18824	1.99701	2.07469	1	5.41397	1.69635e-05	0.00125871	COMMD6|EIF4B|RPL10A|RPL12|RPL24|RPL28|RPL34|RPL37|RPS17|RPS27|RPS28|RPS3|RPS5|RPS6|SNORA64
Repeat	UniProt-Keyword	8	4235	99	24.5328	4.28341	0.188902	0	-3.85972	1.73823e-05	0.00128681	IMPDH2|LDLRAD3|RPL14|RPL29|RPSA|SLC25A6|ZNF197|ZNF490
Human LymphaticEndothelialCells_Norrmen09_107genes (19965622-TableS1a)	GeneSigDB	6	94	99	0.544529	0.733777	6.38298	1	7.43478	1.75012e-05	0.00129264	EIF3G|EIF3K|NDUFB8|RPL29|RPS19|SNORA64
Human Prostate_Best05_62genes (16203770-Table4)	GeneSigDB	5	56	99	0.3244	0.566995	8.92857	1	8.24628	1.78092e-05	0.00131236	RPL34|RPL35A|RPS14|RPS16|RPS29
GSE22886_NAIVE_CD4_TCELL_VS_12H_ACT_TH1_UP	MSigDB_C7	8	197	99	1.14119	1.05904	4.06091	1	6.47643	1.88914e-05	0.00138576	AP4S1|EEF2|EIF4B|NMUR1|RPL29|RPS14P3|RPS29|RPS9
GSE360_DC_VS_MAC_L_DONOVANI_DN	MSigDB_C7	8	197	99	1.14119	1.05904	4.06091	1	6.47643	1.88914e-05	0.00138576	EEF1B2|EEF2|FBL|RPL11|RPL22|RPL6|RPS5|RPS6
macromolecule metabolic process [GoID:GO:0043170; evidenceTypes:EXP|IBA|IC|IDA|IEA|IEP|IGI|IMP|IPI|ISS|NAS|TAS]	GeneOntology_BP	69	8337	99	48.2951	4.95918	0.827636	1	4.17507	1.91931e-05	0.00140468	CCNB1IP1|CDC26|COMMD6|EEF1B2|EEF1G|EEF2|EIF3D|EIF3F|EIF3G|EIF3K|EIF3L|EIF4B|FBL|LDLRAD3|METTL2B|MYC|RPL10A|RPL10L|RPL11|RPL12|RPL14|RPL15|RPL18|RPL18A|RPL21|RPL22|RPL24|RPL26|RPL27|RPL28|RPL29|RPL31|RPL34|RPL35|RPL35A|RPL36A-HNRNPH2|RPL37|RPL39|RPL6|RPL9|RPLP0|RPLP1|RPS10|RPS12|RPS13|RPS14|RPS15A|RPS16|RPS17|RPS19|RPS25|RPS27|RPS27A|RPS28|RPS29|RPS3|RPS5|RPS6|RPS7|RPS9|RPSA|RSL1D1|SEC11A|TRHDE|UB…
GSE369_PRE_VS_POST_IL6_INJECTION_SOCS3_KO_LIVER_UP	MSigDB_C7	8	198	99	1.14699	1.0617	4.0404	1	6.45478	1.95939e-05	0.00143075	RPL24|RPL31|RPL9|RPS15A|RPS19|RPS25|RPS29|SEC11A
small molecule binding [GoID:GO:0036094; evidenceTypes:IBA|IC|IDA|IEA|IGI|IMP|ISS|NAS|TAS]	GeneOntology_MF	2	2516	99	14.5748	3.51537	0.0794913	0	-3.5771	2.22894e-05	0.00162389	EEF2|IMPDH2
YAGI_AML_WITH_INV_16_TRANSLOCATION	MSigDB_C2	11	411	99	2.38087	1.51996	2.6764	1	5.67063	2.57134e-05	0.00186911	RPL31|RPL34|RPL37|RPLP0|RPLP1|RPS13|RPS16|RPS17|RPS27|RPS29|RPS6
Human Ovarian_Spentzos04_115genes (15505275-SuppTable4)	GeneSigDB	6	101	99	0.585079	0.760451	5.94059	1	7.12067	2.63676e-05	0.00191233	EEF2|EIF3F|RPL27|RPL28|RPS12|RPS15A
regulation of cellular process [GoID:GO:0050794; evidenceTypes:IBA|IC|IDA|IEA|IEP|IGI|IMP|IPI|ISS|NAS|TAS]	GeneOntology_BP	33	9224	99	53.4334	4.94497	0.357762	0	-4.13215	2.64303e-05	0.00191257	BRK1|CDC26|COMMD6|EEF2|EIF3D|EIF3K|EIF4B|MYC|NMUR1|RPL11|RPL26|RPL28|RPL6|RPLP0|RPLP1|RPS13|RPS14|RPS15A|RPS19|RPS27A|RPS3|RPS6|RPS7|RPS9|RSL1D1|SLC25A6|TOMM7|TRHDE|UBA52|UBXN1|ZBED3|ZNF197|ZNF490
TMTCGCGANR_UNKNOWN	MSigDB_C3	7	151	99	0.874722	0.928451	4.63576	1	6.59731	2.75979e-05	0.00198365	RPL10A|RPL12|RPL26|RPS15A|RPS19|RPS6|RPS7
GGAANCGGAANY_UNKNOWN	MSigDB_C3	6	102	99	0.590872	0.764184	5.88235	1	7.07831	2.78854e-05	0.00199985	COMMD6|EIF3K|RPL28|SEC11A|UBA52|UBXN1
intrinsic component of membrane [GoID:GO:0031224; evidenceTypes:IBA|IC|IDA|IEA|IGI|IMP|IPI|ISS|NAS|TAS]	GeneOntology_CC	9	4371	99	25.3206	4.32856	0.205903	0	-3.77044	3.05316e-05	0.00218475	CLDN6|LDLRAD3|NDUFB8|NMUR1|SEC11A|SLC25A6|TOMM7|TRHDE|VPS51
anion binding [GoID:GO:0043168; evidenceTypes:IBA|IC|IDA|IEA|IGI|IMP|ISS|NAS|TAS]	GeneOntology_MF	3	2765	99	16.0173	3.6536	0.108499	0	-3.56285	3.30677e-05	0.00236096	EEF2|RPL22|RPL29
DIRMEIER_LMP1_RESPONSE_EARLY	MSigDB_C2	5	64	99	0.370743	0.606	7.8125	1	7.63903	3.42706e-05	0.00244142	EEF2|MYC|RPS10|RPS16|RPS9
nitrogen compound metabolic process [GoID:GO:0006807; evidenceTypes:EXP|IBA|IC|IDA|IEA|IEP|IGI|IMP|IPI|ISS|NAS|TAS]	GeneOntology_BP	72	9012	99	52.2053	4.95324	0.798935	1	3.99632	3.55061e-05	0.00252384	CCNB1IP1|CDC26|COMMD6|EEF1B2|EEF1G|EEF2|EIF3D|EIF3F|EIF3G|EIF3K|EIF3L|EIF4B|FBL|GSTO2|IMPDH2|LDLRAD3|METTL2B|MYC|NDUFB8|RPL10A|RPL10L|RPL11|RPL12|RPL14|RPL15|RPL18|RPL18A|RPL21|RPL22|RPL24|RPL26|RPL27|RPL28|RPL29|RPL31|RPL34|RPL35|RPL35A|RPL36A-HNRNPH2|RPL37|RPL39|RPL6|RPL9|RPLP0|RPLP1|RPS10|RPS12|RPS13|RPS14|RPS15A|RPS16|RPS17|RPS19|RPS25|RPS27|RPS27A|RPS28|RPS29|RPS3|RPS5|RPS6|RPS7|RPS9|RPSA|RS…
BOUDOUKHA_BOUND_BY_IGF2BP2	MSigDB_C2	6	107	99	0.619836	0.782575	5.60748	1	6.87495	3.65653e-05	0.00258768	FAU|RPL22|RPLP0|RPS10|RPS16|RPS27A
DAIRKEE_CANCER_PRONE_RESPONSE_BPA_E2	MSigDB_C2	6	107	99	0.619836	0.782575	5.60748	1	6.87495	3.65653e-05	0.00258768	EIF4B|FBL|RPL15|RPL29|RPS6|SLC25A6
HOLLEMAN_VINCRISTINE_RESISTANCE_B_ALL_DN	MSigDB_C2	3	12	99	0.0695143	0.262806	25	1	11.1507	3.99408e-05	0.002808	RPL12|RPS12|RPS15A
MIPS_TNF_ALPHA_NF_KAPPA_B_SIGNALING_COMPLEX_6	MSigDB_C2	3	12	99	0.0695143	0.262806	25	1	11.1507	3.99408e-05	0.002808	FBL|RPL6|RPS13
WHITESIDE_CISPLATIN_RESISTANCE_DN	MSigDB_C2	3	12	99	0.0695143	0.262806	25	1	11.1507	3.99408e-05	0.002808	RPS16|RPS5|RPS9
MORF_G22P1	MSigDB_C4	7	161	99	0.932651	0.958419	4.34783	1	6.33058	4.16153e-05	0.00291934	EIF3D|EIF3G|EIF3K|FAU|FBL|RPL14|RPL24
Human Leukemia_Pellegrini08_2692genes (18801183-SuppTable1)	GeneSigDB	1	2054	99	11.8985	3.22621	0.0486855	0	-3.37812	4.38991e-05	0.00306616	TRHDE
NING_CHRONIC_OBSTRUCTIVE_PULMONARY_DISEASE_DN	MSigDB_C2	6	111	99	0.643008	0.796974	5.40541	1	6.72166	4.49669e-05	0.00313393	NDUFB8|RPL12|RPS12|RPS16|RPS28|RPS29
Rat Liver_Perez-Carreon06_290genes (16790086-tableW1)	GeneSigDB	8	223	99	1.29181	1.1259	3.58744	1	5.9581	4.58027e-05	0.00318527	EEF2|RPL15|RPL24|RPL6|RPLP0|RPS3|RPS9|RPSA
GSE13547_CTRL_VS_ANTI_IGM_STIM_BCELL_12H_DN	MSigDB_C7	7	164	99	0.950029	0.967221	4.26829	1	6.255	4.68078e-05	0.00324814	CDC26|EEF1B2|EIF3G|FBL|RPL14|RPL29|RPLP1
Human Leukemia_Murati09_1686genes (18818702-SuppTable2)	GeneSigDB	18	1091	99	6.32001	2.42541	1.64986	1	4.81567	4.88259e-05	0.00338088	AP4S1|EIF3F|EIF3L|EIF4B|RPL10L|RPL14|RPL15|RPL22|RPL28|RPL31|RPL34|RPL37|RPLP1|RPS14|RPS15A|RPS28|TRHDE|ZBED3
Transmembrane	UniProt-Keyword	8	4031	99	23.351	4.212	0.198462	0	-3.6446	5.03769e-05	0.00348078	CLDN6|LDLRAD3|NDUFB8|NMUR1|SEC11A|SLC25A6|TOMM7|TRHDE
cadherin binding [GoID:GO:0045296; evidenceTypes:IBA|IDA|IEA|IMP|IPI|ISS|TAS]	GeneOntology_MF	9	293	99	1.69731	1.28788	3.07167	1	5.67031	5.08303e-05	0.00350457	EEF1G|EEF2|RPL14|RPL15|RPL24|RPL29|RPL34|RPL6|RSL1D1
LINDGREN_BLADDER_CANCER_CLUSTER_1_UP	MSigDB_C2	6	114	99	0.660386	0.807601	5.26316	1	6.6117	5.22302e-05	0.00359337	EIF3L|LRRC75A-AS1|RPL10A|RPL15|RPL35|RPL6
DODD_NASOPHARYNGEAL_CARCINOMA_UP	MSigDB_C2	0	1612	99	9.33809	2.89979	0	0	-3.22026	5.33844e-05	0.00365712
GCM_ANP32B	MSigDB_C4	4	36	99	0.208543	0.454874	11.1111	1	8.33518	5.41278e-05	0.0036923	EEF1B2|EEF1G|EIF4B|RPL11
maturation of SSU-rRNA from tricistronic rRNA transcript (SSU-rRNA, 5.8S rRNA, LSU-rRNA) [GoID:GO:0000462; evidenceTypes:IBA|IEA|IMP|ISS]	GeneOntology_BP	4	36	99	0.208543	0.454874	11.1111	1	8.33518	5.41278e-05	0.0036923	RPS14|RPS16|RPS19|RPSA
integral component of membrane [GoID:GO:0016021; evidenceTypes:IBA|IC|IDA|IEA|IGI|IMP|IPI|ISS|NAS|TAS]	GeneOntology_CC	9	4257	99	24.6602	4.29084	0.211416	0	-3.64968	5.45717e-05	0.00371469	CLDN6|LDLRAD3|NDUFB8|NMUR1|SEC11A|SLC25A6|TOMM7|TRHDE|VPS51
Transmembrane helix	UniProt-Keyword	8	4011	99	23.2352	4.20475	0.199452	0	-3.62332	5.5796e-05	0.00379	CLDN6|LDLRAD3|NDUFB8|NMUR1|SEC11A|SLC25A6|TOMM7|TRHDE
ribonucleotide binding [GoID:GO:0032553; evidenceTypes:IBA|IC|IDA|IEA|IGI|IMP|ISS|NAS|TAS]	GeneOntology_MF	1	2013	99	11.661	3.1982	0.0496771	0	-3.33344	5.63194e-05	0.00381748	EEF2
purine nucleotide binding [GoID:GO:0017076; evidenceTypes:IBA|IC|IDA|IEA|IGI|IMP|ISS|NAS|TAS]	GeneOntology_MF	1	2011	99	11.6494	3.19683	0.0497265	0	-3.33126	5.70065e-05	0.00384876	EEF2
organelle assembly [GoID:GO:0070925; evidenceTypes:IBA|IDA|IEA|IGI|IMP|ISS|NAS|TAS]	GeneOntology_BP	14	709	99	4.10714	1.97843	1.97461	1	5.00037	5.70205e-05	0.00384876	RPL10L|RPL11|RPL12|RPL24|RPL6|RPS10|RPS14|RPS17|RPS19|RPS27|RPS28|RPS3|RPS5|RPSA
Disulfide bond	UniProt-Keyword	3	2663	99	15.4264	3.59832	0.112655	0	-3.45338	5.89538e-05	0.00397092	LDLRAD3|NMUR1|TRHDE
Mouse StemCell_Lindmark04_2514genes (15474998-tableS1c)	GeneSigDB	25	1898	99	10.9949	3.11733	1.31718	1	4.49268	5.96324e-05	0.00400822	CDC26|EEF2|EIF3D|EIF3G|EIF3L|EIF4B|FBL|NDUFB8|RPL10A|RPL22|RPL24|RPL28|RPL29|RPL34|RPL37|RPS12|RPS17|RPS27|RPS3|RPS5|RPS6|RSL1D1|SEC11A|SNORA64|TOMM7
GAZDA_DIAMOND_BLACKFAN_ANEMIA_MYELOID_DN	MSigDB_C2	4	37	99	0.214336	0.461135	10.8108	1	8.20945	6.042e-05	0.00404424	RPL10L|RPL15|RPL28|RPS14P3
MODULE_447	MSigDB_C4	4	37	99	0.214336	0.461135	10.8108	1	8.20945	6.042e-05	0.00404424	EEF1B2|EIF3D|EIF3F|RPL29
purine ribonucleotide binding [GoID:GO:0032555; evidenceTypes:IBA|IC|IDA|IEA|IGI|IMP|ISS|NAS|TAS]	GeneOntology_MF	1	1999	99	11.5799	3.18854	0.050025	0	-3.31811	6.13053e-05	0.00409496	EEF2
negative regulation of ubiquitin protein ligase activity [GoID:GO:1904667; evidenceTypes:IBA|IDA|IMP|TAS]	GeneOntology_BP	5	73	99	0.422879	0.647038	6.84932	1	7.07396	6.47925e-05	0.00431892	CDC26|RPL11|RPS27A|RPS7|UBA52
Elongation factor	UniProt-Keyword	3	14	99	0.0811001	0.283847	21.4286	1	10.2834	6.55293e-05	0.00435899	EEF1B2|EEF1G|EEF2
cell communication [GoID:GO:0007154; evidenceTypes:IBA|IC|IDA|IEA|IEP|IGI|IMP|IPI|ISS|NAS|TAS]	GeneOntology_BP	15	5558	99	32.1967	4.6477	0.269881	0	-3.70005	6.85941e-05	0.00454404	BRK1|FJX1|MYC|NMUR1|RPL11|RPL26|RPLP0|RPS27A|RPS3|RPS6|RPS7|SLC25A6|TRHDE|UBA52|ZBED3
cell periphery [GoID:GO:0071944; evidenceTypes:IBA|IC|IDA|IEA|IGI|IMP|IPI|ISS|NAS|TAS]	GeneOntology_CC	10	4441	99	25.7261	4.35106	0.225175	0	-3.61431	7.05836e-05	0.00466622	CLDN6|EEF2|LDLRAD3|NMUR1|RPL36A-HNRNPH2|RPS27A|RPS3|RPSA|TRHDE|UBA52
signaling [GoID:GO:0023052; evidenceTypes:IBA|IC|IDA|IEA|IEP|IGI|IMP|IPI|ISS|NAS|TAS]	GeneOntology_BP	15	5549	99	32.1446	4.64575	0.270319	0	-3.69038	7.15835e-05	0.0047226	BRK1|FJX1|MYC|NMUR1|RPL11|RPL26|RPLP0|RPS27A|RPS3|RPS6|RPS7|SLC25A6|TRHDE|UBA52|ZBED3
MODY_HIPPOCAMPUS_PRENATAL	MSigDB_C2	4	39	99	0.225922	0.473406	10.2564	1	7.97218	7.4581e-05	0.00490023	EEF1G|RPL12|RPL37|RPL9
signal transduction [GoID:GO:0007165; evidenceTypes:IBA|IC|IDA|IEA|IEP|IGI|IMP|IPI|ISS|NAS|TAS]	GeneOntology_BP	13	5103	99	29.561	4.54041	0.254752	0	-3.64746	7.6213e-05	0.00499724	BRK1|MYC|NMUR1|RPL11|RPL26|RPLP0|RPS27A|RPS3|RPS6|RPS7|TRHDE|UBA52|ZBED3
TOOKER_GEMCITABINE_RESISTANCE_UP	MSigDB_C2	5	76	99	0.440257	0.660141	6.57895	1	6.90723	7.86094e-05	0.005123	CCNB1IP1|EIF3F|RPL15|RPL28|SLC25A6
Human Liver_Dong09_104genes (19171046-tableS1a)	GeneSigDB	5	76	99	0.440257	0.660141	6.57895	1	6.90723	7.86094e-05	0.005123	RPL10A|RPL28|RPL39|RPS27A|RPS5
translation elongation factor activity [GoID:GO:0003746; evidenceTypes:IBA|IDA|IEA|ISS|NAS|TAS]	GeneOntology_MF	3	15	99	0.0868929	0.293801	20	1	9.91525	8.15674e-05	0.00530502	EEF1B2|EEF1G|EEF2
purine ribonucleoside triphosphate binding [GoID:GO:0035639; evidenceTypes:IBA|IC|IDA|IEA|IMP|ISS|NAS|TAS]	GeneOntology_MF	1	1950	99	11.2961	3.15433	0.0512821	0	-3.26411	8.24147e-05	0.00534929	EEF2
Human Lymphoma_VanLoo09_135genes (19797726-SuppTable1a)	GeneSigDB	6	124	99	0.718315	0.842029	4.83871	1	6.27257	8.34809e-05	0.00540758	EEF2|EIF3L|EIF4B|FBL|RPL15|RPL37
GSE25088_CTRL_VS_IL4_AND_ROSIGLITAZONE_STIM_STAT6_KO_MACROPHAGE_UP	MSigDB_C7	7	184	99	1.06589	1.0239	3.80435	1	5.79562	9.67194e-05	0.00625251	AP4S1|EEF1B2|HLA-F-AS1|RPL34|RPL6|RPS29|RPS5
cytoplasmic part [GoID:GO:0044444; evidenceTypes:IBA|IC|IDA|IEA|IGI|IMP|IPI|ISS|NAS|TAS]	GeneOntology_CC	69	8677	99	50.2647	4.96006	0.795206	1	3.77724	9.81169e-05	0.00633011	AP4S1|BRK1|CDC26|EEF1B2|EEF1G|EEF2|EIF3D|EIF3F|EIF3G|EIF3K|EIF3L|EIF4B|GSTO2|IMPDH2|LRRC75A-AS1|MYC|NDUFB8|RPL10A|RPL10L|RPL11|RPL12|RPL14|RPL15|RPL18|RPL18A|RPL21|RPL22|RPL24|RPL26|RPL27|RPL28|RPL29|RPL31|RPL34|RPL35|RPL35A|RPL36A-HNRNPH2|RPL37|RPL39|RPL6|RPL9|RPLP0|RPLP1|RPS10|RPS12|RPS13|RPS14|RPS15A|RPS16|RPS17|RPS19|RPS25|RPS27|RPS27A|RPS28|RPS29|RPS3|RPS5|RPS6|RPS7|RPS9|RPSA|SEC11A|SLC25A6|…
GSE20484_MCSG_VS_CXCL4_MONOCYTE_DERIVED_MACROPHAGE_UP	MSigDB_C7	7	185	99	1.07168	1.02664	3.78378	1	5.77446	0.000100052	0.00644012	FJX1|HLA-F-AS1|MYC|RPL24|RPL29|RPS12|RPS27A
negative regulation of ubiquitin-protein transferase activity [GoID:GO:0051444; evidenceTypes:IBA|IDA|IEA|IMP|ISS|TAS]	GeneOntology_BP	5	80	99	0.463429	0.677211	6.25	1	6.69891	0.000100437	0.00644103	CDC26|RPL11|RPS27A|RPS7|UBA52
GSE29618_MONOCYTE_VS_MDC_DN	MSigDB_C7	7	186	99	1.07747	1.02939	3.76344	1	5.75346	0.000103477	0.00662275	CCNB1IP1|EIF3K|RPL9|RPLP0|RPS27A|RPS6|RPSA
membrane part [GoID:GO:0044425; evidenceTypes:IBA|IC|IDA|IEA|IGI|IMP|IPI|ISS|NAS|TAS]	GeneOntology_CC	15	5470	99	31.687	4.62832	0.274223	0	-3.6054	0.000103712	0.00662456	AP4S1|CLDN6|EEF2|LDLRAD3|NDUFB8|NMUR1|RPS27A|RPS3|SEC11A|SLC25A6|TOMM7|TRHDE|UBA52|UBXN1|VPS51
SANA_RESPONSE_TO_IFNG_DN	MSigDB_C2	5	81	99	0.469222	0.68141	6.17284	1	6.64912	0.000106558	0.00679283	CCNB1IP1|RPL10A|RPL6|RPLP0|RPSA
GSE29618_BCELL_VS_MONOCYTE_UP	MSigDB_C7	7	187	99	1.08327	1.03212	3.74332	1	5.73261	0.000106998	0.00680737	MYC|RPLP0|RPS12|RPS27A|RPS5|RPS6|RPSA
Mouse StemCell_Ramos06_1482genes (17009876-tableS1a)	GeneSigDB	17	1054	99	6.10568	2.38668	1.6129	1	4.56463	0.000107568	0.00683015	CDC26|EEF1B2|EIF3L|FAU|RPL22|RPL24|RPL34|RPL37|RPS12|RPS17|RPS27|RPS28|RPS29|RPS5|RPS6|SNORA64|TOMM7
plasma membrane [GoID:GO:0005886; evidenceTypes:IBA|IC|IDA|IEA|IGI|IMP|IPI|ISS|NAS|TAS]	GeneOntology_CC	10	4348	99	25.1874	4.32106	0.229991	0	-3.51473	0.000111161	0.00703052	CLDN6|EEF2|LDLRAD3|NMUR1|RPL36A-HNRNPH2|RPS27A|RPS3|RPSA|TRHDE|UBA52
JUBAN_TARGETS_OF_SPI1_AND_FLI1_DN	MSigDB_C2	5	82	99	0.475015	0.685583	6.09756	1	6.6002	0.00011296	0.00713024	EIF4B|IMPDH2|MYC|RPL18|TOMM7
KIM_MYC_AMPLIFICATION_TARGETS_UP	MSigDB_C2	7	189	99	1.09485	1.03756	3.7037	1	5.69137	0.000114331	0.00720262	FBL|MYC|RPL11|RPL12|RPL18A|RPS15A|RPSA
GSE16266_CTRL_VS_HEATSHOCK_AND_LPS_STIM_MEF_DN	MSigDB_C7	7	190	99	1.10064	1.04027	3.68421	1	5.67098	0.000118148	0.00739956	AP4S1|IMPDH2|NDUFB8|RPL18|RPL28|RPLP1|RPS16
GSE29618_BCELL_VS_MONOCYTE_DAY7_FLU_VACCINE_UP	MSigDB_C7	7	190	99	1.10064	1.04027	3.68421	1	5.67098	0.000118148	0.00739956	CCNB1IP1|MYC|RPL9|RPS25|RPS5|RPS6|RPSA
GSE5960_TH1_VS_ANERGIC_TH1_UP	MSigDB_C7	7	190	99	1.10064	1.04027	3.68421	1	5.67098	0.000118148	0.00739956	MYC|RPL12|RPL14|RPL18|RPS25|RPSA|RSL1D1
nucleoside phosphate binding [GoID:GO:1901265; evidenceTypes:IBA|IC|IDA|IEA|IGI|IMP|ISS|NAS|TAS]	GeneOntology_MF	2	2227	99	12.9007	3.33995	0.0898069	0	-3.26373	0.000120144	0.00750996	EEF2|IMPDH2
nucleotide binding [GoID:GO:0000166; evidenceTypes:IBA|IC|IDA|IEA|IGI|IMP|ISS|NAS|TAS]	GeneOntology_MF	2	2226	99	12.8949	3.33931	0.0898473	0	-3.26262	0.000120833	0.00753836	EEF2|IMPDH2
GSE22886_NAIVE_CD8_TCELL_VS_NKCELL_UP	MSigDB_C7	7	191	99	1.10644	1.04297	3.66492	1	5.65072	0.000122068	0.00758592	CCNB1IP1|RPL10L|RPL34|RPS10|RPS3|RPS6|RSL1D1
KAECH_DAY8_EFF_VS_MEMORY_CD8_TCELL_DN	MSigDB_C7	7	191	99	1.10644	1.04297	3.66492	1	5.65072	0.000122068	0.00758592	FBL|MYC|RPL14|RPL6|RPLP1|RPS19|RPS3
Human Lung_Stav08_198genes (18811983-Table2)	GeneSigDB	6	133	99	0.770451	0.87182	4.51128	1	5.99843	0.000122932	0.00762487	MYC|RPL12|RPL31|RPL39|RPS16|RPS25
GOLDRATH_EFF_VS_MEMORY_CD8_TCELL_DN	MSigDB_C7	7	192	99	1.11223	1.04567	3.64583	1	5.63062	0.000126093	0.00779086	RPL14|RPL39|RPLP0|RPLP1|RPS16|RPS19|RPS7
GSE2770_IL12_VS_TGFB_AND_IL12_TREATED_ACT_CD4_TCELL_6H_DN	MSigDB_C7	7	192	99	1.11223	1.04567	3.64583	1	5.63062	0.000126093	0.00779086	EIF3G|RPL14|RPL18|RPL28|RPL9|RPS12|RPS9
GSE1460_NAIVE_CD4_TCELL_ADULT_BLOOD_VS_THYMIC_STROMAL_CELL_UP	MSigDB_C7	7	193	99	1.11802	1.04836	3.62694	1	5.61065	0.000130226	0.00800003	EEF1B2|EEF1G|RPL10A|RPL10L|RPL35|RPS13|RPS15A
GSE43955_10H_VS_60H_ACT_CD4_TCELL_WITH_TGFB_IL6_UP	MSigDB_C7	7	193	99	1.11802	1.04836	3.62694	1	5.61065	0.000130226	0.00800003	EEF1B2|EIF3K|RPL6|RPS16|RPS27|RPS3|RPSA
HILLION_HMGA1B_TARGETS	MSigDB_C2	5	85	99	0.492393	0.69795	5.88235	1	6.45835	0.00013395	0.00818238	RPL11|RPL12|RPL21|RPS12|RPS19
SWEET_KRAS_ONCOGENIC_SIGNATURE	MSigDB_C2	5	85	99	0.492393	0.69795	5.88235	1	6.45835	0.00013395	0.00818238	EEF1B2|EEF2|RPL14|RPL6|UBXN1
GSE360_LOW_DOSE_B_MALAYI_VS_M_TUBERCULOSIS_DC_UP	MSigDB_C7	7	194	99	1.12382	1.05104	3.60825	1	5.59083	0.000134467	0.00818238	EEF1G|EIF3F|EIF4B|FBL|RPL21|RPL34|RPS27
GSE3982_CENT_MEMORY_CD4_TCELL_VS_NKCELL_UP	MSigDB_C7	7	194	99	1.12382	1.05104	3.60825	1	5.59083	0.000134467	0.00818238	EEF1B2|RPL10A|RPL12|RPL24|RPL27|RPL6|RPS28
GSE42021_CD24HI_TREG_VS_CD24HI_TCONV_THYMUS_UP	MSigDB_C7	7	194	99	1.12382	1.05104	3.60825	1	5.59083	0.000134467	0.00818238	EIF3G|EIF3K|EIF3L|NDUFB8|RPL28|RPS5|UBXN1
GSE3982_CTRL_VS_IGE_STIM_MAST_CELL_UP	MSigDB_C7	7	195	99	1.12961	1.05371	3.58974	1	5.57114	0.000138821	0.00839956	EIF3F|RPL12|RPL28|RPS12|RPS14|RPS25|RPS6
GSE9650_EFFECTOR_VS_MEMORY_CD8_TCELL_DN	MSigDB_C7	7	195	99	1.12961	1.05371	3.58974	1	5.57114	0.000138821	0.00839956	FBL|MYC|RPL14|RPL6|RPS19|RPS3|RPS6
KAECH_DAY15_EFF_VS_MEMORY_CD8_TCELL_DN	MSigDB_C7	7	195	99	1.12961	1.05371	3.58974	1	5.57114	0.000138821	0.00839956	FBL|MYC|RPL14|RPS3|RPS5|RPS6|RPSA
regulation of ubiquitin protein ligase activity [GoID:GO:1904666; evidenceTypes:IBA|IDA|IEA|IMP|TAS]	GeneOntology_BP	5	86	99	0.498186	0.702023	5.81395	1	6.41263	0.000141571	0.00854989	CDC26|RPL11|RPS27A|RPS7|UBA52
Human StemCell_Nilsson07_3153genes (17616640-TableS3)	GeneSigDB	32	2909	99	16.8514	3.72865	1.10003	1	4.06275	0.000143063	0.0086238	C6ORF48|CDC26|EIF3D|EIF3K|EIF3L|IMPDH2|MYC|NDUFB8|RPL14|RPL18|RPL24|RPL26|RPL27|RPL29|RPL31|RPL34|RPL37|RPL39|RPS14|RPS17|RPS19|RPS25|RPS27|RPS27A|RPS28|RPS29|RPS3|RPS5|RPS6|RPS7|ZBED3|ZNF197
REACTOME_APC_C_CDC20_MEDIATED_DEGRADATION_OF_CYCLIN_B	MSigDB_C2	3	18	99	0.104272	0.321814	16.6667	1	8.99814	0.000144448	0.0086747	CDC26|RPS27A|UBA52
Human Breast_Larsson07_24genes (17638893-SuppTable8)	GeneSigDB	3	18	99	0.104272	0.321814	16.6667	1	8.99814	0.000144448	0.0086747	EIF3F|EIF3G|EIF3K
GSE22886_IGG_IGA_MEMORY_BCELL_VS_BM_PLASMA_CELL_UP	MSigDB_C7	7	197	99	1.14119	1.05904	3.5533	1	5.53218	0.000147871	0.00886369	RPL11|RPL27|RPL31|RPS28|RPS29|RPS3|RPS7
CREIGHTON_ENDOCRINE_THERAPY_RESISTANCE_1	MSigDB_C2	11	502	99	2.90802	1.67523	2.19124	1	4.83036	0.000154186	0.00922505	C6ORF48|CCNB1IP1|COMMD6|FBL|IMPDH2|LDLRAD3|LRRC75A-AS1|MYC|RPS12|RPS9|ZBED3
LEE_LIVER_CANCER_MYC_UP	MSigDB_C2	4	49	99	0.28385	0.530484	8.16327	1	7.00521	0.000183788	0.010935	RPL12|RPL28|RPS14|RPS16
receptor binding [GoID:GO:0005102; evidenceTypes:IBA|IC|IDA|IEA|IGI|IMP|IPI|ISS|NAS|TAS]	GeneOntology_MF	0	1415	99	8.1969	2.73406	0	0	-2.99806	0.000187461	0.0111329
macromolecular complex assembly [GoID:GO:0065003; evidenceTypes:IBA|IC|IDA|IEA|IGI|IMP|IPI|ISS|NAS|TAS]	GeneOntology_BP	22	1676	99	9.70884	2.95067	1.31265	1	4.16554	0.000194094	0.0115056	BRK1|EIF3D|EIF4B|IMPDH2|MYC|NDUFB8|RPL10L|RPL11|RPL12|RPL24|RPL6|RPS10|RPS14|RPS17|RPS19|RPS27|RPS27A|RPS28|RPS3|RPS5|RPSA|UBA52
Human Muscle_Stepto09_102genes (19204596-Table4)	GeneSigDB	5	92	99	0.532943	0.725971	5.43478	1	6.15321	0.000194511	0.0115091	MYC|RPL31|RPL35A|RPS14|RPS7
FLECHNER_PBL_KIDNEY_TRANSPLANT_OK_VS_DONOR_UP	MSigDB_C2	6	145	99	0.839965	0.909979	4.13793	1	5.6705	0.000197119	0.0116403	EEF1B2|EIF3F|RPL11|RPL35|RPLP0|RPS29
ubiquitin ligase inhibitor activity [GoID:GO:1990948; evidenceTypes:IDA|IMP]	GeneOntology_MF	2	4	99	0.0231714	0.151767	50	1	13.0254	0.000197816	0.0116403	RPL11|RPS7
positive regulation of intrinsic apoptotic signaling pathway by p53 class mediator [GoID:GO:1902255; evidenceTypes:IDA|IMP]	GeneOntology_BP	2	4	99	0.0231714	0.151767	50	1	13.0254	0.000197816	0.0116403	RPL26|RPS7
REACTOME_APC_CDC20_MEDIATED_DEGRADATION_OF_NEK2A	MSigDB_C2	3	20	99	0.115857	0.339202	15	1	8.50273	0.000200111	0.0117111	CDC26|RPS27A|UBA52
cellular metabolic process [GoID:GO:0044237; evidenceTypes:EXP|IBA|IC|IDA|IEA|IEP|IGI|IMP|IPI|ISS|NAS|TAS]	GeneOntology_BP	73	9576	99	55.4724	4.92441	0.762322	1	3.55932	0.000199925	0.0117111	CCNB1IP1|CDC26|COMMD6|EEF1B2|EEF1G|EEF2|EIF3D|EIF3F|EIF3G|EIF3K|EIF3L|EIF4B|FBL|GSTO2|IMPDH2|METTL2B|MYC|NDUFB8|RPL10A|RPL10L|RPL11|RPL12|RPL14|RPL15|RPL18|RPL18A|RPL21|RPL22|RPL24|RPL26|RPL27|RPL28|RPL29|RPL31|RPL34|RPL35|RPL35A|RPL36A-HNRNPH2|RPL37|RPL39|RPL6|RPL9|RPLP0|RPLP1|RPS10|RPS12|RPS13|RPS14|RPS15A|RPS16|RPS17|RPS19|RPS25|RPS27|RPS27A|RPS28|RPS29|RPS3|RPS5|RPS6|RPS7|RPS9|RPSA|RSL1D1|SEC…
rRNA-binding	UniProt-Keyword	3	20	99	0.115857	0.339202	15	1	8.50273	0.000200111	0.0117111	RPL11|RPL37|RPS9
adenyl nucleotide binding [GoID:GO:0030554; evidenceTypes:IBA|IC|IDA|IEA|IGI|IMP|ISS|NAS|TAS]	GeneOntology_MF	0	1403	99	8.12738	2.72349	0	0	-2.98418	0.000202263	0.0118155
RNA-binding	UniProt-Keyword	12	609	99	3.52785	1.83919	1.97044	1	4.60645	0.000205421	0.0119564	EIF3D|EIF3G|EIF4B|FBL|IMPDH2|RPL11|RPL12|RPL22|RPL35A|RPL37|RPS3|RPS9
Notch_T-ALL_up_Weng	SignatureDB	4	51	99	0.295436	0.54117	7.84314	1	6.84547	0.000214859	0.0124382	EIF4B|IMPDH2|MYC|RSL1D1
adenyl ribonucleotide binding [GoID:GO:0032559; evidenceTypes:IBA|IC|IDA|IEA|IGI|IMP|ISS|NAS|TAS]	GeneOntology_MF	0	1393	99	8.06946	2.71463	0	0	-2.97258	0.000215477	0.0124516
GSE8685_IL15_ACT_IL2_STARVED_VS_IL21_ACT_IL2_STARVED_CD4_TCELL_DN	MSigDB_C7	6	149	99	0.863136	0.922336	4.02685	1	5.5694	0.000228461	0.0131781	EEF1B2|RPL12|RPS14|RPS3|RPS5|RPSA
Human Lymphoma_Lossos02_152genes (12077300-SuppTable2)	GeneSigDB	5	96	99	0.556115	0.741498	5.20833	1	5.99312	0.000237395	0.013669	EEF2|FBL|IMPDH2|MYC|SLC25A6
CHAUHAN_RESPONSE_TO_METHOXYESTRADIOL_DN	MSigDB_C2	5	98	99	0.5677	0.749138	5.10204	1	5.91653	0.000261361	0.0149684	EIF3F|EIF3K|EIF4B|RPL12|SLC25A6
regulation of protein ubiquitination involved in ubiquitin-dependent protein catabolic process [GoID:GO:2000058; evidenceTypes:IDA|IEA|IMP|ISS|NAS|TAS]	GeneOntology_BP	5	98	99	0.5677	0.749138	5.10204	1	5.91653	0.000261361	0.0149684	CDC26|RPL11|RPS27A|RPS7|UBA52
ATP binding [GoID:GO:0005524; evidenceTypes:IBA|IC|IDA|IEA|IMP|ISS|NAS|TAS]	GeneOntology_MF	0	1362	99	7.88988	2.6869	0	0	-2.93642	0.000262116	0.0149849
Human Leukemia_Bogni06_67genes (16341039-TableS11)	GeneSigDB	4	54	99	0.312815	0.55681	7.40741	1	6.62198	0.000268319	0.0152851	RPL11|RPS27A|SLC25A6|SNORD58A
Human LymphaticEndothelialCells_Norrmen09_56genes (19965622-TableS2a)	GeneSigDB	4	54	99	0.312815	0.55681	7.40741	1	6.62198	0.000268319	0.0152851	EIF3G|EIF3K|NDUFB8|RPS19
GSE24671_CTRL_VS_BAKIMULC_INFECTED_MOUSE_SPLENOCYTES_DN	MSigDB_C7	6	154	99	0.892101	0.937546	3.8961	1	5.44816	0.000273022	0.0154981	EEF2|RPL12|RPL39|RPLP1|RPS3|RPS5
primary metabolic process [GoID:GO:0044238; evidenceTypes:EXP|IBA|IC|IDA|IEA|IEP|IGI|IMP|IPI|ISS|NAS|TAS]	GeneOntology_BP	72	9465	99	54.8294	4.93182	0.760697	1	3.48159	0.000277839	0.0157437	CCNB1IP1|CDC26|COMMD6|EEF1B2|EEF1G|EEF2|EIF3D|EIF3F|EIF3G|EIF3K|EIF3L|EIF4B|FBL|GSTO2|IMPDH2|LDLRAD3|METTL2B|MYC|NDUFB8|RPL10A|RPL10L|RPL11|RPL12|RPL14|RPL15|RPL18|RPL18A|RPL21|RPL22|RPL24|RPL26|RPL27|RPL28|RPL29|RPL31|RPL34|RPL35|RPL35A|RPL36A-HNRNPH2|RPL37|RPL39|RPL6|RPL9|RPLP0|RPLP1|RPS10|RPS12|RPS13|RPS14|RPS15A|RPS16|RPS17|RPS19|RPS25|RPS27|RPS27A|RPS28|RPS29|RPS3|RPS5|RPS6|RPS7|RPS9|RPSA|RS…
anatomical structure development [GoID:GO:0048856; evidenceTypes:IBA|IC|IDA|IEA|IEP|IGI|IMP|ISS|NAS|TAS]	GeneOntology_BP	14	5036	99	29.1728	4.52309	0.277998	0	-3.35453	0.000282753	0.015994	BRK1|CCNB1IP1|EEF2|FJX1|IMPDH2|MYC|RPL29|RPS14|RPS16|RPS19|RPS27A|RPS6|RPS7|UBA52
nervous system development [GoID:GO:0007399; evidenceTypes:IBA|IC|IDA|IEA|IEP|IGI|IMP|ISS|NAS|TAS]	GeneOntology_BP	2	2065	99	11.9623	3.23366	0.0968523	0	-3.0808	0.000300258	0.0169543	EEF2|RPS7
catalytic activity [GoID:GO:0003824; evidenceTypes:EXP|IBA|IC|IDA|IEA|IEP|IGI|IMP|IPI|ISS|NAS|TAS]	GeneOntology_MF	22	6651	99	38.5283	4.83726	0.330777	0	-3.41688	0.000303174	0.0170889	CCNB1IP1|CDC26|EEF1G|EEF2|EIF3F|EIF4B|FBL|GSTO2|IMPDH2|METTL2B|MYC|NDUFB8|NMUR1|RPL11|RPLP1|RPS27A|RPS3|RPS7|SEC11A|TRHDE|UBA52|UBXN1
maturation of LSU-rRNA [GoID:GO:0000470; evidenceTypes:IBA|IEA|IMP]	GeneOntology_BP	3	23	99	0.133236	0.363722	13.0435	1	7.88175	0.000306978	0.017273	RPL10A|RPL35|RSL1D1
ubiquitin-protein transferase inhibitor activity [GoID:GO:0055105; evidenceTypes:IDA|IGI|IMP]	GeneOntology_MF	2	5	99	0.0289643	0.169676	40	1	11.6165	0.000328447	0.0184165	RPL11|RPS7
Human Leukemia_Bogni06_68genes (16341039-Table1)	GeneSigDB	4	57	99	0.330193	0.572018	7.01754	1	6.41554	0.000330721	0.0185117	RPL11|RPS27A|SLC25A6|SNORD58A
GSE1925_CTRL_VS_IFNG_PRIMED_MACROPHAGE_3H_IFNG_STIM_UP	MSigDB_C7	6	161	99	0.932651	0.958419	3.72671	1	5.2872	0.000346587	0.0193661	FBL|RPL12|RPL22|RPLP0|RPS3|RPS5
GSE3565_CTRL_VS_LPS_INJECTED_DUSP1_KO_SPLENOCYTES_DN	MSigDB_C7	6	163	99	0.944236	0.964296	3.68098	1	5.24296	0.000370223	0.020615	EEF1B2|EEF2|EIF4B|MYC|RPL18|RPL28
developmental process [GoID:GO:0032502; evidenceTypes:IBA|IC|IDA|IEA|IEP|IGI|IMP|ISS|NAS|TAS]	GeneOntology_BP	16	5397	99	31.2641	4.61175	0.296461	0	-3.30982	0.000369753	0.020615	BRK1|CCNB1IP1|EEF2|FBL|FJX1|IMPDH2|MYC|RPL29|RPS14|RPS16|RPS19|RPS27A|RPS6|RPS7|RSL1D1|UBA52
REACTOME_SMAD2_SMAD3_SMAD4_HETEROTRIMER_REGULATES_TRANSCRIPTION	MSigDB_C2	3	25	99	0.144822	0.379184	12	1	7.5298	0.000395336	0.0219374	MYC|RPS27A|UBA52
GSE14415_INDUCED_TREG_VS_FOXP3_KO_INDUCED_TREG_UP	MSigDB_C7	6	165	99	0.955822	0.970137	3.63636	1	5.19945	0.000395102	0.0219374	EEF1B2|MYC|RPL10A|RPL22|RPS10|RPS3
multicellular organismal process [GoID:GO:0032501; evidenceTypes:IBA|IC|IDA|IEA|IEP|IGI|IMP|ISS|NAS|TAS]	GeneOntology_BP	20	6191	99	35.8636	4.7687	0.32305	0	-3.32661	0.000401138	0.022221	BRK1|CCNB1IP1|EEF2|FBL|FJX1|IMPDH2|MYC|NMUR1|RPL10L|RPL29|RPS14|RPS16|RPS19|RPS27A|RPS3|RPS6|RPS7|RSL1D1|TRHDE|UBA52
GSE6269_FLU_VS_STREP_PNEUMO_INF_PBMC_DN	MSigDB_C7	6	166	99	0.961615	0.973043	3.61446	1	5.17797	0.000408023	0.0225634	EIF3D|EIF3F|EIF3L|EIF4B|RPL10L|RPS14P3
lipid metabolic process [GoID:GO:0006629; evidenceTypes:EXP|IBA|IC|IDA|IEA|IGI|IMP|ISS|NAS|TAS]	GeneOntology_BP	0	1289	99	7.467	2.61996	0	0	-2.85004	0.000415156	0.0229185
generation of neurons [GoID:GO:0048699; evidenceTypes:IBA|IC|IDA|IEA|IEP|IGI|IMP|ISS|NAS|TAS]	GeneOntology_BP	0	1284	99	7.43803	2.61529	0	0	-2.84405	0.000428408	0.0236094
Mouse Lung_not_cancer_Woodruff05_2037genes (16166618-SuppTable3)	GeneSigDB	0	1280	99	7.41486	2.61155	0	0	-2.83926	0.000439309	0.0241688
GSE37416_12H_VS_48H_F_TULARENSIS_LVS_NEUTROPHIL_DN	MSigDB_C7	6	170	99	0.984786	0.984581	3.52941	1	5.09376	0.000463044	0.025431	RPL12|RPL14|RPL35A|RPS10|RPS25|RPS28
carbohydrate derivative binding [GoID:GO:0097367; evidenceTypes:IBA|IC|IDA|IEA|IGI|IMP|IPI|ISS|NAS|TAS]	GeneOntology_MF	3	2283	99	13.2251	3.37531	0.131406	0	-3.02939	0.000470188	0.0257793	EEF2|RPL22|RPL29
ATP-binding	UniProt-Keyword	0	1266	99	7.33376	2.59837	0	0	-2.82244	0.000479672	0.0262545
DIAZ_CHRONIC_MEYLOGENOUS_LEUKEMIA_DN	MSigDB_C2	5	112	99	0.6488	0.800532	4.46429	1	5.43538	0.000484408	0.0264686	RPL18A|RPL39|RPLP1|RPS12|RPS17
Human Leukemia_Allander01_77genes (11751374-Figure3)	GeneSigDB	4	63	99	0.36495	0.601265	6.34921	1	6.04567	0.000485659	0.0264919	EIF3D|RPL27|RPL35A|UBA52
Human Lymphoma_Huang02_10genes (11895757-Table3)	GeneSigDB	2	6	99	0.0347572	0.185865	33.3333	1	10.5735	0.000490808	0.0267274	IMPDH2|RPL27
BOGNI_TREATMENT_RELATED_MYELOID_LEUKEMIA_UP	MSigDB_C2	3	27	99	0.156407	0.394036	11.1111	1	7.21658	0.000498559	0.0271036	RPL11|RPS27A|SLC25A6
GSE34156_UNTREATED_VS_24H_TLR1_TLR2_LIGAND_TREATED_MONOCYTE_DN	MSigDB_C7	6	176	99	1.01954	1.00163	3.40909	1	4.97236	0.000556244	0.0301885	LRRC75A-AS1|RPL27|RPL28|RPL31|RPL39|RPSA
regulation of ubiquitin-protein transferase activity [GoID:GO:0051438; evidenceTypes:IBA|IDA|IEA|IGI|IMP|IPI|ISS|TAS]	GeneOntology_BP	5	116	99	0.671972	0.814606	4.31034	1	5.31303	0.000568695	0.0308121	CDC26|RPL11|RPS27A|RPS7|UBA52
GSE10239_MEMORY_VS_KLRG1HIGH_EFF_CD8_TCELL_UP	MSigDB_C7	6	177	99	1.02534	1.00444	3.38983	1	4.95268	0.000573101	0.0309478	AP4S1|EEF1G|RPL18A|RPL31|RPL35|RPS14
Nucleotide-binding	UniProt-Keyword	1	1622	99	9.39602	2.90783	0.0616523	0	-2.88738	0.000573125	0.0309478	EEF2
cellular response to stimulus [GoID:GO:0051716; evidenceTypes:IBA|IC|IDA|IEA|IEP|IGI|IMP|IPI|ISS|NAS|TAS]	GeneOntology_BP	21	6295	99	36.4661	4.78559	0.333598	0	-3.2318	0.000591782	0.0319016	BRK1|EEF2|GSTO2|IMPDH2|MYC|NMUR1|RPL11|RPL26|RPLP0|RPS16|RPS19|RPS27A|RPS3|RPS6|RPS7|RSL1D1|TOMM7|TRHDE|UBA52|UBXN1|ZBED3
regulation of protein ubiquitination [GoID:GO:0031396; evidenceTypes:IBA|IDA|IEA|IGI|IMP|IPI|ISS|NAS|TAS]	GeneOntology_BP	7	248	99	1.43663	1.18645	2.82258	1	4.68909	0.000596482	0.0321011	CDC26|RPL11|RPS27A|RPS3|RPS7|UBA52|UBXN1
Cell membrane	UniProt-Keyword	4	2515	99	14.569	3.51479	0.159046	0	-3.00702	0.000600281	0.0322515	CLDN6|LDLRAD3|NMUR1|RPSA
GSE10422_WT_VS_BAFF_TRANSGENIC_LN_BCELL_DN	MSigDB_C7	5	118	99	0.683558	0.82155	4.23729	1	5.25402	0.000614751	0.0329739	RPL18|RPL26|RPL34|RPLP0|RPS15A
GSE10239_MEMORY_VS_KLRG1INT_EFF_CD8_TCELL_UP	MSigDB_C7	6	180	99	1.04272	1.01283	3.33333	1	4.89451	0.000626063	0.0334689	CDC26|RPL18A|RPL27|RPL9|RPS14|RPS7
GSE14000_UNSTIM_VS_16H_LPS_DC_UP	MSigDB_C7	6	180	99	1.04272	1.01283	3.33333	1	4.89451	0.000626063	0.0334689	CCNB1IP1|EIF3K|LRRC75A-AS1|RPL22|RPL29|RPS13
Human Breast_Creighton08_772genes (18794137-SuppTable1a)	GeneSigDB	10	499	99	2.89064	1.67037	2.00401	1	4.25615	0.000627338	0.0334813	C6ORF48|CCNB1IP1|COMMD6|FBL|IMPDH2|LDLRAD3|MYC|RPS12|RPS9|ZBED3
posttranscriptional regulation of gene expression [GoID:GO:0010608; evidenceTypes:IBA|IC|IDA|IEA|IGI|IMP|IPI|ISS|NAS|TAS]	GeneOntology_BP	10	501	99	2.90222	1.67362	1.99601	1	4.24098	0.000646991	0.0344729	EEF2|EIF3D|EIF3K|EIF4B|RPL26|RPS14|RPS27A|RPS3|RPS9|UBA52
GSE25087_TREG_VS_TCONV_ADULT_DN	MSigDB_C7	6	182	99	1.0543	1.01838	3.2967	1	4.85645	0.00066343	0.0352903	RPL22|RPL6|RPS14|RPS14P3|RPS5|RPS9
CASORELLI_APL_SECONDARY_VS_DE_NOVO_DN	MSigDB_C2	2	7	99	0.04055	0.200751	28.5714	1	9.7606	0.000684535	0.0360548	RPL14|RPS19
REACTOME_REGULATION_OF_THE_FANCONI_ANEMIA_PATHWAY	MSigDB_C2	2	7	99	0.04055	0.200751	28.5714	1	9.7606	0.000684535	0.0360548	RPS27A|UBA52
GSE26030_TH1_VS_TH17_RESTIMULATED_DAY5_POST_POLARIZATION_UP	MSigDB_C7	6	183	99	1.06009	1.02114	3.27869	1	4.83764	0.00068275	0.0360548	CDC26|EIF3K|FAU|RPL35|RPS15A|TOMM7
90S preribosome [GoID:GO:0030686; evidenceTypes:IBA|IDA|ISS]	GeneOntology_CC	3	30	99	0.173786	0.415314	10	1	6.805	0.000683358	0.0360548	RPS7|RPSA|RSL1D1
eukaryotic translation initiation factor 3 complex, eIF3m [GoID:GO:0071541; evidenceTypes:IBA|IEA]	GeneOntology_CC	2	7	99	0.04055	0.200751	28.5714	1	9.7606	0.000684535	0.0360548	EIF3D|EIF3F
positive regulation of intrinsic apoptotic signaling pathway in response to DNA damage [GoID:GO:1902231; evidenceTypes:IDA|IEA|IMP]	GeneOntology_BP	2	7	99	0.04055	0.200751	28.5714	1	9.7606	0.000684535	0.0360548	RPL26|RPS3
GSE11864_UNTREATED_VS_CSF1_IFNG_IN_MAC_UP	MSigDB_C7	6	184	99	1.06589	1.0239	3.26087	1	4.81896	0.000702504	0.0369407	RPL12|RPL22|RPL24|RPL6|RPS6|RPS9
Mouse InnerEar_Sajan08_2724genes (17660535-TableS4c)	GeneSigDB	26	2354	99	13.6364	3.41916	1.1045	1	3.61597	0.000708312	0.0371852	CDC26|COMMD6|FJX1|IMPDH2|RPL11|RPL12|RPL14|RPL18|RPL29|RPL34|RPL35A|RPL37|RPLP0|RPS12|RPS14|RPS16|RPS17|RPS19|RPS25|RPS28|RPS29|RPS5|RPS6|RPS7|RPS9|TOMM7
GSE10147_IL3_VS_IL3_AND_HIVP17_STIM_PDC_DN	MSigDB_C7	5	122	99	0.706729	0.83526	4.09836	1	5.14004	0.000715197	0.0374854	EIF3K|FAU|RPL11|RPL12|RPL34
GSE18893_TCONV_VS_TREG_24H_TNF_STIM_DN	MSigDB_C7	6	185	99	1.07168	1.02664	3.24324	1	4.80042	0.000722698	0.0378169	CDC26|EEF1B2|EEF1G|RPS25|RPS3|TOMM7
GSE29618_LAIV_VS_TIV_FLU_VACCINE_DAY7_BCELL_DN	MSigDB_C7	6	186	99	1.07747	1.02939	3.22581	1	4.78201	0.000743339	0.0385828	CCNB1IP1|RPL31|RPL37|RPL6|RPS25|RPS27
GSE32034_UNTREATED_VS_ROSIGLIZATONE_TREATED_LY6C_HIGH_MONOCYTE_DN	MSigDB_C7	6	186	99	1.07747	1.02939	3.22581	1	4.78201	0.000743339	0.0385828	RPL14|RPL24|RPL28|RPL6|RPS6|RPS7
GSE32986_UNSTIM_VS_CURDLAN_HIGHDOSE_STIM_DC_DN	MSigDB_C7	6	186	99	1.07747	1.02939	3.22581	1	4.78201	0.000743339	0.0385828	COMMD6|EEF2|RPL18|RPL34|RPS27|RPS29
GSE39110_DAY3_VS_DAY6_POST_IMMUNIZATION_CD8_TCELL_UP	MSigDB_C7	6	186	99	1.07747	1.02939	3.22581	1	4.78201	0.000743339	0.0385828	RPL12|RPL14|RPS15A|RPS16|RPS5|RPS7
GSE42021_CD24LO_TREG_VS_CD24LO_TCONV_THYMUS_DN	MSigDB_C7	6	186	99	1.07747	1.02939	3.22581	1	4.78201	0.000743339	0.0385828	EEF1B2|EIF3K|EIF3L|RPL28|RPS16|RPS5
GSE27786_LSK_VS_CD8_TCELL_DN	MSigDB_C7	6	187	99	1.08327	1.03212	3.20856	1	4.76373	0.000764433	0.0394659	BRK1|COMMD6|EEF1G|RPL31|RPL34|TOMM7
GSE43260_BTLA_POS_VS_NEG_INTRATUMORAL_CD8_TCELL_DN	MSigDB_C7	6	187	99	1.08327	1.03212	3.20856	1	4.76373	0.000764433	0.0394659	EEF2|IMPDH2|RPLP0|RPLP1|RPS15A|UBXN1
GSE5589_IL6_KO_VS_IL10_KO_LPS_STIM_MACROPHAGE_45MIN_DN	MSigDB_C7	6	187	99	1.08327	1.03212	3.20856	1	4.76373	0.000764433	0.0394659	EEF1B2|EIF3D|EIF3K|RPS9|RSL1D1|UBXN1
GSE12366_PLASMA_CELL_VS_NAIVE_BCELL_DN	MSigDB_C7	6	188	99	1.08906	1.03484	3.19149	1	4.74559	0.000785987	0.0402118	MYC|RPL21|RPL22|RPL28|RPS16|RPS27A
GSE12845_IGD_POS_BLOOD_VS_DARKZONE_GC_TONSIL_BCELL_UP	MSigDB_C7	6	188	99	1.08906	1.03484	3.19149	1	4.74559	0.000785987	0.0402118	EEF1B2|EEF1G|RPL10A|RPL34|RPS17|RPSA
GSE17721_PAM3CSK4_VS_CPG_0.5H_BMDC_DN	MSigDB_C7	6	188	99	1.08906	1.03484	3.19149	1	4.74559	0.000785987	0.0402118	CDC26|RPL11|RPLP0|RPS14|RPS25|RPS5
GSE3982_MAC_VS_CENT_MEMORY_CD4_TCELL_DN	MSigDB_C7	6	188	99	1.08906	1.03484	3.19149	1	4.74559	0.000785987	0.0402118	EEF1G|FAU|RPL35A|RPS12|RPS17|RPS6
Secreted	UniProt-Keyword	1	1568	99	9.08321	2.864	0.0637755	0	-2.82235	0.000783028	0.0402118	FJX1
response to stimulus [GoID:GO:0050896; evidenceTypes:IBA|IC|IDA|IEA|IEP|IGI|IMP|IPI|ISS|NAS|TAS]	GeneOntology_BP	28	7553	99	43.7535	4.92711	0.370714	0	-3.19731	0.000801765	0.0409538	BRK1|EEF1G|EEF2|GSTO2|IMPDH2|MYC|NMUR1|RPL10A|RPL11|RPL15|RPL18A|RPL26|RPL39|RPLP0|RPS15A|RPS16|RPS19|RPS27A|RPS3|RPS6|RPS7|RSL1D1|SLC25A6|TOMM7|TRHDE|UBA52|UBXN1|ZBED3
preribosome [GoID:GO:0030684; evidenceTypes:IBA|IDA|IEA|ISS]	GeneOntology_CC	4	72	99	0.417086	0.64261	5.55556	1	5.57557	0.000806103	0.04111	FBL|RPS7|RPSA|RSL1D1
GSE17721_CTRL_VS_POLYIC_8H_BMDC_UP	MSigDB_C7	6	189	99	1.09485	1.03756	3.1746	1	4.72758	0.000808009	0.0411419	EIF3F|FAU|RPL12|RPLP1|RPS15A|UBXN1
Mouse StemCell_Kolbus03_41genes (12869505-Table3)	GeneSigDB	3	32	99	0.185372	0.42891	9.375	1	6.56229	0.000827867	0.0420863	RPLP0|RPS6|RPS7
GSE25085_FETAL_LIVER_VS_FETAL_BM_SP4_THYMIC_IMPLANT_UP	MSigDB_C7	6	190	99	1.10064	1.04027	3.15789	1	4.70969	0.000830504	0.0420872	EIF3K|EIF3L|EIF4B|IMPDH2|RPL35|RPS19
GSE26030_TH1_VS_TH17_DAY15_POST_POLARIZATION_DN	MSigDB_C7	6	190	99	1.10064	1.04027	3.15789	1	4.70969	0.000830504	0.0420872	RPL24|RPL28|RPS9|RPSA|SLC25A6|ZBED3
GSE10239_MEMORY_VS_DAY4.5_EFF_CD8_TCELL_UP	MSigDB_C7	6	191	99	1.10644	1.04297	3.14136	1	4.69193	0.000853481	0.0427126	AP4S1|FAU|MYC|RPL14|RPL26|RPS7
GSE22443_IL2_VS_IL12_TREATED_ACT_CD8_TCELL_DN	MSigDB_C7	6	191	99	1.10644	1.04297	3.14136	1	4.69193	0.000853481	0.0427126	FAU|RPL15|RPS15A|RPS19|RPS3|RPSA
GSE27786_NKCELL_VS_MONO_MAC_UP	MSigDB_C7	6	191	99	1.10644	1.04297	3.14136	1	4.69193	0.000853481	0.0427126	FAU|RPS10|RPS16|RPS25|RPS27|RPS9
GSE360_L_MAJOR_VS_B_MALAYI_HIGH_DOSE_MAC_DN	MSigDB_C7	6	191	99	1.10644	1.04297	3.14136	1	4.69193	0.000853481	0.0427126	EIF3K|IMPDH2|NDUFB8|RPL10A|RSL1D1|UBXN1
GSE36392_EOSINOPHIL_VS_NEUTROPHIL_IL25_TREATED_LUNG_DN	MSigDB_C7	6	191	99	1.10644	1.04297	3.14136	1	4.69193	0.000853481	0.0427126	EEF1G|MYC|RPL26|RPL27|RPL34|RPS7
GSE3982_EOSINOPHIL_VS_BCELL_DN	MSigDB_C7	6	191	99	1.10644	1.04297	3.14136	1	4.69193	0.000853481	0.0427126	EEF1G|FBL|RPL37|RPS16|RPS5|RPS6
KAECH_NAIVE_VS_DAY8_EFF_CD8_TCELL_UP	MSigDB_C7	6	191	99	1.10644	1.04297	3.14136	1	4.69193	0.000853481	0.0427126	MYC|RPL14|RPL6|RPS19|RPS3|RPS6
system development [GoID:GO:0048731; evidenceTypes:IBA|IC|IDA|IEA|IEP|IGI|IMP|ISS|NAS|TAS]	GeneOntology_BP	11	4131	99	23.9303	4.24756	0.266279	0	-3.04417	0.000848427	0.0427126	EEF2|FJX1|IMPDH2|MYC|RPS14|RPS16|RPS19|RPS27A|RPS6|RPS7|UBA52
SCGGAAGY_ELK1_02	MSigDB_C3	16	1147	99	6.64441	2.48252	1.39494	1	3.76858	0.00087445	0.0436827	COMMD6|EEF1B2|EIF3L|RPL11|RPL26|RPL27|RPL31|RPL37|RPL6|RPS14|RPS25|RPS3|RPS5|RPS6|SEC11A|UBXN1
GSE25123_CTRL_VS_IL4_STIM_MACROPHAGE_DN	MSigDB_C7	6	192	99	1.11223	1.04567	3.125	1	4.67429	0.000876945	0.0436827	EEF1B2|FBL|MYC|RPS12|RPS9|RPSA
GSE41176_WT_VS_TAK1_KO_ANTI_IGM_STIM_BCELL_24H_DN	MSigDB_C7	6	192	99	1.11223	1.04567	3.125	1	4.67429	0.000876945	0.0436827	EEF2|IMPDH2|RPL12|RPLP1|RPS14|SLC25A6
MULLIGHAN_NPM1_MUTATED_SIGNATURE_2_DN	MSigDB_C2	4	74	99	0.428672	0.651435	5.40541	1	5.48225	0.000893643	0.0444456	EIF3D|EIF3F|EIF4B|RPL28
GSE13484_UNSTIM_VS_12H_YF17D_VACCINE_STIM_PBMC_UP	MSigDB_C7	6	193	99	1.11802	1.04836	3.10881	1	4.65678	0.000900904	0.0445995	EEF1G|EIF3G|FBL|RPL10L|RPS25|RPSA
GSE3982_EOSINOPHIL_VS_MAST_CELL_DN	MSigDB_C7	6	193	99	1.11802	1.04836	3.10881	1	4.65678	0.000900904	0.0445995	CLDN6|FBL|RPL26|RPS13|RPS14P3|SLC25A6
GSE9650_NAIVE_VS_EFF_CD8_TCELL_UP	MSigDB_C7	6	193	99	1.11802	1.04836	3.10881	1	4.65678	0.000900904	0.0445995	MYC|RPL14|RPL6|RPS19|RPS3|RPS6
Human Intestine_Jinawath04_1553genes (15273739-SuppTable2)	GeneSigDB	0	1165	99	6.74868	2.50051	0	0	-2.69892	0.00090229	0.0445995
REACTOME_IRAK2_MEDIATED_ACTIVATION_OF_TAK1_COMPLEX_UPON_TLR7_8_OR_9_STIMULATION	MSigDB_C2	2	8	99	0.0463429	0.214606	25	1	9.10348	0.000909267	0.0446695	RPS27A|UBA52
YANAGISAWA_LUNG_CANCER_RECURRENCE	MSigDB_C2	2	8	99	0.0463429	0.214606	25	1	9.10348	0.000909267	0.0446695	FAU|RPL39
5S rRNA binding [GoID:GO:0008097; evidenceTypes:IDA|IEA|IMP]	GeneOntology_MF	2	8	99	0.0463429	0.214606	25	1	9.10348	0.000909267	0.0446695	EEF2|RPL11
Human Lymphoma_Islam02_10genes (11920564-Table2)	GeneSigDB	2	8	99	0.0463429	0.214606	25	1	9.10348	0.000909267	0.0446695	RPL22|RPL6
GSE17721_CTRL_VS_PAM3CSK4_6H_BMDC_UP	MSigDB_C7	6	194	99	1.12382	1.05104	3.09278	1	4.63939	0.000925365	0.0451154	EEF1B2|FAU|RPL31|RPS14|RPS15A|UBXN1
GSE17721_LPS_VS_POLYIC_6H_BMDC_DN	MSigDB_C7	6	194	99	1.12382	1.05104	3.09278	1	4.63939	0.000925365	0.0451154	MYC|RPL14|RPL28|RPS15A|RPS3|UBXN1
GSE3982_EOSINOPHIL_VS_BASOPHIL_DN	MSigDB_C7	6	194	99	1.12382	1.05104	3.09278	1	4.63939	0.000925365	0.0451154	EIF3D|RPL26|RPL34|RPL37|RPS16|RPS6
GSE3982_EOSINOPHIL_VS_EFF_MEMORY_CD4_TCELL_DN	MSigDB_C7	6	194	99	1.12382	1.05104	3.09278	1	4.63939	0.000925365	0.0451154	FBL|RPL22|RPS14P3|RPS16|RPS6|SLC25A6
GSE3982_NEUTROPHIL_VS_EFF_MEMORY_CD4_TCELL_DN	MSigDB_C7	6	194	99	1.12382	1.05104	3.09278	1	4.63939	0.000925365	0.0451154	MYC|NDUFB8|RPL10L|RPL35A|RPS16|SLC25A6
neuron differentiation [GoID:GO:0030182; evidenceTypes:IBA|IC|IDA|IEA|IEP|IGI|IMP|ISS|NAS|TAS]	GeneOntology_BP	0	1159	99	6.71393	2.49454	0	0	-2.69145	0.000936682	0.045598
GRUETZMANN_PANCREATIC_CANCER_DN	MSigDB_C2	6	195	99	1.12961	1.05371	3.07692	1	4.62212	0.000950334	0.0459839	EEF2|IMPDH2|MYC|RPS10|RPS7|RPS9
GSE17301_CTRL_VS_48H_ACD3_ACD28_STIM_CD8_TCELL_UP	MSigDB_C7	6	195	99	1.12961	1.05371	3.07692	1	4.62212	0.000950334	0.0459839	EEF2|MYC|RPL18|RPL21|RPL6|RPS7
GSE3982_EOSINOPHIL_VS_CENT_MEMORY_CD4_TCELL_DN	MSigDB_C7	6	195	99	1.12961	1.05371	3.07692	1	4.62212	0.000950334	0.0459839	EEF1G|RPL22|RPL26|RPS14P3|RPS16|RPS17
GSE41176_WT_VS_TAK1_KO_UNSTIM_BCELL_UP	MSigDB_C7	6	195	99	1.12961	1.05371	3.07692	1	4.62212	0.000950334	0.0459839	RPL24|RPL35A|RPLP1|RPS13|RPS14|RPS27
regulation of protein modification by small protein conjugation or removal [GoID:GO:1903320; evidenceTypes:IBA|IDA|IEA|IGI|IMP|IPI|ISS|NAS|TAS]	GeneOntology_BP	7	269	99	1.55828	1.23489	2.60223	1	4.40664	0.000961409	0.0464498	CDC26|RPL11|RPS27A|RPS3|RPS7|UBA52|UBXN1
SANSOM_APC_TARGETS_REQUIRE_MYC	MSigDB_C2	6	196	99	1.1354	1.05638	3.06122	1	4.60496	0.00097582	0.0469343	FBL|METTL2B|MYC|RPS10|RPS13|ZBED3
GSE28726_ACT_CD4_TCELL_VS_ACT_NKTCELL_DN	MSigDB_C7	6	196	99	1.1354	1.05638	3.06122	1	4.60496	0.00097582	0.0469343	RPL29|RPL31|RPS10|RPS27|RPS29|UBXN1
GSE9960_GRAM_POS_VS_GRAM_NEG_AND_POS_SEPSIS_PBMC_UP	MSigDB_C7	6	196	99	1.1354	1.05638	3.06122	1	4.60496	0.00097582	0.0469343	COMMD6|EIF3G|RPL34|RPS15A|RPS16|RPS6
CHEN_METABOLIC_SYNDROM_NETWORK	MSigDB_C2	0	1150	99	6.66179	2.48553	0	0	-2.68022	0.000990718	0.0475796
ACEVEDO_LIVER_TUMOR_VS_NORMAL_ADJACENT_TISSUE_UP	MSigDB_C2	13	835	99	4.83704	2.13877	1.55689	1	3.81667	0.00104262	0.0498486	EIF3F|RPL10A|RPL15|RPL26|RPL35A|RPLP0|RPS13|RPS15A|RPS17|RPS25|RPS27A|RPS5|RPS7
plasma membrane part [GoID:GO:0044459; evidenceTypes:IBA|IC|IDA|IEA|IGI|IMP|IPI|ISS|NAS|TAS]	GeneOntology_CC	4	2405	99	13.9318	3.45002	0.16632	0	-2.87878	0.00104241	0.0498486	CLDN6|NMUR1|RPS3|TRHDE

## Sheet: M5
Gene Signature	GeneSet	Overlapping	GeneSetSize	DiffExpGenes	randomAvg	randomSD	%Overlap	Enriched	Zscore	probability	FDR	EnrichedGenes
NIKOLSKY_BREAST_CANCER_17Q11_Q21_AMPLICON	MSigDB_C2	64	111	194	1.26004	1.11253	57.6577	1	56.3942	1.10819e-98	1.18684e-94	ABHD15|ACACA|BLMH|CASC3|CDK12|CPD|CWC25|DDX52|DHRS13|DUSP14|ERAL1|ERBB2|FAM222B|FBXL20|FLOT2|GOSR1|GRB7|GSDMB|KIAA0100|KRT10|LASP1|MED1|MIEN1|MLLT6|MRPL45|MSL1|MYO18A|NEK8|NSRP1|NUFIP2|ORMDL3|PCGF2|PGAP3|PHF12|PIGS|PIP4K2B|PNMT|PPP1R1B|PROCA1|PSMB3|PSMD3|RAPGEFL1|RPL19|RPL23|RPL23A|SDF2|SGK494|SLC6A4|SMARCE1|SOCS7|SRCIN1|SSH2|STARD3|SUPT6H|SYNRG|TADA2A|TCAP|THRA|TLCD1|TMEM99|TP53I13|TRAF4|UNC119|…
chr17q21	MSigDB_C1	74	238	194	2.7017	1.62296	31.0924	1	43.9311	2.87575e-89	2.30987e-85	AARSD1|ACACA|ACBD4|ACLY|ATP6V0A1|BECN1|BRCA1|CBX1|CCDC43|COA3|DCAKD|DDX52|DHX8|DUSP3|EFTUD2|EIF1|EZH1|FBXL20|G6PC3|GGNBP2|GHDC|GPATCH8|GSDMB|HDAC5|KANSL1|KPNB1|KRT10|LINC02210|LSM12|MLLT6|MLX|MRPL10|MRPL45|MSL1|NAGS|NBR1|NBR2|NFE2L1|NKIRAS2|NMT1|NSF|NT5C3B|OSBPL7|PEX12|PGAP3|PIP4K2B|PLEKHH3|PLEKHM1|PNMT|PNPO|PSMC3IP|PSMD3|PYY|RAB5C|RAPGEFL1|RETREG3|RUNDC1|SCRN2|SMARCE1|SNX11|SOCS7|SP2|STAT3|SUZ12…
chr17q11	MSigDB_C1	51	99	194	1.12382	1.05104	51.5152	1	47.4541	1.63361e-74	1.04972e-70	AATF|ABHD15|AP2B1|BLMH|C17ORF75|CASC3|DHRS13|DNAJC7|ERAL1|ERBB2|FAM222B|FLOT2|GOSR1|GRB7|HSD17B1|IFT20|KIAA0100|LASP1|LIG3|LRRC37B|MYO18A|NAGLU|NEK8|NF1|NLK|NSRP1|NUFIP2|PHF12|POLDIP2|PROCA1|RAB11FIP4|RAD51D|RDM1|RHOT1|RNF135|RPL23A|SDF2|SGK494|SLC6A4|SSH2|STARD3|STAT5A|STAT5B|SUPT6H|THRA|TLCD1|TMEM97|TP53I13|TRAF4|UNC119|UTP6
chr17q12	MSigDB_C1	30	71	194	0.805968	0.890817	42.2535	1	32.7722	2.82192e-40	1.51109e-36	CDC27|CDK12|CISD3|COASY|CWC25|DHRS11|DUSP14|KAT2A|LOC440434|MED1|MIEN1|MPP2|MRM1|NLE1|NPEPPS|ORMDL3|PCGF2|PPP1R1B|PSMB3|PSMD11|PSME3|RFFL|RPL23|SLC25A39|SNORA21|SRCIN1|SYNRG|TADA2A|TCAP|ZNF830
Human Breast_Reyal05_3373genesSuppTable2SuppTable2 (15735024-SuppTable2)	GeneSigDB	103	3101	194	35.2015	5.33748	3.32151	1	12.7023	2.70849e-28	1.24316e-24	AATF|ABHD15|ACACA|ACLY|ATP6V0A1|BECN1|C17ORF75|CASC3|CBX1|CDC27|CDK12|COA3|COASY|COPRS|CPD|CWC25|DDX52|DHRS11|DHRS13|DNAJC7|DUSP14|DUSP3|ERAL1|ERBB2|EZH1|FAM222B|FBXL20|FLOT2|G6PC3|GHDC|GOSR1|GRB7|HSD17B1|KANSL1|KAT2A|LASP1|LRRC37B|MED1|MIEN1|MLLT6|MLX|MPP2|MRPL10|MRPL45|MSL1|NAGS|NBR1|NBR2|NF1|NFE2L1|NKIRAS2|NPEPPS|NSRP1|NT5C3B|NUFIP2|ORMDL3|OSBPL7|PGAP3|PHF12|PIGS|PIP4K2B|PLEKHH3|PNMT|PNPO|POLD…
Human Breast_Wirapati08_20genes_ERBB2_Module (18662380-S3-ERBB2)	GeneSigDB	15	18	194	0.20433	0.449232	83.3333	1	32.9355	3.06369e-27	1.23042e-23	CDK12|ERBB2|GRB7|GSDMB|LASP1|MED1|MIEN1|ORMDL3|PCGF2|PGAP3|PNMT|PSMB3|PSMD3|STARD3|TCAP
MIDORIKAWA_AMPLIFIED_IN_LIVER_CANCER	MSigDB_C2	17	46	194	0.522177	0.717558	36.9565	1	22.9637	5.55898e-22	1.98449e-18	ACACA|CWC25|DDX52|DUSP14|FBXL20|LASP1|MLLT6|MRPL45|PCGF2|PIP4K2B|PSMB3|RPL19|RPL23|SOCS7|SRCIN1|SYNRG|TADA2A
AGUIRRE_PANCREATIC_CANCER_COPY_NUMBER_UP	MSigDB_C2	29	280	194	3.17847	1.75815	10.3571	1	14.6868	9.7516e-20	3.13309e-16	AARSD1|ACLY|ATP6V0A1|BECN1|CBX1|CDC27|COA3|DUSP3|EZH1|G6PC3|GPATCH8|KPNB1|KRT10|MLX|MPP2|NBR1|NKIRAS2|NMT1|NPEPPS|NSF|PNPO|PSMC3IP|PSME3|RAB5C|RETREG3|SMARCE1|SNX11|STAT5B|TMUB2
Human Breast_Grinchuk10_17genes_KolmogorovSmirnovTestStockholm (20158880-ST-c)	GeneSigDB	11	15	194	0.170275	0.410127	73.3333	1	26.4058	3.9777e-19	1.065e-15	ERBB2|FBXL20|GRB7|GSDMB|MED1|MIEN1|PGAP3|PNMT|PPP1R1B|RPL19|TCAP
Human Breast_Grinchuk10_17genes_KolmogorovSmirnovTestUppsala (20158880-ST-d)	GeneSigDB	11	15	194	0.170275	0.410127	73.3333	1	26.4058	3.9777e-19	1.065e-15	ERBB2|FBXL20|GRB7|GSDMB|MED1|MIEN1|PGAP3|PNMT|PPP1R1B|RPL19|TCAP
Human Breast_Bertucci06_2537genes (16651414-Supp2)	GeneSigDB	59	1556	194	17.6632	3.98418	3.79177	1	10.3752	2.50177e-17	6.18302e-14	AATF|ACACA|CASC3|CDK12|CISD3|CWC25|DDX52|DHRS13|DNAJC7|DUSP14|EFTUD2|ERAL1|ERBB2|FAM222B|FBXL20|FLOT2|G6PC3|GRB7|IFT20|KIAA0100|KPNB1|LASP1|LSM12|MED1|MIEN1|MLLT6|MRPL45|MSL1|NLK|NPEPPS|NUFIP2|ORMDL3|PCGF2|PGAP3|PIGS|PIP4K2B|POLDIP2|PSMB3|PSMD3|PSME3|RAPGEFL1|RFFL|RPL19|RPL23|SLC25A39|SMARCE1|SNORA21|SOCS7|SRCIN1|SSH2|STAT3|SYNRG|TCAP|TLCD1|TMEM97|TNFAIP1|TRAF4|TUBG1|WIPF2
Human Breast_Hodgson05_12genes (16266989-Table2)	GeneSigDB	9	12	194	0.13622	0.366861	75	1	24.1611	5.55033e-16	1.27376e-12	ERBB2|GRB7|MIEN1|ORMDL3|PGAP3|PNMT|PPP1R1B|STARD3|TCAP
FARMER_BREAST_CANCER_CLUSTER_8	MSigDB_C2	7	7	194	0.0794617	0.280236	100	1	24.6954	2.17975e-14	4.66887e-11	CDK12|ERBB2|GRB7|GSDMB|MED1|PGAP3|PNMT
Human Brain_Lastowska07_256genes (17533364-TableS2)	GeneSigDB	18	164	194	1.86167	1.35018	10.9756	1	11.9527	4.55592e-13	9.14858e-10	ACBD4|BRCA1|EZH1|FLOT2|GOSR1|HSD17B1|KPNB1|MRPL10|NEK8|RFFL|RNF135|SNORA21|STAT3|SYNRG|TMEM97|TNFAIP1|UTP6|WIPF2
LASTOWSKA_NEUROBLASTOMA_COPY_NUMBER_UP	MSigDB_C2	18	165	194	1.87303	1.35425	10.9091	1	11.9084	5.06365e-13	9.57001e-10	ACBD4|BRCA1|EZH1|FLOT2|GOSR1|HSD17B1|KPNB1|MRPL10|NEK8|RFFL|RNF135|RPL23|STAT3|SYNRG|TMEM97|TNFAIP1|UTP6|WIPF2
Human Breast_Orsetti04_32genes (15374954-Table2)	GeneSigDB	8	23	194	0.261088	0.507732	34.7826	1	15.2421	1.01118e-10	1.70991e-07	ACLY|NMT1|SMARCE1|STAT3|STAT5B|TUBG1|TUBG2|UBTF
SMID_BREAST_CANCER_ERBB2_UP	MSigDB_C2	14	139	194	1.57788	1.24393	10.0719	1	9.98615	6.24202e-10	9.54999e-07	CDK12|CPD|ERBB2|GRB7|GSDMB|KIAA0100|MED1|PGAP3|PNMT|PSMD3|STARD3|SUPT6H|TRAF4|WIPF2
Human Breast_Desmedt08_28genes_ERBB2_Module (18698033-tableS1-ERBB2)	GeneSigDB	8	28	194	0.317847	0.560127	28.5714	1	13.715	6.10602e-10	9.54999e-07	CASC3|ERBB2|GSDMB|LASP1|PGAP3|PNMT|PSMD3|WIPF2
MYLLYKANGAS_AMPLIFICATION_HOT_SPOT_12	MSigDB_C2	6	11	194	0.124868	0.351253	54.5455	1	16.7262	8.72784e-10	1.27462e-06	BRCA1|ERBB2|LASP1|MLLT6|NF1|SUZ12
Glycoprotein	UniProt-Keyword	14	3629	194	41.1952	5.66402	0.385781	0	-4.8014	7.65696e-08	9.84042e-05	ARTN|BDKRB1|BDKRB2|CPD|ERBB2|GHDC|KIAA0100|LRRC37B|NAGLU|OPRL1|PGAP3|PIGS|RBP3|SLC6A4
GGGTGGRR_PAX4_03	MSigDB_C3	34	1221	194	13.8604	3.56718	2.7846	1	5.64581	9.36017e-07	0.00115667	ABI2|ANKS1B|BLMH|CDK12|DCAKD|DHRS11|DNAJC7|EIF1|GRB7|HSD17B1|JADE1|KPNB1|LASP1|MLLT6|MPP2|MYO18A|NFE2L1|NKIRAS2|NMT1|NUFIP2|OPRL1|PHF12|PTGES|PYY|RAB5C|RAPGEFL1|RLN1|RLN2|SP2|SRCIN1|STAT3|THRA|TNNC1|TRAF4
Human Breast_Grinchuk10_11genes_KolmogorovSmirnovTestStockholm (20158880-ST-a)	GeneSigDB	4	8	194	0.0908133	0.299576	50	1	13.0491	1.08758e-06	0.00124796	IFT20|POLDIP2|TMEM97|TNFAIP1
Human Breast_Grinchuk10_11genes_KolmogorovSmirnovTestUppsala (20158880-ST-b)	GeneSigDB	4	8	194	0.0908133	0.299576	50	1	13.0491	1.08758e-06	0.00124796	IFT20|POLDIP2|TMEM97|TNFAIP1
Human Ovarian_Presneau03_37genes (12629520-Table2)	GeneSigDB	5	18	194	0.20433	0.449232	27.7778	1	10.6753	1.36035e-06	0.00150713	BECN1|BLMH|NMT1|NPEPPS|STAT5A
Human Breast_Grinchuk10_4genes (20158880-Table2)	GeneSigDB	3	3	194	0.034055	0.183479	100	1	16.1651	1.44049e-06		IFT20|POLDIP2|TMEM97
GGGCGGR_SP1_Q6	MSigDB_C3	58	2798	194	31.762	5.12463	2.07291	1	5.11998	1.72429e-06		AARSD1|ABHD15|ABI2|ACACA|ACLY|ARTN|BLMH|BRCA1|CPD|DNAJC7|DUSP3|EIF1|FLOT2|G6PC3|GGNBP2|GRB7|IRS2|JADE1|KAT2A|KPNB1|LASP1|LIG3|MLLT6|MLX|MPP2|MYO18A|NAGS|NBR2|NEK8|NFE2L1|NKIRAS2|NLK|NPEPPS|NSRP1|NUFIP2|PHF12|PHF8|PIP4K2B|PLEKHM1|POLDIP2|PSMB3|RAPGEFL1|RUNDC1|SDF2|SLC16A11|SLC25A39|SMARCE1|SNX11|SSH2|STARD3|STAT5B|SUPT6H|SYNRG|THRA|TMUB2|TP53I13|TRAF4|UBTF
Disulfide bond	UniProt-Keyword	10	2663	194	30.2295	5.02303	0.375516	0	-4.02735	5.11922e-06		ARTN|BDKRB1|BDKRB2|ERBB2|GSDMB|MIEN1|OPRL1|RLN1|RLN2|SLC6A4
Human Breast_Grinchuk10_10genes (20158880-Table3)	GeneSigDB	3	4	194	0.0454067	0.211857	75	1	13.9462	5.71366e-06		IFT20|POLDIP2|TNFAIP1
negative regulation of transferase activity [GoID:GO:0051348; evidenceTypes:IBA|IDA|IEA|IGI|IMP|IPI|ISS|NAS|TAS]	GeneOntology_BP	15	339	194	3.84822	1.93114	4.42478	1	5.77473	7.85857e-06	0.00664442	CDC27|DUSP14|DUSP3|GGNBP2|IRS2|NF1|PPP1R1B|PSMB3|PSMD11|PSMD3|PSME3|RPL23|SOCS7|SRCIN1|VPS25
organonitrogen compound metabolic process [GoID:GO:1901564; evidenceTypes:EXP|IBA|IC|IDA|IEA|IEP|IGI|IMP|IPI|ISS|NAS|TAS]	GeneOntology_BP	100	6202	194	70.403	6.65936	1.61238	1	4.44442	9.12444e-06	0.0075169	AARSD1|AATF|ABI2|ACACA|ACLY|AP2B1|ARTN|ATP6V0A1|BDKRB1|BDKRB2|BECN1|BLMH|BRCA1|CASC3|CDC27|CDK12|COA3|COASY|COPRS|CPD|DCAKD|DUSP14|DUSP3|EIF1|ERAL1|ERBB2|EZH1|FBXL20|FLOT2|GGNBP2|GRB7|HDAC5|IRS2|JADE1|KANSL1|KAT2A|KRT10|MARCH9|MED1|MMAB|MPP2|MRPL10|MRPL45|MSL1|MTA2|NAGLU|NAGS|NBR1|NEK8|NF1|NFE2L1|NLE1|NLK|NMT1|NPEPPS|NSF|OPRL1|ORMDL3|OSBPL7|PCGF2|PEX12|PGAP3|PHF8|PHKA2|PIGS|PNMT|PNPO|PPP1R1B|PSMB…
nucleoplasm [GoID:GO:0005654; evidenceTypes:IBA|IDA|IEA|IMP|ISS|NAS|TAS]	GeneOntology_CC	61	3175	194	36.0415	5.38649	1.92126	1	4.63353	1.03254e-05	0.00829359	ACADS|ACLY|AFTPH|ANKS1B|ATP6V0A1|BRCA1|CASC3|CBX1|CDC27|CDK12|COPRS|CWC25|DDX52|DHX8|DNAJC7|DUSP3|EFTUD2|EZH1|FAM222B|HDAC5|JADE1|KANSL1|KAT2A|KPNB1|LIG3|MED1|MLX|MRPL10|MSL1|MTA2|NBR1|NLK|NSRP1|NUFIP2|PCGF2|PHF12|PHF8|PIP4K2B|PNPO|PSMB3|PSMC3IP|PSMD11|PSMD3|PSME3|RAD51D|RDM1|RFFL|RPL23|SMARCE1|STAT3|STAT5A|STAT5B|SUPT6H|SUZ12|TADA2A|THRA|UBTF|UTP6|VPS25|ZNF207|ZNF830
Phosphoprotein	UniProt-Keyword	118	7782	194	88.3387	6.8971	1.51632	1	4.30055	1.20723e-05	0.00923502	AARSD1|AATF|ABHD15|ABI2|ACACA|ACADS|ACBD4|ACLY|AFTPH|ANKS1B|AP2B1|ATP6V0A1|BDKRB2|BECN1|BRCA1|C17ORF75|CASC3|CBX1|CCDC43|CDC27|CDK12|COASY|COPRS|CPD|CWC25|DDX52|DHX8|DNAJC7|EFTUD2|EIF1|ERAL1|ERBB2|FBXL20|FLOT2|GGNBP2|GOSR1|GPATCH8|GRB7|HDAC5|IRS2|JADE1|KANSL1|KIAA0100|KPNB1|KRT10|LASP1|LIG3|LSM12|MED1|MLLT6|MLX|MMAB|MPP2|MSL1|MTA2|MYO18A|NBR1|NEK8|NF1|NLE1|NLK|NMT1|NSF|NSRP1|NUFIP2|OPRL1|OSBPL7|P…
TFIII_Q6	MSigDB_C3	11	197	194	2.23628	1.47836	5.58376	1	5.92802	1.58665e-05	0.011676	CDK12|KPNB1|MTA2|PCGF2|POU3F3|PSMC3IP|PSME3|STAT3|THRA|UBTF|UNC119
nuclear lumen [GoID:GO:0031981; evidenceTypes:IBA|IC|IDA|IEA|IGI|IMP|IPI|ISS|NAS|TAS]	GeneOntology_CC	71	3962	194	44.9753	5.84452	1.79202	1	4.45284	1.59901e-05	0.011676	AATF|ACACA|ACADS|ACLY|AFTPH|ANKS1B|ATP6V0A1|BRCA1|CASC3|CBX1|CDC27|CDK12|COPRS|CWC25|DDX52|DHX8|DNAJC7|DUSP3|EFTUD2|EZH1|FAM222B|HDAC5|JADE1|KANSL1|KAT2A|KPNB1|LIG3|MED1|MLX|MRPL10|MSL1|MTA2|NBR1|NF1|NFE2L1|NLE1|NLK|NSRP1|NUFIP2|PCGF2|PHF12|PHF8|PIP4K2B|PLEKHM1|PNPO|PSMB3|PSMC3IP|PSMD11|PSMD3|PSME3|RAD51D|RDM1|RFFL|RPL23|RPL23A|SMARCE1|SP2|STAT3|STAT5A|STAT5B|SUPT6H|SUZ12|TADA2A|THRA|TNFAIP1|TUBG…
Human Breast_Vincent-Salomon08_1001genes (18381933-SuppTableS4)	GeneSigDB	23	783	194	8.88836	2.89575	2.93742	1	4.87323	2.87133e-05	0.020055	AARSD1|BECN1|COASY|DNAJC7|ERBB2|EZH1|G6PC3|GOSR1|GPATCH8|GRB7|HDAC5|IRS2|KAT2A|NBR1|NF1|NFE2L1|NPEPPS|PGAP3|PSME3|RETREG3|TCAP|TMUB2|TUBG2
nuclear part [GoID:GO:0044428; evidenceTypes:IBA|IC|IDA|IEA|IGI|IMP|IPI|ISS|NAS|TAS]	GeneOntology_CC	74	4273	194	48.5057	5.99725	1.7318	1	4.251	3.24035e-05	0.0221509	AATF|ACACA|ACADS|ACLY|AFTPH|ANKS1B|ATP6V0A1|BRCA1|CASC3|CBX1|CDC27|CDK12|COPRS|CWC25|DDX52|DHX8|DNAJC7|DUSP3|EFTUD2|EZH1|FAM222B|GHDC|HDAC5|JADE1|KANSL1|KAT2A|KPNB1|LIG3|MED1|MLX|MRPL10|MSL1|MTA2|NBR1|NF1|NFE2L1|NLE1|NLK|NSRP1|NUFIP2|PCGF2|PHF12|PHF8|PIP4K2B|PLEKHM1|PNPO|PSMB3|PSMC3IP|PSMD11|PSMD3|PSME3|PTGES|RAD51D|RDM1|RFFL|RPL23|RPL23A|SMARCE1|SP2|STAT3|STAT5A|STAT5B|SUPT6H|SUZ12|TADA2A|THRA|T…
protein metabolic process [GoID:GO:0019538; evidenceTypes:EXP|IBA|IC|IDA|IEA|IEP|IGI|IMP|IPI|ISS|NAS|TAS]	GeneOntology_BP	86	5240	194	59.4827	6.38583	1.64122	1	4.15252	3.80456e-05	0.025466	AARSD1|AATF|ABI2|ACACA|AP2B1|ARTN|BDKRB1|BDKRB2|BECN1|BLMH|BRCA1|CASC3|CDC27|CDK12|COA3|COPRS|CPD|DUSP14|DUSP3|EIF1|ERAL1|ERBB2|EZH1|FBXL20|FLOT2|GGNBP2|GRB7|HDAC5|IRS2|JADE1|KANSL1|KAT2A|KRT10|MARCH9|MED1|MRPL10|MRPL45|MSL1|MTA2|NBR1|NEK8|NF1|NLE1|NLK|NMT1|NPEPPS|NSF|OPRL1|OSBPL7|PCGF2|PEX12|PGAP3|PHF8|PHKA2|PIGS|PPP1R1B|PSMB3|PSMD11|PSMD3|PSME3|RBP3|RFFL|RHOT1|RNF135|RPL19|RPL23|RPL23A|SCRN2|SD…
BOYAULT_LIVER_CANCER_SUBCLASS_G3_UP	MSigDB_C2	10	181	194	2.05465	1.41772	5.52486	1	5.60431	4.24458e-05	0.0262258	ACACA|CASC3|DUSP3|KPNB1|MED1|NLE1|NPEPPS|NSF|PSMD11|PSME3
CCCNNGGGAR_OLF1_01	MSigDB_C3	13	301	194	3.41685	1.82175	4.31894	1	5.26042	4.12854e-05	0.0262258	COA3|GGNBP2|LASP1|MLLT6|PCGF2|PSME3|RAPGEFL1|SMARCE1|SSH2|THRA|TRAF4|UBTF|VAT1
GSE7568_IL4_VS_IL4_AND_TGFB_TREATED_MACROPHAGE_24H_DN	MSigDB_C7	10	181	194	2.05465	1.41772	5.52486	1	5.60431	4.24458e-05	0.0262258	AARSD1|ACACA|EFTUD2|EIF1|FAM222B|KAT2A|PSMB3|PSME3|TADA2A|TMEM97
chromatin binding [GoID:GO:0003682; evidenceTypes:IBA|IDA|IEA|IGI|IMP|IPI|ISS|NAS|TAS]	GeneOntology_MF	17	486	194	5.51691	2.30206	3.49794	1	4.98818	4.09121e-05	0.0262258	CBX1|EZH1|HDAC5|KAT2A|MED1|MTA2|PCGF2|PHF12|PHF8|SMARCE1|STAT3|STAT5B|SUPT6H|SUZ12|TADA2A|THRA|UBTF
REACTOME_SIGNALING_BY_FGFR1_FUSION_MUTANTS	MSigDB_C2	4	18	194	0.20433	0.449232	22.2222	1	8.44924	4.34895e-05	0.0263636	MYO18A|STAT3|STAT5A|STAT5B
cellular protein metabolic process [GoID:GO:0044267; evidenceTypes:EXP|IBA|IC|IDA|IEA|IEP|IGI|IMP|IPI|ISS|NAS|TAS]	GeneOntology_BP	79	4713	194	53.5004	6.1894	1.67621	1	4.11988	4.8449e-05	0.0288262	AARSD1|ABI2|AP2B1|ARTN|BDKRB1|BDKRB2|BECN1|BLMH|BRCA1|CASC3|CDC27|CDK12|COA3|COPRS|DUSP14|DUSP3|EIF1|ERAL1|ERBB2|EZH1|FBXL20|GGNBP2|GRB7|HDAC5|IRS2|JADE1|KANSL1|KAT2A|KRT10|MARCH9|MED1|MRPL10|MRPL45|MSL1|MTA2|NBR1|NEK8|NF1|NLE1|NLK|NMT1|NPEPPS|OPRL1|OSBPL7|PCGF2|PEX12|PGAP3|PHF8|PHKA2|PIGS|PPP1R1B|PSMB3|PSMD11|PSMD3|PSME3|RFFL|RHOT1|RNF135|RPL19|RPL23|RPL23A|SDF2|SGK494|SOCS7|SRCIN1|SSH2|STAT3|ST…
cellular metabolic process [GoID:GO:0044237; evidenceTypes:EXP|IBA|IC|IDA|IEA|IEP|IGI|IMP|IPI|ISS|NAS|TAS]	GeneOntology_BP	135	9576	194	108.704	6.87417	1.40977	1	3.8254	6.8352e-05	0.0385278	AARSD1|AATF|ABHD15|ABI2|ACACA|ACADS|ACLY|AP2B1|ARTN|ATP6V0A1|BDKRB1|BDKRB2|BECN1|BLMH|BRCA1|CASC3|CBX1|CDC27|CDK12|COA3|COASY|COPRS|CPD|CWC25|DCAKD|DDX52|DHRS11|DHX8|DUSP14|DUSP3|EFTUD2|EIF1|ERAL1|ERBB2|EZH1|FBXL20|G6PC3|GGNBP2|GRB7|HDAC5|HSD17B1|IFT20|IRS2|JADE1|KANSL1|KAT2A|KPNB1|KRT10|LIG3|MARCH9|MED1|MLLT6|MLX|MMAB|MPP2|MRM1|MRPL10|MRPL45|MSL1|MTA2|MYO18A|NAGS|NBR1|NEK8|NF1|NFE2L1|NLE1|NLK|NM…
SP1_Q6_01	MSigDB_C3	11	234	194	2.65629	1.60945	4.70085	1	5.1842	7.67072e-05	0.0416893	CPD|KAT2A|LASP1|NLK|NUFIP2|PCGF2|PIP4K2B|PLEKHM1|SMARCE1|SYNRG|TMUB2
GSE369_PRE_VS_POST_IL6_INJECTION_IFNG_WT_LIVER_DN	MSigDB_C7	10	195	194	2.21358	1.47092	5.12821	1	5.29358	7.94376e-05	0.0416893	CISD3|DUSP3|GRB7|HDAC5|LASP1|NF1|SSH2|TCP11L2|VAT1|ZNF830
intracellular organelle lumen [GoID:GO:0070013; evidenceTypes:IBA|IC|IDA|IEA|IGI|IMP|IPI|ISS|NAS|TAS]	GeneOntology_CC	82	5021	194	56.9967	6.30846	1.63314	1	3.96345	8.25691e-05	0.0416893	AATF|ACACA|ACADS|ACLY|AFTPH|ANKS1B|ATP6V0A1|BRCA1|CASC3|CBX1|CDC27|CDK12|COASY|COPRS|CWC25|DDX52|DHX8|DNAJC7|DUSP3|EFTUD2|ERAL1|EZH1|FAM222B|GHDC|HDAC5|JADE1|KANSL1|KAT2A|KPNB1|LIG3|MED1|MLX|MMAB|MRM1|MRPL10|MRPL45|MSL1|MTA2|NAGLU|NAGS|NBR1|NF1|NFE2L1|NLE1|NLK|NSRP1|NUFIP2|PCGF2|PHF12|PHF8|PIP4K2B|PLEKHM1|PNPO|POLDIP2|PSMB3|PSMC3IP|PSMD11|PSMD3|PSME3|PTGES|RAD51D|RDM1|RFFL|RPL23|RPL23A|SMARCE1|SP…
membrane-enclosed lumen [GoID:GO:0031974; evidenceTypes:IBA|IC|IDA|IEA|IGI|IMP|IPI|ISS|NAS|TAS]	GeneOntology_CC	82	5021	194	56.9967	6.30846	1.63314	1	3.96345	8.25691e-05	0.0416893	AATF|ACACA|ACADS|ACLY|AFTPH|ANKS1B|ATP6V0A1|BRCA1|CASC3|CBX1|CDC27|CDK12|COASY|COPRS|CWC25|DDX52|DHX8|DNAJC7|DUSP3|EFTUD2|ERAL1|EZH1|FAM222B|GHDC|HDAC5|JADE1|KANSL1|KAT2A|KPNB1|LIG3|MED1|MLX|MMAB|MRM1|MRPL10|MRPL45|MSL1|MTA2|NAGLU|NAGS|NBR1|NF1|NFE2L1|NLE1|NLK|NSRP1|NUFIP2|PCGF2|PHF12|PHF8|PIP4K2B|PLEKHM1|PNPO|POLDIP2|PSMB3|PSMC3IP|PSMD11|PSMD3|PSME3|PTGES|RAD51D|RDM1|RFFL|RPL23|RPL23A|SMARCE1|SP…
organelle lumen [GoID:GO:0043233; evidenceTypes:IBA|IC|IDA|IEA|IGI|IMP|IPI|ISS|NAS|TAS]	GeneOntology_CC	82	5021	194	56.9967	6.30846	1.63314	1	3.96345	8.25691e-05	0.0416893	AATF|ACACA|ACADS|ACLY|AFTPH|ANKS1B|ATP6V0A1|BRCA1|CASC3|CBX1|CDC27|CDK12|COASY|COPRS|CWC25|DDX52|DHX8|DNAJC7|DUSP3|EFTUD2|ERAL1|EZH1|FAM222B|GHDC|HDAC5|JADE1|KANSL1|KAT2A|KPNB1|LIG3|MED1|MLX|MMAB|MRM1|MRPL10|MRPL45|MSL1|MTA2|NAGLU|NAGS|NBR1|NF1|NFE2L1|NLE1|NLK|NSRP1|NUFIP2|PCGF2|PHF12|PHF8|PIP4K2B|PLEKHM1|PNPO|POLDIP2|PSMB3|PSMC3IP|PSMD11|PSMD3|PSME3|PTGES|RAD51D|RDM1|RFFL|RPL23|RPL23A|SMARCE1|SP…
GCTNWTTGK_UNKNOWN	MSigDB_C3	12	280	194	3.17847	1.75815	4.28571	1	5.01752	8.8066e-05	0.0435303	ANKS1B|ERBB2|GGNBP2|LASP1|LRRC36|NAGLU|PIGS|POU3F3|PPP1R1B|SLC6A4|SSH2|TMEM129
SREBP_Q3	MSigDB_C3	11	239	194	2.71305	1.62631	4.60251	1	5.09554	9.26287e-05	0.0450919	ANKS1B|GGNBP2|KPNB1|MLLT6|NSRP1|NUFIP2|PHF12|PPP1R1B|SLC6A4|SRCIN1|TNNI1
MYOGENIN_Q6	MSigDB_C3	11	241	194	2.73575	1.63301	4.56432	1	5.06076	9.97458e-05	0.046588	AARSD1|FBXL20|GGNBP2|IFT20|POU3F3|PSMC3IP|RUNDC1|SRCIN1|STAT5A|TNFAIP1|UBTF
cellular protein modification process [GoID:GO:0006464; evidenceTypes:EXP|IBA|IC|IDA|IEA|IEP|IGI|IMP|IPI|ISS|NAS|TAS]	GeneOntology_BP	66	3795	194	43.0796	5.75629	1.73913	1	3.98181	0.000100052	0.046588	ABI2|ARTN|BDKRB1|BDKRB2|BECN1|BLMH|BRCA1|CDC27|CDK12|COPRS|DUSP14|DUSP3|ERBB2|EZH1|FBXL20|GGNBP2|HDAC5|IRS2|JADE1|KANSL1|KAT2A|KRT10|MARCH9|MED1|MSL1|MTA2|NBR1|NEK8|NF1|NLK|NMT1|NPEPPS|OPRL1|PCGF2|PEX12|PGAP3|PHF8|PHKA2|PIGS|PPP1R1B|PSMB3|PSMD11|PSMD3|PSME3|RFFL|RHOT1|RNF135|RPL23|SDF2|SGK494|SOCS7|SRCIN1|SSH2|STAT3|STAT5A|STAT5B|SUPT6H|SUZ12|TADA2A|TMEM102|TMEM129|TNFAIP1|TRAF4|TRIM7|UNC119|VPS25
protein modification process [GoID:GO:0036211; evidenceTypes:EXP|IBA|IC|IDA|IEA|IEP|IGI|IMP|IPI|ISS|NAS|TAS]	GeneOntology_BP	66	3795	194	43.0796	5.75629	1.73913	1	3.98181	0.000100052	0.046588	ABI2|ARTN|BDKRB1|BDKRB2|BECN1|BLMH|BRCA1|CDC27|CDK12|COPRS|DUSP14|DUSP3|ERBB2|EZH1|FBXL20|GGNBP2|HDAC5|IRS2|JADE1|KANSL1|KAT2A|KRT10|MARCH9|MED1|MSL1|MTA2|NBR1|NEK8|NF1|NLK|NMT1|NPEPPS|OPRL1|PCGF2|PEX12|PGAP3|PHF8|PHKA2|PIGS|PPP1R1B|PSMB3|PSMD11|PSMD3|PSME3|RFFL|RHOT1|RNF135|RPL23|SDF2|SGK494|SOCS7|SRCIN1|SSH2|STAT3|STAT5A|STAT5B|SUPT6H|SUZ12|TADA2A|TMEM102|TMEM129|TNFAIP1|TRAF4|TRIM7|UNC119|VPS25
histone modification [GoID:GO:0016570; evidenceTypes:IBA|IC|IDA|IEA|IGI|IMP|IPI|ISS|NAS|TAS]	GeneOntology_BP	15	425	194	4.82446	2.1567	3.52941	1	4.71811	0.000106288	0.0480976	BRCA1|COPRS|EZH1|HDAC5|JADE1|KANSL1|KAT2A|MSL1|MTA2|PCGF2|PHF8|PPP1R1B|SUPT6H|SUZ12|TADA2A
negative regulation of protein modification process [GoID:GO:0031400; evidenceTypes:IBA|IDA|IEA|IGI|IMP|IPI|ISS|NAS|TAS]	GeneOntology_BP	18	577	194	6.54991	2.50146	3.11958	1	4.57736	0.000105404	0.0480976	BDKRB1|BDKRB2|BRCA1|CDC27|DUSP14|DUSP3|GGNBP2|NF1|PPP1R1B|PSMB3|PSMD11|PSMD3|PSME3|RPL23|SOCS7|SRCIN1|SUPT6H|VPS25
metabolic process [GoID:GO:0008152; evidenceTypes:EXP|IBA|IC|IDA|IEA|IEP|IGI|IMP|IPI|ISS|NAS|TAS]	GeneOntology_BP	141	10217	194	115.98	6.7909	1.38005	1	3.68434	0.000111661	0.0498273	AARSD1|AATF|ABHD15|ABI2|ACACA|ACADS|ACLY|AP2B1|ARTN|ATP6V0A1|BDKRB1|BDKRB2|BECN1|BLMH|BRCA1|CASC3|CBX1|CDC27|CDK12|COA3|COASY|COPRS|CPD|CWC25|DCAKD|DDX52|DHRS11|DHRS13|DHX8|DUSP14|DUSP3|EFTUD2|EIF1|ERAL1|ERBB2|EZH1|FBXL20|FLOT2|G6PC3|GGNBP2|GRB7|HDAC5|HSD17B1|IFT20|IRS2|JADE1|KANSL1|KAT2A|KPNB1|KRT10|LIG3|MARCH9|MED1|MLLT6|MLX|MMAB|MPP2|MRM1|MRPL10|MRPL45|MSL1|MTA2|MYO18A|NAGLU|NAGS|NBR1|NEK8|NF1…

## Sheet: M6
Gene Signature	GeneSet	Overlapping	GeneSetSize	DiffExpGenes	randomAvg	randomSD	%Overlap	Enriched	Zscore	probability	FDR	EnrichedGenes
SMID_BREAST_CANCER_BASAL_DN	MSigDB_C2	385	681	1816	72.3637	7.88041	56.5345	1	39.6726	2.18602e-203	3.51173e-199	ABAT|ABCA12|ABCC6|ABCC8|ABCG1|ABLIM3|ACADSB|ACOX2|ADCY1|ADCY9|ADGRB2|ADIRF|AGL|AGR2|AK5|AKR7A3|ALCAM|ALDH3B2|ALDH4A1|ANXA9|APBB2|AR|AREG|ARHGAP32|ARHGAP35|ARL3|ARMT1|ASAH1|ASCL1|ASPH|ASTN2|ATP7B|ATP8A2|ATRNL1|AZGP1|B9D1|BAIAP3|BBS4|BCAM|BCAS1|BCAS4|BCL2|BEX1|BLVRA|BMP4|BMPR1B|BTG2|C16ORF45|C1ORF21|C3ORF52|C5ORF30|C9ORF116|CA12|CACNA1D|CACNA2D2|CACNG1|CACNG4|CAMK2N1|CANT1|CAPN9|CASC1|CASD1|CATSPER…
Human Breast_Creighton09_594genes (18425577-TableS3a)	GeneSigDB	273	453	1816	48.1362	6.47173	60.2649	1	34.7455	1.06491e-151	1.14048e-147	ABAT|ABCC8|ABLIM3|ACOX2|ADCY1|ADCY9|ADIRF|AFF3|AGR2|AKR7A3|ANXA9|APBB2|AREG|ARFIP2|ARL3|ARMT1|ASAH1|ASB13|ATP7B|ATP8A2|B4GAT1|BBOF1|BBS1|BCAM|BCAS1|BCL2|BHLHE40|BRD3OS|BTG2|C1ORF21|C5ORF30|C9ORF116|CA12|CACNA1D|CACNA2D2|CACNG4|CAMK2N1|CAP2|CARD10|CASC1|CCDC170|CCND1|CELSR1|CERS2|CHAD|CHRD|CISH|CLSTN2|CNNM3|COL4A5|COQ4|COX6C|CPB1|CSAD|CTNND2|CXORF40B|CYB561D2|CYB5A|CYP2B6|CYP4B1|DACH1|DALRD3|DBNDD…
DODD_NASOPHARYNGEAL_CARCINOMA_UP	MSigDB_C2	460	1612	1816	171.293	11.7754	28.536	1	24.5179	1.11232e-100	8.93445e-97	ABAT|ABCC6|ABHD12B|ABHD2|ABLIM1|ABLIM3|ACSM1|ADGB|ADIRF|ADRB1|ADSSL1|AFF3|AGBL2|AGR2|AGR3|AK7|AKAP14|ALDH3A2|ALDH3B2|AMIGO1|ANKFN1|ANKMY1|ANXA11|ANXA9|AP1M2|ARHGAP32|ARHGEF37|ARMC3|ARSD|B9D1|BAG1|BAIAP3|BBOF1|BBS4|BCAS1|BCL6|BMPR1B|BNIPL|BPIFB1|C11ORF52|C11ORF70|C11ORF88|C15ORF48|C17ORF97|C19ORF33|C1ORF194|C20ORF85|C2ORF81|C5AR2|C5ORF63|C8ORF34|C9ORF116|C9ORF135|C9ORF152|C9ORF66|CA12|CABCOCO1|CAC…
DOANE_BREAST_CANCER_ESR1_UP	MSigDB_C2	105	110	1816	11.6887	3.2218	95.4545	1	28.9624	2.73019e-96	1.75437e-92	ABAT|ACADSB|ACOX2|ADIRF|AGR2|ALCAM|ANXA9|AR|AREG|ARMT1|AZGP1|BCL2|BMPR1B|C1ORF21|C9ORF116|CA12|CACNA1D|CACNG4|CCDC170|CELSR1|CERS4|CFB|CHAD|CLGN|CLSTN2|CRIP1|CYBRD1|CYP2B7P|DACH1|DHRS2|DNAJC12|DNALI1|DUSP4|EEF1A2|ELOVL2|EPS8L1|ERBB4|ESR1|EVL|FBP1|FOXA1|GALNT7|GAMT|GATA3|GDF15|GFRA1|GPRC5A|GREB1|IFT122|INPP4B|KCNE4|KCNK15|KIAA1324|KRT18|MAPT|MAST4|MLPH|MUC1|MYB|MYO6|NAT1|PBX1|PDZK1|PEX11A|PGR|PIP|…
Human Breast_Doane06_145genes (16491124-SuppTable1)	GeneSigDB	101	106	1816	11.2637	3.16306	95.283	1	28.3701	2.18169e-92	1.00136e-88	ABAT|ACADSB|ACOX2|ADIRF|AGR2|ALCAM|ANXA9|AR|AREG|ARMT1|AZGP1|BCL2|BMPR1B|C1ORF21|C9ORF116|CA12|CACNA1D|CCDC170|CELSR1|CERS4|CFB|CHAD|CLGN|CLSTN2|CYBRD1|CYP2B6|DACH1|DHRS2|DNAJC12|DNALI1|DUSP4|EEF1A2|ELOVL2|EPS8L1|ERBB4|ESR1|EVL|FBP1|FOXA1|GALNT7|GAMT|GATA3|GDF15|GFRA1|GPRC5A|GREB1|IFT122|INPP4B|KCNE4|KCNK15|KIAA1324|KRT18|MAPT|MAST4|MLPH|MUC1|MYB|MYO6|NAT1|PBX1|PDZK1|PEX11A|PGR|PIP|PNPLA4|RET|RHO…
VANTVEER_BREAST_CANCER_ESR1_UP	MSigDB_C2	123	163	1816	17.3205	3.91577	75.4601	1	26.9881	1.23715e-85	4.96856e-82	ABAT|ACADSB|ACOT4|AFF1|AGR3|BAG1|BCL2|BHLHE40|BRD8|C3ORF18|C5ORF30|C9ORF116|CA12|CCDC106|CCDC74B|CCDC96|CELSR1|CERS2|CERS6|CHAD|CHRD|CISH|COX6C|CPEB2|CXXC5|CYB5R1|DBNDD2|DNAJC12|DNALI1|ELOVL5|EML2|ERBB3|ERBB4|ESR1|EVA1B|EVL|FAAH|FAM102A|FAM110C|FAM174B|FARP2|FBP1|FGD3|FOXA1|FUT8|GADD45G|GATA3|GFRA1|GLI3|GPD1L|GREB1|HDAC11|HEXIM1|HHAT|HID1|HMGCL|HTT|IL6ST|INPP5J|IRS1|ITPK1|KDM4B|KIAA0232|KIF12|KIF…
SMID_BREAST_CANCER_LUMINAL_B_UP	MSigDB_C2	123	165	1816	17.5331	3.93949	74.5455	1	26.7717	1.57758e-84	5.63179e-81	ABAT|ABCC8|ACADSB|ACOX2|AGL|AGR2|ANXA9|ARMT1|ARNT2|ASCL1|B9D1|BAIAP3|BMPR1B|C9ORF116|CA12|CACNA1D|CACNA2D2|CACNG4|CASC1|CCDC106|CCND1|CEACAM5|CELSR1|CELSR3|CGA|CLSTN2|CRABP2|CRIP1|CYP2B7P|DACH1|DCAF10|DIO1|DNAJC1|DNAJC12|DNALI1|EEF1A2|ENPP1|ERBB4|ESR1|EVL|FAM234B|FBP1|FGFR2|FLRT3|FOXA1|GATA3|GDF15|GFRA1|GLRB|GLS2|GP2|GREB1|GRIA2|HDAC11|HEXIM1|HPN|IFT122|IL24|IL6ST|INSM1|ISYNA1|KCNE4|KCNJ3|KCNK15|…
CHARAFE_BREAST_CANCER_LUMINAL_VS_MESENCHYMAL_UP	MSigDB_C2	199	438	1816	46.5423	6.36655	45.4338	1	23.9467	1.0812e-79	3.47377e-76	ABAT|ABCA12|ABCC11|ABCG1|ACVR1B|ADCY6|ADIRF|AGR2|ALDH3B2|ALDH4A1|ANKRD30A|ANXA9|AP1M2|ARFGEF3|ARFIP2|ARRDC1|ASB8|AZGP1|BCAS1|BICDL1|C11ORF52|C9ORF152|CA12|CACFD1|CACNA1D|CACNB3|CACNG4|CADPS2|CAMK2N1|CAMSAP3|CAPN8|CDS1|CEACAM6|CERS6|CGN|CNNM4|COMMD3|CRABP2|CREB3L4|CRIP1|CRIP2|CRNDE|CSAD|CTNND2|CXORF40A|CXORF40B|CYB561|CYB5A|CYP4B1|DCAF11|DEGS2|DHRS4-AS1|DLG3|DNAJC1|DOK7|DUSP16|EFHD1|EHF|ENPP5|EPB4…
Human Breast_Wirapati08_288genes_ESR1_Module (18662380-S3-ESR1)	GeneSigDB	153	284	1816	30.1781	5.15021	53.8732	1	23.8479	2.55032e-74	7.44903e-71	ABAT|ACADSB|ADCY9|ADIRF|AFF3|AGR2|AGR3|AKR7A3|ANXA9|APBB2|AR|ARL3|ARMT1|BCAS4|BCL2|C5ORF30|C9ORF116|CA12|CACNA2D2|CCDC170|CCDC96|CCND1|CELSR1|CELSR2|CERS2|CHAD|CISH|CLSTN2|COX6C|CPEB2|CSAD|CXXC5|CYB5R1|CYP2B6|DACH1|DCAF10|DNAJC12|DNALI1|EEF1A2|EFHC1|ELOVL2|ERBB3|ERBB4|ESR1|EVA1B|EVL|FAAH|FAM174B|FAM214A|FAM234B|FBP1|FOXA1|FUT8|GAMT|GATA3|GFRA1|GPD1L|GREB1|HHAT|HMGCL|HPN|IFT88|IGF1R|IL6ST|INPP4B|I…
CHARAFE_BREAST_CANCER_LUMINAL_VS_BASAL_UP	MSigDB_C2	174	368	1816	39.104	5.84793	47.2826	1	23.0673	6.54596e-73	1.75263e-69	ABCG1|ACVR1B|ADCY6|ADGRB2|AFF3|AGR2|ANKRD30A|ANXA9|AR|ARFGEF3|ARFIP2|ARHGEF26|ARRB1|ASB8|ASTN2|BCAS1|BCOR|C10ORF82|C17ORF58|C9ORF152|CA12|CACFD1|CACNA1D|CACNA2D2|CACNB3|CACNG4|CAMSAP3|CANT1|CAPN9|CCND1|CERS2|CERS6|CISH|CLSTN2|CREB3L1|CREB3L4|CSRNP2|CTNND2|CTXN1|CXXC5|CYB561|DACH1|DEGS2|DEPTOR|DLG3|DNAJC1|DNALI1|DOPEY2|EFR3B|ELOVL2|ENPP1|EPN3|EPS8L1|ERBB3|ERGIC1|ESR1|ETNK2|EVL|F7|FAM110B|FAM234B|F…
Human Breast_Rouzier05_298genes_4classes (16115903-TableS1)	GeneSigDB	139	282	1816	29.9656	5.13235	49.2908	1	21.2445	4.61632e-61	1.05941e-57	ABAT|ACADSB|ADCY1|ADCY9|ADIRF|AGR2|AKR7A3|ALCAM|ANXA9|APBB2|AR|ARMT1|ASAH1|BCAM|BCL2|BHLHE40|BLVRA|C16ORF45|C5ORF30|CA12|CADPS2|CAMK2N1|CANT1|CEACAM5|CEACAM6|CELSR1|CELSR2|CERS6|CLGN|COX6C|CPB1|CRIP2|CSAD|CYB561|CYB5A|CYB5R1|CYP2B6|DACH1|DBNDD2|DCXR|DNAJC12|DNALI1|ECI2|EEF1A2|ELOVL2|ELOVL5|ENPP1|ERBB3|ERBB4|ESR1|EVL|FAM198B|FBP1|FGFR3|FLNB|FOXA1|FUT8|FXYD3|GALNT6|GALNT7|GATA3|GDF15|GFRA1|GLUL|GPR…
Human Breast_Abba05_183genes (15762987-SuppTable4)	GeneSigDB	105	174	1816	18.4894	4.04443	60.3448	1	21.3901	9.15789e-58	1.73079e-54	ABCD3|ACADSB|ADGRB2|ADIRF|AGR2|AIG1|ALCAM|ANXA9|AR|ASAH1|AZGP1|BCL2|BHLHE40|BMPR1B|BTG2|C1ORF21|CACNA2D2|CAMK2N1|CCND1|CELSR2|CHAD|CRIP2|CROT|CYB5R1|CYBRD1|DACH1|DBNDD2|DLG3|DNAJC12|DUSP4|EEF1A2|ELP2|ESR1|EVL|FBP1|FGD3|FLNB|FOXA1|FUT8|GATA3|GLUL|GPD1L|HMGCL|HSPB1|IL6ST|IRS1|IRX5|ISOC1|KIAA0232|KIF12|KRT18|LDLRAD4|LRBA|LRIG1|LRP2|MORF4L2|MPP7|MUC1|MYB|MYO6|NAT1|NPY1R|NTN4|PIGT|PLAT|PRKAR2B|PRR15L|…
SENGUPTA_NASOPHARYNGEAL_CARCINOMA_DN	MSigDB_C2	145	322	1816	34.216	5.47775	45.0311	1	20.2243	2.83178e-57	5.05458e-54	ABLIM1|ADIRF|ADSSL1|AGBL2|AGR2|AK7|AKAP14|ALDH3B2|ANXA11|ARMC3|ARSD|B9D1|BBOF1|BNIPL|BPIFB1|C11ORF52|C11ORF70|C11ORF88|C19ORF33|C1ORF194|C20ORF85|C9ORF116|C9ORF135|CABCOCO1|CAPN9|CAPSL|CASC1|CC2D2A|CCDC113|CCDC114|CCDC173|CCDC65|CCDC96|CCNO|CDC20B|CDHR3|CFAP126|CFAP206|CFAP43|CFAP45|CFAP53|CFB|CGN|CIB1|CLIC6|COBL|CXXC5|CYP4B1|DHCR24|DNAAF1|DNAH12|DNAH5|DNAH7|DNAI1|DNALI1|DRC3|DYNLRB2|EFCAB2|EFHB|…
Human HeadandNeck_Sengupta06_429genes (16912175-SuppTable3b)	GeneSigDB	140	316	1816	33.5785	5.42745	44.3038	1	19.608	3.17499e-54	5.36891e-51	ABLIM1|ADIRF|ADSSL1|AGBL2|AGR2|AK7|AKAP14|ALDH3B2|ANXA11|ARMC3|ARSD|B9D1|BBOF1|BNIPL|BPIFB1|C11ORF52|C11ORF70|C11ORF88|C19ORF33|C1ORF194|C20ORF85|C9ORF116|C9ORF135|CABCOCO1|CAPN9|CAPSL|CASC1|CC2D2A|CCDC113|CCDC114|CCDC173|CCDC65|CCDC74A|CCDC96|CCNO|CDHR3|CFAP126|CFAP206|CFAP43|CFAP45|CFAP53|CFB|CGN|CIB1|CLIC6|COBL|CXXC5|CYP4B1|DHCR24|DNAAF1|DNAH12|DNAH5|DNAH7|DNAI1|DNALI1|DRC3|DYNLRB2|EFCAB2|EFHB…
Human Breast_Desmedt08_469genes_ESR1_Module (18698033-tableS1-ESR1)	GeneSigDB	171	452	1816	48.03	6.46478	37.8319	1	19.0215	3.66774e-54	5.89205e-51	ABAT|ABCC8|ABCD3|ABLIM3|ACOX2|ACOX3|ADIPOR2|AGR2|AKR7A3|ALCAM|ANXA9|APBB2|APH1B|AREG|ASAH1|ASTN2|BBS1|BCAS1|BCOR|BEX1|C16ORF45|C1ORF21|C3ORF18|C3ORF52|CA12|CACFD1|CACNG1|CAMK2N1|CCNO|CDK20|CERS4|CFAP45|CFB|CHAD|CIB1|CITED1|CLBA1|CLGN|CLUAP1|CNNM4|COX6C|CPB1|CTNND2|CTSF|CYB5R1|CYP2B6|DCXR|DHCR24|DHRS2|DIO1|DNAAF1|DNAJC1|DNAJC12|DNALI1|DUSP5|DZANK1|EEF1A2|ELOVL2|ELOVL5|ERBB4|ESR1|ETNK2|EVL|F7|FAM10…
SMID_BREAST_CANCER_RELAPSE_IN_BRAIN_DN	MSigDB_C2	69	84	1816	8.92592	2.81757	82.1429	1	21.3212	6.12076e-53	9.36447e-50	ADIRF|AGR2|ALCAM|AR|ARMT1|ASAH1|ASTN2|CA12|CCNO|CDS1|CELSR1|CHST8|CLGN|COL4A5|CRIP1|CXXC4|CYP4B1|DACH1|DCAF10|DEPTOR|DNAJC12|DNALI1|ERBB3|ERBB4|ESR1|EVL|FOXA1|GALNT6|GATA3|GOLGA2P5|GREB1|IL6ST|INPP5J|IVD|KDM4B|KIAA1324|LIN7A|MAPKBP1|MAPT|MAST4|MCCC2|MLPH|NPDC1|NRIP1|PP14571|PSD3|QDPR|RAB27B|RBM47|RET|SELENBP1|SERPINA5|SIDT1|SLC19A2|SLC27A2|SLC44A4|SLC4A8|SLC7A8|SPDEF|ST6GALNAC2|STK32B|TBC1D9|TFF3…
Human Breast_Barry10_1022genes (20368555-TS-1)	GeneSigDB	240	818	1816	86.9215	8.60065	29.3399	1	17.7985	2.38575e-52	3.48416e-49	ABAT|ABLIM3|ACOT2|ADCY1|ADCY6|ADCY9|ADD1|ADGRB2|ADIRF|AFF3|AGR2|AKR7A2|AKR7A3|ANG|ANXA9|APBB2|ARL3|ARMT1|ASAH1|ASB13|ATXN2|BBOF1|BBS1|BBS4|BCAM|BCL2|BHLHE40|BTG2|C1ORF21|C3ORF18|C5ORF30|C9ORF116|CA12|CACNA1D|CAP2|CARD10|CCDC170|CCND1|CELSR1|CELSR2|CERS2|CERS6|CFAP69|CFB|CHAD|CHRD|CISH|CLBA1|CLSTN2|COL4A5|COQ4|CSAD|CTSF|CYB5A|CYP2B6|DACH1|DALRD3|DBNDD2|DCAF10|DCAF11|DLG5|DNAJC12|DNAJC16|DNALI1|DRC…
Human Breast_Laere08_263genes (19010862-TableS1)	GeneSigDB	106	195	1816	20.7209	4.27888	54.359	1	19.9302	4.42745e-52	6.18477e-49	ABAT|ACADSB|ADCY6|ADD1|AFF3|AGR3|AKR7A3|ANKRD30A|ANXA9|AP1M2|APBB2|ARFGEF3|ARMT1|BBS1|BCAR3|BCL2|BHLHE40|C5ORF30|CA12|CAP2|CCDC74A|CCND1|CDS1|CELSR1|CELSR2|CPEB2|CSAD|CTSF|CYB5R1|CYP4X1|DACH1|DNAJC12|DNAJC16|DNALI1|EFHC1|ELOVL2|EML2|ENPP5|ERBB3|ESR1|FAM110C|FGD3|FLNB|FSIP1|GATA3|GFRA1|GLI3|GREB1|IFT88|IL6ST|IRS1|IRX5|IVD|KDM4B|KIAA0040|KIAA1324|KLHDC9|LZTFL1|MARVELD2|MAST4|MLPH|MUC1|MYB|NAT1|NEBL…
SMID_BREAST_CANCER_RELAPSE_IN_BONE_UP	MSigDB_C2	72	95	1816	10.0948	2.99541	75.7895	1	20.6667	1.2425e-50	1.59682e-47	ABAT|ACADSB|AGR2|ANXA9|ASCL1|ATRNL1|BCAS1|C9ORF116|CA12|CAPN9|CCNO|CEACAM5|CEACAM6|CELSR1|CHAD|CITED1|CLGN|CPB1|CRIP1|CYP2B7P|DNALI1|DUSP4|ESR1|EVL|FAIM2|FBP1|FGFR3|GALNT6|GALNT7|GATA3|GFRA1|GP2|HMGCS2|HPX|IL24|INPP4B|INPP5J|KAZALD1|KIF5C|LIN7A|LRP1B|MAST4|MLPH|MSMB|MUC1|NAT1|PAH|PLK2|PP14571|PSD3|PTPRT|REPS2|RETREG1|RND1|SCCPDH|SCGB1D2|SCGB2A1|SCGB2A2|SCUBE2|SERPINA5|SLC19A2|SLC1A1|SLC39A6|SLC44…
FARMER_BREAST_CANCER_BASAL_VS_LULMINAL	MSigDB_C2	134	326	1816	34.6411	5.51101	41.1043	1	18.0292	2.64468e-47	3.14708e-44	ABAT|ACADSB|ADIRF|AGR2|AKR7A3|ANXA9|APBB2|AR|AREG|ARMT1|ATP7B|BBOF1|BBS1|BCL2|BLVRA|C5ORF30|CA12|CACNA2D2|CANT1|CAPN9|CELSR1|CERS6|CPB1|CRIP1|CYP2B7P|DACH1|DALRD3|DCXR|DHRS2|DNAJC1|DNAJC12|DNALI1|ECI2|EFHC1|ERBB4|ESR1|EVL|FAM174B|FAM234B|FASN|FBP1|FBXL7|FMO5|FOXA1|FUT8|FYCO1|GALNT6|GALNT7|GAMT|GATA3|GDF15|GFRA1|GPD1L|GREB1|HHAT|HSPB1|IL6ST|INPP4B|IRS1|KCNK15|KDM4B|KIAA0232|KIAA1324|KIF16B|KRT18|K…
GOZGIT_ESR1_TARGETS_DN	MSigDB_C2	215	729	1816	77.4642	8.14147	29.4925	1	16.8932	3.70793e-47	4.25472e-44	ABAT|ABCA12|ABHD2|ABLIM1|ADAMTS19|ADCY1|ADCY9|AFF3|AGR2|AGR3|AKAP5|ALCAM|ANKRD50|APBB2|AR|AREG|ARFGEF3|ARMT1|ATP1B1|ATRNL1|BCAS1|BCL6|BLVRA|BMPR1B|C11ORF52|C6ORF141|C9ORF152|CA12|CACNG4|CAP2|CAPN9|CCDC170|CCDC83|CEACAM5|CEACAM6|CELSR2|CERS6|CFB|COBLL1|COL4A5|CPEB2|CRABP2|CRACR2A|CRISP3|CTNND2|CTSF|CUEDC1|DACH1|DCDC2|DEGS2|DEPTOR|DGKD|DNAJC12|DUSP10|EEF1A2|ELP2|ENPP1|EPB41L1|EPB41L5|ERBB4|ESR1|EVL…
LIEN_BREAST_CARCINOMA_METAPLASTIC_VS_DUCTAL_DN	MSigDB_C2	74	110	1816	11.6887	3.2218	67.2727	1	19.3405	6.46302e-46	7.16035e-43	ABAT|ABCC11|ACOT4|ACOX2|ADIRF|AGR2|AGR3|AP1M2|AR|ARSD|AZGP1|BPIFB1|C11ORF52|CA12|CCDC125|CEACAM6|COX6C|CREB3L4|CST6|CYP4Z1|DACH1|DHCR24|DNAJC12|DNALI1|DYNLRB2|EFHD1|EPN3|ESR1|FAM214A|FOXA1|FSIP1|FXYD3|GATA3|HCAR1|HID1|INPP5J|KIAA1324|KLHDC9|KRT18|KRT19|MANEAL|MMEL1|MYB|NAT1|NME5|NPDC1|P2RY2|PHOSPHO2|PIP|PLEKHA6|PRR15L|PTGER3|REEP6|RET|RSPH1|RTN4RL1|SCGB1D1|SCGB1D2|SCGB2A1|SCGB2A2|SLC25A4|SLC9A3R1…
Human Breast_van'tVeer02_2460genes_Ergenes (11823860-SuppTable3)	GeneSigDB	404	1939	1816	206.04	12.7774	20.8355	1	15.4929	1.56266e-45	1.67356e-42	ABAT|ABCA2|ABCC5|ABCC8|ABCD3|ABCG1|ABLIM3|ACADSB|ACOT4|ADCY1|ADGRB2|ADIRF|AFF1|AFF3|AGR2|AGR3|AIG1|AKR7A2|AKR7A3|ALCAM|ANKRD50|ANXA9|AP1M2|APH1B|AQP11|AR|ARHGAP32|ARL3|ARNT2|ASAH1|ASTN2|ATPAF2|AZGP1|BAG1|BAIAP3|BCAS1|BCAS4|BCL2|BHLHE40|BLOC1S4|BLVRA|BMPR1B|BNIPL|BOD1|BRD8|BTG2|BTRC|C12ORF76|C16ORF45|C16ORF74|C1ORF21|C3ORF18|C5ORF30|C9ORF116|CA12|CACFD1|CACNA1D|CACNG1|CAMK2N1|CANT1|CAP2|CARD19|CAS…
CREIGHTON_ENDOCRINE_THERAPY_RESISTANCE_2	MSigDB_C2	154	429	1816	45.586	6.3025	35.8974	1	17.2017	2.22289e-45	2.30384e-42	ABLIM2|ADGB|AGBL2|AIG1|AK7|AK8|AKAP14|ARMC3|ATP9B|AZU1|B4GAT1|BBOF1|BBS5|BRD3OS|C11ORF70|C16ORF46|C17ORF97|C1ORF194|C9ORF116|C9ORF135|CABCOCO1|CAPSL|CASC1|CC2D2A|CCDC113|CCDC114|CCDC173|CCDC189|CCDC191|CCDC30|CCDC40|CCDC65|CCDC87|CCDC96|CCNO|CDC20B|CDK20|CDKL3|CFAP126|CFAP157|CFAP206|CFAP43|CFAP45|CFAP46|CFAP53|CFAP69|CFAP70|CLBA1|CLHC1|CLUAP1|CYB5D1|DNAAF1|DNAAF3|DNAH12|DNAH5|DNAH7|DNAI1|DNAJC27…
Human Breast_O'Brien07_Top100GoodPrognosisGenes (17205517-Top100GoodPrognosisGenes)	GeneSigDB	63	87	1816	9.2447	2.86719	72.4138	1	18.7484	2.28263e-42		ACADSB|AFF3|AGR2|AGR3|AKR7A3|AZGP1|CCDC74B|CFB|CHPT1|CLIC6|CLSTN2|DHRS2|DNALI1|DUSP4|ERBB4|ESR1|FBP1|FLT3|FOXA1|GALNT6|GATA3|GFRA1|HSPA2|INPP5J|KRT18|LYPD6|MSX2|MYB|NAT1|NPY1R|PCSK6|PDZK1|PGR|PHYHD1|PIEZO2|PRR15|PTGER3|RAB27B|RBM24|REEP6|SCGB1D2|SCGB2A2|SCUBE2|SEC14L2|SERPINA3|SLC1A1|SLC27A2|SLC7A2|SLITRK6|SUSD3|SYNPO2L|TBC1D9|TBX3|TCIM|TFF1|TFF3|THSD4|TMC5|TPRG1|TRH|XBP1|ZG16B|ZNF385B
Human Breast_Creighton08_623genes (18794137-SuppTable1b)	GeneSigDB	144	425	1816	45.1609	6.27381	33.8824	1	15.7542	4.29375e-39		ABLIM2|ADGB|AGBL2|AIG1|AK7|AK8|AKAP14|ARMC3|ATP9B|AZU1|B4GAT1|BBOF1|BRD3OS|C11ORF70|C16ORF46|C17ORF97|C1ORF194|C9ORF116|C9ORF135|CABCOCO1|CAPSL|CASC1|CC2D2A|CCDC113|CCDC114|CCDC173|CCDC189|CCDC191|CCDC30|CCDC40|CCDC65|CCDC74A|CCDC87|CCDC96|CCNO|CDC20B|CDK20|CDKL3|CFAP126|CFAP206|CFAP43|CFAP45|CFAP46|CFAP53|CFAP69|CFAP70|CLBA1|CLHC1|CLUAP1|CYB5D1|DNAAF1|DNAAF3|DNAH12|DNAH5|DNAH7|DNAI1|DNAJC27|DNAL…
Human Breast_Vincent-Salomon08_1001genes (18381933-SuppTableS4)	GeneSigDB	206	783	1816	83.2023	8.42368	26.3091	1	14.5777	5.94252e-37		ABAT|ABCD3|ABCG1|ABLIM1|ADCY1|ADCY6|ADCY9|ADGRL1|ADIRF|AGL|AHCYL1|AKR7A2|AKR7A3|ANXA9|APBB2|ARL3|ARMT1|ASAH1|ASB13|ASMTL|ATP9B|B4GAT1|BAG1|BBOF1|BBS1|BCAM|BCAT2|BCL2|BHLHE40|BMPR1B|BRD3OS|BRD8|BTG2|C1ORF21|C2CD5|C3ORF18|CA12|CACNA2D2|CAP2|CARD10|CDKN1B|CEACAM5|CELSR1|CELSR2|CERS2|CFAP69|CHPT1|CHRD|CLSTN2|CLUAP1|CNNM4|COX6C|CPB1|CSAD|CTSF|CYB5R1|CYP2B6|DACH1|DBNDD2|DCAF10|DIXDC1|DNAJC12|DNAJC16|DN…
HALLMARK_ESTROGEN_RESPONSE_EARLY	MSigDB_H	90	198	1816	21.0397	4.31129	45.4545	1	15.9953	3.38142e-36		ABAT|ABHD2|ABLIM1|ADCY1|ADCY9|AFF1|ANXA9|AR|AREG|ARL3|ASB13|BAG1|BCL2|BHLHE40|CA12|CANT1|CCND1|CELSR1|CELSR2|CHPT1|CISH|DEPTOR|DHRS2|ELOVL2|ELOVL5|FAM102A|FASN|FLNB|GFRA1|GREB1|HES1|HSPB8|IGF1R|IL6ST|ITPK1|KCNK15|KDM4B|KRT18|KRT19|KRT8|LRIG1|MAPT|MAST4|MED13L|MLPH|MREG|MSMB|MUC1|MYB|NPY1R|NRIP1|OLFM1|P2RY2|PDZK1|PEX11A|PGR|RAB17|RARA|REEP1|RET|RETREG1|RHOD|SCNN1A|SEC14L2|SIAH2|SLC19A2|SLC1A1|SLC1…
DOANE_BREAST_CANCER_CLASSES_UP	MSigDB_C2	51	69	1816	7.33201	2.55477	73.913	1	17.0928	2.94059e-35	2.42252e-32	ABCA12|ABCC6|AGR2|ALCAM|ALDH3B2|ALDH4A1|AR|AZGP1|C16ORF45|C1ORF115|CEACAM6|CERS4|CRAT|CRISP3|CYB5A|CYP4F8|DCXR|DHRS2|FAM174B|FASN|FGFR4|FOXA1|GALNT6|GALNT7|GPD1L|HGD|HMGCS2|HPX|KCNMA1|KIAA0485|LRIG1|LRRC31|MLPH|PBLD|PEX11A|PIP|PRLR|RHOB|RND1|SCUBE2|SERHL2|SIDT1|SPDEF|TBC1D9|TFAP2B|TFF3|TNIK|TOX3|TRIL|TRIM3|XBP1
PUJANA_BRCA1_PCC_NETWORK	MSigDB_C2	44	1594	1816	169.38	11.7162	2.76035	0	-10.7014	4.04009e-35	3.2451e-32	ACVR1B|ACVR2B|ASTN2|BAG1|CHRND|COX6C|EEF1A1|ELOVL5|FAM120A|GAK|HAUS3|IGF1R|IRX3|ITPK1|LIAS|LIN7A|LYRM9|MCCC2|MDM2|MTA1|MYB|NAT1|NOP14|NPAS1|NPHP1|NUP214|PARP3|PAX2|PGAP2|PHF20|PIGB|PTP4A2|PUDP|PVALB|RAB28|RAB30|RABEP1|RBBP7|RREB1|SLC16A5|SLC16A6|SLC1A4|TTC39A|UCP2
SMID_BREAST_CANCER_BASAL_UP	MSigDB_C2	1	637	1816	67.6882	7.63179	0.156986	0	-8.73822	1.5698e-30	1.14628e-27	MCOLN3
MASSARWEH_TAMOXIFEN_RESISTANCE_DN	MSigDB_C2	93	242	1816	25.7152	4.7601	38.4298	1	14.1352	2.45215e-30	1.75078e-27	ABAT|ADAMTS15|ADAMTS19|ADCY9|APBB2|AREG|ARHGAP36|ARL3|ARMT1|ATRNL1|BCL2|BLVRA|BOD1|C1ORF226|CA12|CELSR2|CISH|COL4A5|COPS9|CTPS2|DEPTOR|DLG5|DOK7|DUBR|ELOVL2|ELOVL5|ELP2|ESR1|ETNK2|FLNB|FYB2|GCHFR|GFRA1|GREB1|HIP1|IGF1R|IGSF1|IL20|IRS1|IRX3|IRX5|ISOC1|KCNJ3|KDM4B|LARGE1|LETM2|LONRF2|LRIG1|MAPT|MEGF9|MREG|MYB|NAB2|NPNT|NPY1R|NRIP1|OLFM1|PABPC1L|PARD6B|PDLIM1|PDZK1|PGR|PIK3R1|PKIB|PLIN5|PRLR|PYCARD|…
FARMER_BREAST_CANCER_APOCRINE_VS_BASAL	MSigDB_C2	109	328	1816	34.8536	5.52756	33.2317	1	13.4139	6.20782e-29	4.33589e-26	ABCA12|ABCC5|ABCC6|ACOX2|ACSS3|AKAP9|AKR1A1|ALCAM|ALDH3B2|AR|ARFIP2|ATP6V1G1|ATP7A|AZGP1|BBS1|C16ORF45|CADPS2|CASD1|CERS4|CERS6|CLGN|CNTNAP2|CRAT|CRISP3|CROT|CYB561|CYB5A|CYP4F8|DALRD3|DCXR|DHCR24|DHRS2|DUSP10|DUSP4|EFHD1|EGF|ELOVL5|ERBB4|ESRRG|FAH|FAM174B|FAM234B|FASN|FMO5|FOXA1|GALNT7|GGTLC1|GNMT|GPD1L|HGD|HMGCS2|INPP4B|KCNMA1|KDM4B|KIAA1324|KRT18|LIMCH1|LONP2|LRBA|MAGED2|MAPT|MKNK2|MLPH|MSX2|N…
SMID_BREAST_CANCER_LUMINAL_B_DN	MSigDB_C2	0	550	1816	58.4435	7.11022	0	0	-8.21965	5.00165e-28	3.41911e-25
YANG_BREAST_CANCER_ESR1_UP	MSigDB_C2	32	36	1816	3.82539	1.84713	88.8889	1	15.2531	2.09733e-27	1.40385e-24	ABAT|ANXA9|APBB2|BBS4|CA12|CYP2B6|ERBB4|ESR1|FBP1|GATA3|GREB1|INPP4B|KCNK15|KDM4B|KIAA0232|KRT18|LRBA|MAGED2|MAPT|MLPH|NAT1|NUMA1|P4HTM|SCNN1A|SCUBE2|SLC7A8|TBC1D9|TFF1|TFF3|WFS1|WWP1|XBP1
Human Breast_Parker09_1918genes_IntrinsicGenes_Compilation (19204204-SupplementaryTable5)	GeneSigDB	319	1687	1816	179.262	12.0169	18.9093	1	11.6284	4.60791e-27	2.96095e-24	ABAT|ABCC11|ABCD3|ABLIM1|ACADSB|ACOT4|ACOX2|ACSS1|ADGRB2|ADIRF|ADPRHL1|AFF3|AGL|AGR2|AGR3|AGT|AK5|AKR1A1|AKR7A2|AKR7A3|ALCAM|ALDH3A2|ANG|ANKRD50|ANXA9|APBB2|APH1B|APMAP|AR|AREG|ARHGAP35|ARMT1|ARNT2|ASAH1|ATP6V1G1|ATP7B|BAG1|BCAM|BCAS1|BCL2|BEX1|BLVRA|BMP4|BTG2|C10ORF82|C15ORF48|C16ORF45|C3ORF18|C3ORF52|C5ORF30|C8ORF34|CA12|CAMK2N1|CAP2|CAPN13|CBR4|CCND1|CDKN1B|CEACAM5|CELSR1|CELSR2|CERS2|CFB|CGA|…
DODD_NASOPHARYNGEAL_CARCINOMA_DN	MSigDB_C2	41	1322	1816	140.477	10.7631	3.10136	0	-9.2424	2.99798e-26	1.88867e-23	ADIPOR2|ALDH8A1|APBB2|APMAP|ARNT2|BOD1|C19ORF54|C6ORF141|CAMTA1|CNTNAP2|CSAD|CUEDC2|FAM198B|FOXO6|GAD1|GPATCH2|GRPEL1|HDGFL3|HIP1|KCNMA1|KLHL42|LINC00173|MANEAL|MCCC2|MTCL1|NPNT|NT5M|OLFM1|PCSK6|PKP4|POMGNT1|PRLR|QDPR|RBPJ|RNF4|SFXN1|SLC39A6|SPOPL|SSTR2|TM7SF3|ZNF281
Human Breast_Charafe-Jauffret06_1309genes (16288205-GeneTable3)	GeneSigDB	199	885	1816	94.041	8.9275	22.4859	1	11.7568	6.12826e-26	3.78644e-23	ABAT|ABCA12|ABCC11|ABCG1|ACVR1B|ADCY6|ADIRF|AGR2|AK5|ALDH3B2|ALDH4A1|ANKRD30A|ANXA9|AP1M2|ARFGEF3|ARFIP2|ARRDC1|ASB8|AZGP1|BCAS1|BICDL1|C11ORF52|C9ORF152|CA12|CACFD1|CACNA1D|CACNB3|CADPS2|CAMK2N1|CAMSAP3|CAPN8|CDS1|CEACAM6|CERS6|CGN|CNNM4|COMMD3|CRABP2|CREB3L4|CRIP2|CRNDE|CSAD|CTNND2|CXORF40B|CYB561|CYB5A|CYP4B1|DCAF11|DEGS2|DHRS4-AS1|DLG3|DNAJC1|DOK7|DUSP16|EFHD1|EHF|ENPP5|EPB41L4A|EPB41L5|EPS8L…
LIM_MAMMARY_LUMINAL_MATURE_UP	MSigDB_C2	57	115	1816	12.22	3.29373	49.5652	1	13.5955	8.87229e-26	5.37845e-23	ABCC8|ALCAM|ALDH3B2|AQP11|ARFGEF3|BBOF1|BTRC|C1ORF210|CACNB3|CACNG4|CITED1|DNAAF3|DNAJC12|DRC3|DUSP10|EEF1A2|EPS8L1|ESR1|FAAH|FBXO36|FGF13|FOXA1|FYCO1|GADD45G|GPRC5C|HDAC11|HID1|HMGCS2|LMNTD2|MBOAT1|MEIS3|MLPH|MYB|PGR|PON3|PRLR|PROM2|PSD4|PVALB|RASEF|REEP6|SLC16A5|SLC22A18|SLC40A1|SLC44A4|SLC7A2|SPDEF|SULT2B1|TBX3|TOX3|TP53INP2|TRIM6|TSPAN1|TSPAN13|WNK4|WNT4|WNT7B
macromolecule metabolic process [GoID:GO:0043170; evidenceTypes:EXP|IBA|IC|IDA|IEA|IEP|IGI|IMP|IPI|ISS|NAS|TAS]	GeneOntology_BP	677	8337	1816	885.898	20.138	8.12043	0	-10.3733	1.14845e-25	6.83304e-23	ABCA2|ABCC5|ABCG1|ABLIM2|ABLIM3|ACVR1B|ACVR2B|ADAMTS13|ADAMTS15|ADAMTS17|ADAMTS19|ADAMTSL5|ADCY1|ADCY5|ADCY6|ADCY9|ADD1|ADGB|ADIRF|ADPRHL1|AFF1|AFF3|AGBL2|AGL|AGR2|AGT|AHCYL1|AKAP9|AKT1|ANAPC4|ANG|ANKRD30A|APBB2|APH1B|APOM|AR|AREG|ARHGAP35|ARMT1|ARNT2|ARRB1|ARRDC1|ARSD|ARSG|ASB13|ASB8|ASCL1|ASPH|ASTE1|ATG16L1|ATP1B1|ATP7A|ATPIF1|ATRIP|ATXN2|AZGP1|AZU1|B3GAT1|B4GAT1|BBS4|BCAR3|BCL2|BCL6|BCOR|BEX1|…
RNA binding [GoID:GO:0003723; evidenceTypes:IBA|IC|IDA|IEA|IMP|IPI|ISS|NAS|TAS]	GeneOntology_MF	57	1507	1816	160.135	11.4239	3.78235	0	-9.02799	2.96406e-24	1.68867e-21	ADD1|AHCYL1|ANG|ANXA11|ATXN2|C2ORF15|CBX4|CELF5|CPEB2|DHX32|DIS3L|DLX2|DQX1|DZIP3|EEF1A1|EEF1A2|FAM120A|FAM120C|FASN|FLNB|GIGYF2|GOLGB1|H1F0|HEXIM1|HEXIM2|HMGN5|HSPB1|HUWE1|KIAA1324|KRT18|MAPKBP1|MDM2|MRPL43|MRPS30|MTCL1|MTERF4|NOP14|NQO1|NUDT16|PABPC1L|PAPOLB|PCDH20|PRPF40B|PTRH1|RARA|RBBP7|RBM11|RBM24|RBM47|RBM4B|S100A16|SIDT1|TNRC6C|U2AF1L4|UBC|ZNF385A|ZNF385B
Human StemCell_Bhattacharya05_2843genes (16207381-Table1Sa)	GeneSigDB	129	2461	1816	261.508	14.1448	5.24177	0	-9.36798	2.99586e-24	1.68867e-21	AACS|ABCD3|ACSS3|ACVR2B|ADIPOR2|AGL|AKR1A1|AP1M2|APBB2|ARMT1|ATP1B1|B9D1|BCAR3|BCOR|BHLHE40|BLOC1S4|BMP4|BRD8|C2CD5|C5AR2|CASD1|CBR4|CCND1|CERS2|CERS6|CHRD|CNDP2|CRABP2|CSAD|CTPS2|DBNDD2|DHCR24|DHX32|DLG5|DNAJC1|DUSP10|DUSP4|DUSP5|DYNC2H1|DZIP3|ECI2|EEF1A1|ELOVL5|EPS8L1|ERGIC1|ETNK2|FAM110B|FAM174B|FGF13|FGFR3|GIGYF2|GOLM1|GPC4|GPR143|H1F0|HES1|HSPB8|IER3|IGDCC3|IGFBP2|IGSF1|JUP|KIAA1191|KIF5C|KR…
cellular macromolecule metabolic process [GoID:GO:0044260; evidenceTypes:EXP|IBA|IC|IDA|IEA|IEP|IGI|IMP|IPI|ISS|NAS|TAS]	GeneOntology_BP	623	7752	1816	823.735	20.0571	8.03664	0	-10.0082	3.28091e-24	1.81746e-21	ABCA2|ABCG1|ABLIM2|ABLIM3|ACVR1B|ACVR2B|ADAMTS13|ADCY1|ADCY5|ADCY6|ADCY9|ADD1|ADIRF|ADPRHL1|AFF1|AFF3|AGBL2|AGL|AGT|AHCYL1|AKAP9|AKT1|ANAPC4|ANG|ANKRD30A|APBB2|APH1B|AR|AREG|ARHGAP35|ARMT1|ARNT2|ARRB1|ARRDC1|ARSD|ARSG|ASB13|ASB8|ASCL1|ASPH|ASTE1|ATG16L1|ATP7A|ATPIF1|ATRIP|ATXN2|AZGP1|AZU1|B3GAT1|B4GAT1|BCAR3|BCL2|BCL6|BCOR|BEX1|BHLHE40|BIRC7|BMP4|BMPR1B|BOD1|BOD1L1|BPIFB2|BRD3|BRD8|BTG2|BTRC|C17O…
Human Breast_Charafe-Jauffret06_1233genes (16288205-GeneTable2)	GeneSigDB	183	814	1816	86.4964	8.58065	22.4816	1	11.2467	7.33909e-24	3.99657e-21	ABCD3|ABCG1|ACVR1B|ADCY6|ADGRB2|AFF3|AGAP1|AGR2|ALDH3A2|ANKRD30A|ANXA9|AR|ARFGEF3|ARFIP2|ARHGEF26|ASB8|ASTN2|BCAS1|BCL2|BCOR|C10ORF82|C17ORF58|C9ORF152|CA12|CACFD1|CACNA1D|CACNA2D2|CACNB3|CAMSAP3|CAMTA1|CANT1|CAPN9|CCND1|CERS2|CERS6|CFB|CISH|CLSTN2|CNNM3|CREB3L1|CREB3L4|CSRNP2|CTNND2|CTXN1|CXXC5|CYB561|CYBRD1|DACH1|DEGS2|DEPTOR|DLG3|DNAJC1|DNALI1|DOPEY2|ELOVL2|ENPP1|EPS8L1|ERBB3|EREG|ERGIC1|ESR1|…
POOLA_INVASIVE_BREAST_CANCER_DN	MSigDB_C2	59	133	1816	14.1327	3.54025	44.3609	1	12.6735	1.80291e-23	9.65426e-21	ACADSB|ACSM1|AK5|ALDH4A1|ARMT1|AZGP1|CA12|CACNA1D|CCDC170|CELSR1|CELSR2|CITED1|COL4A5|CPB1|CYP4B1|DACH1|DNAJC12|ERBB4|EREG|ESR1|FBXO2|FGFR3|FLNB|GATA3|GFRA1|GOLGA2P5|GRIA2|GSTT1|HMGCS2|IGF1R|IGFBP2|IGSF1|INPP4B|KDM4B|MAPT|MSX2|MYB|NEDD4L|NPY1R|NQO1|PDZK1|PIK3R1|PLAT|PPIP5K1|PPP1R3C|RABEP1|SCUBE2|SDC4|SERPINA3|SERPINA5|SLC39A6|SSH3|STC1|STC2|SYT17|TAPT1|TP53I11|UGT2B28|WFDC2
Human Breast_Hu06_1400genes (16643655-1300GenesList)	GeneSigDB	248	1259	1816	133.783	10.5245	19.6982	1	10.8525	2.15309e-23	1.13405e-20	ABAT|ABCC11|ACOT2|ACOX2|ACOX3|ACSS1|ACSS3|ADGRB2|ADIRF|ADPRHL1|AGR2|AGR3|AGT|AHCYL1|AK5|AKR1A1|AKR7A3|APBB2|APMAP|AR|AREG|ARMT1|ARNT2|ATP6V1G1|BAG1|BCAS1|BEX1|BLVRA|C10ORF82|C16ORF45|C1ORF226|C3ORF18|C3ORF52|C5ORF30|C8ORF34|CA12|CAMK2N1|CAP2|CAPN13|CBR4|CCND1|CELSR1|CERS2|CFAP69|CFB|CGA|CGN|CGNL1|CHCHD5|CLGN|CLIC6|CNTNAP2|COL4A5|COX6C|CPB1|CREB3L4|CST6|CTNND2|CXXC4|CYB561|CYB5A|CYB5D2|CYB5R1|CYP4…
Human Breast_Lien07_213genes (17603561-STable1)	GeneSigDB	71	186	1816	19.7645	4.18009	38.172	1	12.257	3.07757e-23	1.59482e-20	ABAT|ABCC11|ACOT4|ACOX2|ADIRF|AGR2|AGR3|AP1M2|AR|ARSD|AZGP1|BPIFB1|C11ORF52|CA12|CCDC125|CEACAM6|COX6C|CREB3L4|CST6|CYP4Z1|DACH1|DHCR24|DNAJC12|DNALI1|DYNLRB2|EFHD1|EPN3|ESR1|FAM214A|FOXA1|FSIP1|FXYD3|GATA3|HCAR1|HID1|KIAA1324|KLHDC9|KRT18|KRT19|MANEAL|MMEL1|MYB|NAT1|NME5|NPDC1|P2RY2|PIP|PLEKHA6|PRR15L|PTGER3|REEP6|RET|RSPH1|RTN4RL1|SCGB1D1|SCGB1D2|SCGB2A1|SCGB2A2|SLC25A4|SLC9A3R1|SPDEF|TBC1D9|TE…
nucleic acid binding [GoID:GO:0003676; evidenceTypes:IBA|IC|IDA|IEA|IEP|IGI|IMP|IPI|ISS|NAS|TAS]	GeneOntology_MF	229	3598	1816	382.327	16.4249	6.36465	0	-9.33503	5.39507e-23	2.70841e-20	ADAMTS17|ADD1|AFF3|AHCYL1|AKAP9|ANG|ANKRD30A|ANXA11|AR|ARHGAP35|ARNT2|ARRB1|ASCL1|ATXN2|BCL2|BCL6|BCOR|BHLHE40|C2ORF15|CAMTA1|CBX4|CELF5|CERS2|CERS4|CERS6|CITED1|CLOCK|CPEB2|CREB3L1|CREB3L4|CRIP1|CSRNP2|CTC1|CXXC4|CXXC5|DACH1|DHX32|DIS3L|DLX1|DLX2|DNAJC1|DQX1|DZIP3|EEF1A1|EEF1A2|EGF|EHF|EMX1|ENPP1|ENPP3|ERBB4|ESR1|ESRRG|EXD3|FAM120A|FAM120C|FASN|FLNB|FOXA1|FOXA3|FOXD2|FOXJ1|FOXN1|FOXN4|FOXO6|GATA…
Human Breast_Doane06_138genes (16491124-Table1)	GeneSigDB	50	100	1816	10.6261	3.07277	50	1	12.8138	5.37948e-23	2.70841e-20	ABCA12|ABCC6|AGR2|ALCAM|ALDH3B2|ALDH4A1|AR|AZGP1|C16ORF45|C1ORF115|CEACAM6|CERS4|CRAT|CRISP3|CYB5A|CYP4F8|DCXR|DHRS2|FAM174B|FASN|FGFR4|FOXA1|GALNT6|GALNT7|GPD1L|HGD|HMGCS2|HPX|KCNMA1|LRIG1|LRRC31|MLPH|PBLD|PEX11A|PIP|PRLR|RHOB|RND1|SCUBE2|SERHL2|SIDT1|SPDEF|TBC1D9|TFAP2B|TFF3|TNIK|TOX3|TRIL|TRIM3|XBP1
PUJANA_CHEK2_PCC_NETWORK	MSigDB_C2	13	756	1816	80.3333	8.28402	1.71958	0	-8.12809	1.29976e-22	6.42459e-20	AGL|COX6C|CTBP1|HAUS3|MTA1|NAT1|NOP14|PAX2|PGAP2|PVALB|SLC1A4|TP53TG1|TTC39A
chr4p16	MSigDB_C1	48	95	1816	10.0948	2.99541	50.5263	1	12.6544	2.19852e-22	1.07025e-19	ABCA11P|ABLIM2|ADD1|BLOC1S4|BOD1L1|CCDC96|CPLX1|CRIPAK|CTBP1|DGKQ|DOK7|FAM184B|FAM193A|FAM53A|FGFR3|GAK|GRPEL1|HAUS3|HTT|IDUA|KIAA0232|LETM1|LOC93622|LRPAP1|MAEA|MAN2B2|MFSD10|MRFAP1|MRFAP1L1|MYL5|NOP14|PCGF3|PDE6B|PIGG|PPP2R2C|RAB28|RGS12|RNF4|S100P|STK32B|STX18|TADA2B|TBC1D14|TMEM128|TMEM175|UVSSA|WDR1|WFS1
cellular nitrogen compound metabolic process [GoID:GO:0034641; evidenceTypes:EXP|IBA|IC|IDA|IEA|IEP|IGI|IMP|IPI|ISS|NAS|TAS]	GeneOntology_BP	449	5915	1816	628.534	19.1662	7.59087	0	-9.36722	5.35847e-22	2.56959e-19	ABAT|ABCA2|ABCG1|ABLIM2|ABLIM3|ACMSD|ACVR1B|ACVR2B|ADAMTS13|ADCY1|ADCY5|ADCY6|ADCY9|ADIRF|ADRB1|ADSSL1|AFF1|AFF3|AFMID|AGT|AHCYL1|AK5|AK7|AK8|AKAP5|AKAP9|AKT1|AMDHD1|ANG|ANKRD30A|APBB2|AR|AREG|ARHGAP35|ARNT2|ARRB1|ASAH1|ASCL1|ASTE1|ATP1B1|ATP7A|ATPIF1|ATRIP|ATXN2|AZGP1|BCL6|BCOR|BDH2|BEX1|BHLHE40|BLVRA|BMP4|BMPR1B|BOD1L1|BRD3|BRD8|BTG2|BTRC|CAMTA1|CAP2|CBX4|CCND1|CCNO|CDAN1|CDKN1B|CDON|CELF5|CELS…
RAF_UP.V1_DN	MSigDB_C6	70	192	1816	20.4021	4.24622	36.4583	1	11.6805	1.37598e-21	6.50132e-19	ABAT|ABCA12|ABLIM1|AGR2|ALCAM|APBB2|ARL3|ARNT2|ASCL1|BCL2|C16ORF45|CA12|CCDC170|CCND1|CELSR2|DLG5|DNAJC12|ELOVL2|FAM234B|FTO|GDAP1|GFRA1|GPATCH2|GPC4|GREB1|HDGFL3|HSPB8|IGF1R|IGFBP2|IL24|INPP4B|IRS1|IRX5|KIAA1324|LRIG1|MED13L|MEGF9|MSMB|MYB|NEDD4L|NPY1R|PCGF3|PCSK6|PDZK1|PGR|PKP4|PLK2|PPP1R3C|S100A14|SCUBE2|SELENBP1|SERPINA3|SH3BGRL|SHROOM2|SIDT1|SLC19A2|SLC1A1|SLC7A2|STC2|SYTL2|TBC1D30|TFAP2A|TF…
HALLMARK_ESTROGEN_RESPONSE_LATE	MSigDB_H	71	198	1816	21.0397	4.31129	35.8586	1	11.5883	2.138e-21	9.95533e-19	ABHD2|ACOX2|AFF1|AGR2|ALDH3A2|ANXA9|AREG|ARL3|ASCL1|BAG1|BCL2|CA12|CACNA2D2|CCND1|CELSR2|CHPT1|CHST8|CISH|COX6C|CYP4F11|DCXR|DHRS2|DLG5|DNAJC1|DNAJC12|ELOVL5|FAM102A|FGFR3|FLNB|HMGCS2|HSPB8|IGSF1|IL6ST|ITPK1|KRT19|LARGE1|MAPT|MYB|NAB2|NPY1R|NRIP1|OLFM1|PDZK1|PGR|PRKAR2B|PRLR|PTGER3|RABEP1|RET|SCNN1A|SCUBE2|SERPINA1|SERPINA3|SERPINA5|SIAH2|SLC1A4|SLC22A5|SLC27A2|SLC9A3R1|SORD|ST6GALNAC2|SULT2B1|TF…
PUJANA_ATM_PCC_NETWORK	MSigDB_C2	55	1395	1816	148.234	11.0307	3.94265	0	-8.45226	2.41399e-21	1.10799e-18	ACVR1B|ARHGAP35|BCL2|BCL6|CHRND|CNGA3|EEF1A1|ELOVL5|EMX1|FAM120A|FLT3|FSCN2|GAK|GATAD1|GHRH|HEXIM1|IDUA|IL24|IRX3|ITPK1|KCNMA1|KIAA0485|LIAS|LYRM9|MAP3K1|MAPT|MCC|MDM2|MTA1|MUC1|NAT1|NOP14|NPAS1|NPHP1|NUP214|PARP3|PAX2|PGAP2|PIGB|POLD4|PSD4|PTP4A2|PVALB|RAB30|RABEP1|RBBP7|RNF44|RREB1|SLC16A5|SLC16A6|SLC1A4|TP53I11|TTC39A|UCP2|ZNF516
Human Breast_Parker09_161genes_IntrinsicGenes_RTPCR (19204204-SupplementaryTable4)	GeneSigDB	58	140	1816	14.8765	3.63147	41.4286	1	11.8749	2.75007e-21	1.24447e-18	ACOT4|AGR2|AR|BAG1|BCL2|BLVRA|C16ORF45|CA12|CAMK2N1|CAPN13|CCND1|CDKN1B|CELSR1|COX6C|CXXC5|DNAJC12|DNALI1|ELOVL5|EPN3|ESR1|FAM214A|FBP1|FGFR4|FOXA1|GALNT7|GATA3|GPR160|HEXIM1|IGFBP2|INPP4B|KIAA1324|KRT18|KRT19|KRT8|LRIG1|MAPT|MDM2|MLPH|MYB|NAT1|NTN4|PGR|PIP|RABEP1|RARA|REEP6|SCUBE2|SEMA3C|SLC39A6|SLC40A1|SLC9A3R1|SPDEF|TCEAL1|TMEM25|TMEM45B|TSPAN13|VAV3|XBP1
SCHUETZ_BREAST_CANCER_DUCTAL_INVASIVE_DN	MSigDB_C2	43	82	1816	8.7134	2.78399	52.439	1	12.3156	5.13308e-21	2.25919e-18	ABAT|ABCD3|ACADSB|ALDH3B2|ANXA9|AREG|ARHGAP29|CADPS2|CELSR1|CELSR2|DNAJC12|EPN3|ERBB3|ERBB4|FAM174B|FAM234B|GALNT7|GDF15|ISOC1|KIAA0040|KIAA1324|LETM1|LRBA|MAGED2|MAST4|MLPH|MRPS30|MYB|MYO6|PLK2|PRKAR2B|SCNN1A|SERPINA1|SLC19A2|SLC1A4|SLC27A2|STC2|TBX3|TJP3|TTC39A|VAV3|WFS1|XBP1
Human Breast_Schuetz06_101genes (16707453-SuppTable3)	GeneSigDB	40	73	1816	7.75705	2.62746	54.7945	1	12.2715	1.41699e-20	6.07018e-18	ABAT|ABCD3|ACADSB|ALDH3B2|ANXA9|AREG|CADPS2|CELSR1|CELSR2|DNAJC12|EPN3|ERBB3|ERBB4|FAM234B|FGFR3|GALNT7|GDF15|ISOC1|KIAA0040|KIAA1324|LRBA|MAGED2|MAST4|MLPH|MRPS30|MYB|MYO6|PLK2|PRKAR2B|SCNN1A|SERPINA1|SLC19A2|SLC1A4|SLC27A2|STC2|TBX3|TJP3|VAV3|WFS1|XBP1
gene expression [GoID:GO:0010467; evidenceTypes:EXP|IBA|IC|IDA|IEA|IEP|IGI|IMP|IPI|ISS|NAS|TAS]	GeneOntology_BP	356	4877	1816	518.235	18.1937	7.29957	0	-8.91707	2.04289e-20	8.52414e-18	ABCA2|ABCG1|ABLIM2|ABLIM3|ACVR1B|ACVR2B|ADAMTS13|ADIRF|AFF1|AFF3|AGR2|AGT|AHCYL1|AKT1|ANG|ANKRD30A|APBB2|APH1B|AR|ARHGAP35|ARNT2|ARRB1|ASCL1|ASPH|ATP1B1|ATP7A|ATXN2|AZU1|BBS4|BCL2|BCL6|BCOR|BEX1|BHLHE40|BIRC7|BMP4|BMPR1B|BRD3|BRD8|BTG2|BTRC|C4B_2|C5|C5AR2|CAMK2N1|CAMTA1|CBX4|CCND1|CDKN1B|CDON|CELF5|CELSR2|CFB|CGA|CHRD|CIB1|CITED1|CLOCK|COMMD3|CPEB2|CRABP2|CREB3L1|CREB3L4|CRIP1|CSRNP2|CTBP1|CTNND2…
nucleic acid metabolic process [GoID:GO:0090304; evidenceTypes:EXP|IBA|IC|IDA|IEA|IGI|IMP|IPI|ISS|NAS|TAS]	GeneOntology_BP	338	4685	1816	497.833	17.9716	7.21451	0	-8.89362	2.16413e-20	8.86725e-18	ABCA2|ABCG1|ABLIM2|ABLIM3|ACVR1B|ACVR2B|ADIRF|AFF1|AFF3|AGT|AHCYL1|AKT1|ANG|ANKRD30A|APBB2|AR|AREG|ARHGAP35|ARNT2|ARRB1|ASCL1|ASTE1|ATRIP|ATXN2|AZGP1|BCL6|BCOR|BEX1|BHLHE40|BMP4|BMPR1B|BOD1L1|BRD3|BRD8|BTG2|BTRC|CAMTA1|CBX4|CCND1|CCNO|CDAN1|CDKN1B|CDON|CELF5|CELSR2|CGA|CHRD|CIB1|CITED1|CLOCK|CNTD1|COMMD3|CRABP2|CREB3L1|CREB3L4|CSRNP2|CTBP1|CTC1|CTNND2|CXXC5|DACH1|DALRD3|DGKQ|DHX32|DIS3L|DLX1|DLX2…
3D-structure	UniProt-Keyword	452	5873	1816	624.071	19.1338	7.69624	0	-8.993	2.18031e-20	8.86725e-18	ABLIM2|ABLIM3|ACADSB|ACMSD|ACOT2|ACOT4|ACSS1|ACVR2B|ADAMTS13|ADIPOR2|ADRB1|ADSSL1|AFF1|AGR2|AGR3|AGT|AHCYL1|AK5|AKAP5|AKR1A1|AKR7A2|AKR7A3|AKT1|ALCAM|ALDH3A2|ALDH4A1|ANAPC4|ANG|APOM|AR|AREG|ARFIP2|ARHGAP32|ARHGAP35|ARHGEF12|ARPIN|ARRB1|ASMTL|ASPH|ASTN2|ATG16L1|ATP7A|ATP7B|ATRIP|ATXN2|AZGP1|AZU1|B3GAT1|BAG1|BCAM|BCAR3|BCAT2|BCL2|BCL6|BCOR|BDH2|BIRC7|BLVRA|BMPR1B|BRD3|BTG2|BTRC|C4B_2|C5|CA12|CACNA1…
CREIGHTON_ENDOCRINE_THERAPY_RESISTANCE_4	MSigDB_C2	88	292	1816	31.0282	5.22101	30.137	1	10.912	2.411e-20	9.68286e-18	ABAT|ADAMTS15|ADAMTS19|ADCY9|AFF1|APH1B|ARHGAP36|ATRNL1|BCL2|BHLHE40|BOD1|C1ORF226|CA12|CELSR2|COL4A5|COPS9|COX15|COX6C|CYB5A|DLG5|DOK7|DUBR|ELOVL2|ELOVL5|ELP2|FGD3|FLNB|FTO|FYB2|GREB1|GRIK3|HSPB8|IGF1R|IGSF1|IL20|IL24|IRS1|IRX3|KCNJ3|KCTD6|LARGE1|LINC01116|LRIG1|MAPT|MED13L|MYB|NOP14|NOS1AP|NPY1R|NRIP1|NRXN3|OLFM1|PARD6B|PCBD2|PDLIM1|PDZK1|PGR|PIK3R1|PKIB|PLIN5|PRRT2|RBM24|RERG|RGS22|RMST|RPH3AL…
Human Breast_Farmer05_269genes__basal_apocrine_luminal (15897907-SuppTable5)	GeneSigDB	81	256	1816	27.2028	4.89382	31.6406	1	10.9929	2.82656e-20	1.12117e-17	ABCD3|ABLIM1|ACADSB|ACOX2|ACSF2|AKR7A2|ALCAM|ALDH3A2|ANXA9|ATP6V1G1|BLVRA|C16ORF45|CAMK2N1|CCND1|CEACAM6|CFB|COX6C|CRABP2|CRAT|CYB5A|CYBRD1|DHRS7B|DUSP4|ESR1|FBP1|FGFR4|FLNB|FMO5|FXYD3|GATA3|GRIA2|GSTT1|H1F0|HEXIM1|HMGCS2|HSPB8|IGF1R|IGFBP2|INPP4B|IRS1|JUP|KDM4B|LRBA|MAST4|MCCC2|MED13L|MKNK2|MSX2|MUC1|NAT1|NQO1|PBX1|PIK3R1|PLAT|PLK2|PNPLA4|PON3|PPM1H|PTPRN2|QDPR|RABEP1|RALGPS1|RHOB|RNASE4|S100P|S…
FISCHER_DREAM_TARGETS	MSigDB_C2	24	895	1816	95.1036	8.97503	2.68156	0	-7.92238	2.87831e-20	1.12777e-17	ABHD2|AFMID|BCAR3|BRD8|C5ORF30|CCDC15|DCAF16|DZIP3|EFHC1|GSTCD|HAUS3|LCORL|LIAS|MNS1|PBX3|PGAP2|PKP4|RMND1|SERTAD3|SLC1A4|SLC38A1|THEM4|TP53INP1|TRIM45
nucleobase-containing compound metabolic process [GoID:GO:0006139; evidenceTypes:EXP|IBA|IC|IDA|IEA|IEP|IGI|IMP|IPI|ISS|NAS|TAS]	GeneOntology_BP	396	5288	1816	561.908	18.6233	7.48865	0	-8.90861	3.16099e-20	1.22361e-17	ABCA2|ABCG1|ABLIM2|ABLIM3|ACMSD|ACVR1B|ACVR2B|ADCY1|ADCY5|ADCY6|ADCY9|ADIRF|ADRB1|ADSSL1|AFF1|AFF3|AGT|AHCYL1|AK5|AK7|AK8|AKAP5|AKAP9|AKT1|ANG|ANKRD30A|APBB2|AR|AREG|ARHGAP35|ARNT2|ARRB1|ASCL1|ASTE1|ATP1B1|ATP7A|ATPIF1|ATRIP|ATXN2|AZGP1|BCL6|BCOR|BEX1|BHLHE40|BMP4|BMPR1B|BOD1L1|BRD3|BRD8|BTG2|BTRC|CAMTA1|CAP2|CBX4|CCND1|CCNO|CDAN1|CDKN1B|CDON|CELF5|CELSR2|CGA|CHRD|CIB1|CITED1|CLOCK|CNTD1|COMMD3|C…
cilium [GoID:GO:0005929; evidenceTypes:IBA|IC|IDA|IEA|IMP|ISS|TAS]	GeneOntology_CC	120	477	1816	50.6865	6.63616	25.1572	1	10.4448	5.50785e-20	2.10669e-17	ABHD2|ADCY5|ADCY6|AGBL2|AK8|AKAP14|AKT1|ANO2|ARHGAP35|ARL3|ATG16L1|ATP8A2|B9D1|BBOF1|BBS1|BBS4|BBS5|C5ORF30|CACNA1F|CATSPER2|CATSPER3|CATSPERB|CATSPERE|CATSPERG|CC2D2A|CCDC103|CCDC114|CCDC120|CCDC151|CCDC183|CCDC40|CDK20|CEP126|CFAP126|CFAP157|CFAP206|CFAP45|CFAP46|CFAP53|CFAP61|CFAP70|CLUAP1|CNGA3|CROCCP3|DCDC2|DLG5|DNAAF1|DNAAF4|DNAH12|DNAH5|DNAH7|DNAI1|DNALI1|DRC3|DYNC2H1|DYNLRB2|EFHC1|ELMOD3|…
nitrogen compound metabolic process [GoID:GO:0006807; evidenceTypes:EXP|IBA|IC|IDA|IEA|IEP|IGI|IMP|IPI|ISS|NAS|TAS]	GeneOntology_BP	775	9012	1816	957.624	20.1139	8.59964	0	-9.07948	6.95598e-20	2.62928e-17	ABAT|ABCA2|ABCC5|ABCG1|ABLIM2|ABLIM3|ACADSB|ACMSD|ACVR1B|ACVR2B|ADAMTS13|ADAMTS15|ADAMTS17|ADAMTS19|ADAMTSL5|ADCY1|ADCY5|ADCY6|ADCY9|ADD1|ADGB|ADIRF|ADPRHL1|ADRB1|ADSSL1|AFF1|AFF3|AFMID|AGBL2|AGT|AHCYL1|AK5|AK7|AK8|AKAP5|AKAP9|AKR1A1|AKR7A2|AKT1|ALDH3A2|ALDH3B2|ALDH4A1|AMDHD1|ANAPC4|ANG|ANKRD30A|APBB2|APH1B|APOM|AR|AREG|ARHGAP35|ARMT1|ARNT2|ARRB1|ARRDC1|ARSD|ARSG|ASAH1|ASB13|ASB8|ASCL1|ASPH|ASTE1…
heterocycle metabolic process [GoID:GO:0046483; evidenceTypes:EXP|IBA|IC|IDA|IEA|IEP|IGI|IMP|IPI|ISS|NAS|TAS]	GeneOntology_BP	414	5444	1816	578.485	18.7707	7.6047	0	-8.76283	1.47598e-19	5.51415e-17	ABCA2|ABCG1|ABLIM2|ABLIM3|ACMSD|ACVR1B|ACVR2B|ADCY1|ADCY5|ADCY6|ADCY9|ADIRF|ADRB1|ADSSL1|AFF1|AFF3|AFMID|AGT|AHCYL1|AK5|AK7|AK8|AKAP5|AKAP9|AKT1|ALDH4A1|AMDHD1|ANG|ANKRD30A|APBB2|AR|AREG|ARHGAP35|ARNT2|ARRB1|ASCL1|ASTE1|ATP1B1|ATP7A|ATPIF1|ATRIP|ATXN2|AZGP1|BCL6|BCOR|BDH2|BEX1|BHLHE40|BLVRA|BMP4|BMPR1B|BOD1L1|BRD3|BRD8|BTG2|BTRC|CAMTA1|CAP2|CBX4|CCND1|CCNO|CDAN1|CDKN1B|CDON|CELF5|CELSR2|CGA|CHRD|…
cellular process [GoID:GO:0009987; evidenceTypes:EXP|IBA|IC|IDA|IEA|IEP|IGI|IMP|IPI|ISS|NAS|TAS]	GeneOntology_BP	1286	13531	1816	1437.82	16.3592	9.5041	0	-9.28022	2.33055e-19	8.6067e-17	AACS|ABAT|ABCA12|ABCA2|ABCC5|ABCC8|ABCD3|ABCG1|ABHD2|ABLIM1|ABLIM2|ABLIM3|ACADSB|ACMSD|ACOT2|ACOT4|ACOT6|ACOX2|ACOX3|ACSF2|ACSM1|ACSS1|ACSS3|ACVR1B|ACVR2B|ADAMTS13|ADCY1|ADCY5|ADCY6|ADCY9|ADD1|ADGRB2|ADGRL1|ADIPOR2|ADIRF|ADPRHL1|ADRB1|ADSSL1|AFF1|AFF3|AFMID|AGBL2|AGL|AGR2|AGR3|AGT|AHCYL1|AIG1|AK5|AK7|AK8|AKAP5|AKAP9|AKR1A1|AKR7A2|AKR7A3|AKT1|ALCAM|ALDH3A2|ALDH3B2|ALDH4A1|ALDH8A1|AMDHD1|AMIGO1|ANA…
JOHNSTONE_PARVB_TARGETS_3_DN	MSigDB_C2	25	885	1816	94.041	8.9275	2.82486	0	-7.73351	3.07641e-19	1.11058e-16	APMAP|ARHGAP35|ARHGEF12|ASPH|ATP1B1|ATP9B|CRNDE|CSAD|CYB5A|HDGFL3|HMGN5|KLHL42|MELTF-AS1|MNS1|MTCL1|NQO1|PER2|PHF20|PHOSPHO2|PRKAR2B|RREB1|SFXN1|SRR|TIPARP|TSHZ1
Nucleus	UniProt-Keyword	348	4738	1816	503.464	18.0343	7.34487	0	-8.62047	3.33751e-19	1.19145e-16	ADIRF|AFF1|AFF3|AFMID|AKT1|ALKBH6|ANG|ANXA11|AR|ARHGAP35|ARL3|ARNT2|ARRB1|ASCL1|ATRIP|BAG1|BCL2|BCL6|BCOR|BEX1|BHLHE40|BIRC7|BRD3|BRD8|BTRC|C11ORF1|C15ORF48|C19ORF33|CAMKK1|CAMTA1|CARD19|CBX4|CCDC106|CCNB3|CCND1|CDAN1|CDK20|CDKN1B|CDYL2|CELF5|CERS2|CERS4|CERS6|CIB1|CITED1|CLUAP1|CMTM8|COMMD3|COPS9|CRABP2|CREB3L1|CREB3L4|CRIPAK|CSRNP2|CTBP1|CTC1|CTDSPL|CTNND2|CUEDC2|CXXC5|DACH1|DGKQ|DHRS2|DHRS4|DH…
Human Breast_Farmer05_3198genes_basal_apocrine_luminal (15897907-SuppTable2)	GeneSigDB	467	3052	1816	324.308	15.4305	15.3014	1	9.24739	4.99049e-19	1.76197e-16	AACS|ABAT|ABCA12|ABCC5|ABCG1|ABHD2|ABLIM1|ACADSB|ACOT2|ACOX2|ACOX3|ACSF2|ACSS3|ADCY1|ADCY9|ADIPOR2|ADIRF|AFF1|AGL|AGR2|AKAP9|AKR1A1|AKR7A2|AKR7A3|AKT1|ALCAM|ALDH3A2|ALDH3B2|ANG|ANXA9|AP1M2|APBB2|AR|AREG|ARFIP2|ARHGAP29|ARHGAP32|ARL3|ARMT1|ARNT2|ASB13|ASCL1|ASPH|ATP1B1|ATP6V1G1|ATP7A|ATP7B|ATP9B|AZGP1|BAG1|BBOF1|BBS1|BCL2|BDH2|BEX1|BHLHE40|BLVRA|BTG2|C16ORF45|C1ORF115|C2CD5|C3ORF52|C5ORF30|CA12|CA…
LIM_MAMMARY_STEM_CELL_DN	MSigDB_C2	108	420	1816	44.6296	6.23773	25.7143	1	10.1592	7.57544e-19	2.61711e-16	ACOT4|ALDH3B2|ALKBH6|AP1M2|ARFGEF3|ARMT1|ARRDC1|ASB8|ATP1B1|BNIPL|C11ORF52|C1ORF210|CACFD1|CAMSAP3|CCDC125|CGN|CGNL1|CHCHD5|CHPT1|CIB1|COBL|CORO2A|CREB3L4|CTPS2|DBNDD2|DHCR24|DHRS4|DHX32|DLG3|DNAJC12|ENPP4|ERBB3|ESR1|FAAH|FGF13|FOXA1|GATA3|GLUL|GOLM1|H2AFJ|HDAC10|HDAC11|HID1|HPN|IQGAP2|IVD|KIAA1324|KRT18|KRT19|KRT8|LIPH|LRBA|LYPD3|MAP3K1|MBOAT1|MCCC2|MLPH|MTA3|MUC1|NAT1|OSBPL10|P2RX4|PCBD2|PEX11G…
Acetylation	UniProt-Keyword	215	3271	1816	347.58	15.8494	6.57291	0	-8.36497	9.17367e-19	3.13554e-16	ABAT|ABCD3|ABLIM3|ACADSB|ACOT2|ACOT4|ACOX3|ACSF2|ACSM1|ACSS1|ACSS3|ADD1|AFF1|AGAP1|AHCYL1|AKR1A1|AKR7A2|AKT1|ALDH4A1|ANXA11|APMAP|ARHGEF12|ARMT1|ASCL1|ATP6V1G1|BBS1|BCAR3|BCAT2|BCL6|BCOR|BLVRA|BOD1L1|BRD3|BRD8|C19ORF33|C5ORF30|CAP2|CBR4|CBX4|CDAN1|CGN|CHCHD5|CHPT1|CLGN|CNDP2|CRAT|CRIP1|CRIP2|CROT|CSRNP2|CYB561|CYB5A|DCAF16|DCXR|DEPTOR|DHRS2|DHRS4|DHX32|DLG3|DNAJC12|DNMBP|DOK1|DUSP16|DUSP4|DYNC1I2…
Human Breast_Creighton08_453genes (18794137-SuppTable1d)	GeneSigDB	85	294	1816	31.2407	5.23854	28.9116	1	10.2623	1.95597e-18	6.61511e-16	ABAT|ADAMTS15|ADAMTS19|ADCY9|AFF1|APH1B|ARHGAP36|ATRNL1|BCL2|BHLHE40|BOD1|C16ORF74|C1ORF226|CA12|CELSR2|COL4A5|COPS9|COX15|COX6C|CYB5A|DLG5|DOK7|ELOVL2|ELOVL5|ELP2|FGD3|FLNB|FTO|FYB2|GREB1|GRIK3|HSPB8|IGF1R|IGSF1|IL20|IL24|IRS1|IRX3|KCNJ3|KCTD6|LARGE1|LRIG1|MAPT|MED13L|MYB|NOP14|NOS1AP|NPY1R|NRIP1|NRXN3|OLFM1|PARD6B|PCBD2|PDLIM1|PDZK1|PGR|PIK3R1|PKIB|PLIN5|RBM24|RERG|RGS22|RMST|RPH3AL|SCUBE2|SEMA…
MODULE_180	MSigDB_C4	48	113	1816	12.0075	3.26515	42.4779	1	11.0232	2.1625e-18	7.2374e-16	AGR2|ANKRD50|ANXA9|BCAM|CDS1|CRABP2|CYB5A|ERBB3|FBP1|FOXA1|GATA3|GPR160|GSTT1|HGD|IRX5|ISOC1|JUP|KIAA0040|KRT18|KRT19|KRT8|MARC1|MLPH|MSX2|MUC1|MYO6|NAT1|NEBL|NPY1R|PRLR|PRR15L|RERG|RHOB|S100P|SCNN1A|SELENBP1|SFT2D3|SLC38A1|SLC9A3R1|SSH3|SULT2B1|SYT12|SYT17|SYTL2|TJP3|TRPS1|UCP2|VAV3
cellular aromatic compound metabolic process [GoID:GO:0006725; evidenceTypes:EXP|IBA|IC|IDA|IEA|IEP|IGI|IMP|IPI|ISS|NAS|TAS]	GeneOntology_BP	423	5480	1816	582.31	18.8036	7.71898	0	-8.47233	2.35484e-18	7.79985e-16	ABAT|ABCA2|ABCG1|ABLIM2|ABLIM3|ACMSD|ACSM1|ACVR1B|ACVR2B|ADCY1|ADCY5|ADCY6|ADCY9|ADIRF|ADRB1|ADSSL1|AFF1|AFF3|AFMID|AGT|AHCYL1|AK5|AK7|AK8|AKAP5|AKAP9|AKR7A2|AKT1|AMDHD1|ANG|ANKRD30A|APBB2|AR|AREG|ARHGAP35|ARNT2|ARRB1|ASCL1|ASTE1|ATP1B1|ATP7A|ATPIF1|ATRIP|ATXN2|AZGP1|BCL2|BCL6|BCOR|BDH2|BEX1|BHLHE40|BLVRA|BMP4|BMPR1B|BOD1L1|BRD3|BRD8|BTG2|BTRC|CAMTA1|CAP2|CBR4|CBX4|CCND1|CCNO|CDAN1|CDKN1B|CDON|CE…
intracellular membrane-bounded organelle [GoID:GO:0043231; evidenceTypes:IBA|IC|IDA|IEA|IGI|IMP|IPI|ISS|NAS|TAS]	GeneOntology_CC	854	9673	1816	1027.86	19.9677	8.8287	0	-8.70717	2.76119e-18	9.05246e-16	ABAT|ABCA11P|ABCA12|ABCA2|ABCC11|ABCC12|ABCC6|ABCC8|ABCD3|ABCG1|ACADSB|ACOT2|ACOT4|ACOT6|ACOX2|ACOX3|ACSF2|ACSM1|ACSS1|ACSS3|ADAMTS13|ADCY1|ADD1|ADIRF|AFF1|AFF3|AFMID|AGL|AGR2|AGR3|AHCYL1|AKAP9|AKR7A2|AKT1|ALDH3A2|ALDH4A1|ALKBH6|ANAPC4|ANG|ANKRD30A|ANO2|ANO5|ANXA11|AP1M2|APBB2|APH1B|APMAP|AQP11|AR|AREG|ARFIP2|ARHGAP32|ARHGAP35|ARL3|ARMC3|ARNT2|ARRB1|ARSD|ARSG|ASAH1|ASCL1|ASPH|ATG16L1|ATP6V1G1|ATP…
FARMER_BREAST_CANCER_APOCRINE_VS_LUMINAL	MSigDB_C2	90	324	1816	34.4286	5.49441	27.7778	1	10.1142	3.35008e-18	1.08722e-15	ABCA12|ABCC5|ABCC6|ABHD2|AKR1A1|ALCAM|ALDH3B2|ANXA9|AR|ARL3|ARNT2|ASB13|ATP7A|AZGP1|BAG1|BCL2|BTG2|C2CD5|C3ORF52|C5ORF30|CACNA2D2|CDKN1B|CLSTN2|CRABP2|CROT|CYB5A|DCAF10|DHCR24|DNALI1|EFHD1|ELOVL2|ENO2|ESR1|EVL|FASN|FGFR2|GATA3|GFRA1|GGTLC1|GNMT|GREB1|HDGFL3|HGD|IGF1R|IL6ST|KCNK15|KCNMA1|LIMCH1|MDM2|MED13L|MEIS3P1|MKNK2|MSX2|MZT2A|NPY1R|PCSK6|PDLIM1|PFKM|PIP|PLCL1|PON2|PRKAR2B|QSOX1|RAB38|RALGPS1|…
SMID_BREAST_CANCER_NORMAL_LIKE_UP	MSigDB_C2	4	465	1816	49.4114	6.55453	0.860215	0	-6.92824	4.45156e-18	1.43024e-15	ABLIM1|KCND3|LEF1|PIK3R1
MODULE_139	MSigDB_C4	38	75	1816	7.96957	2.66306	50.6667	1	11.2767	4.64881e-18	1.47883e-15	AGR2|ANKRD50|ANXA9|BCAM|CRABP2|CYB5A|ERBB3|FBP1|FOXA1|GATA3|GPR160|IRX5|ISOC1|KRT18|KRT19|KRT8|MLPH|MSX2|MUC1|MYO6|NEBL|PRLR|PRR15L|RERG|RHOB|SCNN1A|SELENBP1|SFT2D3|SLC9A3R1|SULT2B1|SYT12|SYT17|SYTL2|TJP3|TP53I11|TRPS1|UCP2|VAV3
CAIRO_HEPATOBLASTOMA_CLASSES_UP	MSigDB_C2	10	590	1816	62.694	7.35533	1.69492	0	-7.16406	5.83861e-18	1.8391e-15	B9D1|CERS6|DGKD|DOPEY2|HUWE1|IGSF1|KRT19|MTA1|PUDP|SLC25A3
Human StemCell_Matushansky08_1453genes (18310505-TableS7)	GeneSigDB	52	1251	1816	132.932	10.4936	4.15667	0	-7.71252	6.5132e-18	2.03168e-15	ABCD3|ADCY1|ARL3|ARMT1|ATP6V1G1|ATP7A|BRD8|C11ORF49|C2CD5|CA12|CANT1|CASP9|CDS1|CITED1|CLGN|CNTNAP2|CRABP2|CROT|CTPS2|DNAJC16|ELOVL2|EVL|GALNT7|GLT8D1|GUCY1A2|H1F0|HMG20B|IPPK|KLHL41|LMAN2L|LRRC49|MAGED2|MAML1|MAP3K1|MNS1|MORF4L2|MTCL1|PPP1R3C|PSD3|RAB15|RALGPS1|RBBP7|RBM4B|SFXN1|SLC39A6|SLC4A7|SPATA6|STK32B|TMED3|TUFT1|ULK2|WDR1
YANG_BREAST_CANCER_ESR1_BULK_UP	MSigDB_C2	22	27	1816	2.86905	1.60009	81.4815	1	11.9562	1.61308e-17	4.98334e-15	ABCG1|ACOT2|ARMT1|BLVRA|CELSR1|COX6C|CRIP1|DALRD3|DNALI1|EEF1A2|ELOVL5|FAM174B|FOXA1|INPP5J|LONP2|PPP1R3C|PTP4A2|RETREG1|SLC39A6|TMBIM6|TSPAN1|TSPAN13
Human Breast_Sorlie03_552genes_IntrinsicGeneList (12829800-IntrinsicList)	GeneSigDB	111	457	1816	48.5613	6.49946	24.2888	1	9.60676	2.36516e-17	7.16888e-15	ABCD3|ABLIM1|ACADSB|ACOX2|ACSF2|AKR7A2|ALCAM|ALDH3A2|ANG|ANXA9|APBB2|APH1B|ARHGAP35|ASAH1|ATP6V1G1|BCAM|BLVRA|BMP4|C16ORF45|CAMK2N1|CCND1|CEACAM6|CFAP69|CFB|CNTD1|COX6C|CRABP2|CRAT|CYB5A|CYBRD1|DHRS7B|DUSP16|DUSP4|ENPP5|ESR1|FAM198B|FAM214A|FBP1|FGFR4|FLNB|FMO5|FOXA1|FOXA3|FXYD3|GATA3|GRIA2|GSTT1|H1F0|HEXIM1|HMGCS2|HSPB8|IGFBP2|INPP4B|IPPK|IRS1|ITPRIPL2|KDM4B|KLHL42|LIPH|LMAN2L|LRBA|MAST4|MCCC2|M…
ribonucleoprotein complex [GoID:GO:1990904; evidenceTypes:IBA|IC|IDA|IEA|IMP|IPI|ISS|NAS|TAS]	GeneOntology_CC	20	751	1816	79.802	8.25784	2.66312	0	-7.24184	3.11126e-17	9.34223e-15	ATXN2|CLOCK|CPEB2|DHX32|DQX1|GIGYF2|MAPKBP1|MAPT|MRPL43|MRPS30|MTERF4|NBDY|NFKBIZ|NOP14|PAN2|PRPF40B|RPS6KL1|SAMD15|TSTD1|U2AF1L4
LEE_BMP2_TARGETS_DN	MSigDB_C2	26	848	1816	90.1093	8.74886	3.06604	0	-7.32773	3.18415e-17	9.47254e-15	CLIC6|CSRNP2|ELOVL2|EPB41L1|FAM149A|FARP2|FUT8|GPD1L|GSTCD|HAUS3|HMGN5|HOGA1|KAZALD1|KCND3|MNS1|NAB2|POF1B|RETSAT|RNF4|RXRA|SLC25A29|SLC39A6|STEAP1|TAB3|TBX3|WNT4
cilium movement [GoID:GO:0003341; evidenceTypes:IBA|IC|IDA|IEA|IMP|ISS|NAS]	GeneOntology_BP	32	57	1816	6.05688	2.32283	56.1404	1	11.1688	3.7492e-17	1.08521e-14	BBS4|CCDC103|CCDC114|CCDC151|CCDC183|CCDC40|CCDC65|CFAP206|CFAP46|CFAP53|CFAP61|DNAAF1|DNAAF4|DNAH5|DNAH7|DNAI1|DPCD|LRRC6|MAATS1|NME5|ROPN1L|RSPH4A|RSPH9|SPA17|SPAG16|SPAG17|STK36|TEKT1|TEKT2|TEKT3|WDR66|WDR78
Human Breast_Parker09_1232genes_IntrinsicGenes_hu2006 (19204204-SupplementaryTable1)	GeneSigDB	206	1094	1816	116.25	9.86162	18.83	1	9.10099	3.72824e-17	1.08521e-14	ABAT|ABCC11|ACOX2|ACSS1|ADGRB2|ADIRF|ADPRHL1|AGR2|AGR3|AGT|AK5|AKR1A1|AKR7A3|APBB2|APMAP|AR|AREG|ARMT1|ARNT2|BAG1|BCAS1|BEX1|BLVRA|C10ORF82|C15ORF48|C16ORF45|C3ORF18|C3ORF52|C5ORF30|C8ORF34|CAMK2N1|CAP2|CAPN13|CBR4|CCND1|CELSR1|CERS2|CFB|CGA|CGN|CGNL1|CHCHD5|CLGN|CLIC6|CNTNAP2|COL4A5|COX6C|CPB1|CREB3L4|CRIP1|CST6|CTNND2|CXXC4|CXXC5|CYB561|CYB5A|CYB5D2|CYB5R1|CYP4X1|DACH1|DBNDD2|DNAJC1|DNAJC12|DNA…
intracellular ribonucleoprotein complex [GoID:GO:0030529; evidenceTypes:IBA|IC|IDA|IEA|IMP|IPI|ISS|NAS|TAS]	GeneOntology_CC	20	748	1816	79.4832	8.24209	2.6738	0	-7.21701	4.07315e-17	1.16845e-14	ATXN2|CLOCK|CPEB2|DHX32|DQX1|GIGYF2|MAPKBP1|MAPT|MRPL43|MRPS30|MTERF4|NBDY|NFKBIZ|NOP14|PAN2|PRPF40B|RPS6KL1|SAMD15|TSTD1|U2AF1L4
organic cyclic compound metabolic process [GoID:GO:1901360; evidenceTypes:EXP|IBA|IC|IDA|IEA|IEP|IGI|IMP|IPI|ISS|NAS|TAS]	GeneOntology_BP	449	5680	1816	603.562	18.978	7.90493	0	-8.14428	5.18786e-17	1.47505e-14	ABAT|ABCA2|ABCG1|ABLIM2|ABLIM3|ACMSD|ACOX2|ACSM1|ACVR1B|ACVR2B|ADCY1|ADCY5|ADCY6|ADCY9|ADIRF|ADRB1|ADSSL1|AFF1|AFF3|AFMID|AGT|AHCYL1|AK5|AK7|AK8|AKAP5|AKAP9|AKR7A2|AKT1|ALDH4A1|AMDHD1|ANG|ANKRD30A|APBB2|APOF|AR|AREG|ARHGAP35|ARNT2|ARRB1|ASCL1|ASTE1|ATP1B1|ATP7A|ATPIF1|ATRIP|ATXN2|AZGP1|BCL2|BCL6|BCOR|BDH2|BEX1|BHLHE40|BLVRA|BMP4|BMPR1B|BOD1L1|BRD3|BRD8|BTG2|BTRC|CAMTA1|CAP2|CBR4|CBX4|CCND1|CCNO|C…
Human Breast_Creighton08_772genes (18794137-SuppTable1a)	GeneSigDB	117	499	1816	53.0242	6.78298	23.4469	1	9.43181	5.50549e-17	1.55163e-14	ABAT|ABCA12|ABCC13|ACSS3|ADAMTS19|ADCY1|AFF3|AGR3|APBB2|AREG|ARHGAP36|ARL3|ARMT1|ATRNL1|BCL2|BDH2|BTG2|C16ORF45|C19ORF54|C1ORF226|CA12|CAMTA1|CAP2|CCDC83|CELSR2|CISH|COL4A5|COL4A6|DLG5|DNAJC12|DOK7|ECI2|EFHD1|ELOVL2|ELP2|ERBB4|ESR1|EVL|FAM102B|FAM120AOS|FGFR2|FLNB|FTO|FUT8|FYB2|GATA3|GFRA1|GREB1|GRIA2|H2AFJ|HDAC11|HSPB1|HUWE1|IGF1R|IGSF1|INPP4B|IRS1|IRX2|ISOC1|JUP|KIAA1324|KIAA1324L|LARGE1|LYPD6|…
primary metabolic process [GoID:GO:0044238; evidenceTypes:EXP|IBA|IC|IDA|IEA|IEP|IGI|IMP|IPI|ISS|NAS|TAS]	GeneOntology_BP	840	9465	1816	1005.76	20.0269	8.8748	0	-8.27686	9.73193e-17	2.71893e-14	AACS|ABAT|ABCA2|ABCD3|ABCG1|ABHD2|ABLIM2|ABLIM3|ACADSB|ACMSD|ACOT2|ACOT4|ACOT6|ACOX2|ACOX3|ACSF2|ACSM1|ACSS1|ACVR1B|ACVR2B|ADAMTS13|ADAMTS15|ADAMTS17|ADAMTS19|ADAMTSL5|ADCY1|ADCY5|ADCY6|ADCY9|ADD1|ADGB|ADIPOR2|ADIRF|ADPRHL1|ADRB1|ADSSL1|AFF1|AFF3|AFMID|AGBL2|AGL|AGT|AHCYL1|AIG1|AK5|AK7|AK8|AKAP5|AKAP9|AKR1A1|AKR7A2|AKT1|ALDH3A2|ALDH3B2|ALDH4A1|ALDH8A1|AMDHD1|ANAPC4|ANG|ANKRD30A|APBB2|APH1B|APOF|A…
RNA processing [GoID:GO:0006396; evidenceTypes:EXP|IBA|IC|IDA|IEA|IGI|IMP|ISS|NAS|TAS]	GeneOntology_BP	28	866	1816	92.022	8.83633	3.23326	0	-7.24532	9.8811e-17	2.73681e-14	AHCYL1|BMP4|CELF5|DHX32|DIS3L|DQX1|ELP2|ESR1|GEMIN8|MAPKBP1|MTERF4|NBDY|NOP14|NUDT16|PABPC1L|PAN2|PAPOLB|PIK3R1|PRPF40B|RBFA|RBM11|RBM4B|RRNAD1|SAMD15|STH|TMBIM6|TRMO|U2AF1L4
Human Breast_Muggerud06_271genes (16536878-SuppTable1)	GeneSigDB	74	251	1816	26.6715	4.84651	29.4821	1	9.76548	9.99867e-17	2.7457e-14	ACADSB|ACOX2|ADIRF|AFF3|ALCAM|ANXA9|APBB2|ARHGAP35|ASAH1|ATP6V1G1|BCAM|BCL2|BLVRA|BMP4|CACNA2D2|CAMK2N1|CCND1|CEACAM6|CFB|COX6C|CRAT|CX3CR1|CYB561|CYB5A|ENPP5|ESR1|FAM198B|FAM214A|FBP1|FMO5|FOXA1|FXYD3|GATA3|GPR160|HEXIM1|HMGCS2|IGFBP2|INPP4B|KDM4B|LRBA|MAST4|MCCC2|MSX2|MTERF4|MUC1|NAT1|NPY1R|NQO1|PGR|PLAT|PON3|PTP4A2|PTPRN2|QDPR|RABEP1|RALGPS1|RALGPS2|REPS2|RERG|SCNN1A|SCUBE2|SELENBP1|SEMA3C|SHC…
organic substance metabolic process [GoID:GO:0071704; evidenceTypes:EXP|IBA|IC|IDA|IEA|IEP|IGI|IMP|IPI|ISS|NAS|TAS]	GeneOntology_BP	877	9804	1816	1041.78	19.9242	8.94533	0	-8.27049	1.18689e-16	3.22051e-14	AACS|ABAT|ABCA2|ABCC5|ABCD3|ABCG1|ABHD2|ABLIM2|ABLIM3|ACADSB|ACMSD|ACOT2|ACOT4|ACOT6|ACOX2|ACOX3|ACSF2|ACSM1|ACSS1|ACSS3|ACVR1B|ACVR2B|ADAMTS13|ADAMTS15|ADAMTS17|ADAMTS19|ADAMTSL5|ADCY1|ADCY5|ADCY6|ADCY9|ADD1|ADGB|ADIPOR2|ADIRF|ADPRHL1|ADRB1|ADSSL1|AFF1|AFF3|AFMID|AGBL2|AGL|AGR2|AGT|AHCYL1|AIG1|AK5|AK7|AK8|AKAP5|AKAP9|AKR1A1|AKR7A2|AKR7A3|AKT1|ALDH3A2|ALDH3B2|ALDH4A1|ALDH8A1|AMDHD1|ANAPC4|ANG|ANK…
RNA metabolic process [GoID:GO:0016070; evidenceTypes:EXP|IBA|IC|IDA|IEA|IGI|IMP|IPI|ISS|NAS|TAS]	GeneOntology_BP	310	4212	1816	447.571	17.3621	7.35992	0	-7.92365	1.45366e-16	3.89204e-14	ABCA2|ABCG1|ABLIM2|ABLIM3|ACVR1B|ACVR2B|ADIRF|AFF1|AFF3|AGT|AHCYL1|AKT1|ANG|ANKRD30A|APBB2|AR|ARHGAP35|ARNT2|ARRB1|ASCL1|ATXN2|AZGP1|BCL6|BCOR|BEX1|BHLHE40|BMP4|BMPR1B|BRD3|BRD8|BTG2|BTRC|CAMTA1|CBX4|CCND1|CDKN1B|CDON|CELF5|CELSR2|CGA|CHRD|CIB1|CITED1|CLOCK|COMMD3|CRABP2|CREB3L1|CREB3L4|CSRNP2|CTBP1|CTNND2|CXXC5|DACH1|DALRD3|DGKQ|DHX32|DIS3L|DLX1|DLX2|DQX1|DYDC2|EEF1A1|EFCAB6|EGF|EHF|EHMT1|EID2B|…
CHARAFE_BREAST_CANCER_LUMINAL_VS_MESENCHYMAL_DN	MSigDB_C2	5	452	1816	48.03	6.46478	1.10619	0	-6.65606	1.9918e-16	5.2888e-14	AK5|MTCL1|PDE4A|PLAT|STRADB
CREIGHTON_ENDOCRINE_THERAPY_RESISTANCE_1	MSigDB_C2	116	502	1816	53.343	6.80272	23.1076	1	9.21058	2.37444e-16	6.25316e-14	ABAT|ABCA12|ABCC13|ACSS3|ADAMTS19|ADCY1|AFF3|AGR3|APBB2|AREG|ARHGAP36|ARL3|ARMT1|ATRNL1|BCL2|BDH2|BTG2|C16ORF45|C19ORF54|C1ORF226|CA12|CAMTA1|CAP2|CCDC83|CELSR2|CISH|COL4A5|COL4A6|DLG5|DNAJC12|DOK7|ECI2|EFHD1|ELOVL2|ELP2|ERBB4|ESR1|EVL|FAM102B|FAM120AOS|FGFR2|FLNB|FTO|FUT8|FYB2|GATA3|GFRA1|GREB1|GRIA2|H2AFJ|HDAC11|HSPB1|HUWE1|IGF1R|IGSF1|INPP4B|IRS1|IRX2|ISOC1|KIAA1324|KIAA1324L|LARGE1|LINC00052|…
macromolecule biosynthetic process [GoID:GO:0009059; evidenceTypes:IBA|IC|IDA|IEA|IGI|IMP|IPI|ISS|NAS|TAS]	GeneOntology_BP	360	4724	1816	501.977	18.0179	7.62066	0	-7.87978	3.02809e-16	7.90971e-14	ABCA2|ABCC5|ABCG1|ABLIM2|ABLIM3|ACVR1B|ACVR2B|ADAMTS13|ADIRF|AFF1|AFF3|AGL|AGT|AKT1|ANG|ANKRD30A|APBB2|AR|AREG|ARHGAP35|ARNT2|ARRB1|ASCL1|ATG16L1|ATP7A|ATRIP|ATXN2|AZU1|B3GAT1|B4GAT1|BCL2|BCL6|BCOR|BEX1|BHLHE40|BMP4|BMPR1B|BOD1L1|BRD3|BRD8|BTG2|BTRC|CAMTA1|CANT1|CBX4|CCND1|CDAN1|CDKN1B|CDON|CEACAM5|CELSR2|CGA|CHRD|CHST8|CIB1|CITED1|CLOCK|COMMD3|CPEB2|CRABP2|CREB3L1|CREB3L4|CSRNP2|CTBP1|CTC1|CTNND…
SCHUETZ_BREAST_CANCER_DUCTAL_INVASIVE_UP	MSigDB_C2	1	347	1816	36.8726	5.68218	0.288184	0	-6.31316	3.32443e-16	8.61375e-14	LDLRAD4
cellular macromolecule biosynthetic process [GoID:GO:0034645; evidenceTypes:IBA|IC|IDA|IEA|IGI|IMP|IPI|ISS|NAS|TAS]	GeneOntology_BP	348	4593	1816	488.057	17.8601	7.57675	0	-7.84185	3.88682e-16	9.99038e-14	ABCA2|ABCG1|ABLIM2|ABLIM3|ACVR1B|ACVR2B|ADAMTS13|ADIRF|AFF1|AFF3|AGL|AGT|AKT1|ANG|ANKRD30A|APBB2|AR|AREG|ARHGAP35|ARNT2|ARRB1|ASCL1|ATG16L1|ATP7A|ATRIP|ATXN2|B3GAT1|B4GAT1|BCL2|BCL6|BCOR|BEX1|BHLHE40|BMP4|BMPR1B|BOD1L1|BRD3|BRD8|BTG2|BTRC|CAMTA1|CANT1|CBX4|CCND1|CDAN1|CDKN1B|CDON|CEACAM5|CELSR2|CGA|CHRD|CHST8|CIB1|CITED1|CLOCK|COMMD3|CPEB2|CRABP2|CREB3L1|CREB3L4|CSRNP2|CTBP1|CTC1|CTNND2|CXXC5|DAC…
Cell projection	UniProt-Keyword	154	754	1816	80.1208	8.27356	20.4244	1	8.92956	4.03955e-16	1.03005e-13	ABHD2|ADCY5|ADCY6|ADGRL1|AGBL2|ALCAM|AMIGO1|ARHGAP32|ARHGAP35|ARHGAP44|ARHGEF26|ARL3|ARPIN|ARRB1|ATP8A2|B9D1|BBOF1|BBS1|BBS4|BBS5|C2CD5|C4B_2|C5ORF30|CADM2|CATSPER2|CATSPER3|CATSPERE|CC2D2A|CCDC103|CCDC114|CCDC120|CCDC151|CCDC40|CDK20|CEP126|CFAP126|CFAP157|CFAP206|CFAP43|CFAP44|CFAP45|CFAP46|CFAP53|CFAP61|CFAP70|CIB1|CLUAP1|CNTNAP2|COBL|CTNND2|DCDC2|DLG5|DNAAF1|DNAH12|DNAH5|DNAH7|DNAI1|DRC3|DYNC…
Human Breast_Parker09_500genes_IntrinsicGenes_SorlieAnnot (19204204-SupplementaryTable9)	GeneSigDB	108	456	1816	48.455	6.49254	23.6842	1	9.17129	4.33223e-16	1.09599e-13	ABCD3|ABLIM1|ACADSB|ACOX2|ACSF2|AKR7A2|ALCAM|ALDH3A2|ANG|APBB2|APH1B|ARHGAP35|ASAH1|ATP6V1G1|BCAM|BLVRA|BMP4|C16ORF45|CAMK2N1|CCND1|CEACAM6|CFAP69|CFB|CNTD1|COX6C|CRAT|CYB5A|DHRS7B|DUSP16|DUSP4|ENPP5|ESR1|FAM214A|FBP1|FGFR4|FLNB|FMO5|FOXA1|FOXA3|FXYD3|GATA3|GRIA2|GSTT1|H1F0|HEXIM1|HMGCS2|HSPB8|IGF1R|IGFBP2|INPP4B|IPPK|IRS1|ITPRIPL2|KDM4B|KLHL42|LIPH|LMAN2L|LRBA|MAST4|MCCC2|MEAF6|MED13L|MGST2|MKNK…
RODRIGUES_THYROID_CARCINOMA_POORLY_DIFFERENTIATED_UP	MSigDB_C2	14	619	1816	65.7755	7.5273	2.26171	0	-6.87837	4.49723e-16	1.12884e-13	ABCD3|C15ORF48|CRNDE|DYNC2H1|ENO2|GPC1|IL6ST|KISS1R|MIPOL1|NQO1|RALGPS2|SFXN1|SLC4A7|STC2
macromolecular complex [GoID:GO:0032991; evidenceTypes:IBA|IC|IDA|IEA|IGI|IMP|IPI|ISS|NAS|TAS]	GeneOntology_CC	348	4589	1816	487.632	17.8552	7.58335	0	-7.82021	4.68367e-16	1.15755e-13	ABAT|ABCA2|ABCC8|ACVR1B|ACVR2B|ADCY1|ADCY5|ADCY6|ADCY9|ADD1|AFF1|AGL|AKAP14|AKAP9|AKT1|ALCAM|AMIGO1|ANAPC4|ANG|ANO2|AP1M2|APH1B|APOF|APOM|AR|ARNT2|ARRB1|ASCL1|ATP1A4|ATP1B1|ATP6AP1L|ATP6V1G1|ATPIF1|ATXN2|B9D1|BBS1|BBS4|BBS5|BCAS4|BCL2|BCOR|BEX1|BLOC1S4|BMPR1B|BOD1|BRD8|BTRC|C15ORF48|C5|CACNA1D|CACNA1F|CACNA2D2|CACNB3|CACNG1|CACNG4|CARD10|CASP9|CATSPER2|CATSPER3|CATSPERB|CATSPERE|CATSPERG|CBR4|CBX…
nucleus [GoID:GO:0005634; evidenceTypes:IBA|IC|IDA|IEA|IGI|IMP|IPI|ISS|NAS|TAS]	GeneOntology_CC	525	6396	1816	679.645	19.4966	8.20826	0	-7.93192	4.67847e-16	1.15755e-13	ABCC6|ADCY1|ADD1|ADIRF|AFF1|AFF3|AFMID|AGL|AKT1|ALKBH6|ANAPC4|ANG|ANKRD30A|ANO2|ANXA11|APBB2|AR|AREG|ARHGAP32|ARHGAP35|ARL3|ARMC3|ARNT2|ARRB1|ASCL1|ATP7A|ATP8A2|ATPAF2|ATRIP|AZGP1|BAG1|BBS4|BCL2|BCL6|BCOR|BEX1|BHLHE40|BIRC7|BNIPL|BOD1L1|BRD3|BRD8|BTG2|BTRC|C11ORF1|C15ORF48|C16ORF46|C19ORF33|CADPS2|CAMKK1|CAMTA1|CARD19|CASP9|CBX4|CCDC106|CCNB3|CCND1|CCNO|CDAN1|CDK20|CDKL3|CDKN1B|CDYL2|CELF5|CELSR1…
BHAT_ESR1_TARGETS_NOT_VIA_AKT1_UP	MSigDB_C2	64	206	1816	21.8898	4.39648	31.068	1	9.57817	7.32651e-16	1.7969e-13	ACSS1|ADAMTSL5|ADCY9|ASB13|BHLHE40|C16ORF74|CA12|CAMTA1|CARD19|CCND1|CELSR2|CHST8|CISH|CXXC5|CYP4F11|CYP4F22|DEGS2|DEPTOR|DHRS2|DOK7|FAM102A|FLNB|GREB1|IL20|KCNK6|KDM4B|LETM1|LONRF2|LRG1|LRIG1|MAG|MANEAL|MLPH|MREG|MSMB|MYB|NXNL2|P2RY2|PDZK1|PGR|PKIB|PLEKHH1|RARA|REEP1|RET|RIMS4|SCNN1A|SEC14L2|SIAH2|SLC1A4|SLC22A5|SLC9A3R1|STC2|SULT2B1|SUSD3|SYBU|SYTL4|TIPARP|TJP3|UNC5A|WFS1|WWC1|XBP1|ZNF703
COLDREN_GEFITINIB_RESISTANCE_DN	MSigDB_C2	67	222	1816	23.5899	4.56186	30.1802	1	9.51586	7.83323e-16	1.90662e-13	AGR2|AIG1|ANXA9|AP1M2|ARFGEF3|C1ORF21|CAPN8|CCDC115|CCDC149|CCDC57|CDS1|CGN|COBLL1|CST6|DOK7|EHF|ENPP4|ENPP5|EPN3|EPS8L1|ERBB3|FOXA1|FXYD3|GPR160|HMGCL|KIAA0040|KIAA1211L|KRT19|LIPH|LNX1|LRG1|MBOAT1|MPP7|MYO6|NPNT|OVOL1|PRR15L|PRRG2|PSD4|PTK6|RAB38|RASEF|RBM47|REPS2|RHOD|S100A14|S100A16|SLC1A1|SLC35A3|SMIM22|SPINT1|SPOPL|SPTLC3|STARD10|STK39|SYNE4|SYTL1|SYTL5|TC2N|TJP3|TMC4|TMC5|TMEM125|TMEM45B|T…
Isopeptide bond	UniProt-Keyword	88	1656	1816	175.968	11.918	5.31401	0	-7.38112	8.74176e-16	2.11176e-13	ABLIM1|AKT1|ANAPC4|AR|ATXN2|BCOR|BHLHE40|BOD1L1|BRD3|BRD8|CBX4|CCND1|CRABP2|CREB3L1|CTBP1|EHMT1|ESRRG|FAM120C|FASN|FLNB|GATA2|GATAD1|GDAP1|GIGYF2|GLI3|GRIK3|H2AFJ|HMG20B|HMGN5|HOMEZ|HSFX2|IGF1R|IL24|KAT6B|KRT18|KRT8|LCORL|LEF1|MACROD2|MAPT|MARC2|MEAF6|MTA1|MYB|MZF1|NAB2|NFATC4|NQO1|NR2E3|NRIP1|NUMA1|NUP214|PATZ1|PDE4A|PDLIM5|PGR|PRPF40B|RAI1|RARA|RBBP7|RGS12|RREB1|RXRA|SALL2|SAMD11|SPATA6|TCEA2|T…
Human Breast_Parker09_412genes_IntrinsicGenes_Perou2000 (19204204-SupplementaryTable2)	GeneSigDB	94	376	1816	39.9541	5.90974	25	1	9.14523	1.02399e-15	2.4552e-13	ABLIM1|ACADSB|ACOX2|AFF3|AGL|AKR7A2|ALCAM|ALDH3A2|ANG|ANKRD50|ANXA9|ARNT2|ATP7B|BCAM|BCL2|BMP4|BTG2|C16ORF45|CAMK2N1|CCND1|CEACAM5|CELSR2|CFB|COX6C|CRABP2|CRAT|CYB5A|DIO1|DUSP4|ESR1|FAAH|FAH|FASN|FCGBP|FGFR2|FMO5|FOXA1|GAD1|GATA3|GFRA1|GJB1|GPR160|GSTT1|HPN|HSPB8|IGFBP2|INPP4B|IRS1|JUP|KRT8|KRT8P12|LRIG1|MAPK8IP2|MARC1|MAST4|MUC1|MYO6|NAT1|NEBL|NEDD4L|NFIA|NPNT|NQO1|OLFM1|PBX1|PIK3R1|PKIB|PLAT|PL…
SMID_BREAST_CANCER_RELAPSE_IN_BONE_DN	MSigDB_C2	0	303	1816	32.1971	5.3167	0	0	-6.05584	1.1936e-15	2.84068e-13
Human Breast_Bertucci06_527genes (16651414-Supp4)	GeneSigDB	92	365	1816	38.7853	5.82456	25.2055	1	9.13626	1.20668e-15	2.85068e-13	ADIRF|AGR2|AKT1|ANKRD50|APBB2|AR|ARFGEF3|C11ORF52|C9ORF152|CA12|CACFD1|CACNA1D|CBR4|CERS6|COX6C|CREB3L4|CRIP2|CXXC5|DALRD3|EFHC1|ENPP1|ERBB4|ESR1|FAM174B|FAM241A|FOXA1|GATA3|GPC1|GPD1L|GREB1|HHAT|HID1|HSPB1|KDM4B|KIAA1324|KIAA1324L|KRT18|LNX1|LRBA|LURAP1L|MAGED2|MAGI3|MEGF9|MLPH|NPDC1|NUMA1|OCEL1|PBLD|PNPLA4|PPP1R3C|PRR15|RAB17|RAB30|RAB3D|RALGPS2|RARA|REEP6|RETSAT|RND1|RNF103|RXRA|SEC16A|SIDT1|S…
membrane-bounded organelle [GoID:GO:0043227; evidenceTypes:IBA|IC|IDA|IEA|IGI|IMP|IPI|ISS|NAS|TAS]	GeneOntology_CC	1038	11217	1816	1191.93	19.1338	9.25381	0	-8.04487	1.32399e-15	3.09812e-13	ABAT|ABCA11P|ABCA12|ABCA2|ABCC11|ABCC12|ABCC6|ABCC8|ABCD3|ABCG1|ABHD2|ACADSB|ACMSD|ACOT2|ACOT4|ACOT6|ACOX2|ACOX3|ACSF2|ACSM1|ACSS1|ACSS3|ACVR1B|ADAMTS13|ADCY1|ADD1|ADIRF|ADRB1|AFF1|AFF3|AFMID|AGL|AGR2|AGR3|AGT|AHCYL1|AKAP9|AKR1A1|AKR7A2|AKR7A3|AKT1|ALCAM|ALDH3A2|ALDH4A1|ALDH8A1|ALKBH6|ANAPC4|ANG|ANKRD30A|ANKRD50|ANO2|ANO5|ANXA11|ANXA9|AP1M2|APBB2|APH1B|APMAP|APOM|AQP11|AR|AREG|ARFGEF3|ARFIP2|ARHG…
Proliferation_DLBCL	SignatureDB	16	642	1816	68.2195	7.66052	2.49221	0	-6.81671	1.3307e-15	3.09812e-13	AKT1|BAG1|DCXR|EEF1A1|ELOVL5|IGFALS|MRPL43|MTA1|NECAB3|PGAP2|PRKAB1|RBM4B|SLC25A3|TM7SF3|USP22|VPS39
Human Breast_West01_100genes (11562467-Table3)	GeneSigDB	34	70	1816	7.43827	2.57314	48.5714	1	10.3227	1.38595e-15	3.19871e-13	AR|BCL2|BTG2|COX6C|CPB1|CRIP1|ESR1|FBP1|GATA3|GLUL|HPN|HSPB1|IDUA|IGFBP2|INPP4B|KRT18|KRT8|MAPT|MEIS3|MYB|NAT1|NPY1R|NUMA1|P2RX4|POLD4|PTP4A2|SERPINA3|SERPINB6|TCEAL1|TFF1|TFF3|UGCG|WWP1|XBP1
Human Lung_Coldren06_305genes (16877703-TableS2)	GeneSigDB	66	219	1816	23.2712	4.53134	30.137	1	9.42963	1.39382e-15	3.19871e-13	AGR2|AIG1|ANXA9|AP1M2|ARFGEF3|C1ORF21|CAPN8|CCDC115|CCDC149|CCDC57|CDS1|CGN|COBLL1|CST6|DOK7|EHF|ENPP4|ENPP5|EPS8L1|ERBB3|FOXA1|FXYD3|GPR160|HMGCL|KIAA0040|KIAA1211L|KRT19|LIPH|LNX1|LRG1|MBOAT1|MPP7|MYO6|NPNT|OVOL1|PRR15L|PRRG2|PSD4|PTK6|QSOX1|RAB38|RASEF|RBM47|REPS2|RHOD|S100A14|S100A16|SLC1A1|SLC35A3|SPINT1|SPOPL|SPTLC3|STARD10|STK39|SYNE4|SYTL1|SYTL5|TC2N|TJP3|TMC4|TMC5|TMEM125|TMEM45B|TSPAN1|…
PILON_KLF1_TARGETS_DN	MSigDB_C2	110	1916	1816	203.596	12.7111	5.74113	0	-7.36335	1.82905e-15	4.10947e-13	ABLIM1|ACVR1B|AFF1|AGL|AKT1|ALDH3A2|ANAPC4|ANXA11|ASAH1|ATP1B1|ATRNL1|BLOC1S4|BRD3|BRD8|C1ORF21|C5ORF30|CARD10|CBX4|CERS6|CIB1|CNNM3|CNTD1|CORO2A|COX15|COX6C|CRIP1|CTPS2|CXXC5|DALRD3|DYNC1I2|EHMT1|ELOVL5|EML2|ERGIC1|FAM102B|FAM120A|FAM129A|FAM241A|FFAR2|FRY|FUT8|GALNT7|GATA2|GOLM1|GPHN|IGF1R|ING5|IQGAP2|ISOC1|IVD|KCNJ11|MAML1|MBD6|MED13L|MORF4L2|MYB|NOP14|PATZ1|PHF20|PIGT|PIK3R1|PREX1|PTP4A2|PYCA…
axoneme assembly [GoID:GO:0035082; evidenceTypes:IBA|IDA|IEA|IMP|ISS]	GeneOntology_BP	28	49	1816	5.20679	2.15417	57.1429	1	10.581	1.89157e-15	4.22043e-13	CC2D2A|CCDC103|CCDC114|CCDC151|CCDC183|CCDC40|CFAP157|CFAP206|CFAP46|DNAAF1|DNAAF3|DNAAF4|DNAH5|DNAH7|DNAI1|JHY|LRGUK|LRRC6|NEURL1|PLA2G3|RP1|RSPH1|RSPH4A|RSPH9|SPAG16|SPAG17|TEKT2|ZMYND10
Rat Hypothalamic_Mansuy10_1931genes (20937356-TableS2)	GeneSigDB	58	1255	1816	133.358	10.5091	4.62151	0	-7.1707	2.02596e-15	4.4891e-13	ABCG1|ABHD2|ALCAM|AREG|ARRB1|ATP1B1|BAG1|BCAR3|BHLHE40|CCND1|CITED1|CRIP2|DAGLA|DIS3L|DOK1|DUSP10|DUSP4|DUSP5|FAM102B|FAM129A|FLNB|FSIP1|GALNT7|GCHFR|GLCE|GPHN|GPRC5A|GSTCD|HAUS3|HMGN5|KBTBD3|KCND3|LFNG|MBOAT1|MNS1|MRPS30|MUM1L1|NCEH1|NEDD4L|NOP14|NQO1|PCYOX1L|PDLIM1|PDLIM5|POMGNT1|RAB21|RAD51B|RIPK3|SH3BP4|SIAE|SLC16A6|SLC1A4|SLC35A3|SLC4A7|STC2|TACC2|TEX9|WDR1
cilium organization [GoID:GO:0044782; evidenceTypes:IBA|IDA|IEA|IGI|IMP|ISS|TAS]	GeneOntology_BP	86	333	1816	35.3849	5.5687	25.8258	1	9.0892	2.25813e-15	4.96927e-13	ABLIM1|ABLIM3|AKAP9|ARHGAP35|ARL3|B9D1|BBOF1|BBS1|BBS4|BBS5|C5ORF30|CC2D2A|CCDC103|CCDC113|CCDC114|CCDC151|CCDC183|CCDC40|CCDC65|CCNO|CELSR3|CEP126|CFAP126|CFAP157|CFAP206|CFAP46|CFAP53|CFAP61|CLUAP1|DCDC2|DNAAF1|DNAAF3|DNAAF4|DNAH5|DNAH7|DNAI1|DYNC1I2|DYNC2H1|DYNLRB2|FOXJ1|FUZ|HAUS3|HTT|IFT122|IFT22|IFT46|IFT88|INTU|IQUB|JHY|KIF27|LRGUK|LRRC6|MAK|MNS1|NECTIN2|NEK1|NEURL1|NME5|NPHP1|PKHD1|PLA2G3|…
cellular metabolic process [GoID:GO:0044237; evidenceTypes:EXP|IBA|IC|IDA|IEA|IEP|IGI|IMP|IPI|ISS|NAS|TAS]	GeneOntology_BP	860	9576	1816	1017.56	19.9969	8.98079	0	-7.87899	2.5594e-15	5.55615e-13	AACS|ABAT|ABCA2|ABCC5|ABCD3|ABCG1|ABHD2|ABLIM2|ABLIM3|ACADSB|ACMSD|ACOT2|ACOT4|ACOT6|ACOX2|ACOX3|ACSF2|ACSM1|ACSS1|ACSS3|ACVR1B|ACVR2B|ADAMTS13|ADCY1|ADCY5|ADCY6|ADCY9|ADD1|ADIPOR2|ADIRF|ADPRHL1|ADRB1|ADSSL1|AFF1|AFF3|AFMID|AGBL2|AGL|AGT|AHCYL1|AIG1|AK5|AK7|AK8|AKAP5|AKAP9|AKR1A1|AKR7A2|AKR7A3|AKT1|ALDH3A2|ALDH3B2|ALDH4A1|ALDH8A1|AMDHD1|ANAPC4|ANG|ANKRD30A|APBB2|APH1B|APOM|AR|AREG|ARFGEF3|ARHGAP3…
Human StemCell_Bhattacharya05_2471genes (16207381-Table1Sb)	GeneSigDB	123	2067	1816	219.641	13.1366	5.95065	0	-7.35666	2.54991e-15	5.55615e-13	ACSS3|ACVR2B|AGL|AHCYL1|AK5|AKAP9|AKR1A1|AKT1|ALCAM|AP1M2|APBB2|ARMT1|ASMTL|B9D1|BCAR3|BCOR|BLOC1S4|C2CD5|C3ORF52|CASC1|CBR4|CCDC74B|CCND1|CDKN1B|CHST10|CHST8|CNTNAP2|COL4A5|CRABP2|CTPS2|DGKQ|DLG3|DLG5|DNAJC16|DUSP4|ECI2|EEF1A1|EHMT1|ELOVL5|ELP2|ENPP1|ENPP4|EXD3|F7|FAM120C|FASN|FBXL17|FGF13|FOXA3|FOXD2|FUT8|GALNT7|GDF15|GOLGB1|GOLM1|GPC4|GPD1L|GPR143|GPR160|GSTCD|IER3|IGDCC3|IGFBP2|IGSF1|IL6ST|IN…
Cilium	UniProt-Keyword	59	185	1816	19.6583	4.16896	31.8919	1	9.43683	2.6463e-15	5.70625e-13	ADCY5|ADCY6|BBOF1|BBS1|BBS4|BBS5|C5ORF30|CATSPER2|CATSPER3|CC2D2A|CCDC103|CCDC114|CCDC40|CDK20|CFAP157|CFAP206|CFAP45|CFAP46|CFAP53|CFAP70|CLUAP1|DNAAF1|DNAH12|DNAH5|DNAH7|DNAI1|DYNC2H1|ELMOD3|GLI3|IFT122|IFT22|IFT46|IFT88|KIF27|LRRC6|MAK|NPHP1|PKHD1|PROM2|RP1|RPGRIP1L|RSPH4A|RSPH9|SNTN|SORD|SPAG16|SPAG17|SPEF1|STRC|TAPT1|TEKT1|TEKT2|TEKT3|TRAF3IP1|TTLL9|UBXN10|UMOD|WDR19|WDR60
immune system process [GoID:GO:0002376; evidenceTypes:IBA|IC|IDA|IEA|IEP|IGI|IMP|ISS|NAS|TAS]	GeneOntology_BP	169	2597	1816	275.96	14.4627	6.50751	0	-7.39556	3.75151e-15	8.03549e-13	ACVR1B|ADAMTS13|ADD1|ADSSL1|AGL|AKT1|ALCAM|AP1M2|ASAH1|ATP1B1|ATP7A|ATPIF1|AZU1|BCL2|BCL6|BMP4|BPIFB1|BPIFB2|BTRC|C4B_2|C5|C5AR2|CACNA1F|CACNB3|CANT1|CASP9|CEACAM5|CEACAM6|CFB|CIB1|CITED1|COMMD3|CRACR2A|CRIP1|CRIP2|CRISP3|CST9|CTC1|CTSF|CUEDC2|CX3CR1|DEFB132|DHRS2|DLG5|DPP7|DUSP10|DYNC1I2|EEF1A1|ENPP1|ENPP3|ENPP4|EREG|ESR1|F7|FARP2|FBXO9|FFAR2|FGF10|FGFR2|FLT3|FOXJ1|FOXN1|FRMPD3|FYB2|GATA2|GATA3|…
MASSARWEH_TAMOXIFEN_RESISTANCE_UP	MSigDB_C2	122	561	1816	59.6124	7.17858	21.7469	1	8.6908	4.95815e-15	1.05497e-12	ABCC5|ABCC6|ADIRF|ALCAM|AR|ARFGEF3|ARHGAP35|ARHGEF37|ARRB1|ASPH|BBS4|BCAM|BCAS1|BCL6|CADPS2|CANT1|CCDC149|CDS1|CEACAM6|CGN|COBLL1|CRISP3|CYB561|DLX1|DRAIC|EPB41L4A|EPN3|EPS8L1|ERBB4|FAM129A|FAM149A|FAM198B|FAM234B|FFAR2|FGF13|FOXA3|FSIP1|FXYD3|GADD45G|GATA2|GLCCI1|GPR160|GPR39|GREB1L|HEXIM1|HID1|HMGCS2|HTR7P1|IDNK|IER3|INPP4B|IQGAP2|KCNMA1|KIAA0485|LIMCH1|LNX1|LRPAP1|LRRC8E|LURAP1L|LYPD3|MGAT4A|M…
Mouse StemCell_Lindmark04_2514genes (15474998-tableS1c)	GeneSigDB	110	1898	1816	201.683	12.6587	5.79557	0	-7.24271	5.42086e-15	1.14584e-12	ADSSL1|AHCYL1|ALCAM|ALDH3A2|ATP6V1G1|AZGP1|BCAT2|BMPR1B|CASP9|CCND1|CDON|CELSR2|CLGN|CNDP2|COQ4|COX6C|CRAT|CRIP1|CTBP1|CUEDC1|CX3CR1|CYB5A|CYB5R1|DHRS4|DHRS7B|DLG3|DPP7|ESR1|F7|FAAH|FAH|FAM120A|FAM83E|FASN|FLII|FLNB|FMO5|FXYD3|GATM|GPC1|H1F0|HAUS3|HIVEP3|HMGN5|HSD17B8|IDUA|IER3|IGFBP2|ISYNA1|ITPR2|JUP|KAZALD1|LARGE1|LMX1B|LRBA|MAPT|MEIS3|MKNK2|MOK|MORF4L2|MRFAP1|NANS|NDUFB8|NFIA|NINJ1|NKAIN1|NPHP…
cell [GoID:GO:0005623; evidenceTypes:IBA|IC|IDA|IEA|IEP|IGI|IMP|IPI|ISS|NAS|TAS]	GeneOntology_CC	1405	14347	1816	1524.53	14.7886	9.79299	0	-8.08231	5.57038e-15	1.16974e-12	AACS|ABAT|ABCA11P|ABCA12|ABCA2|ABCC11|ABCC12|ABCC5|ABCC6|ABCC8|ABCD3|ABCG1|ABHD2|ABLIM1|ABLIM2|ABLIM3|ACADSB|ACMSD|ACOT2|ACOT4|ACOT6|ACOX2|ACOX3|ACSF2|ACSM1|ACSS1|ACSS3|ACVR1B|ACVR2B|ADAMTS13|ADAMTS15|ADCY1|ADCY5|ADCY6|ADCY9|ADD1|ADGB|ADGRB2|ADGRL1|ADIPOR2|ADIRF|ADPRHL1|ADRB1|ADSSL1|AFF1|AFF3|AFMID|AGAP1|AGBL2|AGL|AGR2|AGR3|AGT|AHCYL1|AIG1|AK5|AK7|AK8|AKAP14|AKAP5|AKAP9|AKR1A1|AKR7A2|AKR7A3|AKT1|…
Human Breast_Parker09_501genes_IntrinsicGenes_Sorlie2003 (19204204-SupplementaryTable6)	GeneSigDB	103	442	1816	46.9673	6.39479	23.3032	1	8.76224	6.65748e-15	1.38895e-12	ABCD3|ABLIM1|ACADSB|ACOX2|AKR7A2|ALCAM|ALDH3A2|ANG|ANXA9|APH1B|ARHGAP35|ASAH1|ATP6V1G1|BCAM|BLVRA|BMP4|C16ORF45|CAMK2N1|CCND1|CEACAM5|CFB|COX6C|CRABP2|CRAT|CYB5A|CYBRD1|DHRS7B|DUSP4|ENPP5|ESR1|FAM214A|FBP1|FGFR4|FLNB|FMO5|FOXA1|FOXA3|FXYD3|GATA3|GRIA2|GSTT1|H1F0|HEXIM1|HMGCS2|HSPB8|IGFBP2|INPP4B|IPPK|IRS1|KLHL42|LIPH|LMAN2L|LRBA|MAST4|MCCC2|MGST2|MKNK2|MST1|MSX2|MUC1|NAT1|NFKBIZ|NPNT|NPY1R|NQO1|N…
Human Breast_Yau07_145genes (17850661-TableS3)	GeneSigDB	46	125	1816	13.2826	3.43294	36.8	1	9.53043	7.85685e-15	1.6286e-12	ALDH3B2|ANG|AREG|ARNT2|C1ORF115|CCDC170|CELSR2|COBLL1|COL4A6|CYB5A|DACH1|DCAF10|ENTPD3|ESR1|ESRRG|FAM234B|FASN|FLRT3|GAD1|GATM|GPC4|GREB1|HMGCS2|IQGAP2|JUP|LEF1|LIMCH1|LRP2|MSMB|RAI2|REEP1|RETREG1|RNASE4|S100A14|SASH1|SC5D|SCGB1D2|SCGB2A1|SCGB2A2|SERPINA1|SERPINA5|SERPINA6|SLC25A12|SYNC|TNFSF10|WWOX
molecular_function [GoID:GO:0003674; evidenceTypes:EXP|IBA|IC|IDA|IEA|IEP|IGI|IMP|IPI|ISS|NAS|ND|TAS]	GeneOntology_MF	1461	14793	1816	1571.92	13.7418	9.87629	0	-8.07164	8.84065e-15	1.82078e-12	AACS|ABAT|ABCA11P|ABCA12|ABCA2|ABCC11|ABCC12|ABCC13|ABCC5|ABCC6|ABCC8|ABCD3|ABCG1|ABHD12B|ABHD2|ABLIM1|ABLIM2|ABLIM3|ACADSB|ACMSD|ACOT2|ACOT4|ACOT6|ACOX2|ACOX3|ACSF2|ACSM1|ACSS1|ACSS3|ACVR1B|ACVR2B|ADAMTS13|ADAMTS15|ADAMTS17|ADAMTS19|ADAMTSL5|ADCY1|ADCY5|ADCY6|ADCY9|ADD1|ADGB|ADGRB2|ADGRL1|ADIPOR2|ADIRF|ADPRHL1|ADRB1|ADSSL1|AFF1|AFF3|AFMID|AGAP1|AGBL2|AGL|AGR2|AGR3|AGT|AHCYL1|AIG1|AK5|AK7|AK8|AKA…
Direct protein sequencing	UniProt-Keyword	179	2694	1816	286.267	14.6809	6.64439	0	-7.30656	9.1663e-15	1.87582e-12	ABAT|ACOX2|ACSS1|ADAMTS13|ADD1|ADGRB2|AGL|AGR2|AGR3|AGT|AKR1A1|AKR7A2|ALCAM|ALDH3A2|ALDH4A1|ANG|ANKRD50|APOF|APOM|AREG|ARHGAP29|ARL3|ASAH1|ATP6V1G1|ATRIP|AZGP1|AZU1|BCAM|BLVRA|BPIFB2|BRD8|C4B_2|C5|CASQ1|CDKN1B|CDSN|CEACAM6|CFB|CGA|CGN|CLEC3A|CNDP2|COX6C|CPB1|CRAT|CST9L|CTBP1|CYB561D2|CYB5A|CYB5R1|CYP2E1|DCXR|DHRS2|DPP7|DYNC1I2|DYNLRB2|EEF1A1|EGF|EMC3|ENO2|ENPP1|ENPP3|ERGIC1|ESR1|F7|FAAH|FAH|FAM3B…
cell part [GoID:GO:0044464; evidenceTypes:IBA|IC|IDA|IEA|IEP|IGI|IMP|IPI|ISS|NAS|TAS]	GeneOntology_CC	1405	14335	1816	1523.25	14.8147	9.80119	0	-7.98199	1.13883e-14	2.31579e-12	AACS|ABAT|ABCA11P|ABCA12|ABCA2|ABCC11|ABCC12|ABCC5|ABCC6|ABCC8|ABCD3|ABCG1|ABHD2|ABLIM1|ABLIM2|ABLIM3|ACADSB|ACMSD|ACOT2|ACOT4|ACOT6|ACOX2|ACOX3|ACSF2|ACSM1|ACSS1|ACSS3|ACVR1B|ACVR2B|ADAMTS13|ADAMTS15|ADCY1|ADCY5|ADCY6|ADCY9|ADD1|ADGB|ADGRB2|ADGRL1|ADIPOR2|ADIRF|ADPRHL1|ADRB1|ADSSL1|AFF1|AFF3|AFMID|AGAP1|AGBL2|AGL|AGR2|AGR3|AGT|AHCYL1|AIG1|AK5|AK7|AK8|AKAP14|AKAP5|AKAP9|AKR1A1|AKR7A2|AKR7A3|AKT1|…
cilium assembly [GoID:GO:0060271; evidenceTypes:IBA|IDA|IEA|IGI|IMP|ISS|TAS]	GeneOntology_BP	83	324	1816	34.4286	5.49441	25.6173	1	8.84015	1.1502e-14	2.3242e-12	ABLIM1|ABLIM3|AKAP9|ARHGAP35|ARL3|B9D1|BBOF1|BBS1|BBS4|BBS5|C5ORF30|CC2D2A|CCDC103|CCDC113|CCDC114|CCDC151|CCDC183|CCDC40|CCDC65|CCNO|CELSR3|CEP126|CFAP157|CFAP206|CFAP46|CFAP53|CLUAP1|DCDC2|DNAAF1|DNAAF3|DNAAF4|DNAH5|DNAH7|DNAI1|DYNC1I2|DYNC2H1|DYNLRB2|FOXJ1|FUZ|HAUS3|HTT|IFT122|IFT22|IFT46|IFT88|INTU|IQUB|JHY|KIF27|LRGUK|LRRC6|MAK|MNS1|NEK1|NEURL1|NME5|NPHP1|PKHD1|PLA2G3|PRKAR2B|RAB17|RAB3IP|RP…
cellular_component [GoID:GO:0005575; evidenceTypes:IBA|IC|IDA|IEA|IEP|IGI|IMP|IPI|ISS|NAS|ND|TAS]	GeneOntology_CC	1546	15452	1816	1641.94	11.86	10.0052	0	-8.08979	1.64048e-14	3.29419e-12	AACS|ABAT|ABCA11P|ABCA12|ABCA2|ABCC11|ABCC12|ABCC13|ABCC5|ABCC6|ABCC8|ABCD3|ABCG1|ABHD2|ABLIM1|ABLIM2|ABLIM3|ACADSB|ACMSD|ACOT2|ACOT4|ACOT6|ACOX2|ACOX3|ACSF2|ACSM1|ACSS1|ACSS3|ACVR1B|ACVR2B|ADAMTS13|ADAMTS15|ADAMTS17|ADAMTS19|ADAMTSL5|ADCY1|ADCY5|ADCY6|ADCY9|ADD1|ADGB|ADGRB2|ADGRL1|ADIPOR2|ADIRF|ADPRHL1|ADRB1|ADSSL1|AFF1|AFF3|AFMID|AGAP1|AGBL2|AGL|AGR2|AGR3|AGT|AHCYL1|AIG1|AK5|AK7|AK8|AKAP14|AKAP…
biological_process [GoID:GO:0008150; evidenceTypes:EXP|IBA|IC|IDA|IEA|IEP|IGI|IMP|IPI|ISM|ISS|NAS|ND|TAS]	GeneOntology_BP	1455	14727	1816	1564.91	13.9067	9.87981	0	-7.90307	2.742e-14	5.43813e-12	AACS|ABAT|ABCA11P|ABCA12|ABCA2|ABCC11|ABCC12|ABCC13|ABCC5|ABCC6|ABCC8|ABCD3|ABCG1|ABHD2|ABLIM1|ABLIM2|ABLIM3|ACADSB|ACMSD|ACOT2|ACOT4|ACOT6|ACOX2|ACOX3|ACSF2|ACSM1|ACSS1|ACSS3|ACVR1B|ACVR2B|ADAMTS13|ADAMTS15|ADAMTS17|ADAMTS19|ADAMTSL5|ADCY1|ADCY5|ADCY6|ADCY9|ADD1|ADGB|ADGRB2|ADGRL1|ADIPOR2|ADIRF|ADPRHL1|ADRB1|ADSSL1|AFF1|AFF3|AFMID|AGAP1|AGBL2|AGL|AGR2|AGR3|AGT|AHCYL1|AIG1|AK5|AK7|AK8|AKAP14|AKAP…
Human Breast_Creighton09_90genes (18425577-TableS3b)	GeneSigDB	35	80	1816	8.50088	2.74999	43.75	1	9.63608	2.93304e-14	5.78132e-12	ABCD3|ADGRB2|APBB2|BDH2|BTG2|CACNA1D|CFAP69|CSAD|CTDSPL|CX3CR1|CYBRD1|DNALI1|DYNC2H1|EVA1B|FAM110B|HPN|IL6ST|KCND3|KCNE4|LZTFL1|MAPT|MST1|NME5|PGR|PNPLA4|PTGER3|QDPR|RAI2|SALL2|SCUBE2|SERPINA3|SPATA6|SYBU|TBX3|WDR19
FARMER_BREAST_CANCER_CLUSTER_6	MSigDB_C2	15	16	1816	1.70018	1.23214	93.75	1	10.794	3.40407e-14	6.66887e-12	AGR2|CERS6|ESR1|FOXA1|GATA3|GPD1L|KIAA0232|MLPH|RBM47|RHOB|SLC39A6|TBC1D9|TSPAN13|TTC39A|XBP1
intracellular organelle lumen [GoID:GO:0070013; evidenceTypes:IBA|IC|IDA|IEA|IGI|IMP|IPI|ISS|NAS|TAS]	GeneOntology_CC	399	5021	1816	533.536	18.3512	7.94662	0	-7.3312	3.54581e-14	6.82175e-12	ABAT|ABCD3|ACADSB|ACOT2|ACOT4|ACOT6|ACOX2|ACOX3|ACSF2|ACSM1|ACSS1|ACSS3|ADAMTS13|ADD1|ADIRF|AFF1|AFF3|AGL|AKT1|ALDH4A1|ALKBH6|ANAPC4|ANG|ANO2|ANXA11|AR|ARHGAP32|ARHGAP35|ARNT2|ARRB1|ARSD|ARSG|ASAH1|ASCL1|ATP8A2|ATPAF2|ATRIP|AZU1|BCAT2|BCL2|BCL6|BHLHE40|BMP4|BOD1L1|BPIFB2|BRD8|BTG2|BTRC|C11ORF1|C16ORF46|CADPS2|CAMTA1|CANT1|CASQ1|CBR4|CBX4|CCNB3|CCND1|CCNO|CDK20|CDKN1B|CELSR1|CFAP45|CGA|CHCHD5|CIB1…
membrane-enclosed lumen [GoID:GO:0031974; evidenceTypes:IBA|IC|IDA|IEA|IGI|IMP|IPI|ISS|NAS|TAS]	GeneOntology_CC	399	5021	1816	533.536	18.3512	7.94662	0	-7.3312	3.54581e-14	6.82175e-12	ABAT|ABCD3|ACADSB|ACOT2|ACOT4|ACOT6|ACOX2|ACOX3|ACSF2|ACSM1|ACSS1|ACSS3|ADAMTS13|ADD1|ADIRF|AFF1|AFF3|AGL|AKT1|ALDH4A1|ALKBH6|ANAPC4|ANG|ANO2|ANXA11|AR|ARHGAP32|ARHGAP35|ARNT2|ARRB1|ARSD|ARSG|ASAH1|ASCL1|ATP8A2|ATPAF2|ATRIP|AZU1|BCAT2|BCL2|BCL6|BHLHE40|BMP4|BOD1L1|BPIFB2|BRD8|BTG2|BTRC|C11ORF1|C16ORF46|CADPS2|CAMTA1|CANT1|CASQ1|CBR4|CBX4|CCNB3|CCND1|CCNO|CDK20|CDKN1B|CELSR1|CFAP45|CGA|CHCHD5|CIB1…
organelle lumen [GoID:GO:0043233; evidenceTypes:IBA|IC|IDA|IEA|IGI|IMP|IPI|ISS|NAS|TAS]	GeneOntology_CC	399	5021	1816	533.536	18.3512	7.94662	0	-7.3312	3.54581e-14	6.82175e-12	ABAT|ABCD3|ACADSB|ACOT2|ACOT4|ACOT6|ACOX2|ACOX3|ACSF2|ACSM1|ACSS1|ACSS3|ADAMTS13|ADD1|ADIRF|AFF1|AFF3|AGL|AKT1|ALDH4A1|ALKBH6|ANAPC4|ANG|ANO2|ANXA11|AR|ARHGAP32|ARHGAP35|ARNT2|ARRB1|ARSD|ARSG|ASAH1|ASCL1|ATP8A2|ATPAF2|ATRIP|AZU1|BCAT2|BCL2|BCL6|BHLHE40|BMP4|BOD1L1|BPIFB2|BRD8|BTG2|BTRC|C11ORF1|C16ORF46|CADPS2|CAMTA1|CANT1|CASQ1|CBR4|CBX4|CCNB3|CCND1|CCNO|CDK20|CDKN1B|CELSR1|CFAP45|CGA|CHCHD5|CIB1…
KINSEY_TARGETS_OF_EWSR1_FLII_FUSION_UP	MSigDB_C2	60	1239	1816	131.657	10.4472	4.84262	0	-6.85903	3.92814e-14	7.51233e-12	AGAP1|APBB2|BCAS4|BCL6|C1ORF21|C1ORF226|CDS1|CLGN|CLSTN2|CNTNAP2|CRNDE|CYB5A|CYP4F22|DCDC2|DNAJC12|ENTPD3|FAM120AOS|FGF13|GATA3|GDAP1|GRPEL1|HMGN5|ISOC1|ITPK1|LEF1|LIAS|LINC00339|LINC01128|MUM1L1|MYB|NPY1R|NTN4|NUDT12|PARD6B|PER2|PGLYRP2|PKP4|PTGER3|PUDP|RAB28|RAB3IP|RALGPS2|RAP1GAP|RBM11|SLC1A4|SLC25A21|SLC35A3|SORD|SPOPL|SPRED2|SRR|STEAP1|STEAP2|STK32B|STX18|TFAP2B|TRPM4|VWA5A|WWOX|WWP1
metabolic process [GoID:GO:0008152; evidenceTypes:EXP|IBA|IC|IDA|IEA|IEP|IGI|IMP|IPI|ISS|NAS|TAS]	GeneOntology_BP	937	10217	1816	1085.67	19.7546	9.17099	0	-7.52575	4.84049e-14	9.20237e-12	AACS|ABAT|ABCA2|ABCC5|ABCD3|ABCG1|ABHD2|ABLIM2|ABLIM3|ACADSB|ACMSD|ACOT2|ACOT4|ACOT6|ACOX2|ACOX3|ACSF2|ACSM1|ACSS1|ACSS3|ACVR1B|ACVR2B|ADAMTS13|ADAMTS15|ADAMTS17|ADAMTS19|ADAMTSL5|ADCY1|ADCY5|ADCY6|ADCY9|ADD1|ADGB|ADIPOR2|ADIRF|ADPRHL1|ADRB1|ADSSL1|AFF1|AFF3|AFMID|AGBL2|AGL|AGR2|AGT|AHCYL1|AIG1|AK5|AK7|AK8|AKAP5|AKAP9|AKR1A1|AKR7A2|AKR7A3|AKT1|ALDH3A2|ALDH3B2|ALDH4A1|ALDH8A1|ALKBH6|AMDHD1|ANAPC4|…
VANTVEER_BREAST_CANCER_METASTASIS_UP	MSigDB_C2	28	54	1816	5.73809	2.26107	51.8519	1	9.84573	5.34101e-14	1.00352e-11	ALDH4A1|BTG2|CCDC74B|CHPT1|ECI2|ERGIC1|EVL|FBP1|FUT8|INPP5J|IP6K2|KIAA1324|KRT18|LYPD6|MS4A7|MYRIP|PCSK6|QDPR|RAB27B|RTN4RL1|SCUBE2|SEC14L2|SPEF1|STK32B|TBC1D9|TBX3|ZG16B|ZNF385B
cellular nitrogen compound biosynthetic process [GoID:GO:0044271; evidenceTypes:EXP|IBA|IC|IDA|IEA|IEP|IGI|IMP|IPI|ISS|NAS|TAS]	GeneOntology_BP	348	4484	1816	476.474	17.7237	7.76093	0	-7.24871	5.32675e-14	1.00352e-11	ABCA2|ABCG1|ABLIM2|ABLIM3|ACMSD|ACVR1B|ACVR2B|ADCY1|ADCY5|ADCY6|ADCY9|ADIRF|ADRB1|ADSSL1|AFF1|AFF3|AGT|AK5|AK7|AK8|AKAP5|AKAP9|AKT1|ANG|ANKRD30A|APBB2|AR|ARHGAP35|ARNT2|ARRB1|ASCL1|ATPIF1|ATXN2|BCL6|BCOR|BDH2|BEX1|BHLHE40|BMP4|BMPR1B|BRD3|BRD8|BTG2|BTRC|CAMTA1|CAP2|CBX4|CCND1|CDKN1B|CDON|CELSR2|CERS2|CERS4|CERS6|CGA|CHRD|CIB1|CITED1|CLOCK|CNDP2|COMMD3|COX15|CPEB2|CRABP2|CREB3L1|CREB3L4|CSRNP2|CTB…
[truncated: 1,750 more rows]

## Sheet: M7
Gene Signature	GeneSet	Overlapping	GeneSetSize	DiffExpGenes	randomAvg	randomSD	%Overlap	Enriched	Zscore	probability	FDR	EnrichedGenes
[truncated: 3,914 more rows]

## Sheet: M8
Gene Signature	GeneSet	Overlapping	GeneSetSize	DiffExpGenes	randomAvg	randomSD	%Overlap	Enriched	Zscore	probability	FDR	EnrichedGenes
[truncated: 2,265 more rows]

## Sheet: M9
Gene Signature	GeneSet	Overlapping	GeneSetSize	DiffExpGenes	randomAvg	randomSD	%Overlap	Enriched	Zscore	probability	FDR	EnrichedGenes
[truncated: 3,891 more rows]

## Sheet: M10
Gene Signature	GeneSet	Overlapping	GeneSetSize	DiffExpGenes	randomAvg	randomSD	%Overlap	Enriched	Zscore	probability	FDR	EnrichedGenes
[truncated: 25 more rows]

[truncated: 32 more sheets: M11, M12, M13, M14, M15, M16, M17, M18, M19, M20, M21, M22, M23, M24, M25, M26, M27, M28, M29, M30 …]
