# Supplementary material for: Parsimonious Gene Correlation Network Analysis (PGCNA): a tool to define modular gene co-expression for refined molecular stratification in cancer
Source: NPJ Syst Biol Appl. 2019 Apr 11;5:13. doi: 10.1038/s41540-019-0090-7 (PMC6459838; doi:10.1038/s41540-019-0090-7)
Supplement: Supplementary file 6 — Supplemental Table 4 [file 41540_2019_90_MOESM6_ESM.xlsx]

## Sheet: M1
Gene Signature	GeneSet	Overlapping	GeneSetSize	DiffExpGenes	randomAvg	randomSD	%Overlap	Enriched	Zscore	probability	FDR	EnrichedGenes
Acetylation	UniProt-Keyword	61	3275	1113	203.147	12.481	1.8626	0	-11.3891	4.66845e-38	1.66762e-34	ACSM2A|ALDH3B1|APOB|ATG12|ATM|BBS1|CALML5|CASP4|CCDC61|CRYBA4|CRYBB2|CTU2|DOHH|DOK1|DTNB|EEF1A2|FZR1|GLYATL2|GPER1|GPT|HIST1H1A|HIST1H2AH|HIST1H3C|HIST1H4I|HIST2H2AA3|LONP2|MAP2K7|MAPRE3|MEAF6|MYBL1|NBAS|NGDN|PDCD5|PLXNA4|PPIL2|PPP1R12C|PTMS|PTPN12|RAB27B|RABEP1|RANBP17|RASA3|RASSF1|RASSF3|RNF2|S100A7|S100A7A|SARDH|SCAMP1|SNCA|STXBP5L|TAF3|TARSL2|TMEM242|TNNC1|TRIM3|UNC119B|URI1|WDR62|YBX1|ZNF316
Human Breast_Reyal05_3373genesSuppTable2SuppTable2 (15735024-SuppTable2)	GeneSigDB	55	3108	1113	192.788	12.2277	1.76963	0	-11.2686	1.04567e-37	3.36172e-34	ALKBH6|ALPI|ALPP|AMDHD2|ARL3|BBS1|BDP1|BTF3L4|CABLES1|CCDC78|CEP131|CFAP69|CYP2R1|CYSTM1|ECD|EEF1A2|ENDOV|FAAP100|FBRSL1|HEATR6|HIST1H3C|HTN3|LAMA5|LRRC45|MAP1S|MAP4K2|MEAF6|MR1|NAT14|NPEPL1|NUDT14|PNMT|PTMS|RAC3|RGS11|RHPN1|RNF2|SEMA3F|SIL1|SLC24A1|SPATA2L|SRCIN1|SRPK3|THAP1|TMEM116|TMEM67|TNFRSF10C|TP53BP2|TTLL1|UBE2O|VPS9D1|XPR1|YBX1|ZNF155|ZNF768
Human StemCell_Bhattacharya05_2843genes (16207381-Table1Sa)	GeneSigDB	36	2457	1113	152.407	11.1079	1.4652	0	-10.4797	3.39012e-34	9.9081e-31	ALPP|CCDC91|CD79B|CEP128|CEP131|CTRC|ECD|ERGIC2|ETNK2|FBP2|FGF4|FKBPL|HEATR6|INSIG2|KIF1C|KIF5C|LAMC3|MACO1|MEAF6|NBAS|NMRK2|PCDHAC2|PCYT1B|PDE6C|PGGHG|PPP2R3B|PRDM7|PTPN12|RABEP1|RAC3|SCAMP1|SLC17A9|SNRNP35|TNFRSF8|WDR91|YBX1
Mouse InnerEar_Sajan08_5223genes (17660535-TableS4a)	GeneSigDB	120	4414	1113	273.799	13.9158	2.71862	0	-11.0521	3.69992e-33	9.9124e-30	ACRBP|ADGRV1|ADSSL1|AGFG1|AP3B2|APC2|B4GALT7|BCL2|BTF3L4|CABLES1|CACNA1H|CACNA2D2|CADM4|CC2D1A|CD79B|CELF4|CELSR1|CEP112|CFAP100|CHRNA4|CIR1|CITED4|CNTFR|CNTN1|CPPED1|CYP46A1|DBP|DLK2|DOK1|DUSP9|ECD|ERGIC2|ETV2|FAM69B|FBP2|FBXO2|FBXO4|FCHO1|FGF17|FLYWCH2|GATA2|GATA5|GBX2|GNB3|GREB1|GRIA2|GRIK1|HYI|INSIG2|ISYNA1|ITGA2B|KAZALD1|KCNK2|KRT79|LAMA5|LENG1|LONP2|LRFN1|LY6G6D|LY6H|LYRM2|MATN4|MDFI|MMP16|…
intracellular part [GoID:GO:0044424; evidenceTypes:IBA|IC|IDA|IEA|IGI|IMP|IPI|ISS|NAS|TAS]	GeneOntology_CC	629	12908	1113	800.68	14.5174	4.87295	0	-11.8258	4.28301e-30	9.83531e-27	A4GALT|ABCC8|ABO|ACOT12|ACRBP|ACSBG1|ACSM2A|ACTL7B|ACTRT3|ADAMTS7|ADAMTSL3|ADGRB1|ADH4|ADRA1B|ADRA2C|ADSSL1|AFP|AGAP2|AGBL2|AGBL3|AGBL4|AGER|AGFG1|AKAP5|AKR1C4|ALAS2|ALB|ALDH3B1|ALDH3B2|ALKBH6|ALX4|AMDHD2|ANK1|ANKLE1|ANO2|AP3B2|APC2|APOA1|APOA2|APOB|APOBEC3F|ARHGAP31|ARHGAP6|ARHGDIG|ARL3|ARMC5|ARX|ASB11|ASB8|ASTN2|ATAD3C|ATG12|ATM|ATOH7|ATP6V1G3|ATP8B3|AVPR1A|B3GALT2|B3GNT9|B4GALNT4|B4GALT7|BAHD1…
intracellular membrane-bounded organelle [GoID:GO:0043231; evidenceTypes:IBA|IC|IDA|IEA|IGI|IMP|IPI|ISS|NAS|TAS]	GeneOntology_CC	430	9803	1113	608.078	16.0861	4.38641	0	-11.0703	1.42969e-28	3.06421e-25	A4GALT|ABCC8|ABO|ACRBP|ACSBG1|ACSM2A|ACTRT3|ADAMTS7|ADAMTSL3|ADH4|ADRA1B|AFP|AGAP2|AGBL4|AGER|AGFG1|ALAS2|ALB|ALKBH6|ALX4|AMDHD2|ANK1|ANKLE1|ANO2|AP3B2|APC2|APOA1|APOA2|APOB|APOBEC3F|ARL3|ARMC5|ARX|ATAD3C|ATG12|ATM|ATOH7|ATP6V1G3|ATP8B3|B3GALT2|B3GNT9|B4GALNT4|B4GALT7|BAHD1|BARX2|BCL2|BDP1|BIRC7|BTBD16|C15ORF62|C2CD4A|C2CD4B|CABLES1|CABP2|CABP7|CALR3|CASP4|CC2D1A|CCDC106|CCDC78|CCDC91|CD79B|CDX4|…
Human Breast_Farmer05_3198genes_basal_apocrine_luminal (15897907-SuppTable2)	GeneSigDB	70	3043	1113	188.757	12.1256	2.30036	0	-9.79387	9.61554e-28	1.93206e-24	ADAMTSL3|AGFG1|ALB|ALDH3B2|ARHGAP6|ARL3|BBS1|BCL2|CACNA2D2|CALML5|CASP4|CCDC91|CELSR1|CPM|CRYBB2|CSAG2|CST6|CTAG2|CYP4F8|EEF1A2|EFCAB2|ERGIC2|FBXO2|FGB|GATA2|GPC3|GPER1|GREB1|GRIA2|HIST1H1A|HRASLS|ISYNA1|KIF5C|KRT16|LGALS7B|MMP16|MR1|MYBL1|MYCN|NRCAM|OBSL1|ORM2|OXTR|PCDHAC2|PDCD5|PGC|PGGHG|PLCH1|PNMT|POLR3G|PSCA|PTGER3|RAB40B|RABEP1|RND1|S100A7|SAA1|SCAMP1|SEC14L2|SEMA3F|SKAP2|SLC12A1|SULT1C2|TCE…
intracellular [GoID:GO:0005622; evidenceTypes:IBA|IC|IDA|IEA|IEP|IGI|IMP|IPI|ISS|NAS|TAS]	GeneOntology_CC	669	13349	1113	828.035	14.1019	5.01161	0	-11.2775	2.66672e-27	5.04308e-24	A4GALT|ABCC8|ABO|ACOT12|ACRBP|ACSBG1|ACSM2A|ACTL7B|ACTRT3|ADAMTS7|ADAMTSL3|ADGRB1|ADH4|ADRA1B|ADRA1D|ADRA2B|ADRA2C|ADSSL1|AFP|AGAP2|AGBL2|AGBL3|AGBL4|AGER|AGFG1|AKAP5|AKR1C4|ALAS2|ALB|ALDH3B1|ALDH3B2|ALKBH6|ALX4|AMDHD2|ANK1|ANKLE1|ANO2|AP3B2|APC2|APOA1|APOA2|APOB|APOBEC3F|ARHGAP31|ARHGAP6|ARHGDIG|ARL15|ARL3|ARMC5|ARTN|ARX|ASB11|ASB8|ASTN2|ATAD3C|ATG12|ATM|ATOH7|ATP6V1G3|ATP8B3|AVPR1A|B3GALT2|B3GN…
membrane-bounded organelle [GoID:GO:0043227; evidenceTypes:IBA|IC|IDA|IEA|IGI|IMP|IPI|ISS|NAS|TAS]	GeneOntology_CC	535	11379	1113	705.837	15.5631	4.70164	0	-10.977	3.26125e-27	5.82478e-24	A4GALT|ABCC8|ABHD8|ABO|ACRBP|ACSBG1|ACSM2A|ACTRT3|ADAMTS7|ADAMTSL3|ADH4|ADRA1B|ADRA2C|AFP|AGAP2|AGBL4|AGER|AGFG1|AKR1C4|ALAS2|ALB|ALDH3B1|ALKBH6|ALX4|AMDHD2|ANK1|ANKLE1|ANO2|AP3B2|APC2|APOA1|APOA2|APOB|APOBEC3F|ARHGDIG|ARL15|ARL3|ARMC5|ARX|ASTN2|ATAD3C|ATG12|ATM|ATOH7|ATP6V1G3|ATP8B3|AVPR1A|B3GALT2|B3GNT9|B4GALNT4|B4GALT7|BAHD1|BARX2|BBS1|BCL2|BDP1|BIRC7|BPIFA2|BTBD16|C15ORF62|C2CD4A|C2CD4B|CABLE…
intracellular organelle [GoID:GO:0043229; evidenceTypes:IBA|IC|IDA|IEA|IGI|IMP|IPI|ISS|NAS|TAS]	GeneOntology_CC	535	11334	1113	703.045	15.5854	4.72031	0	-10.7822	2.34669e-26	3.97072e-23	A4GALT|ABCC8|ABO|ACRBP|ACSBG1|ACSM2A|ACTL7B|ACTRT3|ADAMTS7|ADAMTSL3|ADH4|ADRA1B|ADRA2C|AFP|AGAP2|AGBL2|AGBL4|AGER|AGFG1|ALAS2|ALB|ALDH3B1|ALDH3B2|ALKBH6|ALX4|AMDHD2|ANK1|ANKLE1|ANO2|AP3B2|APC2|APOA1|APOA2|APOB|APOBEC3F|ARHGAP6|ARHGDIG|ARL3|ARMC5|ARX|ASTN2|ATAD3C|ATG12|ATM|ATOH7|ATP6V1G3|ATP8B3|AVPR1A|B3GALT2|B3GNT9|B4GALNT4|B4GALT7|BAHD1|BARX2|BBS1|BCL2|BDP1|BFSP1|BICDL1|BIRC7|BTBD16|C15ORF62|C2C…
cytoplasmic part [GoID:GO:0044444; evidenceTypes:IBA|IC|IDA|IEA|IGI|IMP|IPI|ISS|NAS|TAS]	GeneOntology_CC	376	8788	1113	545.118	16.1523	4.27856	0	-10.4702	2.90019e-26	4.6619e-23	A4GALT|ABCC8|ABO|ACOT12|ACRBP|ACSBG1|ACSM2A|ADAMTS7|ADGRB1|ADH4|ADRA2C|ADSSL1|AFP|AGAP2|AGBL2|AGBL3|AGBL4|AGFG1|AKAP5|AKR1C4|ALAS2|ALB|ALDH3B1|AMDHD2|ANK1|AP3B2|APC2|APOA1|APOA2|APOB|APOBEC3F|ARHGAP31|ARHGAP6|ARHGDIG|ARL3|ARMC5|ASB11|ASB8|ASTN2|ATAD3C|ATG12|ATM|ATP6V1G3|ATP8B3|AVPR1A|B3GALT2|B3GNT9|B4GALNT4|B4GALT7|BARX2|BBS1|BCL2|BFSP1|BIRC7|C15ORF62|CABLES1|CABP2|CABP7|CACNA1S|CACNG3|CALML5|CAL…
organelle [GoID:GO:0043226; evidenceTypes:IBA|IC|IDA|IEA|IGI|IMP|IPI|ISS|NAS|TAS]	GeneOntology_CC	596	12204	1113	757.011	15.0705	4.88364	0	-10.6838	1.91483e-25	2.93143e-22	A4GALT|ABCC8|ABHD8|ABO|ACRBP|ACSBG1|ACSM2A|ACTL7B|ACTRT3|ADAMTS7|ADAMTSL3|ADGRB1|ADH4|ADRA1B|ADRA2C|AFP|AGAP2|AGBL2|AGBL4|AGER|AGFG1|AKR1C4|ALAS2|ALB|ALDH3B1|ALDH3B2|ALKBH6|ALX4|AMDHD2|ANK1|ANKLE1|ANO2|AP3B2|APC2|APOA1|APOA2|APOB|APOBEC3F|ARHGAP6|ARHGDIG|ARL15|ARL3|ARMC5|ARX|ASTN2|ATAD3C|ATG12|ATM|ATOH7|ATP6V1G3|ATP8B3|AVPR1A|B3GALT2|B3GNT9|B4GALNT4|B4GALT7|BAHD1|BARX2|BBS1|BCL2|BDP1|BFSP1|BICDL1…
cytoplasm [GoID:GO:0005737; evidenceTypes:IBA|IC|IDA|IEA|IGI|IMP|IPI|ISS|NAS|TAS]	GeneOntology_CC	484	10435	1113	647.281	15.9392	4.63824	0	-10.2439	2.0434e-24	2.98606e-21	A4GALT|ABCC8|ABO|ACOT12|ACRBP|ACSBG1|ACSM2A|ACTL7B|ACTRT3|ADAMTS7|ADGRB1|ADH4|ADRA1B|ADRA2C|ADSSL1|AFP|AGAP2|AGBL2|AGBL3|AGBL4|AGFG1|AKAP5|AKR1C4|ALAS2|ALB|ALDH3B1|ALKBH6|AMDHD2|ANK1|ANKLE1|AP3B2|APC2|APOA1|APOA2|APOB|APOBEC3F|ARHGAP31|ARHGAP6|ARHGDIG|ARL3|ARMC5|ASB11|ASB8|ASTN2|ATAD3C|ATG12|ATM|ATP6V1G3|ATP8B3|AVPR1A|B3GALT2|B3GNT9|B4GALNT4|B4GALT7|BARX2|BBS1|BCL2|BFSP1|BICDL1|BIRC7|C11ORF21|C15…
PILON_KLF1_TARGETS_DN	MSigDB_C2	32	1931	1113	119.779	10.0132	1.65717	0	-8.76637	3.43133e-24	4.79626e-21	ALDH3B1|ARL15|ATG12|BTF3L4|CEPT1|CTU2|DCUN1D2|FAM207A|FCF1|FGFR1OP2|GATA2|IQCC|KCNJ11|MAP4K2|NGDN|PGLYRP1|PLEKHA2|PNPLA7|PTPN12|RNF130|RNF2|S1PR4|SKAP2|SPNS3|TP53BP2|TREML2|TTC33|URI1|USP37|VAMP4|XPR1|ZBTB14
intracellular organelle part [GoID:GO:0044446; evidenceTypes:IBA|IC|IDA|IEA|IGI|IMP|IPI|ISS|NAS|TAS]	GeneOntology_CC	371	8528	1113	528.99	16.1359	4.35038	0	-9.7912	2.87706e-23	3.55748e-20	A4GALT|ABCC8|ABO|ACRBP|ACSM2A|ADAMTS7|ADRA1B|AFP|AGAP2|AGBL2|AGBL4|AGER|AGFG1|ALAS2|ALB|ALDH3B1|ALKBH6|ALX4|ANKLE1|ANO2|AP3B2|APC2|APOA1|APOA2|APOB|APOBEC3F|ARHGAP6|ARL3|ARMC5|ARX|ATG12|ATM|ATP6V1G3|ATP8B3|B3GALT2|B3GNT9|B4GALNT4|B4GALT7|BAHD1|BARX2|BBS1|BCL2|BDP1|BFSP1|BICDL1|BIRC7|CABP7|CACNG3|CALML5|CALR3|CALY|CASP4|CC2D1A|CCDC114|CCDC136|CCDC187|CCDC61|CCDC78|CCDC91|CD79B|CDX4|CEBPE|CELSR1|CE…
DODD_NASOPHARYNGEAL_CARCINOMA_DN	MSigDB_C2	13	1329	1113	82.4376	8.46172	0.978179	0	-8.20608	3.14143e-23	3.74051e-20	CPT1C|FGFR1OP2|FLJ45482|FOXO6|FRAS1|PDCD5|THAP2|TNFSF15|URI1|XG|YBX1|ZNF37A|ZNF697
organelle part [GoID:GO:0044422; evidenceTypes:IBA|IC|IDA|IEA|IGI|IMP|IPI|ISS|NAS|TAS]	GeneOntology_CC	386	8716	1113	540.651	16.1491	4.42864	0	-9.57648	3.03108e-22	3.24821e-19	A4GALT|ABCC8|ABO|ACRBP|ACSM2A|ADAMTS7|ADRA1B|AFP|AGAP2|AGBL2|AGBL4|AGER|AGFG1|ALAS2|ALB|ALDH3B1|ALKBH6|ALX4|ANK1|ANKLE1|ANO2|AP3B2|APC2|APOA1|APOA2|APOB|APOBEC3F|ARHGAP6|ARL3|ARMC5|ARX|ATG12|ATM|ATP6V1G3|ATP8B3|B3GALT2|B3GNT9|B4GALNT4|B4GALT7|BAHD1|BARX2|BBS1|BCL2|BDP1|BFSP1|BICDL1|BIRC7|CABP7|CACNA1S|CACNG3|CALML5|CALR3|CALY|CASP4|CATSPERG|CC2D1A|CCDC114|CCDC136|CCDC187|CCDC61|CCDC78|CCDC91|CD79…
Human Leukemia_Yukinawa06_2000genes (16872506-SuppTable1)	GeneSigDB	18	1445	1113	89.633	8.79243	1.24567	0	-8.14713	3.60945e-22	3.74324e-19	ATM|BBS1|BCL2|CPPED1|CYSTM1|GPC3|KCTD17|LAMA5|LENG1|MAP1S|RCC1L|SLC17A9|SNX8|TPO|TUT1|UPK3B|ZC3H7A|ZNF358
Phosphoprotein	UniProt-Keyword	335	7844	1113	486.561	16.0275	4.27078	0	-9.45631	4.42144e-22	4.44203e-19	ACRBP|ACSBG1|ACSM2A|ACTL7B|ADAM2|ADGRB1|ADH4|ADRA1B|AFP|AGAP2|AGER|AGFG1|AJAP1|AKAP5|ALB|ALX4|ANK1|AP3B2|APC2|APOA1|APOA2|APOB|ARHGAP31|ARHGAP6|ARL3|ARMC5|ASGR1|ATM|AVPR1A|BAHD1|BCL2|BDP1|BFSP1|BTF3L4|C14ORF37|C16ORF74|C19ORF24|CABLES1|CACNA1I|CACNA1S|CACNB1|CACNG3|CACNG7|CADM4|CAPS|CARD11|CASP4|CC2D1A|CCDC106|CCDC114|CCDC136|CCDC61|CCDC91|CD226|CD79B|CDK5R2|CEBPE|CELSR1|CEP128|CEP131|CEPT1|CHD5|…
Human Breast_Bertucci06_2537genes (16651414-Supp2)	GeneSigDB	22	1540	1113	95.5258	9.05068	1.42857	0	-8.12379	1.34515e-21	1.31046e-18	BBS1|CACNA2D2|CACNB1|EEF1A2|ERGIC2|FBRSL1|FGFR1OP2|GREB1|IGHV1-69|IL17RD|LAMA5|PAPLN|RAB27B|RABEP1|RNF130|SAA1|SEC14L2|SEMA3F|SIGLEC10|SRCIN1|SYTL4|TRIM3
cytosol [GoID:GO:0005829; evidenceTypes:IBA|IC|IDA|IEA|IGI|IMP|IPI|ISS|NAS|TAS]	GeneOntology_CC	159	4605	1113	285.647	14.113	3.45277	0	-8.97379	1.50032e-21	1.41864e-18	ACOT12|ACSBG1|ADH4|ADSSL1|AFP|AGBL2|AGBL3|AGBL4|AGFG1|AKAP5|AKR1C4|ALDH3B1|AMDHD2|ANK1|APOA1|APOA2|APOB|ARHGAP31|ARHGAP6|ARHGDIG|ARMC5|ASB11|ASB8|ATG12|ATP6V1G3|BARX2|BBS1|BCL2|BIRC7|CABLES1|CARD11|CASP4|CC2D1A|CCDC106|CCDC91|CD79B|CEP131|CHD5|COMMD3-BMI1|CPPED1|CREB3L3|CTU2|DNAJB8|DOCK3|DOHH|DOK1|DUSP15|DUSP9|ECD|ETNK2|FAAP100|FAM185A|FBP2|FBXO2|FBXO4|FBXO44|FCHO1|FGFR1OP2|FKBPL|FTCD|FZR1|GADL1|…
cellular metabolic process [GoID:GO:0044237; evidenceTypes:EXP|IBA|IC|IDA|IEA|IEP|IGI|IMP|IPI|ISS|NAS|TAS]	GeneOntology_BP	452	9726	1113	603.301	16.0984	4.64734	0	-9.39854	4.16924e-21	3.82962e-18	A4GALT|ABO|ACOT12|ACSBG1|ACSM2A|ADAD2|ADAMTS7|ADGRB1|ADH4|ADRA1B|ADRA1D|ADRA2B|ADRA2C|ADSSL1|AFP|AGBL2|AGBL3|AGBL4|AGER|AKAP5|AKR1C4|ALAS2|ALB|ALDH3B1|ALDH3B2|ALPI|ALPP|ALPPL2|ALX4|AMDHD2|ANGPTL8|ANKLE1|APOA1|APOA2|APOB|APOBEC3F|ARTN|ARX|ASB11|ASB8|ASGR1|ATG12|ATM|ATOH7|AVPR1A|B3GALT2|B3GNT9|B4GALT7|BAHD1|BARX2|BCL2|BDP1|BIRC7|BMP8B|C3P1|CACNA1H|CARD11|CC2D1A|CCKBR|CDK5R2|CDX4|CEBPE|CELF4|CEPT1|C…
nucleoplasm [GoID:GO:0005654; evidenceTypes:IBA|IDA|IEA|IMP|ISS|NAS|TAS]	GeneOntology_CC	91	3184	1113	197.503	12.3445	2.85804	0	-8.62753	4.45719e-21	3.87282e-18	ALKBH6|ANO2|ARMC5|ATM|BAHD1|BARX2|BCL2|BDP1|CCDC91|CD79B|CEBPE|CELSR1|CHD5|CIR1|CITED4|COMMD3-BMI1|CREB3L3|DMC1|DPPA4|ECD|ELOA3B|ESCO1|EVX1|FAAP100|FAAP20|FBLL1|FBP2|FCF1|FCHO1|FZR1|GATA2|GATA5|HEXIM2|HIST1H3C|HIST1H4I|HOXD4|HSPA1L|IL17RD|KLF11|KMT5C|LRRC45|MAPK11|MAPK4|MEAF6|MEX3B|NMRK2|NPIPB15|NR2E3|NRL|OBSCN|PADI4|PAX3|PDCD7|PDX1|PHF7|PMF1-BGLAP|POLL|POLN|POLR3G|POM121|POU2F2|POU4F3|PPIL2|PPP2…
BCL6_ChIP-CHIP_all_Ci	SignatureDB	75	2832	1113	175.668	11.7802	2.64831	0	-8.54556	4.40397e-21	3.87282e-18	ACTRT3|AGER|ARL3|ARMC5|ATG12|ATM|ATP8B3|BCL2|BTF3L4|C12ORF60|CCDC106|CELSR1|CEP128|CITED4|CXORF21|DOHH|ELAVL3|ERGIC2|ETFRF1|ETV2|FAM185A|FUZ|FXYD7|GADL1|GPER1|GRAP|HIST1H1A|HIST1H2AH|HIST1H3C|HIST1H4I|HIST2H2AA3|IL4I1|INSIG2|IQCD|ISL2|KAZALD1|LENG1|LONP2|MAG|MAP1S|MYBL1|NFKBIL1|NRL|NTN3|PKNOX1|PLCH1|PLEKHA2|RAB24|RGS14|RIBC1|RIBC2|RND1|RSG1|S1PR4|SEC14L2|SNRNP35|SNX29P1|ST6GALNAC4|STIM1|TAS2R5|TH…
Human BoneMarrow_Zhan07_2181genes (17023574-TableS1)	GeneSigDB	27	1635	1113	101.419	9.29862	1.65138	0	-8.0032	1.57113e-20	1.29514e-17	AGFG1|ARL3|BCL2|BDP1|BTF3L4|CC2D1A|DBP|DSPP|ETFRF1|F7|FAM214B|FCER1A|FZR1|GATA2|GNL1|HYI|IGLV4-3|PGBD2|PLEKHA2|POM121|POU2F2|PRKCE|RAB40B|RABEP1|SLC17A9|TARSL2|TMEM67
Human Breast_Larsson07_3085genes (17638893-SuppTable2)	GeneSigDB	48	2156	1113	133.736	10.5059	2.22635	0	-8.16076	3.90855e-20	3.1414e-17	AGER|ARTN|ATG12|C12ORF54|C16ORF74|C19ORF24|CAPS|CCDC107|CD70|CEP112|CST6|CTU2|CYSTM1|DBP|FAM207A|FAM214B|FBXO2|FKBPL|FUZ|GNB1L|HYI|IL20RB|KIF1C|LTB4R|MDFI|NMNAT2|NRCAM|PACSIN3|PCDHAC1|PPP1R12C|RCC1L|RRAD|SAA1|SAA4|SEC14L2|SIRT5|SLC27A5|SNCA|SPACA9|TCEA2|TMEM242|TP53BP2|UBTD1|URI1|USE1|VAMP4|YBX1|ZNF688
Human Breast_Walker10_3588genes (20174566-TableS1)	GeneSigDB	86	3009	1113	186.648	12.0714	2.85809	0	-8.33767	7.6953e-20	5.62264e-17	ABHD8|ADRA2B|ANKLE1|APOBEC3F|ARHGDIG|ASTN2|ATM|BDP1|C19ORF24|CCDC61|CEPT1|CPM|CPPED1|CREB3L3|CRYBA4|CTAG1A|CTAG2|CTU2|CXCR5|DCUN1D2|DMC1|ETNK2|FBXO4|GALR2|GNB1L|GPER1|GPHA2|GPR26|HSPA1L|HUS1B|INSIG2|ISYNA1|JAKMIP1|KCNJ11|KMT5C|LONP2|LRRC29|LTC4S|MATN4|MMP25|MR1|NPFF|PACSIN3|PGBD2|PGGHG|PKNOX1|POLRMT|POM121|PPFIA4|PRDM16|PTGER3|RAB40B|RASSF1|RYR1|SCAMP1|SFTPC|SIRT5|SLC13A4|SLC16A11|SLC24A1|SLC25A4…
Human Ovarian_Li09_2322genes_cisplatinresistance (19505326-SuppTable3)	GeneSigDB	35	1812	1113	112.398	9.73574	1.93157	0	-7.94988	9.78489e-20	6.99054e-17	AGBL2|AGER|ALKBH6|ALPPL2|ATM|BTF3L4|C11ORF70|CABLES1|CD226|COLGALT2|DBP|FBP2|FOLH1|FRAS1|IL17RD|ISYNA1|KLF11|MACO1|MYBL1|NOP14-AS1|RFX2|SCN2B|SIRT5|SIX1|SNCA|SORCS2|TCEA2|TMEM116|TRPV4|TTN|URB1-AS1|URI1|VAMP4|XAGE3|YBX1
metabolic process [GoID:GO:0008152; evidenceTypes:EXP|IBA|IC|IDA|IEA|IEP|IGI|IMP|IPI|ISS|NAS|TAS]	GeneOntology_BP	500	10387	1113	644.303	15.9533	4.81371	0	-9.04535	1.82357e-19	1.24736e-16	A4GALT|ABO|ACOT12|ACSBG1|ACSM2A|ADAD2|ADAM2|ADAM20|ADAMTS17|ADAMTS7|ADAMTS8|ADAMTSL3|ADAMTSL5|ADGRB1|ADH4|ADRA1B|ADRA1D|ADRA2B|ADRA2C|ADSSL1|AFP|AGAP2|AGBL2|AGBL3|AGBL4|AGER|AGFG1|AKAP5|AKR1C4|ALAS2|ALB|ALDH3B1|ALDH3B2|ALKBH6|ALPI|ALPP|ALPPL2|ALX4|AMDHD2|ANGPTL8|ANKLE1|APOA1|APOA2|APOB|APOBEC3F|APOC4|ARTN|ARX|ASB11|ASB8|ASGR1|ATG12|ATM|ATOH7|AVPR1A|B3GALT2|B3GNT9|B4GALT7|BAHD1|BARX2|BCL2|BDP1|BIR…
Human StemCell_Nilsson07_3742genes (17616640-TableS1)	GeneSigDB	110	3480	1113	215.864	12.7755	3.16092	0	-8.28645	3.62774e-19	2.38017e-16	A4GALT|ABHD8|ADGRB1|ADSSL1|APOC4|ARMC5|ARTN|ASGR1|B3GNTL1|B4GALT7|BCL2|C10ORF91|C19ORF24|CABLES1|CACNG7|CCDC106|CD226|CD70|CEP112|CEPT1|CIR1|CPM|CPPED1|DBP|DPEP3|DPPA4|DTNB|ECD|EFCAB12|EFCAB2|ELAVL3|ETFRF1|EXOC3-AS1|FCHO1|FEZF2|FGF8|FGFR1OP2|FLYWCH2|FNDC11|GPT|GRIK2|HCN2|HEATR6|HEXIM2|HTR1E|INSIG2|KLF11|LENG1|LILRA2|MACO1|MAP1LC3C|MAP1S|MAP4K2|MYH3|NBAS|NECAB2|NTF3|OBP2B|OSBPL5|OXT|P3H3|PACSIN1|P…
intracellular organelle lumen [GoID:GO:0070013; evidenceTypes:IBA|IC|IDA|IEA|IGI|IMP|IPI|ISS|NAS|TAS]	GeneOntology_CC	191	5057	1113	313.685	14.5367	3.77694	0	-8.43966	6.91679e-19	4.27631e-16	ACSM2A|ADAMTS7|AFP|AGAP2|AGER|ALAS2|ALB|ALKBH6|ALX4|ANO2|APOA1|APOA2|APOB|ARMC5|ARX|ATM|B3GNT9|BAHD1|BARX2|BCL2|BDP1|CALML5|CALR3|CC2D1A|CCDC91|CD79B|CDX4|CEBPE|CELSR1|CHD5|CIR1|CITED4|COL26A1|COLGALT2|COMMD3-BMI1|CPPED1|CREB3L3|CRX|CUX2|CYP2W1|DBP|DDX43|DEFB103A|DMBX1|DMC1|DMP1|DPPA4|EBF3|ECD|ELOA3B|ENDOV|ERGIC2|ESCO1|ETV2|EVX1|F7|FAAP100|FAAP20|FBLL1|FBP2|FCF1|FCHO1|FGB|FOXD4|FOXO6|FOXP2|FZR1|G…
membrane-enclosed lumen [GoID:GO:0031974; evidenceTypes:IBA|IC|IDA|IEA|IGI|IMP|IPI|ISS|NAS|TAS]	GeneOntology_CC	191	5057	1113	313.685	14.5367	3.77694	0	-8.43966	6.91679e-19	4.27631e-16	ACSM2A|ADAMTS7|AFP|AGAP2|AGER|ALAS2|ALB|ALKBH6|ALX4|ANO2|APOA1|APOA2|APOB|ARMC5|ARX|ATM|B3GNT9|BAHD1|BARX2|BCL2|BDP1|CALML5|CALR3|CC2D1A|CCDC91|CD79B|CDX4|CEBPE|CELSR1|CHD5|CIR1|CITED4|COL26A1|COLGALT2|COMMD3-BMI1|CPPED1|CREB3L3|CRX|CUX2|CYP2W1|DBP|DDX43|DEFB103A|DMBX1|DMC1|DMP1|DPPA4|EBF3|ECD|ELOA3B|ENDOV|ERGIC2|ESCO1|ETV2|EVX1|F7|FAAP100|FAAP20|FBLL1|FBP2|FCF1|FCHO1|FGB|FOXD4|FOXO6|FOXP2|FZR1|G…
organelle lumen [GoID:GO:0043233; evidenceTypes:IBA|IC|IDA|IEA|IGI|IMP|IPI|ISS|NAS|TAS]	GeneOntology_CC	191	5057	1113	313.685	14.5367	3.77694	0	-8.43966	6.91679e-19	4.27631e-16	ACSM2A|ADAMTS7|AFP|AGAP2|AGER|ALAS2|ALB|ALKBH6|ALX4|ANO2|APOA1|APOA2|APOB|ARMC5|ARX|ATM|B3GNT9|BAHD1|BARX2|BCL2|BDP1|CALML5|CALR3|CC2D1A|CCDC91|CD79B|CDX4|CEBPE|CELSR1|CHD5|CIR1|CITED4|COL26A1|COLGALT2|COMMD3-BMI1|CPPED1|CREB3L3|CRX|CUX2|CYP2W1|DBP|DDX43|DEFB103A|DMBX1|DMC1|DMP1|DPPA4|EBF3|ECD|ELOA3B|ENDOV|ERGIC2|ESCO1|ETV2|EVX1|F7|FAAP100|FAAP20|FBLL1|FBP2|FCF1|FCHO1|FGB|FOXD4|FOXO6|FOXP2|FZR1|G…
KINSEY_TARGETS_OF_EWSR1_FLII_FUSION_UP	MSigDB_C2	16	1244	1113	77.165	8.20757	1.28617	0	-7.45227	9.00399e-19	5.46168e-16	COLGALT2|DUSP26|GRIK2|KIAA0895|LOXHD1|LRRC4C|MBD3L2|MYBL1|PGLYRP2|PTGER3|THAP1|TTC33|URI1|USP37|XG|YBX1
Ubl conjugation	UniProt-Keyword	55	2249	1113	139.505	10.6984	2.44553	0	-7.8988	1.20993e-18	7.20332e-16	ADGRB1|BCL2|BIRC7|CCDC185|CEBPE|CEP131|CIR1|DRD4|ESCO1|FBRSL1|GATA2|GPER1|GRIK2|HIST1H2AH|HIST1H3C|HIST1H4I|HIST2H2AA3|MAP4K2|MAPK8IP1|MEAF6|MYBL1|NR2E3|NRL|NTRK1|PIWIL1|PLEKHA2|PPIL2|PRDM11|RAPSN|RNF168|RNF2|RNF25|SCN8A|SIX1|SLC12A3|SNCA|SNRNP35|SYP|TAF3|TCEA2|TERT|TP73|UBE2O|USP37|XAGE1B|YBX1|ZBTB14|ZBTB17|ZKSCAN7|ZNF205|ZNF316|ZNF516|ZNF697|ZNF808|ZSCAN12
MARTENS_TRETINOIN_RESPONSE_UP	MSigDB_C2	109	718	1113	44.5374	6.33288	15.1811	1	10.179	1.39525e-18	8.15564e-16	ACTL7B|ADAMTS8|ADRA2C|AGAP2|AJAP1|ALDH3B2|ARTN|B4GALNT4|BIRC7|C14ORF180|C17ORF99|CABP2|CABP7|CACNA1H|CACNA1I|CCDC185|CD79B|CDH23|CDK5R2|CELF4|CEP131|CHRNA4|CHRNB4|CLDN14|CLPS|CRYBA2|CST9|CTAG2|CXCR5|CYP11B1|CYP4F8|DNAJB8|DPEP3|EEF1A2|F7|FAM131C|FAM83C|FBXO2|FEZF2|FGF17|FGF4|FGF8|FSD1|GH2|GNGT1|GPHA2|GZMM|HMGB4|HS3ST6|ICAM4|IGLON5|IL13|IRX2|KCNA10|KCNA6|KCNT1|KCTD17|KLK2|KNDC1|KRT79|LAMC3|LILRB5|L…
Human StemCell_Majeti09_3024genes (19218430-TableS3)	GeneSigDB	77	2735	1113	169.651	11.6138	2.81536	0	-7.97771	2.04843e-18	1.17598e-15	ADSSL1|AGER|APC2|ARHGAP6|B3GNTL1|BCL2|BDP1|C16ORF74|CABLES1|CAPS|CASP4|CEP128|CEPT1|CHST13|CPM|CXORF21|DCUN1D2|DPPA4|EBF3|ECD|EFCAB2|ENDOV|FAAP20|FBRSL1|FCER1A|GATA2|GRAMD2A|GRAP|GTSF1L|IL3RA|IRX3|ISYNA1|KNDC1|LCN12|LILRA1|LILRA2|LONP2|LTB4R|MACO1|MILR1|MR1|MYCN|NBAS|NOP14-AS1|NOXA1|OBSL1|OSBPL5|PAPLN|PAQR7|PLEKHA2|POM121|PPIL2|PPM1J|PSPN|PTPN12|RABEP1|RGS14|RNF168|S1PR4|SCAMP1|SIRT5|SKAP2|SLC17A…
cell part [GoID:GO:0044464; evidenceTypes:IBA|IC|IDA|IEA|IEP|IGI|IMP|IPI|ISS|NAS|TAS]	GeneOntology_CC	794	14649	1113	908.674	12.5091	5.42017	0	-9.16727	2.69055e-18	1.49135e-15	A4GALT|ABCC8|ABO|ACOT12|ACRBP|ACSBG1|ACSM2A|ACTL7B|ACTRT3|ADAM2|ADAM20|ADAMTS7|ADAMTSL3|ADGRB1|ADH4|ADRA1B|ADRA1D|ADRA2B|ADRA2C|ADSSL1|AFP|AGAP2|AGBL2|AGBL3|AGBL4|AGER|AGFG1|AJAP1|AKAP5|AKR1C4|ALAS2|ALB|ALDH3B1|ALDH3B2|ALKBH6|ALPI|ALPP|ALPPL2|ALX4|AMDHD2|ANK1|ANKLE1|ANO2|AP3B2|APC2|APOA1|APOA2|APOB|APOBEC3F|ARHGAP31|ARHGAP6|ARHGDIG|ARL15|ARL3|ARMC5|ARTN|ARX|ASB11|ASB8|ASGR1|ASTN2|ATAD3C|ATG12|ATM…
cell [GoID:GO:0005623; evidenceTypes:IBA|IC|IDA|IEA|IEP|IGI|IMP|IPI|ISS|NAS|TAS]	GeneOntology_CC	795	14662	1113	909.48	12.4899	5.42218	0	-9.16584	2.76422e-18	1.50622e-15	A4GALT|ABCC8|ABO|ACOT12|ACRBP|ACSBG1|ACSM2A|ACTL7B|ACTRT3|ADAM2|ADAM20|ADAMTS7|ADAMTSL3|ADGRB1|ADH4|ADRA1B|ADRA1D|ADRA2B|ADRA2C|ADSSL1|AFP|AGAP2|AGBL2|AGBL3|AGBL4|AGER|AGFG1|AJAP1|AKAP5|AKR1C4|ALAS2|ALB|ALDH3B1|ALDH3B2|ALKBH6|ALPI|ALPP|ALPPL2|ALX4|AMDHD2|ANK1|ANKLE1|ANO2|AP3B2|APC2|APOA1|APOA2|APOB|APOBEC3F|ARHGAP31|ARHGAP6|ARHGDIG|ARL15|ARL3|ARMC5|ARTN|ARX|ASB11|ASB8|ASGR1|ASTN2|ATAD3C|ATG12|ATM…
DIAZ_CHRONIC_MEYLOGENOUS_LEUKEMIA_UP	MSigDB_C2	21	1350	1113	83.7402	8.52292	1.55556	0	-7.36135	7.74355e-18	4.14913e-15	ATG12|CD7|ECD|GATA2|ICAM4|ISYNA1|ITGA2B|MATK|NBAS|POLRMT|PTPN12|RASSF1|RHAG|RHOV|RNF130|SNCA|TFR2|TP53BP2|TTC33|URI1|ZKSCAN7
Human Kidney_Sallustio10_2134genes_DiscriminatedARPCsFromRPTEC_MSC (19843711-TableS1)	GeneSigDB	32	1645	1113	102.039	9.32415	1.94529	0	-7.51156	8.25702e-18	4.35172e-15	AGER|AGFG1|ALPI|ANK1|B3GALT2|BCL2|CHRNA4|CPM|FGB|GPER1|HAS1|HOXD4|ISYNA1|KRT16|LAMA5|MR1|NAT8|NPAS1|NRCAM|PKD1|PTPN12|RRAD|SAA1|SDC3|SIX1|SKAP2|TF|TP53BP2|TTLL1|USP2|WNT7B|YBX1
Human StemCell_Nilsson07_3153genes (17616640-TableS3)	GeneSigDB	87	2917	1113	180.941	11.922	2.98252	0	-7.87962	8.70875e-18	4.51577e-15	A4GALT|ABHD8|ADSSL1|APC2|APOC4|ARTN|ASGR1|BTF3L4|C10ORF91|C19ORF24|CACNG7|CCDC106|CD226|CEP112|CEPT1|CIR1|CPM|DBP|DPEP3|DPPA4|DRD4|ECD|EFCAB12|EFCAB2|ELAVL3|ETFRF1|EXOC3-AS1|FCHO1|FEZF2|FGF8|FGFR1OP2|FNDC11|GRIK2|HCN2|HEATR6|HEXIM2|HOXD4|INSIG2|KLF11|LILRA2|MACO1|MAP1S|NECAB2|OSBPL5|OXT|P3H3|PACSIN1|PADI4|PDCD5|PGC|PGLYRP2|PKD1|PLEKHA2|PNPLA7|PPM1J|PRDM11|RAB24|RAB27B|RASSF9|RCC1L|RHPN1|RNF130|SA…
Human Breast_Creighton08_2154genes (18757322-TableS1)	GeneSigDB	36	1741	1113	107.994	9.56407	2.06778	0	-7.52753	1.11215e-17	5.67531e-15	ADAM2|BCL2|CC2D1A|CIR1|CRYBB2|DBP|DCUN1D2|DDX43|DMP1|DOHH|ETNK2|FAAP100|GPER1|GREB1|HEATR6|IQSEC2|ISYNA1|MAP1S|MR1|MYBL1|NBAS|NKX2-8|PACSIN3|PCDHAC2|PDCD5|POLR3G|PRR4|PTGER3|RAB40B|RASSF1|SKAP2|SLC1A2|SLC24A1|TTC33|WDR62|ZSCAN12
Human Breast_Kreike07_3712genes_Basal_mets (17910759-TableS5)	GeneSigDB	64	2399	1113	148.809	10.9965	2.66778	0	-7.71238	1.49385e-17	7.50401e-15	ABHD8|ARTN|ASTN2|CELSR1|CILP2|CITED4|CPM|CST6|DBP|DOK1|DTNB|DUSP15|EBF4|ESCO1|ETNK2|FGFR1OP2|FLYWCH2|GADL1|GLYATL2|GPC3|GPER1|GRIA2|HAMP|HEXIM2|HIST1H1A|HYI|IGLON5|INSIG2|ISYNA1|KRT16|KRT33A|LAMA5|LGALS7B|LINGO1|LONP2|LYRM2|MEAF6|OBSL1|ORM1|ORM2|P3H3|PAQR7|PGGHG|PSCA|PTPN12|RABEP1|RIBC1|RND1|RNF168|S100A7|SCGB3A1|SEC14L2|SIL1|SKAP2|SLC38A3|SMIM11A|ST6GALNAC4|SULT1C2|SYTL4|TNXB|TP53BP2|TRO|USE1|ZF…
Human Kidney_Sallustio10_2134genes_CompleteListAnalysis (19843711-TableS2)	GeneSigDB	32	1632	1113	101.233	9.29094	1.96078	0	-7.45162	1.56408e-17	7.73595e-15	AGER|AGFG1|ALPI|ANK1|B3GALT2|BCL2|CHRNA4|CPM|FGB|GPER1|HAS1|HOXD4|ISYNA1|KRT16|LAMA5|MR1|NAT8|NPAS1|NRCAM|PKD1|PTPN12|RRAD|SAA1|SDC3|SIX1|SKAP2|TF|TP53BP2|TTLL1|USP2|WNT7B|YBX1
cellular process [GoID:GO:0009987; evidenceTypes:EXP|IBA|IC|IDA|IEA|IEP|IGI|IMP|IPI|ISS|NAS|TAS]	GeneOntology_BP	736	13799	1113	855.949	13.6174	5.33372	0	-8.80851	1.90356e-17	9.27233e-15	A4GALT|ABCC8|ABO|ACOT12|ACRBP|ACSBG1|ACSM2A|ACTL7B|ADAD2|ADAM2|ADAM20|ADAMTS7|ADAMTS8|ADGRB1|ADH4|ADRA1B|ADRA1D|ADRA2B|ADRA2C|ADSSL1|AFP|AGAP2|AGBL2|AGBL3|AGBL4|AGER|AGFG1|AJAP1|AKAP5|AKR1C4|ALAS2|ALB|ALDH3B1|ALDH3B2|ALPI|ALPP|ALPPL2|ALX4|AMDHD2|ANGPTL8|ANK1|ANKLE1|AP3B2|APC2|APOA1|APOA2|APOB|APOBEC3F|APOC4|ARHGAP31|ARHGAP6|ARHGDIG|ARL15|ARL3|ARTN|ARX|ASB11|ASB8|ASGR1|ATG12|ATM|ATOH7|ATP6V1G3|ATP…
MIKKELSEN_MEF_HCP_WITH_H3K27ME3	MSigDB_C2	85	505	1113	31.325	5.34384	16.8317	1	10.0443	2.04437e-17	9.8096e-15	ABCC8|ADGRB1|ADRA2C|ATP8B3|BICDL1|BMP8B|CABP7|CACNA2D2|CCKBR|CD70|CDK5R2|CELF4|CELSR1|CHD5|CHRNA4|CPNE9|CRH|DIRAS1|DLGAP2|DMBX1|DSCAML1|EEF1A2|FAM163A|FBLL1|FCHO1|FEZF2|FGF17|FGF20|FGF3|FGF4|FOXD4|GATA5|GHSR|GPR26|GRIA2|GRIN2C|HOXB1|HOXD4|KCNC3|KCNT1|KHDC3L|KIF12|KNDC1|LAMC3|LRTM2|LY6H|MATN4|NECAB2|NGB|NKX2-5|NKX2-8|NKX6-1|NPAS1|OXT|OXTR|PACSIN1|PDX1|PNMT|POU4F3|PRSS50|RSPO1|SCN8A|SCT|SFRP5|SHH|S…
biological_process [GoID:GO:0008150; evidenceTypes:EXP|IBA|IC|IDA|IEA|IEP|IGI|IMP|IPI|ISM|ISS|NAS|ND|TAS]	GeneOntology_BP	828	15061	1113	934.23	11.8641	5.49764	0	-8.95396	2.34543e-17	1.0928e-14	A4GALT|ABCC8|ABO|ACOT12|ACRBP|ACSBG1|ACSM2A|ACTL7B|ADAD2|ADAM2|ADAM20|ADAMTS17|ADAMTS7|ADAMTS8|ADAMTSL3|ADAMTSL5|ADGRB1|ADH4|ADRA1B|ADRA1D|ADRA2B|ADRA2C|ADSSL1|AFP|AGAP2|AGBL2|AGBL3|AGBL4|AGER|AGFG1|AJAP1|AKAP5|AKR1C4|ALAS2|ALB|ALDH3B1|ALDH3B2|ALKBH6|ALPI|ALPP|ALPPL2|ALX4|AMDHD2|ANGPTL8|ANK1|ANKLE1|ANKRD30B|ANO2|AP3B2|APC2|APOA1|APOA2|APOB|APOBEC3F|APOC4|ARHGAP31|ARHGAP6|ARHGDIG|ARL15|ARL3|ARTN|A…
Mouse Lung_Rangasamy09_2003genes (19286929-SuppTable1)	GeneSigDB	31	1591	1113	98.6893	9.18501	1.94846	0	-7.36954	3.29172e-17	1.51179e-14	A4GALT|AFP|AMDHD2|ARTN|CCDC85A|CPM|DBP|FBXO2|FBXO4|FETUB|GATA2|HAS1|KRT79|LRTM2|MACO1|MAPK8IP1|MATN4|MYH6|OSBPL5|OSGIN1|PAQR7|PON1|SCGB3A1|SEMA3F|SLC9A3R2|SNCA|SORCS2|TRPV4|TTN|USP2|ZDHHC14
Human Breast_Nagaraja10_3054genes (20081105-ST-2)	GeneSigDB	61	2312	1113	143.413	10.8255	2.63841	0	-7.61287	3.40038e-17	1.5397e-14	AFP|APOA1|ARHGDIG|BCL2|C14ORF37|C2CD4B|CARD11|CASP4|CCDC85A|CD7|CHD5|CITED4|CNTN1|CPM|CPT1C|ERGIC2|FAM163A|FAM207A|FAM214B|FBXO2|GALNT9|GATA5|HAS1|HEXIM2|HSD3B1|IQCD|IRX3|KAZALD1|KIF12|LRRC45|MMP16|MR1|NOXA1|NPAS1|NPPB|OXTR|PAPPA|PAQR7|PGGHG|PPP4R4|PRKCE|RAB27B|RGS14|RRAD|SCAMP1|SEC14L2|SKAP2|SLC2A6|SULT1C2|TMEM116|TMEM154|TNFRSF8|TNFSF14|TNNC1|TRO|UNC5A|WDR62|WDR91|WNT4|WNT7B|XPR1
Human Liver_Tzur09_1908genes (19841744-TableS5)	GeneSigDB	28	1504	1113	93.2928	8.95408	1.8617	0	-7.29196	5.05258e-17	2.25605e-14	ALB|ANKLE1|APOB|ATM|CFAP100|DPPA4|FGB|FGFR1OP2|FOLH1|GYPE|IL20RB|INSIG2|NBAS|PTPN12|RCC1L|RHAG|SARDH|SDC3|SKAP2|SLC17A9|SNCA|ST6GALNAC4|SULT1C2|TFR2|THAP1|TMCC2|URI1|YBX1
Rat Hypothalamic_Mansuy10_1931genes (20937356-TableS2)	GeneSigDB	20	1261	1113	78.2195	8.25925	1.58604	0	-7.04901	1.86922e-16	8.01248e-14	ADAMTS7|ATM|CADM4|CASP4|CPM|DOHH|DOK1|HIST1H1A|IL20RB|LRTM2|LYRM2|MYBL1|ODF3L1|PDCD5|POLR3G|S100A7A|SLC9A3R2|SNX8|TAF13|UBTD1
Isopeptide bond	UniProt-Keyword	35	1651	1113	102.411	9.33942	2.11993	0	-7.21791	2.46231e-16	1.02806e-13	ATG12|CCDC185|CEBPE|CIR1|ESCO1|FBRSL1|GATA2|GRIK2|HIST1H2AH|HIST1H4I|HIST2H2AA3|MEAF6|MYBL1|NR2E3|NRL|PLEKHA2|PPIL2|PRDM11|RNF168|RNF2|SNRNP35|TAF3|TCEA2|TP73|XAGE1B|YBX1|ZBTB14|ZBTB17|ZKSCAN7|ZNF205|ZNF316|ZNF516|ZNF697|ZNF808|ZSCAN12
organic substance metabolic process [GoID:GO:0071704; evidenceTypes:EXP|IBA|IC|IDA|IEA|IEP|IGI|IMP|IPI|ISS|NAS|TAS]	GeneOntology_BP	487	9956	1113	617.568	16.0581	4.89152	0	-8.13101	3.50462e-16	1.44449e-13	A4GALT|ABO|ACOT12|ACSBG1|ACSM2A|ADAD2|ADAM2|ADAM20|ADAMTS17|ADAMTS7|ADAMTS8|ADAMTSL3|ADAMTSL5|ADGRB1|ADH4|ADRA1B|ADRA1D|ADRA2B|ADRA2C|ADSSL1|AFP|AGAP2|AGBL2|AGBL3|AGBL4|AGER|AGFG1|AKAP5|AKR1C4|ALAS2|ALB|ALDH3B1|ALDH3B2|ALPI|ALPPL2|ALX4|AMDHD2|ANGPTL8|ANKLE1|APOA1|APOA2|APOB|APOBEC3F|APOC4|ARTN|ARX|ASB11|ASB8|ASGR1|ATG12|ATM|ATOH7|AVPR1A|B3GALT2|B3GNT9|B4GALT7|BAHD1|BARX2|BCL2|BDP1|BIRC7|BMP8B|BRS…
cellular nitrogen compound metabolic process [GoID:GO:0034641; evidenceTypes:EXP|IBA|IC|IDA|IEA|IEP|IGI|IMP|IPI|ISS|NAS|TAS]	GeneOntology_BP	252	5977	1113	370.752	15.2291	4.21616	0	-7.79768	5.91603e-16	2.40752e-13	ADAD2|ADRA1D|ADSSL1|AGER|AKAP5|ALAS2|ALX4|AMDHD2|ANKLE1|APOBEC3F|ARX|ATM|ATOH7|B3GALT2|BAHD1|BARX2|BDP1|BMP8B|CARD11|CC2D1A|CDX4|CEBPE|CELF4|CGB8|CHD5|CHRNA4|CIR1|CITED4|CPM|CPT1C|CREB3L3|CRH|CRX|CTU2|CUX2|DBP|DDX43|DMBX1|DMC1|DMRTA1|DPPA4|DRD4|DUSP26|DUX5|EBF3|EBF4|ECD|EEF1A2|ELOA3B|ENDOV|ESCO1|ETV2|EVX1|EXD3|F7|FAAP100|FAAP20|FAM170A|FAM57B|FBLL1|FBXO4|FCF1|FEZF2|FGF4|FGF8|FOLH1|FOXD4|FOXO6|FOX…
Mouse InnerEar_Sajan08_2724genes (17660535-TableS4c)	GeneSigDB	66	2354	1113	146.018	10.9087	2.80374	0	-7.33528	6.64295e-16	2.66955e-13	ADGRV1|ADSSL1|AP3B2|ARL3|ASB8|BCL2|BTF3L4|CABLES1|CACNA1H|CELF4|CELSR1|CEP112|CFAP100|CHRNA4|CHRNG|CITED4|COL26A1|CYP46A1|DLK2|DSCAML1|DUSP9|EBF3|EEF1A2|FBXO2|FBXO4|GAP43|GATA2|GREB1|GRIA2|GRIK1|HYI|IRX2|IRX3|ISL2|ITGA2B|LY6H|MATN4|MYCN|NRCAM|NTF3|P3H3|PDCD5|PLSCR2|PRSS35|REM1|RNF25|SEC14L2|SEMA3F|SIX1|SMIM11A|SNCA|SNX22|SORCS2|SPEF1|SYP|TEKT2|TENM2|TMCC2|TRHR|TRPC2|TTYH1|UCN2|USE1|WNT4|ZBTB14|ZD…
nuclear part [GoID:GO:0044428; evidenceTypes:IBA|IC|IDA|IEA|IGI|IMP|IPI|ISS|NAS|TAS]	GeneOntology_CC	162	4308	1113	267.224	13.8014	3.76045	0	-7.62414	7.24072e-16	2.87385e-13	ADRA1B|AGAP2|AGER|AGFG1|ALKBH6|ALX4|ANKLE1|ANO2|APOBEC3F|ARMC5|ARX|ATM|B3GNT9|BAHD1|BARX2|BCL2|BDP1|CC2D1A|CCDC91|CD79B|CDX4|CEBPE|CELSR1|CEPT1|CHD5|CIR1|CITED4|COMMD3-BMI1|CREB3L3|CRX|CUX2|DBP|DDX43|DMBX1|DMC1|DPPA4|EBF3|ECD|ELOA3B|ENDOV|ERGIC2|ESCO1|ETV2|EVX1|FAAP100|FAAP20|FBLL1|FBP2|FCF1|FCHO1|FOXD4|FOXO6|FOXP2|FZR1|GATA2|GATA5|GBX2|GPER1|GSC2|HEXIM2|HIST1H1A|HIST1H2AH|HIST1H3C|HIST1H4I|HIST2…
Mouse StemCell_Lindmark04_950genes (15474998-tableS1b)	GeneSigDB	4	718	1113	44.5374	6.33288	0.557103	0	-6.4011	1.095e-15	4.24135e-13	ADSSL1|F7|LTC4S|PTMS
Human StemCell_Matushansky08_1453genes (18310505-TableS7)	GeneSigDB	21	1252	1113	77.6613	8.23195	1.67732	0	-6.88309	1.24542e-15	4.76654e-13	ARL15|ARL3|ATG12|CPNE9|FOLH1|FZR1|GNL1|MACO1|MYBL1|PDCD5|PKNOX1|RANBP17|RNF130|SCAMP1|SLC39A7|ST6GALNAC4|SULT1C2|TRO|URI1|WDR62|ZKSCAN7
cellular macromolecule metabolic process [GoID:GO:0044260; evidenceTypes:EXP|IBA|IC|IDA|IEA|IEP|IGI|IMP|IPI|ISS|NAS|TAS]	GeneOntology_BP	363	7863	1113	487.74	16.0318	4.61656	0	-7.78076	2.0709e-15	7.74154e-13	A4GALT|ABO|ADAD2|ADAMTS7|ADGRB1|ADRA1B|ADRA1D|ADRA2B|ADRA2C|AFP|AGBL2|AGBL3|AGBL4|AGER|ALAS2|ALB|ALPI|ALPPL2|ALX4|ANGPTL8|ANKLE1|APOA1|APOA2|APOB|APOBEC3F|ARTN|ARX|ASB11|ASB8|ASGR1|ATG12|ATM|ATOH7|B3GALT2|B3GNT9|B4GALT7|BAHD1|BARX2|BCL2|BDP1|BIRC7|BMP8B|C3P1|CARD11|CC2D1A|CDK5R2|CDX4|CEBPE|CELF4|CGB8|CHD5|CHRNA4|CHST13|CIR1|CITED4|CNTN1|CPM|CPPED1|CREB3L3|CRH|CRX|CST11|CST6|CST9|CTU2|CUX2|DBP|DCU…
primary metabolic process [GoID:GO:0044238; evidenceTypes:EXP|IBA|IC|IDA|IEA|IEP|IGI|IMP|IPI|ISS|NAS|TAS]	GeneOntology_BP	469	9606	1113	595.858	16.1152	4.88237	0	-7.87195	2.36865e-15	8.75286e-13	A4GALT|ABO|ACOT12|ACSBG1|ACSM2A|ADAD2|ADAM2|ADAM20|ADAMTS17|ADAMTS7|ADAMTS8|ADAMTSL3|ADAMTSL5|ADGRB1|ADH4|ADRA1B|ADRA1D|ADRA2B|ADRA2C|ADSSL1|AFP|AGAP2|AGBL2|AGBL3|AGBL4|AGER|AKAP5|AKR1C4|ALAS2|ALB|ALDH3B1|ALDH3B2|ALPI|ALPPL2|ALX4|AMDHD2|ANGPTL8|ANKLE1|APOA1|APOA2|APOB|APOBEC3F|APOC4|ARTN|ARX|ASB11|ASB8|ASGR1|ATG12|ATM|ATOH7|AVPR1A|B3GALT2|B3GNT9|B4GALT7|BAHD1|BARX2|BCL2|BDP1|BIRC7|BMP8B|BRS3|C3P1…
nitrogen compound metabolic process [GoID:GO:0006807; evidenceTypes:EXP|IBA|IC|IDA|IEA|IEP|IGI|IMP|IPI|ISS|NAS|TAS]	GeneOntology_BP	441	9146	1113	567.324	16.1526	4.82178	0	-7.82068	2.85e-15	1.04119e-12	A4GALT|ABO|ADAD2|ADAM2|ADAM20|ADAMTS17|ADAMTS7|ADAMTS8|ADAMTSL3|ADAMTSL5|ADGRB1|ADRA1B|ADRA1D|ADRA2B|ADRA2C|ADSSL1|AFP|AGAP2|AGBL2|AGBL3|AGBL4|AGER|AKAP5|AKR1C4|ALAS2|ALB|ALDH3B1|ALDH3B2|ALPI|ALPPL2|ALX4|AMDHD2|ANGPTL8|ANKLE1|APOA1|APOA2|APOB|APOBEC3F|ARTN|ARX|ASB11|ASB8|ASGR1|ATG12|ATM|ATOH7|B3GALT2|B3GNT9|B4GALT7|BAHD1|BARX2|BCL2|BDP1|BIRC7|BMP8B|C3P1|CARD11|CASP4|CC2D1A|CDK5R2|CDX4|CEBPE|CELF4…
nuclear lumen [GoID:GO:0031981; evidenceTypes:IBA|IC|IDA|IEA|IGI|IMP|IPI|ISS|NAS|TAS]	GeneOntology_CC	148	3988	1113	247.375	13.4339	3.71113	0	-7.39732	4.06846e-15	1.46963e-12	AGAP2|AGER|ALKBH6|ALX4|ANO2|ARMC5|ARX|ATM|B3GNT9|BAHD1|BARX2|BCL2|BDP1|CC2D1A|CCDC91|CD79B|CDX4|CEBPE|CELSR1|CHD5|CIR1|CITED4|COMMD3-BMI1|CREB3L3|CRX|CUX2|DBP|DDX43|DMBX1|DMC1|DPPA4|EBF3|ECD|ELOA3B|ENDOV|ERGIC2|ESCO1|ETV2|EVX1|FAAP100|FAAP20|FBLL1|FBP2|FCF1|FCHO1|FOXD4|FOXO6|FOXP2|FZR1|GATA2|GATA5|GBX2|GPER1|GSC2|HEXIM2|HIST1H1A|HIST1H2AH|HIST1H3C|HIST1H4I|HIST2H2AA3|HNF1A|HOXB1|HOXD4|HSPA1L|HUS1…
cellular_component [GoID:GO:0005575; evidenceTypes:IBA|IC|IDA|IEA|IEP|IGI|IMP|IPI|ISS|NAS|ND|TAS]	GeneOntology_CC	897	15857	1113	983.606	10.3568	5.65681	0	-8.3622	4.99506e-15	1.78429e-12	A4GALT|ABCC8|ABHD8|ABO|ACOT12|ACRBP|ACSBG1|ACSM2A|ACTL7B|ACTRT3|ADAM2|ADAM20|ADAMTS17|ADAMTS7|ADAMTS8|ADAMTSL3|ADAMTSL5|ADGRB1|ADH4|ADRA1B|ADRA1D|ADRA2B|ADRA2C|ADSSL1|AFP|AGAP2|AGBL2|AGBL3|AGBL4|AGER|AGFG1|AJAP1|AKAP5|AKR1C4|ALAS2|ALB|ALDH3B1|ALDH3B2|ALKBH6|ALPI|ALPP|ALPPL2|ALX4|AMDHD2|ANGPTL8|ANK1|ANKLE1|ANKRD30B|ANO2|AP3B2|APC2|APOA1|APOA2|APOB|APOBEC3F|APOC4|ARHGAP31|ARHGAP6|ARHGDIG|ARL15|ARL3…
Human Breast_Parker09_1918genes_IntrinsicGenes_Compilation (19204204-SupplementaryTable5)	GeneSigDB	39	1681	1113	104.272	9.41521	2.32005	0	-6.93262	5.82075e-15	2.05639e-12	ADRA2C|BCL2|BEST4|BFSP1|CALML5|CCDC91|CELSR1|CITED4|CST6|CTAG2|EEF1A2|GPT|GRIA2|HEATR6|HRASLS|IGLL1|IL17B|IQCN|JAKMIP1|LAMA5|LONP2|MYBL1|NTF3|PDCD5|PTGER3|PTMS|RAB3A|RABEP1|RIBC2|SLC1A2|SLC27A5|SPACA9|TP53BP2|TTYH1|UCN|YBX1|ZDHHC14|ZNF516|ZNF688
KOINUMA_TARGETS_OF_SMAD2_OR_SMAD3	MSigDB_C2	7	797	1113	49.4377	6.65686	0.878294	0	-6.37503	7.02846e-15	2.45606e-12	ATG12|INSIG2|MDFI|RCC1L|RNF168|SEC14L2|ST6GALNAC4
GRAESSMANN_APOPTOSIS_BY_DOXORUBICIN_DN	MSigDB_C2	41	1718	1113	106.567	9.50743	2.3865	0	-6.89641	9.56431e-15	3.30627e-12	ADAMTSL5|ARHGAP31|ARHGAP6|ATM|BCL2|C16ORF74|CCDC91|CEP131|CNTN1|DLK2|DMP1|EFCAB2|FBXO4|FZR1|GNL1|INSIG2|IQCC|LYRM2|MAP2K7|MDFI|POLR3G|PTMS|PTPN12|RAB27B|RASSF1|RCC1L|RGS11|RNF130|SDC3|SIL1|SMIM11A|TF|TLE6|TRPC2|URI1|USE1|XPR1|ZBTB14|ZC3H7A|ZNF768|ZSCAN12
Human Breast_Teschendorff07_813genes_ERneg (17683518-813GeneTable)	GeneSigDB	4	654	1113	40.5675	6.05526	0.611621	0	-6.03896	5.33051e-14	1.76671e-11	IGLL1|S100A7|TRO|XCL2
RNA binding [GoID:GO:0003723; evidenceTypes:IBA|IC|IDA|IEA|IMP|IPI|ISS|NAS|TAS]	GeneOntology_MF	34	1504	1113	93.2928	8.95408	2.26064	0	-6.62187	7.12584e-14	2.31403e-11	ADAD2|AGFG1|APOBEC3F|CELF4|CTU2|DDX43|EEF1A2|ELAVL3|ENDOV|FBLL1|FBRSL1|FCF1|FLYWCH2|HEATR6|HEXIM2|HIST1H4I|JAKMIP1|KHDC3L|KIF1C|MEX3B|MYH4|NGDN|PIWIL1|POLRMT|RCC1L|RPL3L|SNRNP35|TERT|TUT1|UBE2O|WDR62|YBX1|ZC3H7A|ZNF768
JOHNSTONE_PARVB_TARGETS_3_DN	MSigDB_C2	11	885	1113	54.8963	6.99673	1.24294	0	-6.27384	7.44274e-14	2.39277e-11	AGBL3|BDP1|CEP128|CEPT1|ERGIC2|HIST1H1A|MYBL1|PRR4|SDC3|SIX1|USP37
Monti (PMID:15550490)_IMMUNE	PAPER	5	680	1113	42.1802	6.16981	0.735294	0	-6.02616	1.05115e-13	3.28091e-11	CASP4|PAPLN|PGGHG|S1PR4|TP53BP2
Mouse StemCell_Schimmer06_1554genes (16484322-SuppTable3)	GeneSigDB	25	1266	1113	78.5297	8.27437	1.97472	0	-6.46934	1.22321e-13	3.78126e-11	ARHGAP6|B4GALT7|CEPT1|CILP2|DPEP3|DTNB|FZR1|GATA2|GNB1L|HSD3B1|ISYNA1|MAP2K7|P3H3|PHF7|RASSF1|RGS11|RNF130|RNF2|SCT|SDC3|SLC39A7|TAF13|TLE6|WNT4|XPR1
DACOSTA_UV_RESPONSE_VIA_ERCC3_DN	MSigDB_C2	10	843	1113	52.2911	6.83709	1.18624	0	-6.18554	1.3573e-13	4.1558e-11	AGFG1|KIF5C|MYBL1|NBAS|PTPN12|RNF2|SCAMP1|SKAP2|TP53BP2|URI1
nucleus [GoID:GO:0005634; evidenceTypes:IBA|IC|IDA|IEA|IGI|IMP|IPI|ISS|NAS|TAS]	GeneOntology_CC	291	6484	1113	402.201	15.5222	4.48797	0	-7.16398	1.47796e-13	4.48255e-11	ACRBP|ACTRT3|ADH4|ADRA1B|AGAP2|AGER|AGFG1|ALB|ALKBH6|ALX4|AMDHD2|ANK1|ANKLE1|ANO2|APOA1|APOBEC3F|ARL3|ARMC5|ARX|ATM|ATOH7|B3GNT9|BAHD1|BARX2|BCL2|BDP1|BIRC7|BTBD16|C2CD4A|C2CD4B|CABLES1|CC2D1A|CCDC106|CCDC91|CD79B|CDX4|CEBPE|CELF4|CELSR1|CEMP1|CEPT1|CHD5|CIR1|CITED4|COMMD3-BMI1|CREB3L3|CRX|CRYGC|CST11|CUX2|DBP|DDX43|DMBX1|DMC1|DMP1|DMRTA1|DNAJB8|DOK1|DPPA4|DUSP26|DUSP9|DUX5|EBF3|EBF4|ECD|ELOA3B|E…
Mouse StemCell_Chambers07_1667genes (17676974-TableS1)	GeneSigDB	24	1226	1113	76.0485	8.15236	1.95759	0	-6.38447	2.39675e-13	7.13455e-11	AGFG1|ARHGAP6|ATG12|CNTN1|ERGIC2|ITGA2B|LAMA5|LONP2|MAP2K7|MATN4|MYCN|PLSCR2|PTGER3|PTPN12|RAB27B|RASSF3|SCAMP1|SIL1|SKAP2|SLC14A1|ST6GALNAC4|TAF13|TTC33|ZC3H7A
macromolecule metabolic process [GoID:GO:0043170; evidenceTypes:EXP|IBA|IC|IDA|IEA|IEP|IGI|IMP|IPI|ISS|NAS|TAS]	GeneOntology_BP	409	8456	1113	524.524	16.1289	4.8368	0	-7.1625	3.42675e-13	1.0107e-10	A4GALT|ABO|ADAD2|ADAM2|ADAM20|ADAMTS17|ADAMTS7|ADAMTS8|ADAMTSL3|ADAMTSL5|ADGRB1|ADRA1B|ADRA1D|ADRA2B|ADRA2C|AFP|AGAP2|AGBL2|AGBL3|AGBL4|AGER|AGFG1|ALAS2|ALB|ALPI|ALPPL2|ALX4|ANGPTL8|ANKLE1|APOA1|APOA2|APOB|APOBEC3F|ARTN|ARX|ASB11|ASB8|ASGR1|ATG12|ATM|ATOH7|B3GALT2|B3GNT9|B4GALT7|BAHD1|BARX2|BCL2|BDP1|BIRC7|BMP8B|C3P1|CARD11|CASP4|CC2D1A|CDK5R2|CDX4|CEBPE|CELF4|CGB8|CHD5|CHRNA4|CHST13|CIR1|CITED4|…
TIEN_INTESTINE_PROBIOTICS_24HR_UP	MSigDB_C2	2	540	1113	33.4961	5.52037	0.37037	0	-5.70543	3.9759e-13	1.16201e-10	LYRM2|PDCD5
3D-structure	UniProt-Keyword	259	5886	1113	365.107	15.1701	4.40027	0	-6.99449	4.15677e-13	1.20393e-10	ABO|ACOT12|ACSM2A|ADH4|ADRA2B|ADSSL1|AFP|AGAP2|AGER|AGFG1|AKAP5|AKR1C4|ALB|ALPP|ALX4|ANK1|APOA1|APOA2|APOBEC3F|ARTN|ASB11|ASGR1|ASTN2|ATG12|ATM|AVPR1A|B4GALT7|BCL2|BDP1|BIRC7|CABP7|CACNA1S|CALML5|CAPS|CARD11|CCDC91|CCKBR|CCL27|CD79B|CDH23|CEBPE|CELF4|CGB8|CHRNA4|CHRNB4|CNTFR|CNTN1|COL26A1|CPA1|CPM|CPT1C|CRH|CRP|CRYBA4|CRYBB2|CRYGC|CST6|CTAG1A|CTRC|CUX2|CYP2R1|CYP46A1|DCUN1D2|DEFB103A|DIRAS1|DMC1|…
SPIELMAN_LYMPHOBLAST_EUROPEAN_VS_ASIAN_DN	MSigDB_C2	3	573	1113	35.5431	5.68115	0.52356	0	-5.72825	6.74482e-13	1.93606e-10	PTPN12|SKAP2|URI1
Human Breast_Chang04_772genes_WoundHealing_CSR_genes (14737219-CSRgenes)	GeneSigDB	3	571	1113	35.419	5.67155	0.525394	0	-5.71607	7.61876e-13	2.16757e-10	MYBL1|VAMP4|ZBTB17
Mouse StemCell_Lawlor06_2532genes (16651409-SuppTable2)	GeneSigDB	57	1966	1113	121.951	10.0925	2.89929	0	-6.43553	1.3721e-12	3.83579e-10	A4GALT|ABCC8|ADRA1B|AFP|AGFG1|APC2|ARHGDIG|CELF4|CLCN1|DOHH|DTNB|FAM69B|GDF1|GPR37L1|GRIA2|GRIN2C|H1FOO|HCN2|ISYNA1|KCTD17|KIF1C|KMT5C|LYRM2|MAPK8IP1|MAPRE3|MATK|NCAN|NTF3|NUDT14|PACSIN1|PDX1|PGLYRP1|PHF7|PPIL2|PRKCE|PTPN12|RAB24|RAB3A|RABEP1|RASA3|RFX2|RGS11|SCT|SEC14L2|SERPINA10|SLC25A47|SLC39A7|ST6GALNAC4|SYTL4|TH|TNFRSF8|TRO|USE1|USP2|WNT4|YBX1|ZDHHC14
Human Breast_Charafe-Jauffret06_1309genes (16288205-GeneTable3)	GeneSigDB	13	887	1113	55.0204	7.00422	1.46561	0	-5.9993	1.62813e-12	4.5006e-10	ALDH3B2|ASB8|ATM|BICDL1|DBP|NMNAT2|PAPPA|PLCH1|RAB27B|RHPN1|SEMA3F|SPATA2L|TRIM3
BUYTAERT_PHOTODYNAMIC_THERAPY_STRESS_DN	MSigDB_C2	5	630	1113	39.0787	5.94724	0.793651	0	-5.73018	1.9849e-12	5.40783e-10	BCL2|DOK1|IQCC|SIX1|ZBTB14
LEE_BMP2_TARGETS_DN	MSigDB_C2	12	852	1113	52.8494	6.87168	1.40845	0	-5.9446	2.19948e-12	5.9421e-10	AGFG1|DLK2|DRD4|DUSP9|ERGIC2|KAZALD1|POLRMT|PRSS35|RCC1L|SCT|ST6GALNAC4|WNT4
cellular catabolic process [GoID:GO:0044248; evidenceTypes:IBA|IC|IDA|IEA|IEP|IGI|IMP|IPI|ISS|NAS|TAS]	GeneOntology_BP	56	1931	1113	119.779	10.0132	2.90005	0	-6.36954	2.28256e-12	6.11517e-10	ADAMTS7|ALDH3B1|AMDHD2|APOA1|APOA2|APOB|APOBEC3F|ATG12|ATM|BCL2|CPT1C|EEF1A2|FBXO2|FBXO4|FBXO44|FTCD|FZR1|GAPDHS|GLYATL2|GPT|IL4I1|KCTD17|LONP2|MAP1LC3C|MAP1S|MEIOC|NBAS|NCAN|NEU4|NLRP6|OXCT2|PACSIN3|PADI4|PGA3|PGC|PKD1|PON1|RAB24|RNF168|SARDH|SHH|SLC17A9|SLC6A3|SNCA|SPACA3|TMEM67|TPO|TREH|UPB1|USP2|USP37|VPS37D|WDR91|YBX1|ZBTB17|ZSWIM9
heterocycle metabolic process [GoID:GO:0046483; evidenceTypes:EXP|IBA|IC|IDA|IEA|IEP|IGI|IMP|IPI|ISS|NAS|TAS]	GeneOntology_BP	241	5501	1113	341.226	14.8979	4.38102	0	-6.72751	2.66207e-12	7.07297e-10	ADAD2|ADRA1D|ADSSL1|AGER|AKAP5|ALAS2|ALX4|AMDHD2|ANKLE1|APOBEC3F|ARX|ATM|ATOH7|BAHD1|BARX2|BDP1|BMP8B|CARD11|CC2D1A|CDX4|CEBPE|CELF4|CGB8|CHD5|CHRNA4|CIR1|CITED4|CREB3L3|CRH|CRX|CTRC|CTU2|CUX2|CYP2W1|DBP|DDX43|DMBX1|DMC1|DMRTA1|DPPA4|DRD4|DUSP26|DUX5|EBF3|EBF4|ECD|ELOA3B|ENDOV|ESCO1|ETV2|EVX1|EXD3|FAAP100|FAAP20|FAM170A|FBLL1|FBXO4|FCF1|FEZF2|FGF4|FGF8|FOLH1|FOXD4|FOXO6|FOXP2|FTCD|FZR1|GALR2|GAPD…
Human StemCell_Bhattacharya05_2471genes (16207381-Table1Sb)	GeneSigDB	62	2056	1113	127.533	10.2918	3.01556	0	-6.36751	2.90417e-12	7.65297e-10	ADGRV1|AFP|ALAS2|ATM|BAHD1|CCKBR|CEP128|CLDN14|CLDN9|COL26A1|CREB3L3|DLGAP2|DPPA4|ERGIC2|EXD3|F7|FGB|FGF4|FRAS1|FSD1|FZR1|GHSR|GNRH2|GPC3|HEATR6|IL17F|ITGA2B|MAPK4|NAT8|NECAB2|NMRK2|NPAS1|OR10H1|P3H3|PCDHAC2|PGGHG|PHF7|PNMT|POLR3G|POU2F2|POU4F3|PPP2R3B|PTPN12|RAB40B|RABEP1|RPL3L|RYR1|SCAMP1|SIX1|SLC13A4|SLC39A7|SOX1|SPAG11B|STIM1|TAS2R5|TNFRSF8|TRO|UCN|VAX2|WDR62|ZBTB14|ZNF155
Alternative splicing	UniProt-Keyword	495	9771	1113	606.093	16.0914	5.06601	0	-6.90388	3.52499e-12	9.21341e-10	ABCC8|ACOT12|ADAD2|ADAM2|ADAMTS17|ADAMTSL3|ADAMTSL5|ADGRV1|ADH4|ADSSL1|AGAP2|AGBL2|AGBL3|AGBL4|AGER|AGFG1|ALAS2|ALB|ALDH3B1|ALKBH6|AMDHD2|ANK1|ANKLE1|ANKRD30B|ANO2|AP3B2|APC2|APOBEC3F|ARHGAP6|ARMC5|ARTN|ASB11|ASGR1|ASTN2|ATG12|ATP6V1G3|ATP8B3|BAHD1|BBS1|BCL2|BDP1|BFSP1|BICDL1|BIRC7|BMP8B|BTBD16|BTF3L4|BTG4|C11ORF70|C12ORF54|C14ORF37|C1ORF228|CABLES1|CABP2|CACNA1H|CACNA1I|CACNA2D2|CACNB1|CALY|CAPS…
Human Bladder_Buytaert08_651genes (17952126-SuppTable2)	GeneSigDB	5	620	1113	38.4585	5.90156	0.806452	0	-5.66943	3.55578e-12	9.21893e-10	BCL2|DOK1|IQCC|SIX1|ZBTB14
nucleobase-containing compound metabolic process [GoID:GO:0006139; evidenceTypes:EXP|IBA|IC|IDA|IEA|IEP|IGI|IMP|IPI|ISS|NAS|TAS]	GeneOntology_BP	233	5342	1113	331.363	14.7745	4.36166	0	-6.65761	4.17832e-12	1.07463e-09	ADAD2|ADRA1D|ADSSL1|AGER|AKAP5|ALX4|AMDHD2|ANKLE1|APOBEC3F|ARX|ATM|ATOH7|BAHD1|BARX2|BDP1|BMP8B|CARD11|CC2D1A|CDX4|CEBPE|CELF4|CGB8|CHD5|CHRNA4|CIR1|CITED4|CREB3L3|CRH|CRX|CTU2|CUX2|DBP|DDX43|DMBX1|DMC1|DMRTA1|DPPA4|DRD4|DUSP26|DUX5|EBF3|EBF4|ECD|ELOA3B|ENDOV|ESCO1|ETV2|EVX1|EXD3|FAAP100|FAAP20|FAM170A|FBLL1|FBXO4|FCF1|FEZF2|FGF4|FGF8|FOXD4|FOXO6|FOXP2|FZR1|GALR2|GAPDHS|GATA2|GATA5|GBX2|GDF1|GHRH…
FISCHER_DREAM_TARGETS	MSigDB_C2	14	897	1113	55.6407	7.04152	1.56076	0	-5.91359	4.29127e-12	1.09492e-09	DBP|FBXO4|FKBPL|FZR1|HIST1H2AH|HIST1H3C|HIST1H4I|LRRC45|MYBL1|PKNOX1|RASSF1|RNF2|USP37|WDR62
Mouse InnerEar_Sajan08_2230genes (17660535-TableS4b)	GeneSigDB	56	1914	1113	118.725	9.97432	2.92581	0	-6.28864	4.43879e-12	1.12364e-09	ACRBP|ADAMTS7|ADGRV1|ADSSL1|AP3B2|ASB8|B4GALT7|CACNA1H|CACNA2D2|CADM4|CCDC91|CELF4|CFAP100|CPPED1|CUX2|DUSP9|FBXO4|FKBPL|GAP43|GBX2|GREB1|GRIA2|GSG1|KRT79|LONP2|LYRM2|MATK|MYH6|NGDN|NRCAM|NTF3|NUDT14|OBSL1|OXT|PADI4|PGGHG|PLEKHA2|PTMS|RAB24|RGS9|SIL1|SLC25A42|SLC26A1|SLC9A3R2|SNCA|TAF13|TENM2|TRPC2|UCN2|USE1|USP2|WNT4|XPR1|ZBTB14|ZBTB17|ZDHHC14
Human Immune_Kong10_2491genes_ImmPort_CD40LandAnti-IgMvsControl (20460173-ImmPortCD40LandAnti-IgMvsControl)	GeneSigDB	40	1548	1113	96.0221	9.07194	2.58398	0	-6.17531	5.39602e-12	1.34478e-09	ADAM20|AGAP2|AJAP1|ATM|BCL2|CACNB1|CD70|CD79B|CEP131|CUX2|CXCR5|DOCK3|FBP2|GAP43|GNL1|GPER1|GRAP|GRIK2|GRIN2C|HTR7P1|IGLL1|LILRA2|LILRA4|MAP2K7|POLR3G|PTGER3|RGS14|SARDH|SCAMP1|SKAP2|SNCG|ST3GAL2|ST6GALNAC4|SULT4A1|SYP|TP53BP2|VPS9D1|XCL2|ZBTB14|ZBTB17
NUYTTEN_NIPP1_TARGETS_DN	MSigDB_C2	12	833	1113	51.6708	6.7984	1.44058	0	-5.83531	5.96707e-12	1.47566e-09	CCDC91|ERGIC2|GBX2|ISYNA1|KAZALD1|KLF11|LAMA5|NMNAT2|TMEM154|TUBA4B|USP37|WNT4
molecular_function [GoID:GO:0003674; evidenceTypes:EXP|IBA|IC|IDA|IEA|IEP|IGI|IMP|IPI|ISS|NAS|ND|TAS]	GeneOntology_MF	856	15149	1113	939.689	11.7156	5.65054	0	-7.14337	7.29212e-12	1.77602e-09	A4GALT|ABCC8|ABHD8|ABO|ACOT12|ACRBP|ACSBG1|ACSM2A|ACTL7B|ADAD2|ADAM2|ADAM20|ADAMTS17|ADAMTS7|ADAMTS8|ADAMTSL3|ADAMTSL5|ADGRB1|ADH4|ADRA1B|ADRA1D|ADRA2B|ADRA2C|ADSSL1|AFP|AGAP2|AGBL2|AGBL3|AGBL4|AGER|AGFG1|AJAP1|AKAP5|AKR1C4|ALAS2|ALB|ALDH3B1|ALDH3B2|ALKBH6|ALPI|ALPP|ALPPL2|ALX4|AMDHD2|ANGPTL8|ANK1|ANKLE1|ANKRD30B|ANO2|AP3B2|APC2|APOA1|APOA2|APOB|APOBEC3F|APOC4|ARHGAP31|ARHGAP6|ARHGDIG|ARL15|ARL3|…
Lymph_node_High_vs_low	SignatureDB	6	638	1113	39.575	5.9835	0.940439	0	-5.61126	9.21012e-12	2.1933e-09	OBSL1|PAPLN|SIL1|SNCA|SULT1C2|SYTL4
ONKEN_UVEAL_MELANOMA_UP	MSigDB_C2	10	765	1113	47.4528	6.52794	1.30719	0	-5.7373	9.36388e-12	2.21352e-09	ASTN2|ATM|BIRC7|CELSR1|GREB1|LAMA5|MR1|NPIPB15|SNRNP35|ZC3H7A
Human Lymphoma_Gentles09_780genes (19636063-TableS6)	GeneSigDB	4	565	1113	35.0468	5.64265	0.707965	0	-5.50217	1.08215e-11	2.53942e-09	CPM|DMC1|MYBL1|NPAS1
Human Bladder_Osman06_1054genes (16740760-TableS1)	GeneSigDB	10	762	1113	47.2667	6.5157	1.31234	0	-5.71952	1.09939e-11	2.54276e-09	ALDH3B1|ASB8|ERGIC2|FGFR1OP2|LILRA2|MR1|SCAMP1|SPATA2L|TTC33|ZC3H7A
GEORGES_TARGETS_OF_MIR192_AND_MIR215	MSigDB_C2	14	872	1113	54.09	6.94779	1.6055	0	-5.77017	1.53548e-11	3.52602e-09	BCL2|BTF3L4|CEP128|EEF1A2|ERICH5|FAAP20|FBXO4|IQCC|KIF5C|MEX3B|PPP2R3B|RAB40B|ZBTB14|ZNF114
cellular response to stress [GoID:GO:0033554; evidenceTypes:IBA|IC|IDA|IEA|IEP|IGI|IMP|IPI|ISS|NAS|TAS]	GeneOntology_BP	53	1814	1113	112.522	9.74051	2.92172	0	-6.11077	1.66027e-11	3.78553e-09	AGER|ALB|ALDH3B1|ANKLE1|APOA1|ATM|AVPR1A|BCL2|BIRC7|CASP4|CHRNA4|CREB3L3|DMC1|DUSP15|DUSP9|ENDOV|FAAP100|FAAP20|FBXO2|FBXO4|FZR1|GNGT1|GNL1|GPR37L1|GRIK2|HIST1H4I|HSPA1L|HUS1B|INSIG2|KCNK2|MAP1LC3C|MAP2K7|MAP4K2|MAPK8IP1|MEIOC|PDX1|POLL|POLN|POM121|PRKCE|RGS14|RNF168|RTN4RL1|RWDD3|SLC38A3|SNCA|TERT|TMEM67|TP73|TRPV4|WNT4|WNT7B|ZBTB17
mitochondrion [GoID:GO:0005739; evidenceTypes:IBA|IC|IDA|IEA|IGI|IMP|ISS|NAS|TAS]	GeneOntology_CC	44	1611	1113	99.9299	9.23691	2.73122	0	-6.05505	1.77492e-11	4.01844e-09	ABCC8|ACSM2A|AGAP2|ALAS2|ATAD3C|BCL2|C15ORF62|CASP4|CPT1C|CYP11B1|DUSP26|ETFRF1|FATE1|GLYATL2|GPER1|HSD3B1|KCNJ11|LYRM2|MAATS1|MAPK8IP1|NEU4|NGB|NGDN|OXCT2|PDCD5|PNPLA7|POLRMT|PRKCE|PRSS35|RAB24|RCC1L|SARDH|SIRT5|SLC25A41|SLC25A42|SLC25A47|SNCA|TERT|TH|TP53BP2|TP73|TPO|URI1|ZNF205
cellular aromatic compound metabolic process [GoID:GO:0006725; evidenceTypes:EXP|IBA|IC|IDA|IEA|IEP|IGI|IMP|IPI|ISS|NAS|TAS]	GeneOntology_BP	247	5537	1113	343.459	14.9249	4.4609	0	-6.46293	1.89144e-11	4.22277e-09	ADAD2|ADRA1D|ADSSL1|AGER|AKAP5|AKR1C4|ALAS2|ALX4|AMDHD2|ANKLE1|APOBEC3F|ARX|ATM|ATOH7|BAHD1|BARX2|BCL2|BDP1|BMP8B|CARD11|CC2D1A|CDX4|CEBPE|CELF4|CGB8|CHD5|CHRNA4|CIR1|CITED4|CREB3L3|CRH|CRX|CTRC|CTU2|CUX2|CYP2W1|DBP|DDX43|DMBX1|DMC1|DMRTA1|DPPA4|DRD4|DUSP26|DUX5|EBF3|EBF4|ECD|ELOA3B|ENDOV|ESCO1|ETV2|EVX1|EXD3|FAAP100|FAAP20|FAM170A|FBLL1|FBXO4|FCF1|FEZF2|FGF4|FGF8|FOLH1|FOXD4|FOXO6|FOXP2|FTCD|FZR…
Human StemCell_Nuytten08_1622genes (17724462-TableS1)	GeneSigDB	35	1401	1113	86.9037	8.66906	2.49822	0	-5.98723	1.90528e-11	4.22434e-09	AKR1C4|ALB|ALKBH6|ANKRD30B|APOA1|APOA2|CASP4|CCDC91|CEPT1|CLDN14|CYP2R1|ERGIC2|ETFRF1|FGB|GBX2|HIST1H2AH|INSIG2|KIAA0895|KLF11|LAMA5|MAATS1|NMNAT2|ORM1|PKD1|PRDM12|PTPN12|SFTPC|SLC27A5|SNCA|THAP2|TMEM154|USP37|VAMP4|WNT4|ZNF37A
Human Breast_Creighton08_1024genes (18794137-SuppTable1c)	GeneSigDB	8	690	1113	42.8005	6.21321	1.15942	0	-5.60106	1.91968e-11	4.22712e-09	CAPS|FGB|MACO1|MEAF6|MYCN|RAB40B|TMEM44|TNFSF15
Human Breast_Vecchi08_792genes (17952122-GeneList)	GeneSigDB	4	554	1113	34.3645	5.58922	0.722022	0	-5.43269	2.06985e-11	4.52678e-09	BCL2|IRX2|PLEKHA2|SKAP2
organic cyclic compound metabolic process [GoID:GO:1901360; evidenceTypes:EXP|IBA|IC|IDA|IEA|IEP|IGI|IMP|IPI|ISS|NAS|TAS]	GeneOntology_BP	259	5743	1113	356.237	15.0733	4.50984	0	-6.45094	2.23319e-11	4.851e-09	ADAD2|ADRA1D|ADSSL1|AFP|AGER|AKAP5|AKR1C4|ALAS2|ALX4|AMDHD2|ANKLE1|APOA1|APOA2|APOB|APOBEC3F|ARX|ATM|ATOH7|BAHD1|BARX2|BCL2|BDP1|BMP8B|CACNA1H|CARD11|CC2D1A|CDX4|CEBPE|CELF4|CGB8|CHD5|CHRNA4|CIR1|CITED4|CREB3L3|CRH|CRX|CTRC|CTU2|CUX2|CYP11B1|CYP2R1|CYP2W1|CYP46A1|DBP|DDX43|DMBX1|DMC1|DMRTA1|DPPA4|DRD4|DUSP26|DUX5|EBF3|EBF4|ECD|ELOA3B|ENDOV|ESCO1|ETV2|EVX1|EXD3|FAAP100|FAAP20|FAM170A|FBLL1|FBXO4|F…
protein binding [GoID:GO:0005515; evidenceTypes:EXP|IBA|IC|IDA|IEA|IGI|IMP|IPI|ISS|NAS|TAS]	GeneOntology_MF	552	10599	1113	657.453	15.8876	5.20804	0	-6.63747	2.78832e-11	6.01621e-09	ABCC8|ADAM2|ADAMTS7|ADAMTS8|ADAMTSL3|ADGRB1|ADRA1B|ADRA1D|ADRA2B|ADRA2C|ADSSL1|AFP|AGAP2|AGBL4|AGER|AGFG1|AJAP1|AKAP5|ALAS2|ALB|ALDH3B1|ALKBH6|ALPI|ALPP|ALX4|AMDHD2|ANGPTL8|ANK1|ANKLE1|ANO2|APC2|APOA1|APOA2|APOB|APOBEC3F|ARHGAP31|ARHGAP6|ARHGDIG|ARL3|ARTN|ASGR1|ATG12|ATM|ATOH7|ATP6V1G3|AVPR1A|B4GALT7|BAHD1|BBS1|BCL2|BDP1|BFSP1|BICDL1|BIRC7|BMP8B|BPIFA2|BTF3L4|C15ORF62|CABLES1|CACNA1H|CACNA1I|CACN…
Human Breast_Dairkee04_681genes (15260889-SuppTable2)	GeneSigDB	3	508	1113	31.5111	5.35922	0.590551	0	-5.32001	3.44236e-11	7.3779e-09	APOB|GPC3|SFTPC
ACEVEDO_LIVER_CANCER_UP	MSigDB_C2	17	938	1113	58.1839	7.19199	1.81237	0	-5.72636	3.47754e-11	7.40393e-09	CCDC91|CYSTM1|ERGIC2|ETNK2|GPC3|HIST2H2AA3|IRX3|KIF1C|MR1|NBAS|OSGIN1|PDCD7|PTPN12|TP53BP2|TUT1|XPR1|XXYLT1
Human Embryo_Heim07_1650genes (17880687-TableS1)	GeneSigDB	24	1115	1113	69.1632	7.80033	2.15247	0	-5.78991	4.31712e-11	9.131e-09	ASB8|CCKBR|DUSP9|ESCO1|FCF1|FOXO6|GALR2|IRX2|ISYNA1|MEIOC|MYH2|NPPB|PAPPA|PLCH1|PLEKHA2|POLR3G|RND1|SKAP2|TAF3|TNFRSF8|TNFSF15|ZKSCAN7|ZNF660|ZNF697
CREIGHTON_ENDOCRINE_THERAPY_RESISTANCE_3	MSigDB_C2	9	705	1113	43.731	6.27765	1.2766	0	-5.53248	4.57681e-11	9.61699e-09	CAPS|FGB|MACO1|MEAF6|MIA|MYCN|RAB40B|TMEM44|TNFSF15
Complete proteome	UniProt-Keyword	991	16863	1113	1046.01	7.6849	5.87677	0	-7.15791	4.79065e-11	9.93642e-09	A4GALT|ABCC8|ABHD8|ABO|ACOT12|ACRBP|ACSBG1|ACSM2A|ACTL7B|ACTRT3|ADAD2|ADAM2|ADAM20|ADAMTS17|ADAMTS7|ADAMTS8|ADAMTSL3|ADAMTSL5|ADGRB1|ADGRV1|ADH4|ADRA1B|ADRA1D|ADRA2B|ADRA2C|ADSSL1|AFP|AGAP2|AGBL2|AGBL3|AGBL4|AGER|AGFG1|AJAP1|AKAP5|AKR1C4|ALAS2|ALB|ALDH3B1|ALDH3B2|ALKBH6|ALPI|ALPP|ALPPL2|ALX4|AMDHD2|ANGPTL8|ANK1|ANKLE1|ANKRD30B|ANO2|AP3B2|APC2|APOA1|APOA2|APOB|APOBEC3F|APOC4|ARHGAP31|ARHGAP6|ARHGD…
Reference proteome	UniProt-Keyword	991	16863	1113	1046.01	7.6849	5.87677	0	-7.15791	4.79065e-11	9.93642e-09	A4GALT|ABCC8|ABHD8|ABO|ACOT12|ACRBP|ACSBG1|ACSM2A|ACTL7B|ACTRT3|ADAD2|ADAM2|ADAM20|ADAMTS17|ADAMTS7|ADAMTS8|ADAMTSL3|ADAMTSL5|ADGRB1|ADGRV1|ADH4|ADRA1B|ADRA1D|ADRA2B|ADRA2C|ADSSL1|AFP|AGAP2|AGBL2|AGBL3|AGBL4|AGER|AGFG1|AJAP1|AKAP5|AKR1C4|ALAS2|ALB|ALDH3B1|ALDH3B2|ALKBH6|ALPI|ALPP|ALPPL2|ALX4|AMDHD2|ANGPTL8|ANK1|ANKLE1|ANKRD30B|ANO2|AP3B2|APC2|APOA1|APOA2|APOB|APOBEC3F|APOC4|ARHGAP31|ARHGAP6|ARHGD…
Human Breast_van'tVeer02_2460genes_Ergenes (11823860-SuppTable3)	GeneSigDB	60	1938	1113	120.214	10.0291	3.09598	0	-6.00387	4.86587e-11	1.00277e-08	ABCC8|ADAMTS7|AGAP2|AGFG1|ARL3|ASTN2|BCL2|BDP1|C12ORF76|C16ORF74|CALML5|CASP4|CCDC106|CELSR1|CPM|CYSTM1|DOK1|DUSP9|EBF4|EEF1A2|ETNK2|FCHO1|GAPDHS|GRAMD2A|GREB1|HEATR6|HIST1H1A|HRASLS|IGLL1|IL4I1|IRX3|KIF12|KIF5C|KRT16|LAMA5|LILRB5|NAT14|NTN3|ORM1|PDCD5|POU2F2|PPM1J|PPP2R3B|PTGER3|RAB27B|SCAMP1|SEC14L2|SH3D21|SLC2A6|SPEF1|SYTL4|TMCC2|TP53BP2|TRPV4|TTYH1|WDR62|WDR91|YBX1|ZFP57|ZNF516
Human Breast_Dairkee04_479genes (15260889-TableS2a)	GeneSigDB	0	366	1113	22.7029	4.56743	0	0	-4.9706	5.16125e-11	1.05687e-08
PUJANA_BRCA2_PCC_NETWORK	MSigDB_C2	1	417	1113	25.8664	4.8682	0.239808	0	-5.10792	5.34875e-11	1.08834e-08	MYBL1
VECCHI_GASTRIC_CANCER_EARLY_UP	MSigDB_C2	1	413	1113	25.6183	4.84535	0.242131	0	-5.08081	6.88764e-11	1.37535e-08	LAMA5
cellular protein metabolic process [GoID:GO:0044267; evidenceTypes:EXP|IBA|IC|IDA|IEA|IEP|IGI|IMP|IPI|ISS|NAS|TAS]	GeneOntology_BP	206	4752	1113	294.765	14.2573	4.33502	0	-6.22598	7.43254e-11	1.47499e-08	A4GALT|ABO|ADAMTS7|ADGRB1|ADRA1B|ADRA2B|ADRA2C|AFP|AGBL2|AGBL3|AGBL4|AGER|ALB|ALPI|ALPPL2|ANGPTL8|APOA1|APOA2|APOB|ARTN|ASB11|ASB8|ASGR1|ATG12|ATM|B3GALT2|B3GNT9|B4GALT7|BCL2|BIRC7|BMP8B|C3P1|CDK5R2|CELF4|CHD5|CNTN1|CPM|CPPED1|CRH|CST11|CST6|CST9|DCUN1D2|DMP1|DOHH|DRD4|DUSP15|DUSP26|DUSP9|EEF1A2|ESCO1|F7|FBLL1|FBXO2|FBXO24|FBXO4|FBXO44|FETUB|FGB|FGF17|FGF20|FGF3|FGF4|FGF8|FGFR1OP2|FOLH1|FOLH1B|FZ…
Human Viral_Cairo08_982genes (19061838-TableS7)	GeneSigDB	12	782	1113	48.5073	6.59681	1.53453	0	-5.53408	8.37238e-11	1.65131e-08	AFP|AGFG1|APOC4|CASP4|DBP|DUSP9|MYCN|NTF3|PON1|SLC27A5|SULT1C2|YBX1
Proliferation_DLBCL	SignatureDB	7	631	1113	39.1408	5.95179	1.10935	0	-5.40019	8.59195e-11	1.68428e-08	ATG12|CEPT1|GNB3|LILRA4|PDCD5|PPP2R3B|WHAMMP3
cellular component organization or biogenesis [GoID:GO:0071840; evidenceTypes:EXP|IBA|IC|IDA|IEA|IEP|IGI|IMP|IPI|ISS|NAS|TAS]	GeneOntology_BP	267	5832	1113	361.758	15.1341	4.57819	0	-6.26118	8.72746e-11	1.70048e-08	A4GALT|ABCC8|ACTL7B|ADAM2|ADGRB1|AGER|AGFG1|ALB|ANK1|ANKLE1|APC2|APOA1|APOA2|APOB|APOC4|ARHGAP6|ARL3|ARTN|ARX|ATG12|ATM|ATP6V1G3|ATP8B3|AVPR1A|B4GALT7|BAHD1|BBS1|BCL2|BDP1|BFSP1|BICDL1|C15ORF62|CACNA2D2|CACNB1|CALY|CCDC114|CCDC136|CCDC187|CCDC78|CD79B|CDH15|CDH23|CELF4|CELSR1|CEP131|CFAP100|CFAP61|CFAP73|CHD5|CHRNB4|CLDN14|CLDN9|CNGB1|CNTN1|CPNE9|CROCCP3|CUX2|DLGAP2|DMC1|DMP1|DNAH1|DNAH5|DNAH8|DN…
RODRIGUES_THYROID_CARCINOMA_ANAPLASTIC_UP	MSigDB_C2	9	691	1113	42.8626	6.21753	1.30246	0	-5.4463	9.68257e-11	1.87521e-08	ATG12|CASP4|FGFR1OP2|LINC00662|MYBL1|PAGE1|PTPN12|RAB27B|SCAMP1
BERENJENO_TRANSFORMED_BY_RHOA_UP	MSigDB_C2	4	522	1113	32.3795	5.43039	0.766284	0	-5.22606	1.35003e-10	2.58347e-08	DUSP9|KCNK2|MYCN|NPPB
Mouse StemCell_Lindmark04_2514genes (15474998-tableS1c)	GeneSigDB	59	1889	1113	117.174	9.91669	3.12335	0	-5.86629	1.34301e-10	2.58347e-08	ACRBP|ADGRB1|ADSSL1|AFP|ALAS2|ALPPL2|APC2|APOA2|CD79B|COL26A1|CRYBB2|DBP|F7|FCF1|GNB3|HAMP|HPCA|HSD3B1|ISYNA1|KAZALD1|KCNA6|KCNC3|KRT16|LTC4S|MAPRE3|MDFI|MMP17|MYL3|NCAN|NGDN|NRL|PAQR7|PDCD5|POM121|PSCA|PTMS|RASA3|RRAD|RSPO1|S1PR4|SCN8A|SCT|SEMA3F|SEPT5|SLC22A6|SLC39A7|SLC9A3R2|SMIM11A|SNCG|SRCIN1|SSTR5|STIM1|SYT5|TNFRSF8|TNP2|TNXB|UBE2O|USE1|ZBTB14
Human Embryo_Heim07_2325genes (17880687-TableS2)	GeneSigDB	44	1560	1113	96.7664	9.1037	2.82051	0	-5.79615	1.35892e-10	2.58508e-08	ABO|ADAMTS8|AGFG1|ASB8|CCDC136|CCKBR|CEP128|CEP131|DUSP9|EBF3|ESCO1|FAM214B|FCF1|FGFR1OP2|FOXO6|GALR2|HOXD4|IL17RD|IRX2|ISYNA1|KCNQ4|KLK13|MEX3B|MYH2|MYH6|NPPB|OBSL1|ONECUT1|PCDHAC2|POLR3G|RASA3|RND1|SCAMP1|SKAP2|SPATA2L|TAF3|TMEM132E|TNFRSF8|TNFSF15|VAX2|XXYLT1|ZNF660|ZNF697|ZNF883
Human EmbryonicStemCell_Thomas08_1088genes (18689800-TableS7)	GeneSigDB	20	988	1113	61.2854	7.37032	2.02429	0	-5.60157	1.38147e-10	2.61251e-08	ARL3|ATM|B4GALT7|CABLES1|CACNA2D2|CNTFR|DIRAS1|DOK1|GAP43|GPC3|LAMA5|MAP2K7|MYCN|PAPPA|PAX3|POLL|PPP1R12C|SEMA3F|TRO|YBX1
WEI_MYCN_TARGETS_WITH_E_BOX	MSigDB_C2	12	771	1113	47.8249	6.55235	1.55642	0	-5.4675	1.46882e-10	2.76146e-08	ERGIC2|FGB|HAMP|MYCN|NMNAT2|PKNOX1|PPFIA4|S1PR4|SDC3|SLC18A3|SLC1A2|TAF13
Human Immune_Kong10_1790genes_ImmPort_Anti-IgMvsControl (20460173-ImmPortAnti-IgMvsControl)	GeneSigDB	25	1111	1113	68.9151	7.78725	2.25023	0	-5.63936	1.58895e-10	2.96995e-08	AGER|AGFG1|B3GNTL1|BCL2|CACNB1|CD79B|CEP131|CRYBB2|CUX2|GAP43|GPER1|GRAP|GRIK2|IGLL1|LILRA2|NR2E3|PGLYRP1|POLR3G|SARDH|SFTPC|ST3GAL2|STIM1|SULT4A1|SYP|TTN
gene expression [GoID:GO:0010467; evidenceTypes:EXP|IBA|IC|IDA|IEA|IEP|IGI|IMP|IPI|ISS|NAS|TAS]	GeneOntology_BP	217	4922	1113	305.31	14.4162	4.40878	0	-6.12576	1.6032e-10	2.97926e-08	ADAD2|ADAM2|AGER|AGFG1|ALX4|ANGPTL8|APOB|ARX|ATM|ATOH7|BAHD1|BARX2|BCL2|BDP1|BIRC7|BMP8B|CARD11|CC2D1A|CDX4|CEBPE|CELF4|CGB8|CHD5|CIR1|CITED4|CNTN1|CPM|CREB3L3|CRH|CRP|CRX|CTU2|CUX2|DBP|DMBX1|DMRTA1|DOHH|DPPA4|DUSP26|DUX5|EBF3|EBF4|ECD|EEF1A2|ELOA3B|ETV2|EVX1|F7|FAM170A|FBLL1|FBXO4|FCF1|FEZF2|FGB|FGF4|FGF8|FOXD4|FOXO6|FOXP2|GALR2|GATA2|GATA5|GBX2|GDF1|GPC3|GPER1|GSC2|HAMP|HEXIM2|HFE2|HIST1H2AH|HI…
mitochondrial part [GoID:GO:0044429; evidenceTypes:IBA|IC|IDA|IEA|IMP|IPI|ISS|NAS|TAS]	GeneOntology_CC	19	958	1113	59.4245	7.26398	1.9833	0	-5.56506	1.67546e-10	3.09566e-08	ACSM2A|ALAS2|BCL2|CPT1C|CYP11B1|FATE1|GPER1|HSD3B1|MAPK8IP1|OXCT2|PNPLA7|POLRMT|SARDH|SIRT5|SLC25A41|SLC25A42|SLC25A47|SNCA|TERT
Mitochondrion	UniProt-Keyword	23	1058	1113	65.6275	7.61119	2.17391	0	-5.60063	1.83769e-10	3.37599e-08	ACSM2A|ALAS2|BCL2|C15ORF62|CASP4|CPT1C|CYP11B1|ETFRF1|FATE1|GPER1|HSD3B1|MAATS1|MAPK8IP1|NGB|OXCT2|PNPLA7|POLRMT|SARDH|SIRT5|SLC25A41|SLC25A42|SLC25A47|URI1
catabolic process [GoID:GO:0009056; evidenceTypes:IBA|IC|IDA|IEA|IEP|IGI|IMP|IPI|ISS|NAS|TAS]	GeneOntology_BP	78	2277	1113	141.242	10.7552	3.42556	0	-5.88009	1.93126e-10	3.50779e-08	ADAMTS7|ADGRB1|ADH4|AGAP2|ALDH3B1|ALDH3B2|AMDHD2|APOA1|APOA2|APOB|APOBEC3F|ATG12|ATM|BCL2|CLPS|COL26A1|CPT1C|CYP46A1|ECD|EEF1A2|FBXO2|FBXO4|FBXO44|FTCD|FZR1|GAPDHS|GLYATL2|GPC3|GPT|GRIN2C|HRASLS|IL4I1|KCTD17|LONP2|MAP1LC3C|MAP1S|MEIOC|MMP16|NBAS|NCAN|NEU4|NLRP6|OXCT2|PACSIN3|PADI4|PGA3|PGC|PGLYRP1|PGLYRP2|PKD1|PLCH1|PLCH2|PNPLA7|POM121|PON1|PRKCE|RAB24|RNF168|SARDH|SDC3|SHH|SLC17A9|SLC6A3|SNCA|SP…
Human Ovarian_Donninger04_1191genes (15361855-SuppTable1)	GeneSigDB	20	979	1113	60.7271	7.33862	2.0429	0	-5.5497	2.0999e-10	3.77149e-08	ADAMTS17|ALDH3B1|CPPED1|FGFR1OP2|HOXD4|LHX9|LONP2|MAATS1|OBSL1|PCDHAC2|RAB27B|RASSF9|SEMA3D|SNCA|ST6GALNAC4|THAP2|TRO|UPK3B|URI1|ZNF516
RODRIGUES_THYROID_CARCINOMA_POORLY_DIFFERENTIATED_DN	MSigDB_C2	12	763	1113	47.3287	6.51978	1.57274	0	-5.4187	2.20668e-10	3.94125e-08	BBS1|BCL2|CCDC91|FCF1|FLJ42627|LONP2|PRR4|RAB40B|STIM1|TARSL2|URI1|ZNF599
viral process [GoID:GO:0016032; evidenceTypes:IBA|IC|IDA|IEA|IGI|IMP|ISS|NAS|TAS]	GeneOntology_BP	10	703	1113	43.6069	6.2691	1.42248	0	-5.36072	2.48261e-10	4.38535e-08	APOA2|APOBEC3F|BCL2|CLDN9|POM121|SLC52A1|TP73|ULBP3|VPS37D|XPR1
CAIRO_HEPATOBLASTOMA_CLASSES_UP	MSigDB_C2	6	579	1113	35.9152	5.70983	1.03627	0	-5.23925	2.56038e-10	4.49802e-08	AFP|AGFG1|DUSP9|MYCN|SULT1C2|YBX1
regulation of metabolic process [GoID:GO:0019222; evidenceTypes:IBA|IC|IDA|IEA|IEP|IGI|IMP|IPI|ISS|NAS|TAS]	GeneOntology_BP	280	6011	1113	372.861	15.2507	4.65813	0	-6.08897	2.97002e-10	5.18931e-08	ADAM2|ADGRB1|ADRA1B|ADRA2B|ADRA2C|AGAP2|AGER|AKAP5|ALX4|ANGPTL8|APOA1|APOA2|APOB|ARX|ATM|ATOH7|AVPR1A|BAHD1|BARX2|BCL2|BDP1|BIRC7|BMP8B|C3P1|CARD11|CC2D1A|CCKBR|CDK5R2|CDX4|CEBPE|CELF4|CGB8|CHD5|CIR1|CITED4|CNTN1|CREB3L3|CRH|CRP|CRX|CST11|CST6|CST9|CUX2|DBP|DCUN1D2|DMBX1|DMRTA1|DPPA4|DRD4|DUSP15|DUSP26|DUSP9|DUX5|EBF3|EBF4|ECD|EEF1A2|ELOA3B|ESCO1|ETV2|EVX1|FAM170A|FBXO2|FBXO4|FETUB|FEZF2|FGB|FGF2…
nucleic acid metabolic process [GoID:GO:0090304; evidenceTypes:EXP|IBA|IC|IDA|IEA|IGI|IMP|IPI|ISS|NAS|TAS]	GeneOntology_BP	208	4736	1113	293.773	14.2419	4.39189	0	-6.02259	3.03307e-10	5.27082e-08	ADAD2|ADRA1D|AGER|ALX4|ANKLE1|APOBEC3F|ARX|ATM|ATOH7|BAHD1|BARX2|BDP1|BMP8B|CARD11|CC2D1A|CDX4|CEBPE|CELF4|CGB8|CHD5|CHRNA4|CIR1|CITED4|CREB3L3|CRX|CTU2|CUX2|DBP|DDX43|DMBX1|DMC1|DMRTA1|DPPA4|DUSP26|DUX5|EBF3|EBF4|ECD|ELOA3B|ENDOV|ESCO1|ETV2|EVX1|EXD3|FAAP100|FAAP20|FAM170A|FBLL1|FBXO4|FCF1|FEZF2|FGF4|FGF8|FOXD4|FOXO6|FOXP2|FZR1|GALR2|GATA2|GATA5|GBX2|GDF1|GPC3|GPER1|GSC2|H1FOO|HAMP|HEXIM2|HFE2|H…
mRNA metabolic process [GoID:GO:0016071; evidenceTypes:IBA|IC|IDA|IEA|IGI|IMP|ISS|NAS|TAS]	GeneOntology_BP	11	725	1113	44.9716	6.36238	1.51724	0	-5.33945	3.57558e-10	6.18017e-08	ATM|CELF4|CIR1|ECD|MEIOC|NBAS|PDCD7|SNRNP35|SRPK3|TUT1|YBX1
binding [GoID:GO:0005488; evidenceTypes:EXP|IBA|IC|IDA|IEA|IEP|IGI|IMP|IPI|ISS|NAS|TAS]	GeneOntology_MF	730	13223	1113	820.22	14.2264	5.52068	0	-6.3417	3.97253e-10	6.82956e-08	A4GALT|ABCC8|ABO|ACOT12|ACSBG1|ACSM2A|ADAD2|ADAM2|ADAM20|ADAMTS17|ADAMTS7|ADAMTS8|ADAMTSL3|ADAMTSL5|ADGRB1|ADH4|ADRA1B|ADRA1D|ADRA2B|ADRA2C|ADSSL1|AFP|AGAP2|AGBL2|AGBL3|AGBL4|AGER|AGFG1|AJAP1|AKAP5|ALAS2|ALB|ALDH3B1|ALKBH6|ALPI|ALPP|ALPPL2|ALX4|AMDHD2|ANGPTL8|ANK1|ANKLE1|ANO2|APC2|APOA1|APOA2|APOB|APOBEC3F|ARHGAP31|ARHGAP6|ARHGDIG|ARL15|ARL3|ARTN|ARX|ASGR1|ASTN2|ATAD3C|ATG12|ATM|ATOH7|ATP6V1G3|AT…
cellular macromolecule catabolic process [GoID:GO:0044265; evidenceTypes:IBA|IC|IDA|IEA|IGI|IMP|IPI|ISS|NAS|TAS]	GeneOntology_BP	20	965	1113	59.8587	7.28897	2.07254	0	-5.46836	4.01226e-10	6.86118e-08	ADAMTS7|ATM|FBXO2|FBXO4|FBXO44|FZR1|KCTD17|LONP2|MEIOC|NBAS|NEU4|PKD1|RNF168|SHH|TMEM67|USP2|USP37|WDR91|YBX1|ZSWIM9
FULCHER_INFLAMMATORY_RESPONSE_LECTIN_VS_LPS_UP	MSigDB_C2	6	569	1113	35.2949	5.66194	1.05448	0	-5.17401	4.46745e-10	7.59916e-08	CD226|MIR3945HG|SIGLEC10|SNX8|ST3GAL2|ZNF697
GSE40666_STAT1_KO_VS_STAT4_KO_CD8_TCELL_DN	MSigDB_C7	33	157	1113	9.73867	3.00918	21.0191	1	7.73012	4.64739e-10	7.86363e-08	ADAMTSL5|ANGPTL8|ATAD3C|CALR3|CCDC70|FAM69B|FBXO24|FETUB|FLJ23865|FLYWCH2|H2BFM|HIST1H1A|HIST1H4I|HMHB1|IGLV4-3|JSRP1|KIF12|KRT3|LINC02239|LMNTD2|LOC221122|NECAB2|NTN3|OXCT2|PAX3|POLN|PPY2P|PROP1|SPATA31C2|SRPK3|TMEM179|TRPC2|TSPAN10
Human Lung_Johnson07_1334genes (17699775-SuppTable1)	GeneSigDB	18	908	1113	56.323	7.08228	1.98238	0	-5.41111	5.17033e-10	8.70267e-08	ACSM2A|APOB|ATP8B3|BTF3L4|CD7|DUSP9|ERGIC2|HIST2H2AA3|KLF11|MACO1|ORM1|ORM2|PCYT1B|PKNOX1|POLR3G|SCAMP1|SLC22A7|SULT1C2
organelle organization [GoID:GO:0006996; evidenceTypes:IBA|IC|IDA|IEA|IEP|IGI|IMP|IPI|ISS|NAS|TAS]	GeneOntology_BP	141	3477	1113	215.677	12.7713	4.05522	0	-5.84728	5.81795e-10	9.74174e-08	ACTL7B|AGFG1|ANK1|ANKLE1|APC2|APOA1|ARHGAP6|ARL3|ATG12|ATM|ATP6V1G3|ATP8B3|BAHD1|BBS1|BCL2|BFSP1|C15ORF62|CCDC114|CCDC136|CCDC187|CCDC78|CELSR1|CEP131|CFAP100|CFAP61|CFAP73|CHD5|CROCCP3|DMC1|DNAH1|DNAH5|DNAH8|DPEP3|ESCO1|FBLL1|FBXO4|FGF8|FSCN2|FSD1|FTCD|FUZ|FZR1|GATA2|GHSR|GPER1|GPHA2|GPR26|H1FOO|H2BFM|HIST1H1A|HIST1H2AH|HIST1H3C|HIST1H4I|HIST2H2AA3|HSPA1L|IGSF22|IQSEC2|KCTD17|KIF5C|KISS1|KMT5C|K…
biological regulation [GoID:GO:0065007; evidenceTypes:EXP|IBA|IC|IDA|IEA|IEP|IGI|IMP|IPI|ISS|NAS|TAS]	GeneOntology_BP	554	10510	1113	651.933	15.9163	5.27117	0	-6.15298	6.01677e-10	1.00224e-07	ABCC8|ACSM2A|ADAM2|ADAMTS7|ADAMTS8|ADGRB1|ADH4|ADRA1B|ADRA1D|ADRA2B|ADRA2C|AFP|AGAP2|AGER|AGFG1|AJAP1|AKAP5|AKR1C4|ALAS2|ALB|ALX4|ANGPTL8|ANK1|ANKLE1|APC2|APOA1|APOA2|APOB|APOBEC3F|APOC4|ARHGAP31|ARHGAP6|ARHGDIG|ARL15|ARL3|ARTN|ARX|ASB11|ASB8|ASTN2|ATM|ATOH7|ATP6V1G3|ATP8B3|AVPR1A|B4GALT7|BAHD1|BARX2|BBS1|BCL2|BDP1|BIRC7|BMP8B|BRS3|BTG4|C15ORF62|C3P1|CABLES1|CABP2|CACNA1H|CACNA1I|CACNA1S|CACNA2D2…
BENPORATH_NANOG_TARGETS	MSigDB_C2	20	954	1113	59.1764	7.24965	2.09644	0	-5.4039	6.65039e-10	1.10208e-07	APOA2|APOB|C12ORF60|CABLES1|CEPT1|CYP2R1|DPPA4|HEXIM2|HIST2H2AA3|IRX2|LINGO1|OBSL1|POLL|POLR3G|RNF2|RNF25|ST3GAL2|THAP1|WDR62|ZNF516
organonitrogen compound metabolic process [GoID:GO:1901564; evidenceTypes:EXP|IBA|IC|IDA|IEA|IEP|IGI|IMP|IPI|ISS|NAS|TAS]	GeneOntology_BP	297	6270	1113	388.927	15.4058	4.73684	0	-5.96701	7.12917e-10	1.17536e-07	A4GALT|ABO|ADAM2|ADAM20|ADAMTS17|ADAMTS7|ADAMTS8|ADAMTSL3|ADAMTSL5|ADGRB1|ADRA1B|ADRA2B|ADRA2C|ADSSL1|AFP|AGAP2|AGBL2|AGBL3|AGBL4|AGER|AKAP5|ALAS2|ALB|ALDH3B1|ALDH3B2|ALPI|ALPPL2|ANGPTL8|APOA1|APOA2|APOB|APOBEC3F|ARTN|ASB11|ASB8|ASGR1|ATG12|ATM|B3GALT2|B3GNT9|B4GALT7|BCL2|BIRC7|BMP8B|C3P1|CARD11|CASP4|CDK5R2|CEBPE|CELF4|CEPT1|CGB8|CHD5|CHST13|CNTN1|CPA1|CPM|CPPED1|CPT1C|CRH|CST11|CST6|CST9|CTRC|D…
MIKKELSEN_MCV6_HCP_WITH_H3K27ME3	MSigDB_C2	56	374	1113	23.1991	4.61603	14.9733	1	7.10586	7.17685e-10	1.17719e-07	ABCC8|ADGRB1|ADRA2C|ANK1|ARX|CABP7|CACNA1I|CACNA2D2|CCKBR|CELF4|CHD5|CYP46A1|DLGAP2|DOCK3|DRD4|EBF4|FAM163A|FBLL1|FEZF2|FGF3|FGF8|GATA5|GRIA2|GRIN2C|HOXD12|HOXD4|HS3ST6|HTR7|KCNC3|KCNH6|KCNQ4|KCNT1|LAMC3|LRTM2|MATN4|NECAB2|NKX2-5|NKX6-1|OXTR|PACSIN1|PCDHAC2|PDX1|RRAD|RSPO1|SCN8A|SFRP5|SHH|SLC18A3|SLC38A3|SSTR5|TFAP2E|TMEM132E|TMEM151B|TMEM91|TP73|WNT7B
catalytic activity [GoID:GO:0003824; evidenceTypes:EXP|IBA|IC|IDA|IEA|IEP|IGI|IMP|IPI|ISS|NAS|TAS]	GeneOntology_MF	326	6763	1113	419.507	15.6585	4.82035	0	-5.97167	7.86688e-10	1.28382e-07	A4GALT|ABCC8|ABHD8|ABO|ACOT12|ACSBG1|ACSM2A|ADAD2|ADAM2|ADAM20|ADAMTS17|ADAMTS7|ADAMTS8|ADAMTSL3|ADAMTSL5|ADH4|ADRA2B|ADRA2C|ADSSL1|AGAP2|AGBL2|AGBL3|AGBL4|AGER|AGFG1|AKR1C4|ALAS2|ALDH3B1|ALDH3B2|ALKBH6|ALPI|ALPP|ALPPL2|AMDHD2|ANGPTL8|ANKLE1|APC2|APOA1|APOA2|APOBEC3F|ARHGAP31|ARHGAP6|ARHGDIG|ARL3|ATG12|ATM|ATP6V1G3|ATP8B3|AVPR1A|B3GALT2|B3GNT9|B3GNTL1|B4GALNT4|B4GALT7|BCL2|BIRC7|C15ORF62|C3P1|CAR…
Human Viral_Wang04_1482genes (15220918-TableS1a)	GeneSigDB	29	1170	1113	72.5748	7.97733	2.47863	0	-5.46233	8.22311e-10	1.33518e-07	ALDH3B2|APOB|ARHGAP6|CACNG3|CELSR1|CFAP69|CYP46A1|DLGAP2|DNAH9|DOCK3|FAM182B|FGB|HOXD4|KCNJ12|LGALS7B|MAP1S|MYCN|NR2E3|ONECUT1|PRB3|PRDM11|RHBG|SDC3|SKAP2|SNCA|TMPRSS11E|WDR91|WNT7B|ZDHHC14
Human Breast_Mutarelli08_1488genes (18387200-Genes)	GeneSigDB	29	1169	1113	72.5128	7.97416	2.48075	0	-5.45673	8.57773e-10	1.38576e-07	ALDH3B2|ALPP|ARL3|BCL2|CALML5|DMC1|DOK1|FAM207A|GPER1|GREB1|HIST2H2AA3|IQCN|KCNH6|LTC4S|MMP17|NPEPL1|OSGIN1|PACSIN1|PDCD5|PGLYRP2|PNPLA7|RAB24|RBBP8NL|RNF130|SIL1|SLC27A5|SNRNP35|ZDHHC14|ZNF358
RODRIGUES_THYROID_CARCINOMA_POORLY_DIFFERENTIATED_UP	MSigDB_C2	8	619	1113	38.3964	5.89697	1.29241	0	-5.15459	8.92856e-10	1.42818e-07	AGFG1|LINC00662|MYBL1|PDCD5|PTPN12|SCAMP1|SNCA|ZC3H7A
Human Leukemia_Calln08_1020genes (18362358-Table7)	GeneSigDB	9	649	1113	40.2573	6.03294	1.38675	0	-5.18111	8.9292e-10	1.42818e-07	CEP128|FRAS1|INSIG2|LYRM2|PAX3|SCAMP1|SKAP2|TTN|USP37
GRAESSMANN_RESPONSE_TO_MC_AND_DOXORUBICIN_DN	MSigDB_C2	12	735	1113	45.5919	6.40425	1.63265	0	-5.24525	9.06092e-10	1.44208e-07	ADAMTSL5|GNL1|MAP2K7|MDFI|RASSF1|URI1|USE1|XPR1|ZBTB14|ZC3H7A|ZNF768|ZSCAN12
Human Prostate_John-Aryankalayil09_2212genes (19139136-TableS3)	GeneSigDB	45	1533	1113	95.0916	9.03201	2.93542	0	-5.54601	9.15207e-10	1.44941e-07	ADRA1D|AMDHD2|ARX|BARX2|C11ORF70|C9ORF50|CASP4|CRYBB2|CXCR5|CYP46A1|CYSTM1|DLK2|DRD4|EFCAB2|FAM214B|GSG1|HIST2H2AA3|IQCC|KLF11|KNDC1|LAMA5|LENG1|LRRC45|MACO1|MYH3|NFKBIL1|P3H3|PACSIN1|PADI4|RSG1|SAA1|SAA4|SEMA3F|SEMA6B|SEPT5|SLC17A9|SNX8|TENM2|TLX2|TMEM116|TTC33|UCN|USE1|ZNF37A|ZNF596
CHARAFE_BREAST_CANCER_LUMINAL_VS_MESENCHYMAL_DN	MSigDB_C2	3	451	1113	27.9754	5.05786	0.665188	0	-4.93794	1.02845e-09	1.62077e-07	ATM|NMNAT2|PAPPA
Nucleus	UniProt-Keyword	216	4831	1113	299.666	14.3322	4.47112	0	-5.83762	1.08296e-09	1.69834e-07	ACTRT3|ADRA1B|AGAP2|AGFG1|ALKBH6|ALX4|ANKLE1|ARL3|ARX|ATM|ATOH7|BAHD1|BARX2|BCL2|BDP1|BIRC7|C2CD4A|C2CD4B|CABLES1|CC2D1A|CCDC106|CDX4|CEBPE|CELF4|CEMP1|CEPT1|CHD5|CIR1|CITED4|CREB3L3|CRX|CST11|CUX2|DBP|DMBX1|DMC1|DMP1|DMRTA1|DOK1|DPPA4|DUSP26|DUX5|EBF3|EBF4|ECD|EEF1A2|ELOA3B|ENDOV|ERGIC2|ESCO1|ETV2|EVX1|FAAP100|FAAP20|FAM170A|FBLL1|FBP2|FCF1|FEZF2|FOXD4|FOXO6|FOXP2|FSD1|FZR1|GATA2|GATA5|GBX2|GPER…
Human StemCell_Nuytten08_2072genes (17724462-TableS2)	GeneSigDB	56	1766	1113	109.545	9.62506	3.17101	0	-5.56304	1.13443e-09	1.77042e-07	AKR1C4|ALB|ANKRD30B|APC2|APOA1|ARL3|ASGR1|ATG12|BFSP1|C11ORF70|CCDC136|CEPT1|CITED4|CLDN14|COLGALT2|CPT1C|CRP|ERGIC2|FAM214B|GBX2|GNL1|IL4I1|INSIG2|LYRM2|MGAT3|MILR1|MYBL1|ORM1|OXTR|PACSIN1|PAPLN|PAQR7|PKD1|PPFIA4|PRKCE|PROP1|PRSS35|RAB24|RAB27B|RABEP1|RNF2|RRAD|SAA1|SFTPC|SLC22A7|SLC39A7|SORCS2|THAP2|TMEM154|TMEM242|TP53BP2|URB1-AS1|USP37|VAMP4|WDR60|WNT4
WONG_EMBRYONIC_STEM_CELL_CORE	MSigDB_C2	0	316	1113	19.6014	4.25003	0	0	-4.61206	1.35238e-09	2.10037e-07
KRIGE_RESPONSE_TO_TOSEDOSTAT_24HR_DN	MSigDB_C2	21	963	1113	59.7347	7.28184	2.18069	0	-5.31935	1.3899e-09	2.14652e-07	ANKLE1|ARHGDIG|BDP1|BMP8B|C19ORF24|CABLES1|CFAP73|COLGALT2|DOHH|EBF3|FBRSL1|FZR1|HRASLS|IRX3|LYRM2|MATK|PDCD5|POLR3G|SCAMP1|SLC17A9|ZNF486
symbiosis, encompassing mutualism through parasitism [GoID:GO:0044403; evidenceTypes:IBA|IC|IDA|IEA|IGI|IMP|ISS|NAS|TAS]	GeneOntology_BP	13	754	1113	46.7704	6.48291	1.72414	0	-5.20915	1.39545e-09	2.14652e-07	ALB|APOA2|APOBEC3F|BCL2|CLDN9|PGLYRP1|PGLYRP2|POM121|SLC52A1|TP73|ULBP3|VPS37D|XPR1
SRC_UP.V1_UP	MSigDB_C6	33	164	1113	10.1729	3.07493	20.122	1	7.42363	1.51938e-09	2.32603e-07	APC2|BAHD1|BCL2|CABP2|CALML5|CAPS|CD70|CDRT15|CLDN9|COL26A1|FAM182B|FBXO44|FNDC8|IBA57-AS1|KCNQ1DN|LAMC3|LELP1|LOC254896|MATK|MMP16|NMRK2|PACSIN3|RAB3A|SLC22A6|SLC26A1|SLC4A9|SMTNL1|SPPL2C|SULT4A1|TAF3|TFR2|TMSB4Y|VPS37D
Human Breast_Nagaraja10_1345genes (20081105-ST-1)	GeneSigDB	25	1058	1113	65.6275	7.61119	2.36295	0	-5.33786	1.62663e-09	2.46673e-07	BCL2|C2CD4B|CITED4|CPM|FAM207A|HEXIM2|IQCD|IRX3|KAZALD1|KIF12|LRRC45|NOXA1|NPAS1|PAQR7|PGGHG|PRKCE|RGS14|SULT1C2|TMEM116|TNNC1|UNC5A|WDR62|WDR91|WNT7B|XPR1
PUJANA_CHEK2_PCC_NETWORK	MSigDB_C2	13	750	1113	46.5223	6.46645	1.73333	0	-5.18404	1.69864e-09	2.56383e-07	ATG12|ATM|BTF3P11|CD79B|CTAG2|FGF8|GNB3|NGDN|NRL|POLR3G|POM121|RNF2|YBX1
Human Intestine_Vecchi07_1024genes (17297478-SuppTable5)	GeneSigDB	14	775	1113	48.0731	6.56856	1.80645	0	-5.1873	1.88721e-09	2.83514e-07	APOA1|CNTN1|GATA5|GPER1|IRX2|IRX3|KIF5C|LAMA5|NTN3|PGC|PRDM16|PTGER3|SLC1A2|SMIM11A
OSMAN_BLADDER_CANCER_DN	MSigDB_C2	1	360	1113	22.3307	4.53061	0.277778	0	-4.70813	1.93531e-09	2.89387e-07	SPATA2L
DACOSTA_UV_RESPONSE_VIA_ERCC3_COMMON_DN	MSigDB_C2	4	475	1113	29.4641	5.18714	0.842105	0	-4.90909	2.05101e-09	3.03862e-07	KIF5C|MYBL1|PTPN12|TP53BP2
cellular component organization [GoID:GO:0016043; evidenceTypes:IBA|IC|IDA|IEA|IEP|IGI|IMP|IPI|ISS|NAS|TAS]	GeneOntology_BP	264	5652	1113	350.592	15.0091	4.67091	0	-5.76932	2.14956e-09	3.17e-07	A4GALT|ABCC8|ACTL7B|ADAM2|ADGRB1|AGER|AGFG1|ALB|ANK1|ANKLE1|APC2|APOA1|APOA2|APOB|APOC4|ARHGAP6|ARL3|ARTN|ARX|ATG12|ATM|ATP6V1G3|ATP8B3|AVPR1A|B4GALT7|BAHD1|BBS1|BCL2|BDP1|BFSP1|BICDL1|C15ORF62|CACNA2D2|CACNB1|CALY|CCDC114|CCDC136|CCDC187|CCDC78|CD79B|CDH15|CDH23|CELF4|CELSR1|CEP131|CFAP100|CFAP61|CFAP73|CHD5|CHRNB4|CLDN14|CLDN9|CNGB1|CNTN1|CPNE9|CROCCP3|CUX2|DLGAP2|DMC1|DMP1|DNAH1|DNAH5|DNAH8|DN…
RNA processing [GoID:GO:0006396; evidenceTypes:EXP|IBA|IC|IDA|IEA|IGI|IMP|ISS|NAS|TAS]	GeneOntology_BP	17	851	1113	52.7873	6.86784	1.99765	0	-5.21085	2.20494e-09	3.23683e-07	ADAD2|CELF4|CIR1|CTU2|ECD|FBLL1|FCF1|MYCN|NGDN|PDCD7|SNRNP35|SRPK3|TERT|TUT1|WDR62|YBX1|ZC3H7A
Homeobox	UniProt-Keyword	36	193	1113	11.9717	3.33301	18.6528	1	7.20917	2.42654e-09	3.54595e-07	ALX4|ARX|BARX2|CDX4|CRX|CUX2|DMBX1|DUX5|EVX1|GBX2|GSC2|HNF1A|HOXA6|HOXB1|HOXD12|HOXD4|IRX2|IRX3|ISL2|LHX9|NKX2-5|NKX2-8|NKX6-1|ONECUT1|PAX3|PDX1|PKNOX1|POU2F2|POU3F4|POU4F3|POU6F2|PROP1|RAX2|SIX1|TLX2|VAX2
BLALOCK_ALZHEIMERS_DISEASE_UP	MSigDB_C2	51	1635	1113	101.419	9.29862	3.11927	0	-5.42217	2.67346e-09	3.8891e-07	APOC4|ARHGAP6|AVPR1A|BCL2|BRS3|CASP4|COLGALT2|CPM|CTRC|DMC1|DUSP9|FBXO2|FETUB|FOLH1B|FZR1|KCNA6|KCNK10|KLK13|LILRA2|MAP2K7|MMP16|MR1|MYBL1|MYCN|NBAS|NGDN|PGC|PKD1|POLRMT|PTH1R|RABEP1|RCC1L|RGS9|RNF130|SEC14L2|SEMA3F|SFTPC|SLC12A3|SLC14A1|SLC26A1|SNRNP35|ST6GALNAC4|STIM1|TBXA2R|TF|TP53TG5|TTN|UCN|WNT7B|ZBTB17|ZNF358
Masiero (PMID:23871637) _AngiogenesisExtended	PAPER	4	470	1113	29.154	5.1605	0.851064	0	-4.87433	2.73254e-09	3.95714e-07	ARHGAP31|ARHGAP6|KLF11|PTGER3
SCHUETZ_BREAST_CANCER_DUCTAL_INVASIVE_UP	MSigDB_C2	1	348	1113	21.5864	4.45598	0.287356	0	-4.61994	4.10182e-09	5.89823e-07	SKAP2
ZWANG_TRANSIENTLY_UP_BY_1ST_EGF_PULSE_ONLY	MSigDB_C2	49	1580	1113	98.007	9.15628	3.10127	0	-5.35228	4.10962e-09	5.89823e-07	ADH4|ADSSL1|ALDH3B1|ALPP|ALPPL2|ARL3|ARX|C11ORF70|CCSER1|CELSR1|COLGALT2|CPM|CYSTM1|EFCAB2|ETNK2|FAM170A|FBXO2|FZR1|GNRH2|GRAMD2A|HSPA1L|IL17RE|IL20RB|IRX2|ISYNA1|KCNT1|KLK9|KMT5C|OSBPL5|PLEKHA2|POLN|PPP4R4|PRKCE|RNF2|SAA1|SEC1P|SLC14A1|SNCG|SORCS2|TNFSF14|TP53BP2|TTC33|TTLL1|TUBB7P|UCN2|USP2|XCL1|XG|ZNF596
macromolecule modification [GoID:GO:0043412; evidenceTypes:EXP|IBA|IC|IDA|IEA|IEP|IGI|IMP|IPI|ISS|NAS|TAS]	GeneOntology_BP	178	4091	1113	253.764	13.556	4.35101	0	-5.58896	4.23142e-09	6.04604e-07	A4GALT|ABO|ADAMTS7|ADGRB1|ADRA1B|ADRA2B|ADRA2C|AFP|AGBL2|AGBL3|AGBL4|AGER|ALB|ALPI|ALPPL2|APOA1|APOA2|APOB|APOBEC3F|ARTN|ASB11|ASB8|ASGR1|ATG12|ATM|B3GALT2|B3GNT9|B4GALT7|BAHD1|BCL2|BIRC7|BMP8B|CDK5R2|CHD5|CNTN1|CPM|CPPED1|CRH|CTU2|DCUN1D2|DMP1|DOHH|DRD4|DUSP15|DUSP26|DUSP9|ESCO1|F7|FBLL1|FBXO2|FBXO24|FBXO4|FBXO44|FGB|FGF17|FGF20|FGF3|FGF4|FGF8|FGFR1OP2|FOLH1|FOLH1B|FZR1|GALNT9|GATA2|GCNT7|GDF1|G…
Mouse Lung_not_cancer_Woodruff05_2371genes (16166618-SuppTable4)	GeneSigDB	45	1491	1113	92.4864	8.91882	3.01811	0	-5.32429	4.43092e-09	6.30308e-07	ADAMTSL5|ADSSL1|AKAP5|AMDHD2|ARHGAP31|ARHGAP6|ATG12|ATM|BCL2|CARD11|CD79B|CELF4|CHD5|CYP2R1|DBP|DDX43|DUSP9|FBXO4|FLYWCH2|GREB1|IL3RA|IL4I1|KAZALD1|KRT79|LTB4R|LTC4S|MAP4K2|MATK|ORM1|PAQR7|PNPLA7|POM121|PTGER3|PTPN12|RASSF3|SEC14L2|SFTPC|SNX8|SPEF1|ST6GALNAC4|TNFRSF18|TNFSF14|TREML2|USP2|ZDHHC14
CHICAS_RB1_TARGETS_SENESCENT	MSigDB_C2	7	557	1113	34.5506	5.60385	1.25673	0	-4.91636	4.7987e-09	6.79618e-07	POU2F2|RAB27B|RNF168|SDC3|SLC14A1|TNFSF15|ZNF846
Monti (PMID:15550490)_OXYPHOS	PAPER	4	460	1113	28.5337	5.10677	0.869565	0	-4.80415	4.84263e-09	6.82833e-07	BCL2|CD79B|POLR3G|YBX1
Human Colon_Jorissen08_829genes (19088021-supptable2)	GeneSigDB	11	673	1113	41.746	6.13922	1.63447	0	-5.00814	4.96959e-09	6.97673e-07	CAPS|CEPT1|ESCO1|FRAS1|IRX3|LY6G6D|LYRM2|RAB27B|RABEP1|RASSF1|USP37
Human Viral_Chetaille09_666genes (19096012-TableS5)	GeneSigDB	8	585	1113	36.2874	5.73835	1.36752	0	-4.92954	5.38826e-09	7.53162e-07	ERGIC2|FCF1|MMP25|NPEPL1|PPIL2|RCC1L|SEMA3F|TNFRSF8
Human Breast_Mackay07_1395GenesUpRegulated (17555561-Table2)	GeneSigDB	32	1194	1113	74.0635	8.05296	2.68007	0	-5.22336	5.5111e-09	7.66997e-07	AKAP5|ARL15|BICDL1|C12ORF76|CCSER1|CEP112|DNAH9|FAM207A|FCER1A|FGFR1OP2|GPIHBP1|KCNK2|LRRC37A|MATN4|MMP16|PAPLN|PGBD2|PRR29|RAB27B|SLC12A3|SLC1A2|ST3GAL2|STIM1|TAC4|TARSL2|TCEA2|TP53BP2|TTN|URI1|VAMP4|WNT4|XG
KIM_BIPOLAR_DISORDER_OLIGODENDROCYTE_DENSITY_CORR_UP	MSigDB_C2	10	642	1113	39.8231	6.00153	1.55763	0	-4.96925	5.71994e-09	7.92631e-07	AP3B2|CACNG3|HPCA|NECAB2|NMNAT2|RAB40B|SULT4A1|SYP|TCEA2|YBX1
Monti (PMID:15550490)_BCR	PAPER	7	552	1113	34.2404	5.57944	1.26812	0	-4.88228	6.26814e-09	8.64868e-07	ANK1|CD70|KIF5C|MYBL1|SKAP2|TTN|UNC119B
SCHLOSSER_SERUM_RESPONSE_DN	MSigDB_C2	12	695	1113	43.1107	6.23478	1.72662	0	-4.98986	6.58385e-09	9.04548e-07	BTF3P11|CIR1|GAPDHS|HPCA|IGHV5-78|MYH6|MYL3|RWDD3|SSTR5|TP53BP2|ZNF259P1|ZSCAN12
ZWANG_TRANSIENTLY_UP_BY_2ND_EGF_PULSE_ONLY	MSigDB_C2	135	1335	1113	82.8097	8.47927	10.1124	1	6.15504	6.91673e-09	9.42228e-07	ACRBP|ADRA1B|ADRA1D|ADRA2C|AGAP2|AGER|ANK1|ANKLE1|ATP6V1G3|BIRC7|BRS3|C11ORF21|CACNA1S|CATSPERG|CCDC114|CCDC83|CCKBR|CDH23|CDK5R2|CEBPE|CELF4|CEMP1|CES1P1|CFAP73|CLDN14|CLDN9|CNGB1|CRX|CRYBA4|CRYGC|CRYGN|CTAG2|CXCR5|DIRAS1|DRD4|DSCAML1|DUSP9|EBF3|EFCAB2|FAM214B|FAM57B|FBXO24|FEZF2|FGF17|FGF20|FLJ30901|GBX2|GIPC3|GPER1|GPR26|GPT|GRIK2|GRIN2C|H2BFM|HAS1|HOXD12|HPCA|HYI|IGF2-AS|IQSEC2|IRGC|JAKMIP1|K…
heterocyclic compound binding [GoID:GO:1901363; evidenceTypes:IBA|IC|IDA|IEA|IEP|IGI|IMP|IPI|ISS|NAS|TAS]	GeneOntology_MF	268	5672	1113	351.833	15.0234	4.72496	0	-5.58016	7.03961e-09	9.54921e-07	ABCC8|ABO|ACOT12|ACSBG1|ACSM2A|ADAD2|ADAMTS17|ADH4|ADSSL1|AGAP2|AGER|AGFG1|ALAS2|ALB|ALX4|ANKLE1|APOBEC3F|ARHGDIG|ARL15|ARL3|ARTN|ARX|ATAD3C|ATM|ATOH7|ATP8B3|BAHD1|BARX2|BCL2|BDP1|CC2D1A|CDX4|CEBPE|CELF4|CHD5|CNGB1|CREB3L3|CRX|CTU2|CUX2|CYP11B1|CYP2R1|CYP2W1|CYP46A1|CYP4F8|DBP|DDX43|DIRAS1|DMBX1|DMC1|DMRTA1|DNAH1|DNAH5|DNAH8|DNAH9|DOCK3|DUX5|EBF3|EBF4|EEF1A2|ELAVL3|ENDOV|ETNK2|ETV2|EVX1|EXD3|FAAP…
regulation of cellular metabolic process [GoID:GO:0031323; evidenceTypes:IBA|IC|IDA|IEA|IEP|IGI|IMP|IPI|ISS|NAS|TAS]	GeneOntology_BP	266	5637	1113	349.662	14.9983	4.71882	0	-5.57809	7.07022e-09	9.55043e-07	ADGRB1|ADRA1B|ADRA2B|ADRA2C|AGER|AKAP5|ALX4|ANGPTL8|APOA1|APOA2|ARX|ATM|ATOH7|AVPR1A|BAHD1|BARX2|BCL2|BDP1|BIRC7|BMP8B|C3P1|CARD11|CC2D1A|CCKBR|CDK5R2|CDX4|CEBPE|CELF4|CGB8|CHD5|CIR1|CITED4|CNTN1|CREB3L3|CRH|CRP|CRX|CST11|CST6|CST9|CUX2|DBP|DCUN1D2|DMBX1|DMRTA1|DPPA4|DRD4|DUSP15|DUSP26|DUSP9|DUX5|EBF3|EBF4|ECD|EEF1A2|ELOA3B|ESCO1|ETV2|EVX1|FAM170A|FBXO2|FBXO4|FETUB|FEZF2|FGB|FGF20|FGF4|FGF8|FOXD4…
NUYTTEN_EZH2_TARGETS_DN	MSigDB_C2	24	998	1113	61.9057	7.40534	2.40481	0	-5.1187	7.57265e-09	1.01439e-06	ASGR1|BFSP1|C11ORF70|CCDC136|CCDC153|CEP131|CPT1C|CROCCP3|ERGIC2|FCHO1|GBX2|GNL1|LYRM2|MEAF6|MYBL1|PACSIN1|PPP2R3B|RIBC2|SH3D21|SLC39A7|TMEM154|URB1-AS1|USE1|USP37
FLECHNER_BIOPSY_KIDNEY_TRANSPLANT_OK_VS_DONOR_UP	MSigDB_C2	7	546	1113	33.8682	5.55	1.28205	0	-4.84113	8.62959e-09	1.15117e-06	ATG12|CASP4|GPC3|KIAA0895|PTH1R|PTPN12|SCAMP1
regulation of biological process [GoID:GO:0050789; evidenceTypes:IBA|IC|IDA|IEA|IEP|IGI|IMP|IPI|ISS|NAS|TAS]	GeneOntology_BP	526	9951	1113	617.258	16.0591	5.2859	0	-5.68266	8.87357e-09	1.17883e-06	ABCC8|ADAM2|ADAMTS7|ADAMTS8|ADGRB1|ADRA1B|ADRA1D|ADRA2B|ADRA2C|AFP|AGAP2|AGER|AJAP1|AKAP5|ALB|ALX4|ANGPTL8|ANK1|ANKLE1|APC2|APOA1|APOA2|APOB|APOBEC3F|APOC4|ARHGAP31|ARHGAP6|ARHGDIG|ARL15|ARL3|ARTN|ARX|ASB11|ASB8|ASTN2|ATM|ATOH7|ATP6V1G3|AVPR1A|B4GALT7|BAHD1|BARX2|BCL2|BDP1|BIRC7|BMP8B|BRS3|BTG4|C15ORF62|C3P1|CABLES1|CABP2|CACNA1H|CACNA1I|CACNA1S|CACNA2D2|CACNB1|CACNG3|CACNG7|CALML5|CALY|CAPS|CARD…
Mouse Lymphoma_Wu08_1114genes (18535662-TableS1b)	GeneSigDB	5	482	1113	29.8983	5.22417	1.03734	0	-4.76599	9.20452e-09	1.21776e-06	CALY|IRX3|ISYNA1|MATN4|RNF168
Mouse Breast_Stein09_1780genes (19408105-SuppTable4)	GeneSigDB	6	513	1113	31.8213	5.38476	1.16959	0	-4.79525	9.68059e-09	1.2755e-06	ISYNA1|RAB24|RASSF1|SKAP2|TNXB|USE1
Human Breast_Yau08_1518genes_OxidativeStress (18631401-TableS3)	GeneSigDB	30	1133	1113	70.2797	7.85883	2.64784	0	-5.12541	9.99539e-09	1.3116e-06	AGER|AKAP5|ASTN2|ATM|CALML5|CPM|CYP2R1|DBP|EFCAB2|GPER1|KLF11|KRT16|MYCN|NECAB2|OBSL1|OSGIN1|PLCH1|PSCA|RAB27B|RASSF1|RND1|SEC14L2|SEMA3D|SEMA3F|SHH|SKAP2|TNFSF15|ZBTB14|ZNF259P1|ZNF688
RNA metabolic process [GoID:GO:0016070; evidenceTypes:EXP|IBA|IC|IDA|IEA|IGI|IMP|IPI|ISS|NAS|TAS]	GeneOntology_BP	189	4257	1113	264.061	13.7451	4.43975	0	-5.46089	1.00465e-08	1.31295e-06	ADAD2|AGER|ALX4|APOBEC3F|ARX|ATM|ATOH7|BAHD1|BARX2|BDP1|BMP8B|CARD11|CC2D1A|CDX4|CEBPE|CELF4|CGB8|CHD5|CIR1|CITED4|CREB3L3|CRX|CTU2|CUX2|DBP|DDX43|DMBX1|DMRTA1|DPPA4|DUSP26|DUX5|EBF3|EBF4|ECD|ELOA3B|ENDOV|ETV2|EVX1|FAM170A|FBLL1|FCF1|FEZF2|FGF4|FGF8|FOXD4|FOXO6|FOXP2|GALR2|GATA2|GATA5|GBX2|GDF1|GPC3|GPER1|GSC2|HAMP|HEXIM2|HFE2|HIST1H2AH|HIST1H3C|HIST1H4I|HIST2H2AA3|HNF1A|HOXA6|HOXB1|HOXD12|HOXD4|…
MODULE_114	MSigDB_C4	0	284	1113	17.6165	4.03275	0	0	-4.36835	1.08808e-08	1.41622e-06
cellular nitrogen compound biosynthetic process [GoID:GO:0044271; evidenceTypes:EXP|IBA|IC|IDA|IEA|IEP|IGI|IMP|IPI|ISS|NAS|TAS]	GeneOntology_BP	204	4520	1113	280.375	14.0266	4.51327	0	-5.44497	1.19874e-08	1.55397e-06	ADSSL1|AGER|AKAP5|ALAS2|ALX4|AMDHD2|ARX|ATM|ATOH7|B3GALT2|BAHD1|BARX2|BDP1|BMP8B|CARD11|CC2D1A|CDX4|CEBPE|CELF4|CGB8|CHD5|CIR1|CITED4|CREB3L3|CRH|CRX|CUX2|DBP|DMBX1|DMRTA1|DPPA4|DRD4|DUSP26|DUX5|EBF3|EBF4|ECD|EEF1A2|ELOA3B|ETV2|EVX1|FAAP20|FAM170A|FAM57B|FBXO4|FEZF2|FGF4|FGF8|FOXD4|FOXO6|FOXP2|GALR2|GATA2|GATA5|GBX2|GDF1|GHRH|GPC3|GPER1|GPHA2|GSC2|HAMP|HEXIM2|HFE2|HIST1H2AH|HIST1H3C|HIST1H4I|HIST…
macromolecular complex [GoID:GO:0032991; evidenceTypes:IBA|IC|IDA|IEA|IGI|IMP|IPI|ISS|NAS|TAS]	GeneOntology_CC	210	4627	1113	287.012	14.135	4.53858	0	-5.4483	1.21026e-08	1.56259e-06	ABCC8|ADAM2|AGFG1|ALB|ALX4|ANO2|AP3B2|APC2|APOA1|APOA2|APOB|APOBEC3F|APOC4|ATG12|ATM|ATP6V1G3|BAHD1|BARX2|BBS1|BCL2|BDP1|BEST4|BTBD16|CACNA1H|CACNA1I|CACNA1S|CACNA2D2|CACNB1|CACNG3|CACNG7|CARD11|CASP4|CATSPERG|CCDC114|CD79B|CDK5R2|CEP128|CFAP61|CHD5|CHRNA4|CHRNB4|CHRNG|CIR1|CLCN1|CNGB1|CNTFR|COL26A1|CPT1C|CTU2|DCUN1D2|DMBX1|DNAH1|DNAH5|DNAH8|DNAH9|ECD|EEF1A2|ELOA3B|EXOC3L4|F7|FAAP100|FAAP20|FBLL1…
protein modification by small protein conjugation or removal [GoID:GO:0070647; evidenceTypes:EXP|IBA|IC|IDA|IEA|IGI|IMP|IPI|ISS|NAS|TAS]	GeneOntology_BP	27	1056	1113	65.5034	7.60444	2.55682	0	-5.06328	1.3287e-08	1.70866e-06	ADGRB1|ASB11|ASB8|BCL2|BIRC7|DCUN1D2|FBXO2|FBXO24|FBXO4|FBXO44|FZR1|KLHL10|MARCH10|MARCH11|POM121|PPIL2|PRKCE|RAB40B|RNF130|RNF168|RNF2|RNF25|RWDD3|TRIM3|UBE2O|USP2|USP37
cellular component biogenesis [GoID:GO:0044085; evidenceTypes:EXP|IBA|IC|IDA|IEA|IGI|IMP|IPI|ISS|NAS|TAS]	GeneOntology_BP	115	2871	1113	178.087	11.8457	4.00557	0	-5.32576	1.38132e-08	1.76925e-06	ADGRB1|AGFG1|APOA1|APOA2|APOB|APOC4|ARHGAP6|ARL3|ATG12|ATM|BAHD1|BBS1|BCL2|BDP1|C15ORF62|CALY|CCDC114|CCDC136|CCDC78|CD79B|CELF4|CEP131|CFAP100|CFAP73|CHRNB4|CLDN14|CNGB1|CUX2|DLGAP2|DMC1|DNAH1|DNAH5|DNAH8|DNAJB8|FBLL1|FCF1|FCHO1|FGB|FSCN2|FSD1|FUZ|GAP43|GHSR|GLRA1|GNL1|H1FOO|H2BFM|HAS1|HIST1H1A|HIST1H3C|HIST1H4I|HNF1A|IGSF22|KCNA10|KCNA6|KCNC3|KCNJ12|KCTD17|LAMA5|LRRC4B|LRTM2|LY6G6D|MAP1LC3C|MEI…
cell cycle [GoID:GO:0007049; evidenceTypes:IBA|IC|IDA|IEA|IEP|IGI|IMP|IPI|ISS|NAS|TAS]	GeneOntology_BP	57	1715	1113	106.381	9.5	3.32362	0	-5.198	1.41849e-08	1.80249e-06	ANKLE1|ARL3|ATM|BCL2|BTG4|CABLES1|CDK5R2|CEP131|CROCCP3|CXCR5|DMC1|DPEP3|ECD|ESCO1|FBXO4|FGF8|FSD1|FZR1|GPER1|H1FOO|HEXIM2|HUS1B|KLF11|MAP2K7|MAP4K2|MAPK4|MAPRE3|MEIOC|MYBL1|OBSL1|PIWIL1|PKD1|POM121|PPP2R3B|PRKCE|RASSF1|RGS14|RNF2|SEPT5|SPAG8|SSTR5|SYCE1|SYCE1L|SYCE3|TERT|THAP1|TMEM67|TP53BP2|TP73|TTN|TTYH1|USP2|USP37|WDR62|WHAMMP3|WNT4|ZBTB17
Human Lymphoma_Tome05_1333genes (16081686-SuppTable4)	GeneSigDB	10	624	1113	38.7066	5.91988	1.60256	0	-4.84918	1.41709e-08	1.80249e-06	ATG12|C11ORF21|FETUB|GNB3|LILRA4|NMRK2|OSGIN1|PAX3|PPP2R3B|TEKT2
PENG_GLUTAMINE_DEPRIVATION_DN	MSigDB_C2	1	328	1113	20.3458	4.3285	0.304878	0	-4.46939	1.42917e-08	1.80891e-06	P3H3
KIM_ALL_DISORDERS_CALB1_CORR_UP	MSigDB_C2	7	536	1113	33.248	5.50052	1.30597	0	-4.77191	1.46725e-08	1.84982e-06	CACNG3|DOCK3|GRIA2|HPCA|NECAB2|NMNAT2|SCAMP1
JOHNSTONE_PARVB_TARGETS_2_DN	MSigDB_C2	1	327	1113	20.2837	4.32202	0.30581	0	-4.46174	1.52102e-08	1.91013e-06	AGFG1
MOHANKUMAR_TLX1_TARGETS_UP	MSigDB_C2	3	405	1113	25.1221	4.79929	0.740741	0	-4.60945	1.53032e-08	1.91433e-06	BCL2|KCNK2|UNC119B
MEISSNER_NPC_HCP_WITH_H3K4ME2_AND_H3K27ME3	MSigDB_C2	46	303	1113	18.795	4.16322	15.1815	1	6.5346	1.55047e-08	1.9281e-06	A4GALT|ADGRB1|ADRA2C|BICDL1|CABP7|CACNA1I|CACNA2D2|CDK5R2|CELSR1|CHRNA4|CITED4|CRYBA2|DLGAP2|DMBX1|DSCAML1|ELAVL3|EVX1|FBLL1|FGF3|FGF8|FOXD4|GATA2|GHSR|HCN2|HS3ST6|HTR7|LY6H|NKX6-1|NPAS1|PAPPA|PAX3|PLPPR3|POU4F3|PRDM16|PTGER3|RSPO1|SLC18A3|SRCIN1|STXBP5L|SULT4A1|TLX2|TMEM132E|TP73|UCN|WNT4|ZNF536
Human StemCell_Kocer08_864genes (18667080-TableS2)	GeneSigDB	15	757	1113	46.9565	6.49523	1.98151	0	-4.92	1.56145e-08	1.93073e-06	ACSBG1|ATG12|BRS3|CYP11B1|ERGIC2|IL20RB|LGALS7B|PTGER3|RASSF9|SCAMP1|SH3D21|SKAP2|TRO|WNT4|ZKSCAN7
Human Breast_Sotiriou03_706genes (12917485-Table8)	GeneSigDB	6	504	1113	31.263	5.3387	1.19048	0	-4.73205	1.57589e-08	1.94113e-06	ALDH3B2|BCL2|FBP2|GRIA2|IGLL1|RABEP1
HSIAO_HOUSEKEEPING_GENES	MSigDB_C2	1	326	1113	20.2217	4.31553	0.306748	0	-4.45408	1.61875e-08	1.98283e-06	YBX1
RUTELLA_RESPONSE_TO_HGF_VS_CSF2RB_AND_IL4_UP	MSigDB_C2	3	404	1113	25.06	4.79349	0.742574	0	-4.60208	1.62208e-08	1.98283e-06	CPM|LILRA2|MATK
envelope [GoID:GO:0031975; evidenceTypes:IBA|IC|IDA|IEA|IMP|IPI|ISS|NAS|TAS]	GeneOntology_CC	29	1097	1113	68.0466	7.74125	2.64357	0	-5.04397	1.67651e-08	2.03389e-06	ADRA1B|AGFG1|ALAS2|ANKLE1|BCL2|CEPT1|CPT1C|CYP11B1|FATE1|FZR1|GPER1|HSD3B1|KCNJ11|LTC4S|MAPK8IP1|NEU4|NLRP6|PNPLA7|POM121|PTGER3|RAB40B|RANBP17|SIRT5|SLC25A41|SLC25A42|SLC25A47|SNCA|TAF3|YBX1
organelle envelope [GoID:GO:0031967; evidenceTypes:IBA|IC|IDA|IEA|IMP|IPI|ISS|NAS|TAS]	GeneOntology_CC	29	1097	1113	68.0466	7.74125	2.64357	0	-5.04397	1.67651e-08	2.03389e-06	ADRA1B|AGFG1|ALAS2|ANKLE1|BCL2|CEPT1|CPT1C|CYP11B1|FATE1|FZR1|GPER1|HSD3B1|KCNJ11|LTC4S|MAPK8IP1|NEU4|NLRP6|PNPLA7|POM121|PTGER3|RAB40B|RANBP17|SIRT5|SLC25A41|SLC25A42|SLC25A47|SNCA|TAF3|YBX1
regulation of cellular process [GoID:GO:0050794; evidenceTypes:IBA|IC|IDA|IEA|IEP|IGI|IMP|IPI|ISS|NAS|TAS]	GeneOntology_BP	492	9376	1113	581.591	16.1392	5.24744	0	-5.55114	1.70443e-08	2.05999e-06	ABCC8|ADAMTS7|ADAMTS8|ADGRB1|ADRA1B|ADRA1D|ADRA2B|ADRA2C|AFP|AGAP2|AGER|AJAP1|AKAP5|ALB|ALX4|ANGPTL8|ANK1|ANKLE1|APC2|APOA1|APOA2|APOB|APOBEC3F|ARHGAP31|ARHGAP6|ARHGDIG|ARL15|ARL3|ARTN|ARX|ASB11|ASB8|ATM|ATOH7|ATP6V1G3|AVPR1A|B4GALT7|BAHD1|BARX2|BCL2|BDP1|BIRC7|BMP8B|BRS3|BTG4|C15ORF62|C3P1|CABLES1|CABP2|CACNA1H|CACNA1I|CACNA2D2|CACNG3|CACNG7|CALML5|CALY|CAPS|CARD11|CASP4|CC2D1A|CCKBR|CCL27|CD226…
regulation of macromolecule metabolic process [GoID:GO:0060255; evidenceTypes:IBA|IC|IDA|IEA|IEP|IGI|IMP|IPI|ISS|NAS|TAS]	GeneOntology_BP	262	5527	1113	342.838	14.9175	4.74037	0	-5.41905	1.8052e-08	2.1655e-06	ADAM2|ADGRB1|ADRA1B|ADRA2B|ADRA2C|AGAP2|AGER|ALX4|ANGPTL8|APOA1|APOA2|APOB|ARX|ATM|ATOH7|BAHD1|BARX2|BCL2|BDP1|BIRC7|BMP8B|C3P1|CARD11|CC2D1A|CDK5R2|CDX4|CEBPE|CELF4|CGB8|CHD5|CIR1|CITED4|CNTN1|CREB3L3|CRH|CRP|CRX|CST11|CST6|CST9|CUX2|DBP|DCUN1D2|DMBX1|DMRTA1|DPPA4|DRD4|DUSP15|DUSP26|DUSP9|DUX5|EBF3|EBF4|ECD|EEF1A2|ELOA3B|ESCO1|ETV2|EVX1|FAM170A|FBXO2|FBXO4|FETUB|FEZF2|FGB|FGF20|FGF4|FGF8|FOXD4|F…
ACEVEDO_LIVER_TUMOR_VS_NORMAL_ADJACENT_TISSUE_UP	MSigDB_C2	18	828	1113	51.3606	6.77896	2.17391	0	-4.92121	2.02285e-08	2.40861e-06	ADGRV1|CCDC107|CCDC91|CYSTM1|ETNK2|GPC3|HIST2H2AA3|IRX3|MAP1S|PDCD5|PDCD7|PTPN12|RND1|SEC14L2|TP53BP2|UBTD1|XPR1|XXYLT1
Human Immune_Allen10_2900genes (20220088-SuppTable1)	GeneSigDB	61	1787	1113	110.847	9.67583	3.41354	0	-5.15172	2.07982e-08	2.46731e-06	AGFG1|AKAP5|ALDH3B2|APOA2|B3GNTL1|BICDL1|CALML5|CCL27|CD226|CELSR1|CEP112|CLECL1|COLGALT2|CYP2R1|EXOC3-AS1|FAM83C|FBXO4|GRAMD2A|HTR7|IL20RB|IQSEC2|IRX3|ISYNA1|ITGA2B|KLK13|KLK9|KRT16|LGALS7B|LILRA1|LILRA2|LILRA4|LTB4R|MEX3B|MILR1|MYBL1|NPEPL1|NRCAM|NUDT14|OBSL1|PACSIN3|PAQR7|POU2F2|PTGER3|RAB27B|RAB40B|RASSF9|RHOV|RNF130|S100A7|SEMA3D|SEMA3F|SIGLEC11|SLC39A7|SNRNP35|SPRR2B|TENM2|TMEM154|TNFRSF10C…
Human Prostate_Zhao10_1841genes (20386565-TableS1)	GeneSigDB	10	616	1113	38.2103	5.88317	1.62338	0	-4.79509	2.11469e-08	2.49945e-06	ALAS2|ATG12|ATM|FGF3|GREB1|KRT33A|PGA3|POM121|TRIM3|WNT4
biosynthetic process [GoID:GO:0009058; evidenceTypes:EXP|IBA|IC|IDA|IEA|IEP|IGI|IMP|IPI|ISS|NAS|TAS]	GeneOntology_BP	282	5866	1113	363.867	15.1569	4.80736	0	-5.40128	2.15768e-08	2.54092e-06	A4GALT|ABO|ACSBG1|ACSM2A|ADAMTS7|ADGRB1|ADSSL1|AGER|AKAP5|AKR1C4|ALAS2|ALDH3B1|ALDH3B2|ALPI|ALPPL2|ALX4|AMDHD2|APOA1|APOA2|APOB|ARX|ASGR1|ATG12|ATM|ATOH7|AVPR1A|B3GALT2|B3GNT9|B4GALT7|BAHD1|BARX2|BCL2|BDP1|BMP8B|CACNA1H|CARD11|CC2D1A|CCKBR|CDX4|CEBPE|CELF4|CEPT1|CGB8|CHD5|CHST13|CIR1|CITED4|CPM|CREB3L3|CRH|CRX|CUX2|CYP11B1|CYP2R1|CYP46A1|DBP|DMBX1|DMRTA1|DOHH|DPPA4|DRD4|DUSP26|DUX5|EBF3|EBF4|ECD|…
GRYDER_PAX3FOXO1_ENHANCERS_IN_TADS	MSigDB_C2	23	949	1113	58.8662	7.23169	2.4236	0	-4.95959	2.18458e-08	2.56321e-06	ASTN2|BCL2|CABLES1|CEP112|CEP128|FGF8|GPC3|HRASLS|IL17RD|MDFI|MEX3B|MYCN|MYO18B|OBSL1|PAX3|PRDM12|PTPN12|RANBP17|RASA3|SDC3|THAP1|VAX2|VIPR2
Mouse Lymphoma_Wu08_1167genes (18535662-TableS2d)	GeneSigDB	10	615	1113	38.1483	5.87856	1.62602	0	-4.7883	2.22291e-08	2.5987e-06	APOA2|APOB|FGF17|FZR1|IL4I1|IRX3|ISYNA1|MEAF6|RCC1L|SVOP
KIM_ALL_DISORDERS_OLIGODENDROCYTE_NUMBER_CORR_UP	MSigDB_C2	14	721	1113	44.7235	6.34554	1.94175	0	-4.84174	2.47594e-08	2.87361e-06	AP3B2|CACNG3|DOCK3|FXYD7|HPCA|NCAN|NECAB2|NMNAT2|PPFIA4|RAB40B|SULT4A1|SYP|TCEA2|TMEM151B
protein metabolic process [GoID:GO:0019538; evidenceTypes:EXP|IBA|IC|IDA|IEA|IEP|IGI|IMP|IPI|ISS|NAS|TAS]	GeneOntology_BP	249	5285	1113	327.827	14.7287	4.71145	0	-5.35195	2.54927e-08	2.94808e-06	A4GALT|ABO|ADAM2|ADAM20|ADAMTS17|ADAMTS7|ADAMTS8|ADAMTSL3|ADAMTSL5|ADGRB1|ADRA1B|ADRA2B|ADRA2C|AFP|AGAP2|AGBL2|AGBL3|AGBL4|AGER|ALAS2|ALB|ALPI|ALPPL2|ANGPTL8|APOA1|APOA2|APOB|ARTN|ASB11|ASB8|ASGR1|ATG12|ATM|B3GALT2|B3GNT9|B4GALT7|BCL2|BIRC7|BMP8B|C3P1|CARD11|CASP4|CDK5R2|CEBPE|CELF4|CGB8|CHD5|CHST13|CNTN1|CPA1|CPM|CPPED1|CRH|CST11|CST6|CST9|CTRC|DCUN1D2|DMP1|DOHH|DPEP3|DRD4|DUSP15|DUSP26|DUSP9|EE…
Human EmbryonicStemCell_Thomas08_839genes (18689800-TableS5)	GeneSigDB	16	772	1113	47.887	6.5564	2.07254	0	-4.86349	2.57055e-08	2.96203e-06	ATM|MAP2K7|MAPK8IP1|MYCN|NRIP2|PAX3|PKNOX1|POLRMT|PTMS|RAC3|RNF2|TAF3|TCEA2|TP53BP2|YBX1|ZBTB14
MIKKELSEN_NPC_HCP_WITH_H3K27ME3	MSigDB_C2	45	298	1113	18.4849	4.12932	15.1007	1	6.42119	2.61704e-08	3.00483e-06	ADGRB1|ADRA2C|CABP7|CACNA2D2|CCKBR|CELSR1|CHRNA4|CRYBA2|DLGAP2|DMBX1|DSCAML1|EVX1|FBLL1|FEZF2|FGF3|FGF4|GATA5|GHSR|HCN2|HOXB1|HPCAL4|HS3ST6|HTR7|LY6H|NKX6-1|NLRP6|NPAS1|PAPPA|PAX3|PDX1|POU4F3|PRDM16|PTH1R|RSPO1|SFRP5|SLC6A3|SRCIN1|SULT4A1|TMEM132E|TMEM91|TP73|UCN|WNT10A|WNT4|ZNF536
Human Lung_Ma08_378genes (18440302-SuppTable1)	GeneSigDB	0	270	1113	16.748	3.93365	0	0	-4.25763	2.70589e-08	3.09578e-06
PATIL_LIVER_CANCER	MSigDB_C2	14	719	1113	44.5994	6.3371	1.94715	0	-4.82861	2.71927e-08	3.10007e-06	AFP|CYSTM1|DUSP26|GPC3|HEATR6|ISL2|LINC00662|MYCN|ONECUT1|RASSF3|SCN8A|TP53BP2|XPR1|ZDHHC14
LASTOWSKA_NEUROBLASTOMA_COPY_NUMBER_DN	MSigDB_C2	16	770	1113	47.7629	6.54829	2.07792	0	-4.85057	2.81619e-08	3.19921e-06	ARL3|ATM|BMP8B|BTF3L4|CHD5|ECD|HPCAL4|HYI|IL17RD|LINC01783|MEAF6|PAQR7|SPRN|WNT4|ZBTB17|ZKSCAN7
MODULE_151	MSigDB_C4	0	269	1113	16.686	3.92647	0	0	-4.24962	2.88774e-08	3.26894e-06
SCGGAAGY_ELK1_02	MSigDB_C3	32	1150	1113	71.3342	7.91357	2.78261	0	-4.97048	3.14079e-08	3.54293e-06	ADAMTSL5|ASB8|ATM|CXCR5|ECD|ENDOV|ESCO1|EVX1|FCF1|FKBPL|FNDC8|FUZ|INSIG2|IRX3|LRRC29|MAP4K2|NMNAT2|POLL|PPIL2|RAB24|RNF168|RNF2|ROM1|SEMA3F|SLC39A7|SPAG8|STIM1|SYT5|TRO|USE1|ZKSCAN7|ZSCAN12
organic substance biosynthetic process [GoID:GO:1901576; evidenceTypes:EXP|IBA|IC|IDA|IEA|IEP|IGI|IMP|IPI|ISS|NAS|TAS]	GeneOntology_BP	279	5797	1113	359.587	15.1105	4.81283	0	-5.33316	3.17387e-08	3.56771e-06	A4GALT|ABO|ACSBG1|ACSM2A|ADAMTS7|ADSSL1|AGER|AKAP5|AKR1C4|ALAS2|ALDH3B1|ALDH3B2|ALPI|ALPPL2|ALX4|AMDHD2|APOA1|APOA2|APOB|ARX|ASGR1|ATG12|ATM|ATOH7|AVPR1A|B3GALT2|B3GNT9|B4GALT7|BAHD1|BARX2|BCL2|BDP1|BMP8B|CACNA1H|CARD11|CC2D1A|CCKBR|CDX4|CEBPE|CELF4|CEPT1|CGB8|CHD5|CHST13|CIR1|CITED4|CPM|CREB3L3|CRH|CRX|CUX2|CYP11B1|CYP2R1|CYP46A1|DBP|DMBX1|DMRTA1|DPPA4|DRD4|DUSP26|DUX5|EBF3|EBF4|ECD|EEF1A2|ELOA3…
Human ProteinKinases_Frevel03_425genes (12509443-Table2)	GeneSigDB	3	391	1113	24.2536	4.71749	0.767263	0	-4.50529	3.45153e-08	3.86631e-06	STIM1|XPR1|ZSCAN12
Human Lymphoma_Lam08_1502genes (18160665-TableS5)	GeneSigDB	21	887	1113	55.0204	7.00422	2.36753	0	-4.85713	3.91081e-08	4.36558e-06	AGER|ATG12|BCL2|CLECL1|CXCR5|DNAH1|DOK1|GNB3|GRAP|MMP17|PDCD5|PNPLA7|POU2F2|PPP2R3B|RGS14|TAC4|TP53BP2|TTN|WDR91|XCL1|ZBTB14
RHEIN_ALL_GLUCOCORTICOID_THERAPY_DN	MSigDB_C2	2	352	1113	21.8345	4.48101	0.568182	0	-4.42634	3.94885e-08	4.39279e-06	BCL2|IGLL1
Human Breast_Wirapati08_355genes_AURKA_Module (18662380-S3-AURKA)	GeneSigDB	2	350	1113	21.7104	4.46851	0.571429	0	-4.41096	4.45031e-08	4.93355e-06	CFAP69|FCER1A
BENPORATH_PRC2_TARGETS	MSigDB_C2	70	576	1113	35.7291	5.69551	12.1528	1	6.01717	4.78396e-08	5.28521e-06	ABCC8|ALX4|ASTN2|BARX2|BCL2|C2CD4A|CD70|CDH23|CDK5R2|CGB8|CNTFR|COLGALT2|CRYBA2|DSCAML1|ERICH5|FAM163A|FEZF2|FGF20|FGF3|GALR2|GATA2|GBX2|GHSR|GRIA2|GRIK1|GSC2|HOXB1|HOXD12|HOXD4|HPCAL4|HTR7|IGF2-AS|IRX3|ISL2|KAZALD1|KCNK2|MAATS1|MAPK4|NEUROG2|NKX2-8|NKX6-1|NPAS1|NTNG2|NTRK1|ONECUT1|OTOP2|OXCT2|PAPPA|PAX3|PDX1|POU3F4|POU4F3|PRDM12|PRKCE|PTGER3|RSPO1|SFRP5|SHH|SIX1|SLC1A2|SLC6A3|SRD5A2|TFAP2E|TLX2|…
Human Pancreas_Nakamura07_1222genes (17699763-SuppTable1)	GeneSigDB	19	832	1113	51.6088	6.79452	2.28365	0	-4.79928	5.08624e-08	5.59991e-06	ADH4|ADSSL1|DOK1|EBF4|ETFRF1|FBXO44|IL20RB|IQSEC2|IRX3|KCNJ12|KLF11|LONP2|MAATS1|OBSL1|POM121|RAB27B|RAB40B|RHOV|TUBA4B
protein complex [GoID:GO:0043234; evidenceTypes:IBA|IC|IDA|IEA|IMP|IPI|ISS|NAS|TAS]	GeneOntology_CC	122	2956	1113	183.36	11.9858	4.1272	0	-5.11937	5.20729e-08	5.71362e-06	ADAM2|AGFG1|ALB|ALX4|AP3B2|APC2|APOBEC3F|ATG12|ATP6V1G3|BARX2|BBS1|BCL2|BDP1|CARD11|CASP4|CCDC114|CD79B|CEP128|CFAP61|CIR1|CNTFR|COL26A1|CTU2|DMBX1|DNAH1|DNAH5|DNAH8|DNAH9|ECD|EEF1A2|ELOA3B|EXOC3L4|FAAP100|FAAP20|FGB|FSCN2|GATA2|GATA5|GJD4|GNG8|GNGT1|GRIA2|HFE2|HIST1H3C|HIST1H4I|HNF1A|HOXD12|HSPA1L|HUS1B|IGLL1|IGSF22|INSIG2|ITGA2B|KHDC3L|KIF12|KIF1C|KIF5C|KNDC1|LAMA5|LILRA4|LY6G6D|MAATS1|MEAF6|MR…
amide biosynthetic process [GoID:GO:0043604; evidenceTypes:IBA|IC|IDA|IEA|IGI|IMP|IPI|ISS|NAS|TAS]	GeneOntology_BP	14	704	1113	43.669	6.27338	1.98864	0	-4.72934	5.47181e-08	5.98345e-06	B3GALT2|CELF4|EEF1A2|FAM57B|HIST1H3C|HIST1H4I|MYCN|NGDN|PIWIL1|POM121|RPL3L|TARSL2|UCN|ZC3H7A
nucleic acid binding [GoID:GO:0003676; evidenceTypes:IBA|IC|IDA|IEA|IEP|IGI|IMP|IPI|ISS|NAS|TAS]	GeneOntology_MF	159	3642	1113	225.912	12.9961	4.36573	0	-5.14866	5.5672e-08	6.06712e-06	ADAD2|ADAMTS17|AGER|AGFG1|ALB|ALX4|ANKLE1|APOBEC3F|ARX|ATM|ATOH7|BAHD1|BARX2|BCL2|BDP1|CC2D1A|CDX4|CEBPE|CELF4|CHD5|CREB3L3|CRX|CTU2|CUX2|DBP|DDX43|DMBX1|DMC1|DMRTA1|DUX5|EBF3|EBF4|EEF1A2|ELAVL3|ENDOV|ETV2|EVX1|EXD3|FAAP100|FAM170A|FBLL1|FBRSL1|FCF1|FEZF2|FLYWCH2|FOXD4|FOXO6|FOXP2|GATA2|GATA5|GBX2|GSC2|H1FOO|H2BFM|HEATR6|HEXIM2|HIST1H1A|HIST1H2AH|HIST1H3C|HIST1H4I|HIST2H2AA3|HMGB4|HNF1A|HOXA6|HOX…
ENK_UV_RESPONSE_KERATINOCYTE_DN	MSigDB_C2	6	480	1113	29.7743	5.21362	1.25	0	-4.56004	5.71889e-08	6.19046e-06	CNTN1|RNF2|SEMA3F|TBXA2R|URI1|VAMP4
cellular biosynthetic process [GoID:GO:0044249; evidenceTypes:EXP|IBA|IC|IDA|IEA|IEP|IGI|IMP|IPI|ISS|NAS|TAS]	GeneOntology_BP	275	5701	1113	353.632	15.0439	4.82372	0	-5.22681	5.76229e-08	6.2165e-06	A4GALT|ABO|ACSBG1|ACSM2A|ADAMTS7|ADSSL1|AGER|AKAP5|AKR1C4|ALAS2|ALDH3B1|ALDH3B2|ALPI|ALPPL2|ALX4|AMDHD2|APOA1|APOA2|APOB|ARX|ASGR1|ATG12|ATM|ATOH7|AVPR1A|B3GALT2|B3GNT9|B4GALT7|BAHD1|BARX2|BCL2|BDP1|BMP8B|CACNA1H|CARD11|CC2D1A|CCKBR|CDX4|CEBPE|CELF4|CEPT1|CGB8|CHD5|CHST13|CIR1|CITED4|CPM|CREB3L3|CRH|CRX|CUX2|CYP11B1|CYP2R1|CYP46A1|DBP|DMBX1|DMRTA1|DPPA4|DRD4|DUSP26|DUX5|EBF3|EBF4|ECD|EEF1A2|ELOA3…
GSE10325_BCELL_VS_LUPUS_BCELL_UP	MSigDB_C7	33	189	1113	11.7236	3.29866	17.4603	1	6.45	5.93508e-08	6.3815e-06	ABO|BICDL1|C22ORF31|CCDC106|CLPS|CRX|CST6|CYP2R1|FBP2|FLJ14100|FNDC11|GSC2|HIST1H1A|HIST2H2AA3|HMHB1|LAMA5|LAMC3|LOC220077|MIA|NPFF|NTRK1|OXT|PGC|PLPPR3|PRDM12|PRSS50|RAB3A|RGS14|SEMA3D|SHH|SOX1|SPAG11A|ZNF768
BLALOCK_ALZHEIMERS_DISEASE_DN	MSigDB_C2	35	1200	1113	74.4357	8.07173	2.91667	0	-4.88566	6.12508e-08	6.56384e-06	AGAP2|AP3B2|B3GALT2|CACNG3|CEPT1|CRH|DLGAP2|DOCK3|ERGIC2|FSD1|FXYD7|GAP43|GRIA2|HPCA|HPCAL4|HTR1E|KIF5C|MAPK8IP1|MAPRE3|MATK|NCAN|NMNAT2|PDCD5|RAB3A|RGS14|RHOV|SCAMP1|SKAP2|SNCA|SNCG|STXBP5L|SULT4A1|SYT5|TRO|USE1
Mouse StemCell_Ulloa-Montoya07_757genes (17683608-TableS2)	GeneSigDB	10	594	1113	36.8457	5.78082	1.6835	0	-4.64392	6.2972e-08	6.72587e-06	BDP1|BTF3L4|EFCAB2|GPC3|ISYNA1|KMT5C|MYCN|POLR3G|TRO|YBX1
FEVR_CTNNB1_TARGETS_DN	MSigDB_C2	8	537	1113	33.31	5.50549	1.48976	0	-4.59723	6.47167e-08	6.88933e-06	AFP|CARD11|CRP|FRAS1|PDX1|RASA3|RWDD3|SFRP5
Direct protein sequencing	UniProt-Keyword	108	2680	1113	166.24	11.5172	4.02985	0	-5.05677	6.77182e-08	7.18506e-06	ABO|ADAMTS7|ADH4|AFP|AKR1C4|ALB|ALPI|ALPP|ANK1|APOA1|APOA2|APOB|ARL3|C17ORF99|CALML5|CCL27|CD226|CD79B|CGB8|CLPS|CNTN1|CPA1|CPM|CRH|CRP|CRYBA4|CRYBB2|CRYGC|CYP11B1|DEFB103A|DOHH|F7|FCER1A|FGB|FOLH1|GH2|GHRH|GNB3|GPT|HAMP|HIST1H3C|HIST1H4I|HMHB1|HSD3B1|HTN3|IFNA6|IGHV1-69|IL13|IL17F|IL20RB|IL4I1|ITGA2B|KAZALD1|KISS1|KRT16|LGALS7B|LTC4S|MIA|MYL3|NPPB|ORM1|OXT|PAEP|PAPPA|PDCD5|PGA3|PGC|PGLYRP2|PON1|…
organic substance catabolic process [GoID:GO:1901575; evidenceTypes:IBA|IC|IDA|IEA|IGI|IMP|IPI|ISS|NAS|TAS]	GeneOntology_BP	66	1853	1113	114.941	9.83275	3.56179	0	-4.97736	6.83204e-08	7.22511e-06	ADAMTS7|ADGRB1|ADH4|AGAP2|ALDH3B1|ALDH3B2|AMDHD2|APOA1|APOA2|APOB|APOBEC3F|ATM|CLPS|CPT1C|CYP46A1|ECD|EEF1A2|FBXO2|FBXO4|FBXO44|FTCD|FZR1|GAPDHS|GLYATL2|GPC3|GPT|GRIN2C|HRASLS|IL4I1|KCTD17|LONP2|MEIOC|NBAS|NCAN|NEU4|OXCT2|PACSIN3|PADI4|PGA3|PGC|PGLYRP1|PGLYRP2|PKD1|PLCH1|PLCH2|PNPLA7|POM121|PON1|PRKCE|RNF168|SARDH|SDC3|SHH|SLC6A3|SNCA|SPACA3|SRD5A2|TMEM67|TREH|UPB1|USE1|USP2|USP37|WDR91|YBX1|ZSWI…
RUTELLA_RESPONSE_TO_HGF_UP	MSigDB_C2	4	413	1113	25.6183	4.84535	0.968523	0	-4.46166	6.91857e-08	7.29263e-06	CPM|MATK|PKNOX1|SLC1A2
ZHANG_BREAST_CANCER_PROGENITORS_UP	MSigDB_C2	4	410	1113	25.4322	4.82813	0.97561	0	-4.43903	8.18366e-08	8.5421e-06	BCL2|ETFRF1|FGFR1OP2|ZNF846
Human Breast_Parker09_412genes_IntrinsicGenes_Perou2000 (19204204-SupplementaryTable2)	GeneSigDB	3	376	1113	23.3232	4.62809	0.797872	0	-4.39127	8.21095e-08	8.54284e-06	BCL2|IGLL1|LAMA5
mitochondrial envelope [GoID:GO:0005740; evidenceTypes:IBA|IC|IDA|IEA|IMP|IPI|ISS|NAS|TAS]	GeneOntology_CC	14	695	1113	43.1107	6.23478	2.01439	0	-4.66908	8.29663e-08	8.60414e-06	ALAS2|BCL2|CPT1C|CYP11B1|FATE1|GPER1|HSD3B1|MAPK8IP1|PNPLA7|SIRT5|SLC25A41|SLC25A42|SLC25A47|SNCA
KRIGE_RESPONSE_TO_TOSEDOSTAT_6HR_DN	MSigDB_C2	21	869	1113	53.9039	6.93644	2.41657	0	-4.74362	8.41412e-08	8.69793e-06	ANKLE1|ARHGDIG|BDP1|BMP8B|C11ORF21|CABLES1|CFAP73|DOHH|EBF3|FBRSL1|HRASLS|IRX3|LYRM2|MATK|PDCD5|POLR3G|RGS14|SCAMP1|SLC17A9|TMEM116|ZNF486
catalytic complex [GoID:GO:1902494; evidenceTypes:IBA|IC|IDA|IEA|IMP|IPI|ISS|NAS|TAS]	GeneOntology_CC	40	1300	1113	80.6387	8.37619	3.07692	0	-4.85169	8.86019e-08	9.12969e-06	ATG12|BTBD16|CCDC114|CHD5|CIR1|DCUN1D2|DNAH1|DNAH5|DNAH8|DNAH9|F7|FBXO2|FBXO24|FBXO4|FBXO44|FZR1|GNG8|GNGT1|KCTD17|KLHL10|MEAF6|NOXA1|P3H3|POLR3G|POLRMT|PPP2R3B|PPP4R4|PYDC1|RGS11|RGS9|RNF168|RNF2|SNCA|TAF13|TAF3|TERT|URI1|WDR60|WDR62|ZNF768
GOBERT_OLIGODENDROCYTE_DIFFERENTIATION_UP	MSigDB_C2	9	559	1113	34.6746	5.61358	1.61002	0	-4.57367	8.97166e-08	9.21501e-06	ANKLE1|CCDC61|CEP131|GAP43|GNL1|MYBL1|SNX22|TRPC2|WDR62
BUYTAERT_PHOTODYNAMIC_THERAPY_STRESS_UP	MSigDB_C2	18	793	1113	49.1896	6.64091	2.26986	0	-4.69658	9.50386e-08	9.69967e-06	BAHD1|CEP112|CIR1|CLDN14|DCUN1D2|KLF11|MAP1S|OSGIN1|PKD1|PKNOX1|RAB40B|RABEP1|RASSF1|RRAD|TP53BP2|TTBK2|TTC33|ZC3H7A
organic cyclic compound binding [GoID:GO:0097159; evidenceTypes:IBA|IC|IDA|IEA|IEP|IGI|IMP|IPI|ISS|NAS|TAS]	GeneOntology_MF	279	5747	1113	356.485	15.0761	4.85471	0	-5.1396	9.53672e-08	9.70241e-06	ABCC8|ABO|ACOT12|ACSBG1|ACSM2A|ADAD2|ADAMTS17|ADH4|ADRA2B|ADRA2C|ADSSL1|AGAP2|AGER|AGFG1|ALAS2|ALB|ALX4|ANKLE1|APOA1|APOA2|APOBEC3F|ARHGDIG|ARL15|ARL3|ARTN|ARX|ATAD3C|ATM|ATOH7|ATP8B3|BAHD1|BARX2|BCL2|BDP1|CC2D1A|CDX4|CEBPE|CELF4|CHD5|CNGB1|CREB3L3|CRX|CTU2|CUX2|CYP11B1|CYP2R1|CYP2W1|CYP46A1|CYP4F8|DBP|DDX43|DIRAS1|DMBX1|DMC1|DMRTA1|DNAH1|DNAH5|DNAH8|DNAH9|DOCK3|DRD4|DUX5|EBF3|EBF4|EEF1A2|ELAVL3|…
MARSON_BOUND_BY_E2F4_UNSTIMULATED	MSigDB_C2	14	691	1113	42.8626	6.21753	2.02605	0	-4.64213	9.97449e-08	1.00523e-05	BTF3L4|C12ORF60|CC2D1A|CEP128|CFAP61|HDGFL2|HIST1H1A|HIST1H2AH|HIST1H3C|HIST1H4I|POLN|RAB24|RASSF3|RIBC1
Human Liver_Chao09_1031genes (18787218-tableS1)	GeneSigDB	14	691	1113	42.8626	6.21753	2.02605	0	-4.64213	9.97449e-08	1.00523e-05	ABCA17P|AJAP1|CD70|CLDN14|DNAH5|MATK|NRCAM|PAEP|PAPPA|PCDHAC2|POU2F2|SLC14A1|VCY|ZNF114
Mouse StemCell_Ulloa-Montoya07_800genes (17683608-TableS3)	GeneSigDB	14	690	1113	42.8005	6.21321	2.02899	0	-4.63537	1.04437e-07	1.04923e-05	ARHGAP31|CEP112|ETFRF1|FBXO4|NBAS|OBSL1|PAQR7|RASSF1|ROM1|SLC39A7|ST3GAL2|TNNC1|WNT4|ZC3H7A
interspecies interaction between organisms [GoID:GO:0044419; evidenceTypes:IBA|IC|IDA|IEA|IGI|IMP|ISS|NAS|TAS]	GeneOntology_BP	18	790	1113	49.0035	6.62892	2.27848	0	-4.67701	1.08327e-07	1.08156e-05	ALB|APOA2|APOBEC3F|BCL2|CLDN9|CST11|DEFB103A|HAMP|HTN3|PGLYRP1|PGLYRP2|POM121|REG3G|SLC52A1|TP73|ULBP3|VPS37D|XPR1
MARSON_BOUND_BY_FOXP3_STIMULATED	MSigDB_C2	26	980	1113	60.7892	7.34215	2.65306	0	-4.73828	1.12681e-07	1.12154e-05	ABHD8|ACTRT3|ATG12|ATM|C12ORF60|CEPT1|CXCR5|EFCAB2|FAM185A|GRAP|HIST1H2AH|HIST1H3C|HIST1H4I|HIST2H2AA3|ORM1|PTGER1|S100A5|SIL1|SNRNP35|TNFRSF18|TNFSF14|TRPC2|VAMP4|WDR60|ZBTB11-AS1|ZNF205
Human Bladder_Buytaert08_832genes (17952126-SuppTable1)	GeneSigDB	18	789	1113	48.9415	6.62492	2.28137	0	-4.67047	1.1315e-07	1.12274e-05	BAHD1|CEP112|CIR1|CLDN14|DCUN1D2|KLF11|MAP1S|OSGIN1|PKD1|PKNOX1|RAB40B|RABEP1|RASSF1|RRAD|TP53BP2|TTBK2|TTC33|ZC3H7A
mitotic cell cycle process [GoID:GO:1903047; evidenceTypes:IBA|IDA|IEA|IEP|IGI|IMP|IPI|ISS|NAS|TAS]	GeneOntology_BP	18	788	1113	48.8795	6.62091	2.28426	0	-4.66393	1.18185e-07	1.16908e-05	ARL3|ATM|BCL2|CEP131|ECD|FGF8|FSD1|FZR1|HUS1B|KLF11|OBSL1|PKD1|POM121|TERT|TP73|TTN|USP37|WDR62
REN_ALVEOLAR_RHABDOMYOSARCOMA_DN	MSigDB_C2	4	403	1113	24.998	4.78769	0.992556	0	-4.38583	1.20984e-07	1.1931e-05	CASP4|DOK1|P3H3|SKAP2
MORF_RAD23A	MSigDB_C4	2	333	1113	20.6559	4.36075	0.600601	0	-4.27814	1.22562e-07	1.20497e-05	DOCK3|POM121
nucleoplasm part [GoID:GO:0044451; evidenceTypes:IBA|IDA|IEA|IMP|ISS|NAS|TAS]	GeneOntology_CC	28	1022	1113	63.3944	7.48855	2.73973	0	-4.72647	1.32387e-07	1.29759e-05	BAHD1|CHD5|CIR1|COMMD3-BMI1|ELOA3B|FAAP100|FAAP20|FBLL1|HEXIM2|KLF11|MEAF6|OBSCN|PDX1|PHF7|POLR3G|RGS14|RNF2|TAF13|TAF3|TBXA2R|TCEA2|TENM2|TERT|THAP1|TUT1|UBE2O|URI1|ZNF768
cellular protein modification process [GoID:GO:0006464; evidenceTypes:EXP|IBA|IC|IDA|IEA|IEP|IGI|IMP|IPI|ISS|NAS|TAS]	GeneOntology_BP	172	3843	1113	238.38	13.2557	4.47567	0	-5.00767	1.34538e-07	1.31068e-05	A4GALT|ABO|ADAMTS7|ADGRB1|ADRA1B|ADRA2B|ADRA2C|AFP|AGBL2|AGBL3|AGBL4|AGER|ALB|ALPI|ALPPL2|APOA1|APOA2|APOB|ARTN|ASB11|ASB8|ASGR1|ATG12|ATM|B3GALT2|B3GNT9|B4GALT7|BCL2|BIRC7|BMP8B|CDK5R2|CHD5|CNTN1|CPM|CPPED1|CRH|DCUN1D2|DMP1|DOHH|DRD4|DUSP15|DUSP26|DUSP9|ESCO1|F7|FBLL1|FBXO2|FBXO24|FBXO4|FBXO44|FGB|FGF17|FGF20|FGF3|FGF4|FGF8|FGFR1OP2|FOLH1|FOLH1B|FZR1|GALNT9|GATA2|GCNT7|GDF1|GPC3|GPER1|GPIHBP1|GP…
protein modification process [GoID:GO:0036211; evidenceTypes:EXP|IBA|IC|IDA|IEA|IEP|IGI|IMP|IPI|ISS|NAS|TAS]	GeneOntology_BP	172	3843	1113	238.38	13.2557	4.47567	0	-5.00767	1.34538e-07	1.31068e-05	A4GALT|ABO|ADAMTS7|ADGRB1|ADRA1B|ADRA2B|ADRA2C|AFP|AGBL2|AGBL3|AGBL4|AGER|ALB|ALPI|ALPPL2|APOA1|APOA2|APOB|ARTN|ASB11|ASB8|ASGR1|ATG12|ATM|B3GALT2|B3GNT9|B4GALT7|BCL2|BIRC7|BMP8B|CDK5R2|CHD5|CNTN1|CPM|CPPED1|CRH|DCUN1D2|DMP1|DOHH|DRD4|DUSP15|DUSP26|DUSP9|ESCO1|F7|FBLL1|FBXO2|FBXO24|FBXO4|FBXO44|FGB|FGF17|FGF20|FGF3|FGF4|FGF8|FGFR1OP2|FOLH1|FOLH1B|FZR1|GALNT9|GATA2|GCNT7|GDF1|GPC3|GPER1|GPIHBP1|GP…
peptide biosynthetic process [GoID:GO:0043043; evidenceTypes:IBA|IC|IDA|IEA|IGI|IMP|IPI|ISS|NAS|TAS]	GeneOntology_BP	12	632	1113	39.2028	5.95633	1.89873	0	-4.56704	1.36572e-07	1.32648e-05	CELF4|EEF1A2|HIST1H3C|HIST1H4I|MYCN|NGDN|PIWIL1|POM121|RPL3L|TARSL2|UCN|ZC3H7A
BENPORATH_CYCLING_GENES	MSigDB_C2	12	631	1113	39.1408	5.95179	1.90174	0	-4.56011	1.43166e-07	1.38217e-05	ADH4|AGFG1|CAPS|FZR1|GATA2|HSPA1L|INSIG2|PKNOX1|POM121|PTMS|RAB3A|WDR62
Cell_cycle_Whitfield	SignatureDB	14	682	1113	42.3043	6.17852	2.05279	0	-4.58108	1.5068e-07	1.44604e-05	ADH4|AGFG1|DSPP|FLJ36840|FZR1|GATA2|HSPA1L|INSIG2|PKNOX1|POM121|PTMS|RAB3A|RHPN1|WDR62
MILI_PSEUDOPODIA_HAPTOTAXIS_DN	MSigDB_C2	13	656	1113	40.6915	6.06416	1.98171	0	-4.56642	1.51661e-07	1.44681e-05	CCDC107|CLDN9|FZR1|HOXD4|IL17RD|POLRMT|PPIL2|SLC39A7|ST3GAL2|ST6GALNAC4|TUT1|WDR62|XXYLT1
BENPORATH_SOX2_TARGETS	MSigDB_C2	15	707	1113	43.855	6.28618	2.12164	0	-4.59023	1.54315e-07	1.46778e-05	BTF3L4|C12ORF60|CABLES1|CEP131|DPPA4|HDGFL2|HEXIM2|HIST2H2AA3|IRX2|LINGO1|NBAS|OBSL1|POLR3G|ST3GAL2|ZNF516
MORF_HDAC1	MSigDB_C4	0	243	1113	15.0732	3.73464	0	0	-4.03606	1.56471e-07	1.48389e-05
ribonucleoprotein complex [GoID:GO:1990904; evidenceTypes:IBA|IC|IDA|IEA|IMP|IPI|ISS|NAS|TAS]	GeneOntology_CC	16	730	1113	45.2817	6.38335	2.19178	0	-4.5872	1.70304e-07	1.61033e-05	APOBEC3F|FBLL1|FCF1|JAKMIP1|MAP1LC3C|MEX3B|MYH1|NGDN|PDCD7|PIWIL1|RPL3L|SNCA|SNRNP35|TERT|WDR62|YBX1
regulation of primary metabolic process [GoID:GO:0080090; evidenceTypes:IBA|IC|IDA|IEA|IEP|IGI|IMP|IPI|ISS|NAS|TAS]	GeneOntology_BP	268	5527	1113	342.838	14.9175	4.84892	0	-5.01684	1.81818e-07	1.71416e-05	ADGRB1|ADRA1B|ADRA2B|ADRA2C|AGAP2|AGER|AKAP5|ALX4|ANGPTL8|APOA1|APOA2|APOB|ARX|ATM|ATOH7|AVPR1A|BAHD1|BARX2|BCL2|BDP1|BIRC7|BMP8B|C3P1|CARD11|CC2D1A|CCKBR|CDK5R2|CDX4|CEBPE|CELF4|CGB8|CHD5|CIR1|CITED4|CNTN1|CREB3L3|CRH|CRX|CST11|CST6|CST9|CUX2|DBP|DCUN1D2|DMBX1|DMRTA1|DPPA4|DRD4|DUSP15|DUSP26|DUSP9|DUX5|EBF3|EBF4|ECD|EEF1A2|ELOA3B|ESCO1|ETV2|EVX1|FAM170A|FBXO2|FBXO4|FETUB|FEZF2|FGB|FGF20|FGF4|FGF…
DANG_BOUND_BY_MYC	MSigDB_C2	29	1035	1113	64.2008	7.53313	2.80193	0	-4.6728	1.93603e-07	1.80934e-05	ADRA1B|ATG12|ATM|CACNB1|CACNG3|CCKBR|CD79B|CEPT1|CIR1|DBP|GNB1L|GNL1|HIST2H2AA3|IL13|MAP2K7|NFKBIL1|NGB|NTN3|PAPPA|PAX3|POLR3G|PPP1R12C|RAB3A|SLC39A7|SLC9A3R2|ST6GALNAC4|TERT|TRIM3|TTC33
intracellular ribonucleoprotein complex [GoID:GO:0030529; evidenceTypes:IBA|IC|IDA|IEA|IMP|IPI|ISS|NAS|TAS]	GeneOntology_CC	16	727	1113	45.0956	6.37078	2.20083	0	-4.56705	1.94517e-07	1.81262e-05	APOBEC3F|FBLL1|FCF1|JAKMIP1|MAP1LC3C|MEX3B|MYH1|NGDN|PDCD7|PIWIL1|RPL3L|SNCA|SNRNP35|TERT|WDR62|YBX1
cellular response to DNA damage stimulus [GoID:GO:0006974; evidenceTypes:IBA|IC|IDA|IEA|IEP|IGI|IMP|IPI|ISS|NAS|TAS]	GeneOntology_BP	18	776	1113	48.1351	6.5726	2.31959	0	-4.58496	1.98765e-07	1.84685e-05	ANKLE1|ATM|BCL2|CHRNA4|DMC1|ENDOV|FAAP100|FAAP20|FBXO4|FZR1|GNL1|HIST1H4I|HUS1B|MEIOC|POLL|POLN|RNF168|TP73
GABRIELY_MIR21_TARGETS	MSigDB_C2	1	285	1113	17.6785	4.03973	0.350877	0	-4.12861	2.05644e-07	1.89771e-05	TTC33
protein complex subunit organization [GoID:GO:0071822; evidenceTypes:IBA|IC|IDA|IEA|IGI|IMP|IPI|ISS|NAS|TAS]	GeneOntology_BP	55	1593	1113	98.8134	9.19022	3.45261	0	-4.76739	2.0601e-07	1.89771e-05	ARHGAP6|C15ORF62|CALY|CCDC114|CD79B|CFAP100|CFAP73|CHRNB4|CLDN14|CNGB1|DLGAP2|DNAH1|DNAH5|DNAH8|FCHO1|FGB|FSD1|GLRA1|HIST1H3C|HIST1H4I|HNF1A|IGSF22|KCNA10|KCNA6|KCNC3|KCNJ12|KCTD17|LY6G6D|MAP1LC3C|NKX2-5|OBSL1|PRKCE|RS1|RYR1|SHANK1|SKAP2|SLC1A2|SLC22A6|SLC9A3R2|SNCA|SPEF1|TEKT2|TERT|TMSB4Y|TNXB|TP73|TRIM54|TRPV4|TTBK2|TTN|UNC13A|VAMP4|WHAMMP3|WNT8A|ZMYND10
BAELDE_DIABETIC_NEPHROPATHY_DN	MSigDB_C2	5	425	1113	26.3626	4.91356	1.17647	0	-4.3477	2.08856e-07	1.91297e-05	ALDH3B1|GRIK2|PPFIA4|PTH1R|ZNF516
MITSIADES_RESPONSE_TO_APLIDIN_UP	MSigDB_C2	5	425	1113	26.3626	4.91356	1.17647	0	-4.3477	2.08856e-07	1.91297e-05	APC2|ATG12|FBP2|MR1|TMSB4Y
KRIGE_RESPONSE_TO_TOSEDOSTAT_6HR_UP	MSigDB_C2	24	917	1113	56.8813	7.11541	2.61723	0	-4.62114	2.18392e-07	1.99462e-05	AGFG1|C19ORF24|CELSR1|COLGALT2|CYP2R1|ERGIC2|FZR1|GNL1|ISL2|LINC00662|MR1|ORM1|PDCD5|PKD1|PLCH1|RNF2|SCAMP1|SPACA9|STIM1|TFAP2E|TMEM154|TTBK2|USP37|VAMP4
Human Breast_Horlings10_271genes (20068109-SuppTable3)	GeneSigDB	0	237	1113	14.7011	3.68887	0	0	-3.98524	2.31011e-07	2.1039e-05
RNA-binding	UniProt-Keyword	12	620	1113	38.4585	5.90156	1.93548	0	-4.4833	2.39967e-07	2.1793e-05	ADAD2|CELF4|DDX43|ELAVL3|ENDOV|FBLL1|MEX3B|PIWIL1|SNRNP35|TUT1|YBX1|ZC3H7A
macromolecule catabolic process [GoID:GO:0009057; evidenceTypes:IBA|IC|IDA|IEA|IGI|IMP|IPI|ISS|NAS|TAS]	GeneOntology_BP	36	1185	1113	73.5053	8.02471	3.03797	0	-4.67372	2.41253e-07	2.1848e-05	ADAMTS7|ADGRB1|AGAP2|APOB|ATM|EEF1A2|FBXO2|FBXO4|FBXO44|FZR1|GPC3|GRIN2C|KCTD17|LONP2|MEIOC|NBAS|NCAN|NEU4|PACSIN3|PGA3|PGC|PGLYRP1|PGLYRP2|PKD1|RNF168|SDC3|SHH|SNCA|SPACA3|TMEM67|USE1|USP2|USP37|WDR91|YBX1|ZSWIM9
WANG_LMO4_TARGETS_UP	MSigDB_C2	3	356	1113	22.0826	4.50588	0.842697	0	-4.23504	2.58618e-07	2.33548e-05	LINC00662|LOC645513|SCAMP1
Host-virus interaction	UniProt-Keyword	4	389	1113	24.1296	4.70568	1.02828	0	-4.27772	2.63372e-07	2.37175e-05	APOA2|CLDN9|TP73|ULBP3
Human Embryo_Heim07_1515genes (17880687-TableS3)	GeneSigDB	26	957	1113	59.3625	7.2604	2.71682	0	-4.59513	2.80642e-07	2.52021e-05	AP3B2|CCDC136|CCKBR|DUSP9|EBF3|FAM214B|FOXO6|GALR2|HOXB1|HOXD4|HTR7P1|IRX2|ISYNA1|KCNQ4|KLK13|NPPB|PCDHAC2|PLEKHA2|POLR3G|RASA3|RND1|SKAP2|TMEM132E|TNFRSF8|VAX2|ZKSCAN7
GARY_CD5_TARGETS_DN	MSigDB_C2	5	419	1113	25.9905	4.87958	1.19332	0	-4.30169	2.88599e-07	2.58445e-05	CCDC85A|MYBL1|PDCD5|POLR3G|SIGLEC10
Human Leukemia_Murati09_1686genes (18818702-SuppTable2)	GeneSigDB	32	1091	1113	67.6745	7.72142	2.93309	0	-4.62019	2.97802e-07	2.65945e-05	ADSSL1|ARTN|ATP8B3|B3GNTL1|C12ORF76|CASP4|CCDC57|CITED4|CXORF21|DBP|DNAH1|FBXO4|GAPDHS|GATA2|IGLL1|IL20RB|IRX3|ISYNA1|LONP2|MAP4K2|MATK|OSBPL5|PADI4|PLEKHA2|POM121|RNF130|SCGB3A1|SKAP2|SNCA|ST3GAL2|TAF3|VAMP4
Transit peptide	UniProt-Keyword	8	506	1113	31.3871	5.34897	1.58103	0	-4.37225	3.10866e-07	2.76843e-05	ACSM2A|ALAS2|C15ORF62|CYP11B1|OXCT2|POLRMT|SARDH|SIRT5
CHICAS_RB1_TARGETS_CONFLUENT	MSigDB_C2	10	561	1113	34.7987	5.62329	1.78253	0	-4.41	3.14628e-07	2.77884e-05	ADAMTS8|B3GALT2|CPM|IL17RD|OXTR|PRSS35|RAB40B|SDC3|SIX1|SLC14A1
MASSARWEH_TAMOXIFEN_RESISTANCE_UP	MSigDB_C2	10	561	1113	34.7987	5.62329	1.78253	0	-4.41	3.14628e-07	2.77884e-05	CALML5|GATA2|HTR7P1|MACO1|PACSIN1|PP14571|RAB27B|RHOV|RND1|ZNF697
Secreted	UniProt-Keyword	151	1637	1113	101.543	9.30373	9.22419	1	5.31585	3.20791e-07	2.81779e-05	ABO|ACRBP|ADAMTS17|ADAMTS7|ADAMTS8|ADAMTSL3|ADAMTSL5|ADGRB1|AFP|AGER|ALB|ANGPTL8|APOA1|APOA2|APOB|APOC4|ARTN|ASGR1|BMP8B|BPIFA2|C17ORF99|CASP4|CCDC70|CCL27|CES1P1|CFC1B|CGB8|CILP2|CLPS|COL26A1|CPA1|CRH|CRP|CST6|CST9|DEFB103A|DHRS7C|DMP1|DSPP|EXOC3-AS1|F7|FETUB|FGB|FGF17|FGF20|FGF3|FGF4|FGF8|GDF1|GH2|GHRH|GNRH2|GPC3|GPHA2|GZMM|HAMP|HTN3|ICAM4|IFNA6|IGHV1-69|IGLL1|IGLON5|IGLV4-3|IL13|IL17B|IL17F|IL…
macromolecular complex subunit organization [GoID:GO:0043933; evidenceTypes:IBA|IC|IDA|IEA|IGI|IMP|IPI|ISS|NAS|TAS]	GeneOntology_BP	74	1963	1113	121.764	10.0857	3.76974	0	-4.73584	3.22616e-07	2.8261e-05	ALB|APOA1|APOA2|APOB|APOC4|ARHGAP6|ATM|BDP1|C15ORF62|CALY|CCDC114|CD79B|CELF4|CFAP100|CFAP73|CHD5|CHRNB4|CLDN14|CNGB1|DLGAP2|DMC1|DNAH1|DNAH5|DNAH8|FCHO1|FGB|FSD1|GLRA1|GPIHBP1|H1FOO|H2BFM|HIST1H1A|HIST1H3C|HIST1H4I|HNF1A|IGSF22|KCNA10|KCNA6|KCNC3|KCNJ12|KCTD17|LY6G6D|MAP1LC3C|NKX2-5|OBSL1|PADI4|PIWIL1|PRKCE|RPL3L|RS1|RYR1|SHANK1|SKAP2|SLC1A2|SLC22A6|SLC9A3R2|SNCA|SPEF1|SRPK3|TEKT2|TERT|TMSB4Y|TN…
CHARAFE_BREAST_CANCER_LUMINAL_VS_BASAL_DN	MSigDB_C2	6	447	1113	27.7273	5.03596	1.34228	0	-4.31443	3.27626e-07	2.86219e-05	CASP4|IL20RB|KRT16|SKAP2|TMEM154|YBX1
response to stress [GoID:GO:0006950; evidenceTypes:IBA|IC|IDA|IEA|IEP|IGI|IMP|IPI|ISS|NAS|TAS]	GeneOntology_BP	157	3529	1113	218.903	12.8433	4.44885	0	-4.81986	3.58894e-07	3.1184e-05	ABCC8|ADGRB1|ADRA2B|ADRA2C|ADSSL1|AGBL4|AGER|AJAP1|ALAS2|ALB|ALDH3B1|ANKLE1|APOA1|APOA2|APOB|APOBEC3F|ATG12|ATM|AVPR1A|BCL2|BIRC7|BPIFA2|CARD11|CASP4|CD226|CEBPE|CELSR1|CHRNA4|CREB3L3|CRH|CRP|CST11|DEFB103A|DMC1|DRD4|DUSP15|DUSP9|ENDOV|F7|FAAP100|FAAP20|FBXO2|FBXO4|FGB|FGF8|FGFR1OP2|FZR1|GAP43|GATA2|GATA5|GHSR|GJD4|GNGT1|GNL1|GPER1|GPR37L1|GRAP|GRIK2|GRIN2C|GZMM|HAMP|HIST1H3C|HIST1H4I|HSPA1L|HTN3…
cellular nitrogen compound catabolic process [GoID:GO:0044270; evidenceTypes:IBA|IC|IDA|IEA|IEP|IGI|IMP|ISS|NAS|TAS]	GeneOntology_BP	7	474	1113	29.4021	5.18182	1.47679	0	-4.32321	3.70016e-07	3.20638e-05	APOBEC3F|ATM|FTCD|MEIOC|NBAS|UPB1|YBX1
MORF_CSNK2B	MSigDB_C4	1	275	1113	17.0582	3.96935	0.363636	0	-4.04555	3.80885e-07	3.29169e-05	DOCK3
BENPORATH_ES_WITH_H3K27ME3	MSigDB_C2	102	1001	1113	62.0918	7.41581	10.1898	1	5.3815	3.9688e-07	3.42073e-05	ABCC8|ADAMTS17|AGAP2|ALX4|ASTN2|BARX2|BCL2|C2CD4A|CACNG3|CADM4|CD70|CDH23|CDK5R2|CGB8|CHD5|CNTFR|COLGALT2|CPM|CRH|CRYBA2|DLK2|DRD4|DSCAML1|DTNB|DUSP15|EBF3|ELAVL3|ERICH5|EVX1|FAM163A|FEZF2|FGF20|FGF3|FGF8|FXYD7|GADL1|GALR2|GATA2|GBX2|GHSR|GPC3|GPR26|GRIA2|GRIK1|GSC2|HOXA6|HOXB1|HOXD12|HOXD4|HPCAL4|HSPA1L|HTR7|ICAM4|IGF2-AS|IRX3|ISL2|KAZALD1|KCNK2|LY6H|MAATS1|MAPK4|NEUROG2|NKX2-5|NKX2-8|NKX6-1|NPA…
Human Lymphoma_Melendez05_4229genes (15656903-SuppTable1)	GeneSigDB	102	2500	1113	155.074	11.1891	4.08	0	-4.7434	3.99003e-07	3.42281e-05	A4GALT|ABCC8|ACTL7B|AGER|AJAP1|ALDH3B1|ALDH3B2|ARHGAP6|ARHGDIG|ARL3|ATM|BARX2|BCL2|CACNA2D2|CDH15|CILP2|CNTN1|CRH|CXCR5|CYP11B1|CYP46A1|CYP4F8|DLK2|ETV2|FBP2|FBXO2|FBXO4|FGF20|FGF4|FOLH1|GHRH|GPC3|HOXD4|HPCA|HPCAL4|HSPA1L|ICAM4|IL13|IL17B|ISYNA1|KIF12|KISS1|KLF11|KRT16|LAMC3|MAG|MAP4K2|MAPK4|MAPK8IP1|MATK|MEAF6|MMP16|MYBL1|MYCN|NPPB|NRCAM|OBP2B|ONECUT1|ORM2|PAEP|PAPPA|PAX3|PCDHAC1|PDCD5|PKNOX1|PO…
translation [GoID:GO:0006412; evidenceTypes:IBA|IC|IDA|IEA|IGI|IMP|IPI|ISS|NAS|TAS]	GeneOntology_BP	12	609	1113	37.7761	5.85083	1.97044	0	-4.40555	4.00603e-07	3.42526e-05	CELF4|EEF1A2|HIST1H3C|HIST1H4I|MYCN|NGDN|PIWIL1|POM121|RPL3L|TARSL2|UCN|ZC3H7A
SENESE_HDAC1_TARGETS_UP	MSigDB_C2	6	443	1113	27.4792	5.01395	1.3544	0	-4.28388	4.03908e-07	3.44436e-05	BDP1|KISS1|PRSS35|PTPN12|ST6GALNAC4|TMEM154
heterocycle catabolic process [GoID:GO:0046700; evidenceTypes:IBA|IC|IDA|IEA|IEP|IGI|IMP|ISS|NAS|TAS]	GeneOntology_BP	7	472	1113	29.278	5.17117	1.48305	0	-4.30812	4.09812e-07	3.48546e-05	APOBEC3F|ATM|FTCD|MEIOC|NBAS|UPB1|YBX1
Human Breast_Hall06_276genes_HRT (16813654-SuppFile2)	GeneSigDB	0	228	1113	14.1428	3.61907	0	0	-3.90785	4.14303e-07	3.50623e-05
Mouse Lymphoma_Wu08_1813genes (18535662-TableS1a)	GeneSigDB	24	901	1113	55.8888	7.05638	2.66371	0	-4.51915	4.14435e-07	3.50623e-05	ARHGDIG|ASB8|ATG12|CEPT1|FGFR1OP2|IL17RD|LONP2|MACO1|MYH7B|NKX2-5|PGLYRP1|PKNOX1|PLSCR2|RAPSN|RASA3|RNF130|RNF2|SIL1|SLC14A1|SLC39A7|STIM1|TAF13|USE1|ZBTB17
CUI_TCF21_TARGETS_2_DN	MSigDB_C2	20	806	1113	49.996	6.69259	2.48139	0	-4.48197	4.31843e-07	3.64392e-05	AGFG1|ARHGAP31|AVPR1A|B3GALT2|CABLES1|ERGIC2|ESCO1|FOXP2|HS3ST6|OSBPL5|PTPN12|RASSF9|RHPN1|RTN4RL1|SLC12A1|SLC9A3R2|TENM2|THAP2|TMCC2|ZDHHC14
MODULE_3	MSigDB_C4	4	379	1113	23.5093	4.64612	1.05541	0	-4.19905	4.57539e-07	3.85063e-05	CASP4|PTPN12|RAC3|SLC39A7
MARSON_BOUND_BY_FOXP3_UNSTIMULATED	MSigDB_C2	36	1167	1113	72.3887	7.96781	3.08483	0	-4.56697	4.61573e-07	3.86496e-05	ABHD8|ACTRT3|ARL15|ATG12|ATM|C12ORF60|CD226|CREB3L3|CRYBA4|DOHH|EFCAB2|FAM185A|FAM207A|FGFR1OP2|FSCN2|FZR1|HIST1H2AH|HIST1H3C|HIST1H4I|HIST2H2AA3|MR1|PAPLN|PAQR7|PLPPR3|PNPLA7|POLN|RASA3|RGS14|RIBC1|TMEM91|TNFRSF18|UNC5A|URI1|VAMP4|WDR60|XCL1
RCGCANGCGY_NRF1_Q6	MSigDB_C3	23	875	1113	54.276	6.95912	2.62857	0	-4.49425	4.62848e-07	3.86496e-05	AGER|ASB8|ATM|CCDC106|CCDC107|CYP2R1|DISP2|ESCO1|HSPB9|IL4I1|KLHL10|MAP2K7|MAPRE3|ONECUT1|PPP4R4|RASSF1|RHPN1|SLC39A7|SMIM11A|TMEM179|USP37|ZBTB17|ZMYND10
macromolecule biosynthetic process [GoID:GO:0009059; evidenceTypes:IBA|IC|IDA|IEA|IGI|IMP|IPI|ISS|NAS|TAS]	GeneOntology_BP	227	4769	1113	295.82	14.2735	4.75991	0	-4.8215	4.6201e-07	3.86496e-05	A4GALT|ABO|ADAMTS7|AGER|ALAS2|ALPI|ALPPL2|ALX4|APOA1|APOA2|APOB|ARX|ASGR1|ATG12|ATM|ATOH7|B3GALT2|B3GNT9|B4GALT7|BAHD1|BARX2|BCL2|BDP1|BMP8B|CARD11|CC2D1A|CDX4|CEBPE|CELF4|CGB8|CHD5|CHST13|CIR1|CITED4|CPM|CREB3L3|CRX|CUX2|DBP|DMBX1|DMRTA1|DPPA4|DUSP26|DUX5|EBF3|EBF4|ECD|EEF1A2|ELOA3B|ESCO1|ETV2|EVX1|FAAP20|FAM170A|FBXO4|FEZF2|FGF4|FGF8|FOXD4|FOXO6|FOXP2|GALNT9|GALR2|GATA2|GATA5|GBX2|GCNT7|GDF1|GH…
regulation of nitrogen compound metabolic process [GoID:GO:0051171; evidenceTypes:IBA|IC|IDA|IEA|IEP|IGI|IMP|IPI|ISS|NAS|TAS]	GeneOntology_BP	262	5378	1113	333.596	14.803	4.8717	0	-4.83658	4.71567e-07	3.92757e-05	ADGRB1|ADRA1B|ADRA2B|ADRA2C|AGAP2|AGER|AKAP5|ALX4|ANGPTL8|APOA1|APOA2|ARX|ATM|ATOH7|BAHD1|BARX2|BCL2|BDP1|BIRC7|BMP8B|C3P1|CARD11|CC2D1A|CDK5R2|CDX4|CEBPE|CELF4|CGB8|CHD5|CIR1|CITED4|CNTN1|CREB3L3|CRH|CRX|CST11|CST6|CST9|CUX2|DBP|DCUN1D2|DMBX1|DMRTA1|DPPA4|DRD4|DUSP15|DUSP26|DUSP9|DUX5|EBF3|EBF4|ECD|EEF1A2|ELOA3B|ESCO1|ETV2|EVX1|FAM170A|FBXO2|FBXO4|FETUB|FEZF2|FGB|FGF20|FGF4|FGF8|FOXD4|FOXO6|FOXP…
Mouse Breast_Crawford07_758genes (18081427-TableS7)	GeneSigDB	7	469	1113	29.092	5.15516	1.49254	0	-4.28541	4.77553e-07	3.96715e-05	CTU2|DCUN1D2|FBP2|LAMC3|NPPB|PCYT1B|RND1
mitochondrial membrane [GoID:GO:0031966; evidenceTypes:IBA|IC|IDA|IEA|IMP|IPI|ISS|NAS|TAS]	GeneOntology_CC	14	656	1113	40.6915	6.06416	2.13415	0	-4.40152	4.88817e-07	4.05025e-05	ALAS2|BCL2|CPT1C|CYP11B1|FATE1|GPER1|HSD3B1|MAPK8IP1|PNPLA7|SIRT5|SLC25A41|SLC25A42|SLC25A47|SNCA
HAMAI_APOPTOSIS_VIA_TRAIL_UP	MSigDB_C2	11	578	1113	35.8532	5.70506	1.90311	0	-4.35634	5.00165e-07	4.13363e-05	ATM|BDP1|CCDC91|CIR1|RABEP1|SFTPC|SKAP2|SULT1C2|THAP1|WDR60|ZNF486
organelle membrane [GoID:GO:0031090; evidenceTypes:IBA|IC|IDA|IEA|IGI|IMP|IPI|ISS|NAS|TAS]	GeneOntology_CC	115	2737	1113	169.775	11.6173	4.20168	0	-4.715	5.11208e-07	4.20328e-05	A4GALT|ABCC8|ABO|ACRBP|ADRA1B|ALAS2|ALDH3B1|ANKLE1|AP3B2|APOB|ARL3|ATG12|ATP6V1G3|ATP8B3|B3GALT2|B3GNT9|B4GALNT4|B4GALT7|BBS1|BCL2|CABP7|CACNG3|CALY|CCDC136|CEPT1|CHRNB4|CHST13|CNGB1|CPT1C|CREB3L3|CUX2|CYP11B1|CYP2R1|CYP46A1|CYP4F8|CYSTM1|DHRS7C|EEF1A2|ERGIC2|FAM57B|FATE1|FBXO2|FTCD|FZR1|GALNT9|GCNT7|GNGT1|GPER1|GRIA2|HS3ST6|HSD3B1|IL17RD|ITGA2B|JSRP1|LTC4S|MAP1LC3C|MAP4K2|MAPK8IP1|MARCH11|MGAT3|…
cellular amide metabolic process [GoID:GO:0043603; evidenceTypes:IBA|IC|IDA|IEA|IGI|IMP|IPI|ISS|NAS|TAS]	GeneOntology_BP	25	918	1113	56.9433	7.11908	2.72331	0	-4.487	5.26578e-07	4.31861e-05	B3GALT2|CELF4|CGB8|CPM|EEF1A2|F7|FAM57B|FOLH1|FTCD|HIST1H3C|HIST1H4I|HRASLS5|MYCN|NAT8|NEU4|NGDN|PGLYRP2|PIWIL1|POM121|RPL3L|SNCA|TARSL2|UCN|UNC13A|ZC3H7A
MEISSNER_BRAIN_HCP_WITH_H3K27ME3	MSigDB_C2	35	227	1113	14.0808	3.61123	15.4185	1	5.79283	5.5139e-07	4.5106e-05	ALX4|BMP8B|CELSR1|DMBX1|DMC1|DMRTA1|DRD4|EVX1|FGF17|FGF20|FGF3|FGF4|FGF8|FOXD4|GATA5|GBX2|HOXD12|IRX2|NKX2-5|NKX6-1|NPAS1|PDX1|POU4F3|PRSS50|REM1|SFRP5|SIX1|SLC18A3|TFAP2E|TLX2|TNXB|TP73|TRPV4|VAX2|WNT7B
Human Lymphoma_VanLoo09_407genes (19797726-SuppTable1b)	GeneSigDB	4	375	1113	23.2612	4.62206	1.06667	0	-4.16722	5.70187e-07	4.65252e-05	ALDH3B1|CYSTM1|INSIG2|RNF130
Human Breast_Creighton08_643genes (18794137-SuppTable1e)	GeneSigDB	7	463	1113	28.7198	5.12295	1.51188	0	-4.2397	6.47894e-07	5.24663e-05	ALDH3B2|CALML5|GATA2|HTR7P1|MACO1|PALM3|RAB27B
modification-dependent macromolecule catabolic process [GoID:GO:0043632; evidenceTypes:IBA|IC|IDA|IEA|IGI|IMP|IPI|ISS|NAS|TAS]	GeneOntology_BP	10	545	1113	33.8062	5.54507	1.83486	0	-4.29322	6.77477e-07	5.47241e-05	FBXO2|FBXO4|FZR1|KCTD17|RNF168|SHH|TMEM67|USP2|USP37|ZSWIM9
MORF_SOD1	MSigDB_C4	1	265	1113	16.4379	3.89761	0.377358	0	-3.96086	7.04353e-07	5.67525e-05	DOCK3
DACOSTA_UV_RESPONSE_VIA_ERCC3_UP	MSigDB_C2	2	303	1113	18.795	4.16322	0.660066	0	-4.03414	7.21805e-07	5.76735e-05	GNL1|SIX1
HORIUCHI_WTAP_TARGETS_DN	MSigDB_C2	2	303	1113	18.795	4.16322	0.660066	0	-4.03414	7.21805e-07	5.76735e-05	FSD1|POLR3G
Human Breast_Parker09_1232genes_IntrinsicGenes_hu2006 (19204204-SupplementaryTable1)	GeneSigDB	33	1089	1113	67.5504	7.7148	3.0303	0	-4.47846	7.22e-07	5.76735e-05	ADRA2C|BEST4|BFSP1|CALML5|CCDC91|CELSR1|CITED4|CST6|CTAG2|EEF1A2|GPT|HEATR6|HRASLS|IGLL1|IL17B|IQCN|JAKMIP1|LONP2|MYBL1|NTF3|PDCD5|PTGER3|RAB3A|RABEP1|RIBC2|SLC1A2|SLC27A5|SPACA9|TP53BP2|TTYH1|UCN|ZDHHC14|ZNF688
Human StemCell_Matushansky08_886genes (18310505-TableS1)	GeneSigDB	16	697	1113	43.2347	6.24338	2.29555	0	-4.36218	7.22959e-07	5.76735e-05	ATM|BIRC7|CXORF21|FCF1|FOLH1|KAZALD1|KLF11|MYBL1|PON1|PTGER3|SAA1|ST6GALNAC4|SULT1C2|TRO|URI1|VPS9D1
nucleobase-containing compound catabolic process [GoID:GO:0034655; evidenceTypes:IBA|IC|IDA|IEA|IEP|IGI|IMP|ISS|NAS|TAS]	GeneOntology_BP	6	431	1113	26.7348	4.94727	1.39211	0	-4.19116	7.54464e-07	6.00378e-05	APOBEC3F|ATM|MEIOC|NBAS|UPB1|YBX1
negative regulation of metabolic process [GoID:GO:0009892; evidenceTypes:IBA|IC|IDA|IEA|IEP|IGI|IMP|IPI|ISS|NAS|TAS]	GeneOntology_BP	109	2607	1113	161.712	11.3864	4.18105	0	-4.62935	7.88201e-07	6.24134e-05	ADGRB1|AGAP2|APOA2|ARX|ATM|BAHD1|BARX2|BCL2|BIRC7|C3P1|CC2D1A|CDX4|CELF4|CIR1|CRH|CST11|CST6|CST9|CUX2|DMBX1|DRD4|DUSP26|DUSP9|FETUB|FOXP2|FZR1|GALR2|GATA2|GHSR|GPC3|GPER1|GRIN2C|HAMP|HEXIM2|HFE2|HIST1H2AH|HIST1H3C|HIST1H4I|HIST2H2AA3|HPCA|HTR1E|IL13|INSIG2|IRX2|KCNK2|KLF11|LHX9|LRRC4B|LRRC4C|LRTM2|MAPK8IP1|MBD3L2|MDFI|MEIOC|MYCN|NBAS|NECAB2|NKX2-5|NKX6-1|NLRP6|NPAS1|NR2E3|NTF3|PAPLN|PDX1|PIWIL1|…
Human Viral_Chetaille09_501genes (19096012-TableS2)	GeneSigDB	6	430	1113	26.6728	4.94167	1.39535	0	-4.18336	7.94617e-07	6.27669e-05	CCDC27|CEPT1|ERGIC2|SLC16A11|URI1|ZBTB14
regulation of cellular catabolic process [GoID:GO:0031329; evidenceTypes:IBA|IC|IDA|IEA|IEP|IGI|IMP|IPI|ISS|NAS|TAS]	GeneOntology_BP	18	743	1113	46.0881	6.43751	2.42261	0	-4.3632	8.1026e-07	6.38102e-05	APOA1|ATM|BCL2|EEF1A2|FZR1|GAPDHS|LONP2|MEIOC|NBAS|NLRP6|PACSIN3|PKD1|SHH|SLC17A9|SNCA|WDR91|YBX1|ZBTB17
Glutamine_starve_down	SignatureDB	2	301	1113	18.671	4.1497	0.664452	0	-4.01739	8.11794e-07	6.38102e-05	CNGB1|PTMS
cellular macromolecule biosynthetic process [GoID:GO:0034645; evidenceTypes:IBA|IC|IDA|IEA|IGI|IMP|IPI|ISS|NAS|TAS]	GeneOntology_BP	221	4637	1113	287.632	14.145	4.76601	0	-4.71066	8.15204e-07	6.39219e-05	A4GALT|ABO|ADAMTS7|AGER|ALAS2|ALPI|ALPPL2|ALX4|APOA1|APOB|ARX|ASGR1|ATG12|ATM|ATOH7|B3GALT2|B3GNT9|B4GALT7|BAHD1|BARX2|BCL2|BDP1|BMP8B|CARD11|CC2D1A|CDX4|CEBPE|CELF4|CGB8|CHD5|CHST13|CIR1|CITED4|CPM|CREB3L3|CRX|CUX2|DBP|DMBX1|DMRTA1|DPPA4|DUSP26|DUX5|EBF3|EBF4|ECD|EEF1A2|ELOA3B|ESCO1|ETV2|EVX1|FAAP20|FAM170A|FBXO4|FEZF2|FGF4|FGF8|FOXD4|FOXO6|FOXP2|GALNT9|GALR2|GATA2|GATA5|GBX2|GCNT7|GDF1|GPC3|GPE…
STARK_PREFRONTAL_CORTEX_22Q11_DELETION_DN	MSigDB_C2	8	486	1113	30.1465	5.2452	1.64609	0	-4.22223	8.41502e-07	6.58235e-05	CYSTM1|FAM69B|LRRC4C|PDCD5|SCN2B|STXBP5L|TMEM44|TTC33
peptide metabolic process [GoID:GO:0006518; evidenceTypes:IBA|IC|IDA|IEA|IGI|IMP|IPI|ISS|NAS|TAS]	GeneOntology_BP	19	766	1113	47.5148	6.53202	2.48042	0	-4.36539	8.43781e-07	6.58415e-05	CELF4|CGB8|CPM|EEF1A2|F7|HIST1H3C|HIST1H4I|MYCN|NAT8|NGDN|PGLYRP2|PIWIL1|POM121|RPL3L|SNCA|TARSL2|UCN|UNC13A|ZC3H7A
Human Breast_Charafe-Jauffret06_1233genes (16288205-GeneTable2)	GeneSigDB	21	813	1113	50.4302	6.72021	2.58303	0	-4.37935	8.55011e-07	6.63955e-05	ASB8|ASTN2|BCL2|CACNA2D2|CASP4|ETNK2|F7|FBRSL1|IL20RB|KIF12|KRT16|MACO1|MYCN|RHPN1|RND1|SAA1|SKAP2|SPATA2L|TMEM154|TRIM3|YBX1
REACTOME_CELL_CYCLE_MITOTIC	MSigDB_C2	2	300	1113	18.6089	4.14291	0.666667	0	-4.009	8.60881e-07	6.66903e-05	CEP131|PPP2R3B
Human Breast_Bertucci06_527genes (16651414-Supp4)	GeneSigDB	4	367	1113	22.7649	4.57354	1.08992	0	-4.10293	8.84236e-07	6.80124e-05	GREB1|IL20RB|RND1|VPS37D
Cytoplasm	UniProt-Keyword	219	4598	1113	285.213	14.106	4.76294	0	-4.69396	8.84294e-07	6.80124e-05	ACOT12|ACSBG1|ACTL7B|ACTRT3|ADH4|ADRA1B|ADSSL1|AGAP2|AGBL2|AGBL3|AGBL4|AKR1C4|ALKBH6|ANK1|ANKLE1|APC2|APOB|APOBEC3F|ARHGAP6|ARHGDIG|ARL3|ARMC5|ASB8|ASTN2|ATG12|BBS1|BFSP1|BICDL1|BIRC7|C11ORF21|CABLES1|CABP2|CABP7|CAPS|CARD11|CARMIL3|CASP4|CC2D1A|CCDC78|CELF4|CEMP1|CEP112|CEP128|CEP131|CFAP100|CFAP61|CFAP73|CIR1|CITED4|CPPED1|CST11|CTAG1A|CTU2|DMP1|DNAH1|DNAH5|DNAH8|DNAH9|DOCK3|DOK1|DTNB|DUSP15|DU…
BORCZUK_MALIGNANT_MESOTHELIOMA_UP	MSigDB_C2	2	299	1113	18.5469	4.13612	0.668896	0	-4.00058	9.12915e-07	6.98793e-05	RNF2|ZBTB14
Mouse Lymphoma_Wu08_1777genes (18535662-TableS2a)	GeneSigDB	24	881	1113	54.6482	6.98171	2.72418	0	-4.38978	9.12382e-07	6.98793e-05	ASGR1|ATG12|CEPT1|ERGIC2|FGFR1OP2|LONP2|MMP16|MYH6|MYH7B|NKX2-5|OBSL1|PGGHG|PLSCR2|PTH1R|RAB27B|RAB3A|RASA3|RNF25|SIL1|SLC39A7|SYP|UBTD1|USE1|ZBTB17
Human Lung_Ma08_708genes (18440302-SuppTable2)	GeneSigDB	7	456	1113	28.2856	5.0851	1.53509	0	-4.18587	9.23402e-07	7.05141e-05	AJAP1|CPM|IRX3|KIF5C|POM121|SCAMP1|XPR1
Human Leukemia_Calln08_651genes (18362358-Table10)	GeneSigDB	4	366	1113	22.7029	4.56743	1.0929	0	-4.09484	9.33957e-07	7.11512e-05	CD79B|GRAP|PRKCE|TP53BP2
cellular component assembly [GoID:GO:0022607; evidenceTypes:IBA|IC|IDA|IEA|IGI|IMP|IPI|ISS|NAS|TAS]	GeneOntology_BP	111	2637	1113	163.572	11.4405	4.20933	0	-4.59529	9.60299e-07	7.28129e-05	ADGRB1|AGFG1|APOA1|APOA2|APOB|APOC4|ARHGAP6|ARL3|ATG12|ATM|BAHD1|BBS1|BCL2|BDP1|C15ORF62|CALY|CCDC114|CCDC136|CCDC78|CD79B|CELF4|CEP131|CFAP100|CFAP73|CHRNB4|CLDN14|CNGB1|CUX2|DLGAP2|DMC1|DNAH1|DNAH5|DNAH8|DNAJB8|FCHO1|FGB|FSCN2|FSD1|FUZ|GAP43|GHSR|GLRA1|H1FOO|H2BFM|HAS1|HIST1H1A|HIST1H3C|HIST1H4I|HNF1A|IGSF22|KCNA10|KCNA6|KCNC3|KCNJ12|KCTD17|LAMA5|LRRC4B|LRTM2|LY6G6D|MAP1LC3C|MEIOC|MYH3|MYH6|NKX…
Mouse StemCell_GarciaEscudero10_371genes_p53 (20630075-AF-2)	GeneSigDB	1	259	1113	16.0657	3.85389	0.3861	0	-3.90922	1.01776e-06	7.69882e-05	RASSF1
modification-dependent protein catabolic process [GoID:GO:0019941; evidenceTypes:IBA|IC|IDA|IEA|IGI|IMP|IPI|ISS|NAS|TAS]	GeneOntology_BP	10	536	1113	33.248	5.50052	1.86567	0	-4.2265	1.03884e-06	7.83979e-05	FBXO2|FBXO4|FZR1|KCTD17|RNF168|SHH|TMEM67|USP2|USP37|ZSWIM9
chr19p13	MSigDB_C1	57	473	1113	29.3401	5.1765	12.0507	1	5.34336	1.12151e-06	8.44391e-05	ABHD8|ADAMTSL5|ANGPTL8|ANKLE1|APC2|ATP8B3|C19ORF24|C3P1|CALR3|CAPS|CC2D1A|CCDC159|CD70|CILP2|CREB3L3|CYP4F8|DIRAS1|DOHH|ELAVL3|FCHO1|FSD1|FZR1|GIPC3|GZMM|HCN2|IQCN|ISYNA1|JSRP1|MAP1S|MAP2K7|MATK|MBD3L2|MGC10814|NMRK2|OR10H1|P2RY11|PALM3|PGLYRP2|POLRMT|PSPN|PTGER1|RAB3A|RAX2|RFX2|S1PR4|SEMA6B|SLC25A41|SLC25A42|TBXA2R|TLE6|TNFSF14|UNC13A|USE1|YJEFN3|ZNF358|ZNF486|ZNF846
RICKMAN_METASTASIS_UP	MSigDB_C2	3	330	1113	20.4698	4.34143	0.909091	0	-4.02398	1.13165e-06	8.48055e-05	AGFG1|RNF25|ZBTB14
Human Breast_Troester06_436genes-up-DOX-ZR75-1 (17150101-TableS1l)	GeneSigDB	3	330	1113	20.4698	4.34143	0.909091	0	-4.02398	1.13165e-06	8.48055e-05	CRYGC|MYBL1|TUBA4B
regulation of cellular protein metabolic process [GoID:GO:0032268; evidenceTypes:IBA|IC|IDA|IEA|IEP|IGI|IMP|IPI|ISS|NAS|TAS]	GeneOntology_BP	97	2364	1113	146.638	10.9283	4.10321	0	-4.54218	1.16892e-06	8.73942e-05	ADGRB1|ADRA1B|ADRA2B|ADRA2C|AGER|ANGPTL8|APOA1|ATM|BCL2|BIRC7|BMP8B|C3P1|CDK5R2|CELF4|CNTN1|CRH|CST11|CST6|CST9|DCUN1D2|DRD4|DUSP15|DUSP26|DUSP9|FBXO2|FBXO4|FETUB|FGB|FGF20|FGF4|FGF8|FZR1|GATA2|GDF1|GPC3|GPER1|GPR37L1|GRIK2|HEXIM2|HIST1H3C|HIST1H4I|IFNA6|IL13|KISS1|KNDC1|LRRC4B|LRRC4C|LRTM2|MAP2K7|MAP4K2|MAPK11|MAPK8IP1|MAPRE3|MYCN|NECAB2|NGDN|NLRP6|NTF3|NTRK1|PACSIN3|PAPLN|PDCD5|PIWIL1|PKD1|POM1…
MORF_GNB1	MSigDB_C4	2	294	1113	18.2367	4.10197	0.680272	0	-3.95828	1.2238e-06	9.1285e-05	DOCK3|POM121
PUJANA_BRCA1_PCC_NETWORK	MSigDB_C2	57	1576	1113	97.7589	9.1458	3.61675	0	-4.45657	1.28422e-06	9.55705e-05	ABO|ADAM20|ASTN2|ATG12|ATM|B3GNTL1|BFSP1|BTF3P11|CD79B|CDK5R2|CTAG2|ECD|ERC2-IT1|FCHO1|FGF8|GAPDHS|GNB3|GPR37L1|GRIK1|GYPE|HNF1A|HTR7|IGHV5-78|IGLL1|IRX3|ITGA2B|KCNA6|LOC100294145|MAPK11|MR1|NGDN|NPAS1|NPIPB15|NRL|P2RY11|PAX3|PNMT|POLR3G|POM121|PPIL2|PROP1|RABEP1|RASA3|RASSF1|RIBC2|RNF2|RWDD3|SEMA3D|SHH|ST3GAL2|ST6GALNAC4|SULT4A1|TMSB4Y|WFDC8|XCL1|YBX1|ZNF37A
cellular protein catabolic process [GoID:GO:0044257; evidenceTypes:IBA|IC|IDA|IEA|IGI|IMP|IPI|ISS|NAS|TAS]	GeneOntology_BP	15	659	1113	40.8776	6.07749	2.27618	0	-4.25795	1.28942e-06	9.57356e-05	ADAMTS7|FBXO2|FBXO4|FBXO44|FZR1|KCTD17|LONP2|PKD1|RNF168|SHH|TMEM67|USP2|USP37|WDR91|ZSWIM9
Human HeadandNeck_Sengupta06_403genes (16912175-SuppTable3a)	GeneSigDB	2	293	1113	18.1747	4.09511	0.682594	0	-3.94977	1.29758e-06	9.61193e-05	CSAG2|WDR91
ubiquitin-dependent protein catabolic process [GoID:GO:0006511; evidenceTypes:IBA|IC|IDA|IEA|IGI|IMP|IPI|ISS|NAS|TAS]	GeneOntology_BP	10	531	1113	32.9378	5.47559	1.88324	0	-4.1891	1.31564e-06	9.72333e-05	FBXO2|FBXO4|FZR1|KCTD17|RNF168|SHH|TMEM67|USP2|USP37|ZSWIM9
Human Colon_Grade07_1950genes (17210682-SuppTable2)	GeneSigDB	53	1493	1113	92.6104	8.92426	3.5499	0	-4.43851	1.34493e-06	9.89428e-05	A4GALT|ADGRB1|ADSSL1|AFP|AGAP2|APOC4|B4GALT7|C11ORF70|CACNA1I|CARD11|CHRNG|CNTFR|DLK2|EXD3|FAM71A|FRAS1|FZR1|GATA2|GHRH|GPER1|GPR20|HCN2|IL17B|INSIG2|IQSEC2|KCNH6|LILRA1|LRFN1|MAP1S|MATN4|MEX3B|MYBL1|NFKBIL1|NPFF|NPPB|NTN3|NTNG2|OTOP2|PDCD5|PRB3|SEMA3F|SKAP2|SLC1A2|SLC27A5|SLC2A11|SLC6A11|SPACA9|SRCIN1|ST3GAL2|TCEA2|TMSB4Y|ULBP3|ZFP57
SENGUPTA_NASOPHARYNGEAL_CARCINOMA_UP	MSigDB_C2	2	292	1113	18.1127	4.08823	0.684932	0	-3.94124	1.37577e-06	0.000100981	TNFSF15|WDR91
GRUETZMANN_PANCREATIC_CANCER_UP	MSigDB_C2	4	357	1113	22.1446	4.51208	1.12045	0	-4.02134	1.52596e-06	0.000111495	CASP4|HIST2H2AA3|PTPN12|SULT1C2
JOHNSTONE_PARVB_TARGETS_3_UP	MSigDB_C2	6	417	1113	25.8664	4.8682	1.43885	0	-4.08085	1.55436e-06	0.000113313	ALDH3B1|ATM|CELSR1|FRAS1|SARDH|SULT1C2
cell cycle phase transition [GoID:GO:0044770; evidenceTypes:IBA|IC|IDA|IEA|IGI|IMP|ISS|NAS|TAS]	GeneOntology_BP	11	553	1113	34.3025	5.58434	1.98915	0	-4.17283	1.60277e-06	0.000116578	ATM|BCL2|CEP131|ECD|FZR1|HUS1B|KLF11|PKD1|TERT|TP73|USP37
SHEN_SMARCA2_TARGETS_UP	MSigDB_C2	6	416	1113	25.8044	4.8625	1.44231	0	-4.07288	1.63629e-06	0.000118448	INSIG2|RAB40B|RNF130|RWDD3|TTC33|ZC3H7A
WEST_ADRENOCORTICAL_TUMOR_UP	MSigDB_C2	2	289	1113	17.9266	4.06752	0.692042	0	-3.91556	1.63953e-06	0.000118448	GRIN2C|SLC2A6
Human StemCell_West07_350genes (17234769-TableS2a)	GeneSigDB	2	289	1113	17.9266	4.06752	0.692042	0	-3.91556	1.63953e-06	0.000118448	GRIN2C|SLC2A6
Mouse Viral_Mendoza-Villanueva08_1830genes (19036130-TableS1a)	GeneSigDB	55	1527	1113	94.7194	9.01597	3.60183	0	-4.40546	1.66074e-06	0.000119711	ACSBG1|ADSSL1|ANK1|ASB11|ATOH7|CACNA1S|CACNB1|CASP4|CELSR1|CITED4|CRYBA4|DBP|DOHH|EBF3|EEF1A2|ETFRF1|FBP2|GPC3|ISYNA1|KAZALD1|KRT33A|KRT79|LTC4S|LY6G6D|MYCN|MYH1|MYH2|MYH4|ORM1|PADI4|PAQR7|PLEKHA2|PON1|PTGER3|PTPN12|RAB27B|RASA3|RHBG|RHOV|RPL3L|RYR1|SCT|SGCA|SIX1|SLC38A3|SMTNL1|SNCG|TAF13|TNXB|TRIM54|TTN|VAMP4|WNT10A|WNT4|ZDHHC14
GSE13306_TREG_RA_VS_TCONV_RA_DN	MSigDB_C7	30	188	1113	11.6616	3.29002	15.9574	1	5.57395	1.69215e-06	0.000121702	AGBL4|AGER|B4GALNT4|C17ORF99|CACNA1S|CHST13|DOK1|FXYD7|GHSR|HNF1A|IL20RB|ISL2|KRT16|MGAT3|NKAIN4|PAPLN|RCC1L|RGS9|RHOV|SCGB3A1|SLC13A4|SLC16A11|SLC25A41|TEKT2|TREH|UBE2O|UCN2|WNT4|ZBTB11-AS1|ZMYND10
muscle myosin complex [GoID:GO:0005859; evidenceTypes:IBA|IDA|ISS|NAS|TAS]	GeneOntology_CC	10	26	1113	1.61277	1.22908	38.4615	1	6.82401	1.72315e-06	0.000123655	IGSF22|MYH1|MYH13|MYH2|MYH3|MYH4|MYH6|MYL3|OBSL1|TTN
GSE6269_HEALTHY_VS_STAPH_AUREUS_INF_PBMC_DN	MSigDB_C7	28	169	1113	10.483	3.12101	16.568	1	5.6126	1.7432e-06	0.000124538	ACSBG1|ALPPL2|CALY|CELSR1|CHRNA4|DUSP9|F7|FNDC8|HAB1|HOXA6|HRASLS|IL17B|KCNJ12|KCNQ4|KRT3|NTRK1|OXCT2|POU4F3|PRSS50|PTGER3|RAB3A|RHOV|SEC14L2|SEMA6B|SLC38A3|SLC52A1|SNCA|SPATA2L
KOBAYASHI_EGFR_SIGNALING_24HR_DN	MSigDB_C2	1	250	1113	15.5074	3.7873	0.4	0	-3.83055	1.76573e-06	0.000125312	MYBL1
Mouse StemCell_Schimmer06_588genes (16484322-SuppTable1)	GeneSigDB	8	471	1113	29.216	5.16584	1.69851	0	-4.10698	1.75959e-06	0.000125312	ALAS2|HSD3B1|NPPB|P3H3|RASSF1|SDC3|TEKT2|XPR1
LINDGREN_BLADDER_CANCER_CLUSTER_3_UP	MSigDB_C2	3	322	1113	19.9736	4.28946	0.931677	0	-3.95705	1.77544e-06	0.000125448	ALAS2|GNB3|URI1
Human Breast_Parker09_498genes_IntrinsicGenes_Perreard2006 (19204204-SupplementaryTable3)	GeneSigDB	7	443	1113	27.4792	5.01395	1.58014	0	-4.08444	1.77496e-06	0.000125448	GRIA2|IGLL1|LAMA5|PTMS|RABEP1|TP53BP2|ZNF516
transferase activity [GoID:GO:0016740; evidenceTypes:EXP|IBA|IC|IDA|IEA|IEP|IGI|IMP|IPI|ISS|NAS|TAS]	GeneOntology_MF	128	2929	1113	181.685	11.9417	4.37009	0	-4.4956	1.78678e-06	0.000125972	A4GALT|ABO|ACSM2A|ADRA2B|ADRA2C|AGER|ALAS2|APOA1|APOA2|ATG12|ATM|B3GALT2|B3GNT9|B3GNTL1|B4GALNT4|B4GALT7|BIRC7|CARD11|CCKBR|CDK5R2|CEPT1|CHST13|COLGALT2|CPT1C|CTU2|DCUN1D2|DRD4|DUSP26|DUSP9|EEF1A2|ESCO1|ETNK2|FAM57B|FBLL1|FBXO2|FBXO24|FBXO4|FBXO44|FGF17|FGF20|FGF3|FGF4|FGF8|FGFR1OP2|FTCD|FZR1|GALNT9|GCNT7|GLYATL2|GPT|GRAP|HAS1|HEXIM2|HFE2|HRASLS|HRASLS5|HS3ST6|IL3RA|KLHL10|KMT5C|LRRC4B|LRRC4C|LRT…
MORF_AP2M1	MSigDB_C4	0	205	1113	12.7161	3.43391	0	0	-3.7031	1.84087e-06	0.000129218
Human Breast_Barry10_1022genes (20368555-TS-1)	GeneSigDB	22	817	1113	50.6783	6.73594	2.69278	0	-4.25751	1.84569e-06	0.000129275	ARL3|BBS1|BCL2|CD7|CELSR1|CFAP69|CTAG2|FOLH1|GREB1|KRT16|PLCH1|PTGER3|RABEP1|SCAMP1|SEC14L2|SEMA3F|SLC24A1|TP53BP2|XCL1|YBX1|ZMYND10|ZNF516
Human Breast_Parker09_501genes_IntrinsicGenes_Sorlie2003 (19204204-SupplementaryTable6)	GeneSigDB	7	442	1113	27.4172	5.00843	1.58371	0	-4.07656	1.86599e-06	0.000130412	GRIA2|IGLL1|LAMA5|PTMS|RABEP1|TP53BP2|ZNF516
Blood_Module-3.4_Undetermined	SignatureDB	2	286	1113	17.7405	4.0467	0.699301	0	-3.88972	1.95342e-06	0.000136227	ZBTB14|ZC3H7A
MANALO_HYPOXIA_DN	MSigDB_C2	2	285	1113	17.6785	4.03973	0.701754	0	-3.88107	2.07077e-06	0.000143477	AMDHD2|POLR3G
MONNIER_POSTRADIATION_TUMOR_ESCAPE_UP	MSigDB_C2	5	382	1113	23.6954	4.66407	1.3089	0	-4.00838	2.06789e-06	0.000143477	DUSP9|KCTD17|RCC1L|RND1|SLC14A1
Mouse Lymphoma_Wu08_1016genes (18535662-TableS2b)	GeneSigDB	7	440	1113	27.2931	4.99737	1.59091	0	-4.06075	2.06206e-06	0.000143477	A4GALT|AFP|CD79B|ECD|PDCD5|SMIM11A|YBX1
Human Lung_Kobayashi06_320genes (17145885-SuppTable2)	GeneSigDB	1	247	1113	15.3214	3.76483	0.404858	0	-3.80399	2.12102e-06	0.000146328	MYBL1
Mouse StemCell_Ulloa-Montoya07_530genes (17683608-TableS5)	GeneSigDB	7	439	1113	27.2311	4.99183	1.59453	0	-4.05283	2.16758e-06	0.000149219	AGFG1|DUSP9|GZMM|ISYNA1|MYCN|NPPB|POLR3G
protein modification by small protein conjugation [GoID:GO:0032446; evidenceTypes:EXP|IBA|IDA|IEA|IGI|IMP|IPI|ISS|NAS|TAS]	GeneOntology_BP	25	881	1113	54.6482	6.98171	2.83768	0	-4.24655	2.19478e-06	0.000150769	ADGRB1|ASB11|ASB8|BCL2|BIRC7|DCUN1D2|FBXO2|FBXO24|FBXO4|FBXO44|FZR1|KLHL10|MARCH10|MARCH11|POM121|PPIL2|PRKCE|RAB40B|RNF130|RNF168|RNF2|RNF25|RWDD3|TRIM3|UBE2O
CREIGHTON_ENDOCRINE_THERAPY_RESISTANCE_5	MSigDB_C2	8	466	1113	28.9059	5.13908	1.71674	0	-4.06802	2.24593e-06	0.000153954	ALDH3B2|CALML5|GATA2|HTR7P1|MACO1|PALM3|PP14571|RAB27B
macromolecular complex assembly [GoID:GO:0065003; evidenceTypes:IBA|IC|IDA|IEA|IGI|IMP|IPI|ISS|NAS|TAS]	GeneOntology_BP	63	1677	1113	104.024	9.40516	3.75671	0	-4.36185	2.31625e-06	0.000158436	APOA1|APOA2|APOB|APOC4|ARHGAP6|ATM|BDP1|C15ORF62|CALY|CCDC114|CD79B|CELF4|CFAP100|CFAP73|CHRNB4|CLDN14|CNGB1|DLGAP2|DMC1|DNAH1|DNAH5|DNAH8|FCHO1|FGB|FSD1|GLRA1|H1FOO|H2BFM|HIST1H1A|HIST1H3C|HIST1H4I|HNF1A|IGSF22|KCNA10|KCNA6|KCNC3|KCNJ12|KCTD17|LY6G6D|NKX2-5|OBSL1|PADI4|PRKCE|RPL3L|RS1|RYR1|SHANK1|SKAP2|SLC1A2|SLC22A6|SLC9A3R2|SNCA|SRPK3|TEKT2|TERT|TMSB4Y|TP73|TRPV4|TTN|UNC13A|VAMP4|WHAMMP3|ZMYND…
STK33_NOMO_UP	MSigDB_C6	2	283	1113	17.5544	4.02576	0.706714	0	-3.86372	2.32686e-06	0.000158824	THAP1|TNFSF15
REACTOME_GPCR_LIGAND_BINDING	MSigDB_C2	45	348	1113	21.5864	4.45598	12.931	1	5.25443	2.33663e-06	0.000159154	ADRA1B|ADRA1D|ADRA2B|AVPR1A|BRS3|CCKBR|CCL27|CRH|CXCR5|GALR2|GHRH|GHSR|GNB3|GNG8|GNGT1|GNRH2|GPER1|HTR1E|HTR5A|HTR7|KISS1|LTB4R|NMUR1|NPFF|NPFFR1|NPW|OXT|OXTR|P2RY11|PTGER1|PTGER3|PTH1R|S1PR4|SAA1|SCT|SHH|SSTR5|TBXA2R|TRHR|VIPR2|WNT10A|WNT4|WNT7B|XCL1|XCL2
negative regulation of biological process [GoID:GO:0048519; evidenceTypes:IBA|IC|IDA|IEA|IEP|IGI|IMP|IPI|ISS|NAS|TAS]	GeneOntology_BP	224	4638	1113	287.694	14.1459	4.82967	0	-4.50264	2.38161e-06	0.000161874	ABCC8|ADAMTS7|ADAMTS8|ADGRB1|ADRA2B|ADRA2C|AGAP2|AGER|AJAP1|ALB|APC2|APOA1|APOA2|APOBEC3F|ARHGAP6|ARHGDIG|ARX|ASTN2|ATM|AVPR1A|B4GALT7|BAHD1|BARX2|BCL2|BIRC7|BTG4|C3P1|CC2D1A|CDX4|CELF4|CHD5|CIR1|CNTFR|CRH|CRP|CST11|CST6|CST9|CUX2|DHRS7C|DLK2|DMBX1|DNAJB8|DRD4|DUSP26|DUSP9|FAM57B|FATE1|FBXO2|FBXO4|FETUB|FGB|FGF20|FGF3|FGF4|FGF8|FOXP2|FUZ|FZR1|GALR2|GATA2|GHSR|GLRA1|GPC3|GPER1|GPR37L1|GRIK2|GRIN2C…
TOYOTA_TARGETS_OF_MIR34B_AND_MIR34C	MSigDB_C2	7	437	1113	27.107	4.98073	1.60183	0	-4.03696	2.39481e-06	0.000162427	CC2D1A|DMBX1|FLJ36840|HPCA|IQCC|POM121|RCC1L
regulation of protein metabolic process [GoID:GO:0051246; evidenceTypes:IBA|IC|IDA|IEA|IEP|IGI|IMP|IPI|ISS|NAS|TAS]	GeneOntology_BP	108	2544	1113	157.804	11.271	4.24528	0	-4.41873	2.40906e-06	0.00016305	ADGRB1|ADRA1B|ADRA2B|ADRA2C|AGAP2|AGER|ANGPTL8|APOA1|APOA2|ATM|BCL2|BIRC7|BMP8B|C3P1|CARD11|CDK5R2|CELF4|CNTN1|CRH|CST11|CST6|CST9|DCUN1D2|DRD4|DUSP15|DUSP26|DUSP9|EEF1A2|FBXO2|FBXO4|FETUB|FGB|FGF20|FGF4|FGF8|FZR1|GATA2|GDF1|GHSR|GPC3|GPER1|GPR37L1|GRIK2|GRIN2C|HEXIM2|HIST1H3C|HIST1H4I|IFNA6|IGHV1-69|IL13|IL17F|KISS1|KNDC1|LRRC4B|LRRC4C|LRTM2|MAP2K7|MAP4K2|MAPK11|MAPK8IP1|MAPRE3|MYCN|NECAB2|NGDN|…
STEIN_ESRRA_TARGETS	MSigDB_C2	10	518	1113	32.1314	5.41016	1.9305	0	-4.09071	2.42091e-06	0.000163508	ADRA2C|CST6|MATK|SEC14L2|SIRT5|SLC2A6|ST6GALNAC4|TTC33|VPS9D1|ZNF768
phosphorus metabolic process [GoID:GO:0006793; evidenceTypes:EXP|IBA|IC|IDA|IEA|IEP|IGI|IMP|ISS|NAS|TAS]	GeneOntology_BP	139	3118	1113	193.409	12.2432	4.45799	0	-4.44401	2.44964e-06	0.000165101	ACOT12|ACSBG1|ACSM2A|ADRA1B|ADRA2B|ADRA2C|ADSSL1|AGER|AKAP5|ALPI|ALPP|ALPPL2|AMDHD2|APOA1|APOA2|ARTN|ATM|BCL2|BIRC7|BMP8B|CARD11|CCKBR|CDK5R2|CEPT1|CNTN1|CPPED1|CRH|DRD4|DUSP15|DUSP26|DUSP9|ECD|EEF1A2|ETNK2|FBP2|FGB|FGF17|FGF20|FGF3|FGF4|FGF8|FGFR1OP2|GALR2|GAPDHS|GDF1|GHRH|GPER1|GPHA2|GPR37L1|GRAP|GRIK2|GRIN2C|HEXIM2|HFE2|HPCA|HRASLS5|HTR1E|IFNA6|IL13|IL17RD|IL3RA|ISYNA1|KISS1|KNDC1|LRRC4B|LRRC4…
mitochondrial inner membrane [GoID:GO:0005743; evidenceTypes:IBA|IC|IDA|IEA|IMP|IPI|ISS|NAS|TAS]	GeneOntology_CC	8	463	1113	28.7198	5.12295	1.72786	0	-4.0445	2.59891e-06	0.000174431	ALAS2|CYP11B1|HSD3B1|SIRT5|SLC25A41|SLC25A42|SLC25A47|SNCA
DAZARD_RESPONSE_TO_UV_NHEK_DN	MSigDB_C2	3	315	1113	19.5394	4.24342	0.952381	0	-3.89765	2.62886e-06	0.000176074	AJAP1|INSIG2|SKAP2
organelle inner membrane [GoID:GO:0019866; evidenceTypes:IBA|IC|IDA|IEA|IMP|IPI|ISS|NAS|TAS]	GeneOntology_CC	10	516	1113	32.0074	5.40002	1.93798	0	-4.07542	2.65751e-06	0.000177254	ALAS2|ANKLE1|CYP11B1|HSD3B1|NEU4|SIRT5|SLC25A41|SLC25A42|SLC25A47|SNCA
mitotic cell cycle [GoID:GO:0000278; evidenceTypes:IBA|IDA|IEA|IEP|IGI|IMP|IPI|ISS|NAS|TAS]	GeneOntology_BP	28	943	1113	58.4941	7.21007	2.96925	0	-4.22937	2.65557e-06	0.000177254	ARL3|ATM|BCL2|BTG4|CEP131|ECD|FGF8|FSD1|FZR1|HUS1B|KLF11|MAP2K7|MAP4K2|MEIOC|MYBL1|OBSL1|PKD1|POM121|RGS14|RNF2|TERT|THAP1|TP73|TTN|TTYH1|USP2|USP37|WDR62
Human Leukemia_McWeeney10_885genes (19837975-TableS1)	GeneSigDB	12	567	1113	35.1709	5.65231	2.1164	0	-4.09937	2.72523e-06	0.000181394	ALAS2|ERGIC2|INSIG2|PGBD2|RAB27B|SLC24A1|TIAM2|TTC33|TTN|ZKSCAN7|ZNF697|ZNF883
mitochondrial matrix [GoID:GO:0005759; evidenceTypes:IBA|IDA|IEA|IMP|ISS|NAS|TAS]	GeneOntology_CC	7	434	1113	26.9209	4.96403	1.6129	0	-4.01305	2.7803e-06	0.000184677	ACSM2A|ALAS2|OXCT2|POLRMT|SARDH|SIRT5|TERT
Signal	UniProt-Keyword	237	2912	1113	180.631	11.9138	8.13874	1	4.73145	2.84495e-06	0.000188582	ACRBP|ADAM2|ADAM20|ADAMTS17|ADAMTS7|ADAMTS8|ADAMTSL3|ADAMTSL5|ADGRB1|ADGRV1|AFP|AGER|ALB|ALPI|ALPP|ALPPL2|ANGPTL8|APOA1|APOA2|APOB|APOC4|ARTN|ASTN2|BMP8B|BPIFA2|C14ORF37|C17ORF99|C19ORF24|CACNA2D2|CADM4|CALR3|CATSPERG|CCDC107|CCDC70|CCL27|CD226|CD7|CD79B|CDH15|CDH23|CELSR1|CES1P1|CFC1B|CGB8|CHRNA4|CHRNB4|CHRNG|CILP2|CLPS|CNTFR|CNTN1|COL26A1|COLGALT2|CPA1|CPM|CRH|CRP|CST11|CST6|CST9|CTRC|CYP2W1|DE…
mRNA processing [GoID:GO:0006397; evidenceTypes:IBA|IC|IDA|IEA|IGI|IMP|ISS|NAS|TAS]	GeneOntology_BP	8	461	1113	28.5957	5.11217	1.73536	0	-4.02876	2.86399e-06	0.000189453	CELF4|CIR1|ECD|PDCD7|SNRNP35|SRPK3|TUT1|YBX1
GSE14000_UNSTIM_VS_16H_LPS_DC_DN	MSigDB_C7	0	198	1113	12.2819	3.37544	0	0	-3.63861	2.89719e-06	0.000190864
GSE28726_ACT_CD4_TCELL_VS_ACT_NKTCELL_UP	MSigDB_C7	0	198	1113	12.2819	3.37544	0	0	-3.63861	2.89719e-06	0.000190864
phosphate-containing compound metabolic process [GoID:GO:0006796; evidenceTypes:EXP|IBA|IC|IDA|IEA|IEP|IGI|IMP|ISS|NAS|TAS]	GeneOntology_BP	135	3037	1113	188.384	12.1161	4.44518	0	-4.40608	2.92493e-06	0.000192298	ADRA1B|ADRA2B|ADRA2C|ADSSL1|AGER|AKAP5|ALPI|ALPP|ALPPL2|APOA1|APOA2|ARTN|ATM|BCL2|BIRC7|BMP8B|CARD11|CCKBR|CDK5R2|CEPT1|CNTN1|CPPED1|CRH|DRD4|DUSP15|DUSP26|DUSP9|ECD|EEF1A2|ETNK2|FBP2|FGB|FGF17|FGF20|FGF3|FGF4|FGF8|FGFR1OP2|GALR2|GAPDHS|GDF1|GHRH|GPER1|GPHA2|GPR37L1|GRAP|GRIK2|GRIN2C|HEXIM2|HFE2|HPCA|HRASLS5|HTR1E|IFNA6|IL13|IL17RD|IL3RA|ISYNA1|KISS1|KNDC1|LRRC4B|LRRC4C|LRTM2|MAP2K7|MAP4K2|MAPK11…
cell cycle process [GoID:GO:0022402; evidenceTypes:IBA|IC|IDA|IEA|IEP|IGI|IMP|IPI|ISS|NAS|TAS]	GeneOntology_BP	42	1241	1113	76.9789	8.1984	3.38437	0	-4.26655	2.93388e-06	0.000192493	ANKLE1|ARL3|ATM|BCL2|BTG4|CEP131|CROCCP3|CXCR5|DMC1|DPEP3|ECD|ESCO1|FGF8|FSD1|FZR1|GPER1|HUS1B|KLF11|MEIOC|MYBL1|OBSL1|PKD1|POM121|PPP2R3B|PRKCE|RASSF1|RGS14|RNF2|SEPT5|SSTR5|SYCE1|SYCE1L|SYCE3|TERT|TMEM67|TP73|TTN|USP37|WDR62|WHAMMP3|WNT4|ZBTB17
RUTELLA_RESPONSE_TO_CSF2RB_AND_IL4_DN	MSigDB_C2	3	313	1113	19.4153	4.23017	0.958466	0	-3.88054	2.94002e-06	0.000192503	CPM|LILRA2|LTB4R
Human Sarcoma_Mason04_549genes (15489886-TableS1b)	GeneSigDB	8	460	1113	28.5337	5.10677	1.73913	0	-4.02088	3.00632e-06	0.000196444	ALDH3B1|KCNK2|KISS1|MYBL1|SDC3|SIX1|TCEA2|TRO
negative regulation of macromolecule metabolic process [GoID:GO:0010605; evidenceTypes:IBA|IC|IDA|IEA|IEP|IGI|IMP|ISS|NAS|TAS]	GeneOntology_BP	100	2384	1113	147.879	10.9674	4.19463	0	-4.36558	3.03347e-06	0.000197816	ADGRB1|AGAP2|ARX|ATM|BAHD1|BARX2|BIRC7|C3P1|CC2D1A|CDX4|CELF4|CIR1|CRH|CST11|CST6|CST9|CUX2|DMBX1|DUSP26|DUSP9|FETUB|FOXP2|FZR1|GATA2|GHSR|GPC3|GPER1|GRIN2C|HAMP|HEXIM2|HFE2|HIST1H2AH|HIST1H3C|HIST1H4I|HIST2H2AA3|IRX2|KCNK2|KLF11|LHX9|LRRC4B|LRRC4C|LRTM2|MAPK8IP1|MBD3L2|MDFI|MEIOC|MYCN|NBAS|NECAB2|NKX2-5|NKX6-1|NLRP6|NPAS1|NR2E3|NTF3|PAPLN|PDX1|PIWIL1|POM121|PPP4R4|PRDM16|PRKCE|PROP1|PSCA|PYDC1|R…
RODRIGUES_THYROID_CARCINOMA_ANAPLASTIC_DN	MSigDB_C2	10	513	1113	31.8213	5.38476	1.94932	0	-4.05241	3.05558e-06	0.000198854	ARHGAP31|ARHGAP6|BBS1|BCL2|LONP2|PKNOX1|PRR4|SNX22|TMEM116|TMEM67
GSE12845_IGD_POS_BLOOD_VS_PRE_GC_TONSIL_BCELL_DN	MSigDB_C7	0	197	1113	12.2199	3.367	0	0	-3.62931	3.09106e-06	0.000199547
GSE23321_CD8_STEM_CELL_MEMORY_VS_EFFECTOR_MEMORY_CD8_TCELL_DN	MSigDB_C7	0	197	1113	12.2199	3.367	0	0	-3.62931	3.09106e-06	0.000199547
GSE29949_MICROGLIA_BRAIN_VS_CD8_POS_DC_SPLEEN_UP	MSigDB_C7	0	197	1113	12.2199	3.367	0	0	-3.62931	3.09106e-06	0.000199547
GSE41176_WT_VS_TAK1_KO_ANTI_IGM_STIM_BCELL_6H_DN	MSigDB_C7	0	197	1113	12.2199	3.367	0	0	-3.62931	3.09106e-06	0.000199547
Thick filament	UniProt-Keyword	8	17	1113	1.05451	0.994089	47.0588	1	6.98679	3.13902e-06	0.000201833	MYH1|MYH13|MYH15|MYH2|MYH3|MYH4|MYH6|MYH7B
NUYTTEN_EZH2_TARGETS_UP	MSigDB_C2	31	1004	1113	62.2779	7.42626	3.08765	0	-4.2118	3.17246e-06	0.000203576	ANK1|ANKRD30B|APC2|ATG12|CEPT1|CITED4|CLDN14|COLGALT2|GPER1|IL4I1|INSIG2|MILR1|OXTR|PAPLN|PAQR7|PPFIA4|PRKCE|PROP1|PRSS35|RAB27B|RABEP1|RNF2|RRAD|SAA1|SEMA3D|SORCS2|THAP2|TP53BP2|VAMP4|WDR60|WNT4
proteolysis involved in cellular protein catabolic process [GoID:GO:0051603; evidenceTypes:IBA|IC|IDA|IEA|IGI|IMP|IPI|ISS|NAS|TAS]	GeneOntology_BP	14	613	1113	38.0242	5.86933	2.28385	0	-4.09318	3.24912e-06	0.000207967	ADAMTS7|FBXO2|FBXO4|FBXO44|FZR1|KCTD17|LONP2|PKD1|RNF168|SHH|TMEM67|USP2|USP37|ZSWIM9
Lipoprotein	UniProt-Keyword	78	743	1113	46.0881	6.43751	10.498	1	4.95718	3.25383e-06	0.000207967	ADRA1B|ADRA1D|ADRA2B|AKAP5|ALDH3B1|ALDH3B2|ALPI|ALPP|ALPPL2|ANK1|APOA1|APOB|ARL3|ASGR1|AVPR1A|BRS3|CABP2|CCKBR|CD7|CDK5R2|CHRNA4|CNTFR|CNTN1|CPM|DIRAS1|DPEP3|DUSP15|GAP43|GNG8|GNGT1|GPC3|GPIHBP1|GRIA2|HFE2|HPCA|HPCAL4|HTR7|KCNA10|KCNA6|LY6G6D|LY6H|MAG|MAP1LC3C|MMP17|MMP25|NTNG2|PALM3|PDE6C|PLEKHN1|PLSCR2|PSCA|PTGER3|RAB24|RAB27B|RAB3A|RAB40B|RAC3|RAPSN|RHOV|RND1|RTN4RL1|S1PR4|SFTPC|SHH|SLC1A2|SPR…
GSE12845_IGD_POS_BLOOD_VS_DARKZONE_GC_TONSIL_BCELL_DN	MSigDB_C7	0	196	1113	12.1578	3.35853	0	0	-3.61998	3.29788e-06	0.000208298
GSE15930_NAIVE_VS_48H_IN_VITRO_STIM_CD8_TCELL_DN	MSigDB_C7	0	196	1113	12.1578	3.35853	0	0	-3.61998	3.29788e-06	0.000208298
GSE22886_UNSTIM_VS_IL2_STIM_NKCELL_DN	MSigDB_C7	0	196	1113	12.1578	3.35853	0	0	-3.61998	3.29788e-06	0.000208298
GSE22886_UNSTIM_VS_STIM_MEMORY_TCELL_DN	MSigDB_C7	0	196	1113	12.1578	3.35853	0	0	-3.61998	3.29788e-06	0.000208298
GSE36476_CTRL_VS_TSST_ACT_40H_MEMORY_CD4_TCELL_YOUNG_DN	MSigDB_C7	0	196	1113	12.1578	3.35853	0	0	-3.61998	3.29788e-06	0.000208298
GSE42088_UNINF_VS_LEISHMANIA_INF_DC_24H_UP	MSigDB_C7	0	196	1113	12.1578	3.35853	0	0	-3.61998	3.29788e-06	0.000208298
regulation of cell cycle [GoID:GO:0051726; evidenceTypes:IBA|IC|IDA|IEA|IEP|IGI|IMP|ISS|NAS|TAS]	GeneOntology_BP	35	1089	1113	67.5504	7.7148	3.21396	0	-4.21922	3.3337e-06	0.000210147	ATM|BCL2|BTG4|CABLES1|CDK5R2|CEP131|CXCR5|ECD|FBXO4|FGF8|FSD1|FZR1|GPER1|HEXIM2|HUS1B|MAP2K7|MAP4K2|MAPRE3|MEIOC|OBSL1|PKD1|PPP2R3B|PRKCE|RASSF1|RNF2|SSTR5|TERT|THAP1|TMEM67|TP53BP2|TP73|USP2|WHAMMP3|WNT4|ZBTB17
GSE13485_DAY1_VS_DAY7_YF17D_VACCINE_PBMC_DN	MSigDB_C7	0	195	1113	12.0958	3.35005	0	0	-3.61063	3.51854e-06	0.000218373
GSE1740_MCSF_VS_MCSF_AND_IFNG_DAY2_DERIVED_MACROPHAGE_WITH_IFNA_STIM_UP	MSigDB_C7	0	195	1113	12.0958	3.35005	0	0	-3.61063	3.51854e-06	0.000218373
GSE22886_DAY1_VS_DAY7_MONOCYTE_IN_CULTURE_DN	MSigDB_C7	0	195	1113	12.0958	3.35005	0	0	-3.61063	3.51854e-06	0.000218373
GSE22886_NAIVE_CD4_TCELL_VS_48H_ACT_TH2_DN	MSigDB_C7	0	195	1113	12.0958	3.35005	0	0	-3.61063	3.51854e-06	0.000218373
GSE28726_NAIVE_VS_ACTIVATED_NKTCELL_DN	MSigDB_C7	0	195	1113	12.0958	3.35005	0	0	-3.61063	3.51854e-06	0.000218373
GSE37533_PPARG1_FOXP3_VS_FOXP3_TRANSDUCED_CD4_TCELL_DN	MSigDB_C7	0	195	1113	12.0958	3.35005	0	0	-3.61063	3.51854e-06	0.000218373
KAECH_DAY8_EFF_VS_MEMORY_CD8_TCELL_UP	MSigDB_C7	0	195	1113	12.0958	3.35005	0	0	-3.61063	3.51854e-06	0.000218373
HALLMARK_G2M_CHECKPOINT	MSigDB_H	0	195	1113	12.0958	3.35005	0	0	-3.61063	3.51854e-06	0.000218373
MARTINEZ_RB1_AND_TP53_TARGETS_UP	MSigDB_C2	13	586	1113	36.3494	5.74309	2.21843	0	-4.06566	3.57892e-06	0.000221693	AVPR1A|ETFRF1|FBP2|KRT16|LTC4S|MR1|PRKCE|SLC14A1|SNCG|ST3GAL2|TF|TMCC2|TNFSF14
BENPORATH_ES_1	MSigDB_C2	5	371	1113	23.013	4.59787	1.34771	0	-3.91769	3.6804e-06	0.000227541	DPPA4|KIF5C|NMRK2|POLR3G|RCC1L
MORF_SKP1A	MSigDB_C4	0	194	1113	12.0338	3.34154	0	0	-3.60126	3.75394e-06	0.00022944
GSE10325_BCELL_VS_LUPUS_BCELL_DN	MSigDB_C7	0	194	1113	12.0338	3.34154	0	0	-3.60126	3.75394e-06	0.00022944
GSE23114_PERITONEAL_CAVITY_B1A_BCELL_VS_SPLEEN_BCELL_DN	MSigDB_C7	0	194	1113	12.0338	3.34154	0	0	-3.60126	3.75394e-06	0.00022944
GSE36476_CTRL_VS_TSST_ACT_40H_MEMORY_CD4_TCELL_OLD_DN	MSigDB_C7	0	194	1113	12.0338	3.34154	0	0	-3.60126	3.75394e-06	0.00022944
GSE36476_CTRL_VS_TSST_ACT_72H_MEMORY_CD4_TCELL_OLD_DN	MSigDB_C7	0	194	1113	12.0338	3.34154	0	0	-3.60126	3.75394e-06	0.00022944
HALLMARK_E2F_TARGETS	MSigDB_H	0	194	1113	12.0338	3.34154	0	0	-3.60126	3.75394e-06	0.00022944
Human Breast_Sorlie03_552genes_IntrinsicGeneList (12829800-IntrinsicList)	GeneSigDB	8	455	1113	28.2235	5.07966	1.75824	0	-3.98128	3.82918e-06	0.000233595	CFAP69|GRIA2|IGLL1|LAMA5|MEAF6|PTMS|RABEP1|TP53BP2
Human Lymphoma_Sander08_1021genes (18713946-TableS3)	GeneSigDB	14	609	1113	37.7761	5.85083	2.29885	0	-4.06372	3.86153e-06	0.000235122	C16ORF74|CCDC91|GRAP|LONP2|MR1|MYBL1|NPAS1|OXTR|POLR3G|RND1|SLC24A1|SLC2A11|THAP2|TTN
FOURNIER_ACINAR_DEVELOPMENT_LATE_2	MSigDB_C2	2	274	1113	16.9962	3.96224	0.729927	0	-3.78477	3.9271e-06	0.000238212	AGFG1|POLRMT
protein modification by small protein removal [GoID:GO:0070646; evidenceTypes:IBA|IC|IDA|IEA|IMP|ISS|TAS]	GeneOntology_BP	2	274	1113	16.9962	3.96224	0.729927	0	-3.78477	3.9271e-06	0.000238212	USP2|USP37
GSE15733_BM_VS_SPLEEN_MEMORY_CD4_TCELL_DN	MSigDB_C7	0	193	1113	11.9717	3.33301	0	0	-3.59187	4.00507e-06	0.000241515
GSE45365_WT_VS_IFNAR_KO_CD8A_DC_UP	MSigDB_C7	0	193	1113	11.9717	3.33301	0	0	-3.59187	4.00507e-06	0.000241515
GSE6674_CPG_VS_CPG_AND_ANTI_IGM_STIM_BCELL_UP	MSigDB_C7	0	193	1113	11.9717	3.33301	0	0	-3.59187	4.00507e-06	0.000241515
vesicle [GoID:GO:0031982; evidenceTypes:IBA|IC|IDA|IEA|IMP|ISS|NAS|TAS]	GeneOntology_CC	189	3996	1113	247.871	13.4435	4.72973	0	-4.37914	4.0116e-06	0.000241515	A4GALT|ABCC8|ABHD8|ABO|ACRBP|ACSBG1|ADRA2C|AGAP2|AGFG1|AKR1C4|ALB|ALDH3B1|AP3B2|APOA1|APOA2|APOB|ARHGDIG|ARL15|ARL3|ASTN2|ATG12|ATM|ATP8B3|AVPR1A|BPIFA2|CACNG3|CADM4|CALML5|CALY|CAPS|CARD11|CC2D1A|CCDC136|CD7|CD70|CD79B|CDH15|CEP131|CHRNB4|CILP2|CLPS|CNGB1|CNTN1|CPM|CPNE9|CPPED1|CRP|CST6|CUX2|CYSTM1|DLK2|DPEP3|DUSP26|F7|FBP2|FBXO2|FCHO1|FETUB|FGB|FNDC11|FOLH1|FOLH1B|FTCD|FUZ|GH2|GIPC3|GNB3|GPC3|G…
lysosomal membrane [GoID:GO:0005765; evidenceTypes:IBA|IC|IDA|IEA|IMP|ISS|NAS|TAS]	GeneOntology_CC	4	339	1113	21.0281	4.39911	1.17994	0	-3.8708	4.04109e-06	0.000241931	EEF1A2|PNPLA7|SPNS3|SPPL2C
lytic vacuole membrane [GoID:GO:0098852; evidenceTypes:IBA|IC|IDA|IEA|IMP|ISS|NAS|TAS]	GeneOntology_CC	4	339	1113	21.0281	4.39911	1.17994	0	-3.8708	4.04109e-06	0.000241931	EEF1A2|PNPLA7|SPNS3|SPPL2C
ncRNA metabolic process [GoID:GO:0034660; evidenceTypes:EXP|IBA|IC|IDA|IEA|IGI|IMP|ISS|NAS|TAS]	GeneOntology_BP	10	507	1113	31.4491	5.3541	1.97239	0	-4.0061	4.03526e-06	0.000241931	CTU2|FBLL1|FCF1|MYBL1|NGDN|PIWIL1|POU2F2|TAF13|TARSL2|TUT1
Human Stomach_Zhao09_324genes (19306436-TableS2a)	GeneSigDB	3	307	1113	19.0431	4.19014	0.977199	0	-3.82878	4.1093e-06	0.000245558	LAMA5|OXTR|URI1
GSE12366_NAIVE_VS_MEMORY_BCELL_DN	MSigDB_C7	0	192	1113	11.9097	3.32446	0	0	-3.58245	4.27299e-06	0.000252988
GSE18893_TCONV_VS_TREG_24H_TNF_STIM_UP	MSigDB_C7	0	192	1113	11.9097	3.32446	0	0	-3.58245	4.27299e-06	0.000252988
GSE29617_CTRL_VS_DAY3_TIV_FLU_VACCINE_PBMC_2008_DN	MSigDB_C7	0	192	1113	11.9097	3.32446	0	0	-3.58245	4.27299e-06	0.000252988
GSE37416_CTRL_VS_12H_F_TULARENSIS_LVS_NEUTROPHIL_UP	MSigDB_C7	0	192	1113	11.9097	3.32446	0	0	-3.58245	4.27299e-06	0.000252988
GSE9509_LPS_VS_LPS_AND_IL10_STIM_IL10_KO_MACROPHAGE_20MIN_DN	MSigDB_C7	0	192	1113	11.9097	3.32446	0	0	-3.58245	4.27299e-06	0.000252988
KEGG_NEUROACTIVE_LIGAND_RECEPTOR_INTERACTION	MSigDB_C2	35	248	1113	15.3834	3.77234	14.1129	1	5.20013	4.41828e-06	0.000261109	ADRA1B|ADRA1D|ADRA2B|ADRA2C|AVPR1A|BRS3|CCKBR|CHRNA4|CHRNB4|CHRNG|DRD4|GALR2|GH2|GHSR|GLRA1|GRIA2|GRIK1|GRIK2|GRIN2C|HTR1E|HTR5A|HTR7|LTB4R|NMUR1|NPFFR1|OXTR|P2RY11|PTGER1|PTGER3|PTH1R|S1PR4|SSTR5|TBXA2R|TRHR|VIPR2
GSE19888_CTRL_VS_T_CELL_MEMBRANES_ACT_MAST_CELL_UP	MSigDB_C7	0	191	1113	11.8477	3.31589	0	0	-3.57301	4.55882e-06	0.000266619
GSE21360_SECONDARY_VS_TERTIARY_MEMORY_CD8_TCELL_UP	MSigDB_C7	0	191	1113	11.8477	3.31589	0	0	-3.57301	4.55882e-06	0.000266619
GSE41867_DAY6_VS_DAY8_LCMV_ARMSTRONG_EFFECTOR_CD8_TCELL_DN	MSigDB_C7	0	191	1113	11.8477	3.31589	0	0	-3.57301	4.55882e-06	0.000266619
GSE5099_UNSTIM_VS_MCSF_TREATED_MONOCYTE_DAY7_UP	MSigDB_C7	0	191	1113	11.8477	3.31589	0	0	-3.57301	4.55882e-06	0.000266619
intracellular transport [GoID:GO:0046907; evidenceTypes:IBA|IC|IDA|IEA|IEP|IGI|IMP|ISS|NAS|TAS]	GeneOntology_BP	69	1772	1113	109.917	9.63961	3.89391	0	-4.24465	4.56127e-06	0.000266619	AGER|AGFG1|AKAP5|ANK1|ANKLE1|AP3B2|APC2|ARL3|BCL2|BICDL1|CACNG3|CALY|CCDC91|CEP131|F7|GATA2|GPHA2|GPIHBP1|GPR26|GRIK2|HPCA|HSPA1L|IL13|KIF1C|KIF5C|LONP2|MAP1S|MDFI|MILR1|NFKBIL1|NMUR1|PACSIN1|PDCD5|PKD1|POM121|RAB27B|RAB3A|RANBP17|RASSF9|RGS14|RTP5|SEPT5|SFRP5|SHH|SIL1|SLC17A9|SLC25A41|SLC25A42|SLC25A47|SNCA|SNX8|SPRN|SYP|SYT5|SYTL4|TNFSF14|TNNC1|TP53BP2|TP73|TUSC5|UBE2O|UNC13A|USE1|VPS37D|WDR60|…
positive regulation of cellular process [GoID:GO:0048522; evidenceTypes:IBA|IC|IDA|IEA|IEP|IGI|IMP|IPI|ISS|NAS|TAS]	GeneOntology_BP	226	4640	1113	287.818	14.1479	4.87069	0	-4.36941	4.61185e-06	0.000269086	ABCC8|ADGRB1|ADRA1B|ADRA1D|ADRA2B|ADRA2C|AGER|AKAP5|ALX4|ANGPTL8|ANK1|ANKLE1|APOA1|APOA2|APOB|ARHGAP6|ATM|AVPR1A|BARX2|BCL2|BIRC7|BMP8B|C15ORF62|CACNA1H|CACNA1I|CALY|CARD11|CASP4|CC2D1A|CCKBR|CD226|CDH15|CDK5R2|CDX4|CEBPE|CELF4|CEP131|CHD5|CHRNB4|CITED4|CLECL1|CNTFR|CNTN1|CPNE9|CREB3L3|CRH|CRP|CRX|CUX2|CXCR5|DBP|DCUN1D2|DOK1|DRD4|DUSP15|DUSP26|DUSP9|EBF3|ECD|EEF1A2|ETV2|EVX1|F7|FAM170A|FBXO4|FGB|…
PENG_RAPAMYCIN_RESPONSE_DN	MSigDB_C2	1	234	1113	14.515	3.66576	0.42735	0	-3.68681	4.68512e-06	0.000272866	HMHB1
MOOTHA_MITOCHONDRIA	MSigDB_C2	7	423	1113	26.2386	4.90226	1.65485	0	-3.92443	4.79163e-06	0.000278289	BCL2|CYP11B1|POLRMT|SARDH|SLC1A2|SNCA|TPO
Human Immune_Kong10_855genes_ImmPort_CD40LvsControl (20460173-ImmPortCD40LvsControl)	GeneSigDB	11	529	1113	32.8137	5.46558	2.0794	0	-3.99111	4.79556e-06	0.000278289	BAHD1|BCL2|CD70|FCHO1|GPER1|LILRA4|NR2E3|NRCAM|RASSF9|RGS14|SLC6A3
GSE8921_UNSTIM_0H_VS_TLR1_2_STIM_MONOCYTE_6H_UP	MSigDB_C7	0	190	1113	11.7857	3.30729	0	0	-3.56354	4.86374e-06	0.000281231
IFN_meta	SignatureDB	3	304	1113	18.857	4.16997	0.986842	0	-3.80268	4.8561e-06	0.000281231	MGAT3|PRKCE|UCN
ZHANG_TLX_TARGETS_60HR_DN	MSigDB_C2	2	270	1113	16.748	3.93365	0.740741	0	-3.74919	4.95206e-06	0.000285824	ATM|IL4I1
BLUM_RESPONSE_TO_SALIRASIB_DN	MSigDB_C2	4	335	1113	20.78	4.37357	1.19403	0	-3.83667	5.00989e-06	0.000288127	BFSP1|DBP|ISYNA1|RAB40B
GSE8515_IL1_VS_IL6_4H_STIM_MAC_DN	MSigDB_C7	29	188	1113	11.6616	3.29002	15.4255	1	5.27	5.00548e-06	0.000288127	ADGRB1|ADRA2B|ARTN|CACNA1I|CCDC144A|CDK5R2|CEMP1|CRH|CYP11B1|DRD4|EVX1|FAM182B|FBXO4|FKBPL|FRAS1|GLRA1|KCNA10|KHDC1L|LILRB5|LTB4R|NRIP2|PAGE1|PTGER3|SGCA|SLC6A11|TRO|TTLL1|TUT1|ZNF205
LINDGREN_BLADDER_CANCER_CLUSTER_1_DN	MSigDB_C2	5	365	1113	22.6409	4.56132	1.36986	0	-3.86749	5.03092e-06	0.00028882	GNB3|PAPPA|RCC1L|RHBG|ST3GAL2
anchored component of membrane [GoID:GO:0031225; evidenceTypes:IBA|IDA|IEA|IMP|ISS|NAS|TAS]	GeneOntology_CC	24	140	1113	8.68417	2.84295	17.1429	1	5.3873	5.12913e-06	0.00029341	ALPI|ALPP|ALPPL2|CNTFR|CNTN1|CPM|DPEP3|GPC3|GPIHBP1|HFE2|LY6G6D|LY6H|MMP17|MMP25|NTNG2|PSCA|RAB27B|RAB3A|RHBG|RTN4RL1|SPRN|TNFRSF10C|TREH|ULBP3
ALONSO_METASTASIS_UP	MSigDB_C2	0	189	1113	11.7236	3.29866	0	0	-3.55405	5.18904e-06	0.000293702
GSE39110_DAY3_VS_DAY6_POST_IMMUNIZATION_CD8_TCELL_WITH_IL2_TREATMENT_UP	MSigDB_C7	0	189	1113	11.7236	3.29866	0	0	-3.55405	5.18904e-06	0.000293702
GSE3982_EOSINOPHIL_VS_MAST_CELL_DN	MSigDB_C7	0	189	1113	11.7236	3.29866	0	0	-3.55405	5.18904e-06	0.000293702
GSE42724_NAIVE_BCELL_VS_PLASMABLAST_UP	MSigDB_C7	0	189	1113	11.7236	3.29866	0	0	-3.55405	5.18904e-06	0.000293702
HALLMARK_MYC_TARGETS_V1	MSigDB_H	0	189	1113	11.7236	3.29866	0	0	-3.55405	5.18904e-06	0.000293702
negative regulation of gastric acid secretion [GoID:GO:0060455; evidenceTypes:IBA|IEA]	GeneOntology_BP	5	6	1113	0.372179	0.590758	83.3333	1	7.8337	5.18246e-06	0.000293702	OXT|OXTR|PTGER3|SCT|UCN
NUYTTEN_NIPP1_TARGETS_UP	MSigDB_C2	20	744	1113	46.1501	6.44165	2.68817	0	-4.05954	5.29926e-06	0.000299413	ANKRD30B|CASP4|CEPT1|CLDN14|CYP2R1|DICER1-AS1|DISP2|ESCO1|ETFRF1|FBXO4|HIST1H2AH|INSIG2|MAATS1|PRDM12|PTPN12|SEMA3D|SLC27A5|THAP2|VAMP4|ZNF37A
FULCHER_INFLAMMATORY_RESPONSE_LECTIN_VS_LPS_DN	MSigDB_C2	8	448	1113	27.7893	5.04145	1.78571	0	-3.92533	5.36392e-06	0.000302535	CHST13|CPM|CXORF21|HAMP|LILRA2|P2RY11|PLEKHA2|TMEM242
endomembrane system [GoID:GO:0012505; evidenceTypes:IBA|IC|IDA|IEA|IGI|IMP|IPI|ISS|NAS|TAS]	GeneOntology_CC	192	4035	1113	250.29	13.49	4.75836	0	-4.32097	5.3756e-06	0.000302662	A4GALT|ABCC8|ABO|ACRBP|ACSBG1|ADAMTS7|ADRA1B|ADRA2C|AFP|AGBL4|AGFG1|ALB|ALDH3B1|ANK1|ANKLE1|AP3B2|APC2|APOA1|APOA2|APOB|ARL3|ASTN2|ATP8B3|AVPR1A|B3GALT2|B3GNT9|B4GALNT4|B4GALT7|BCL2|BIRC7|CABP2|CABP7|CALML5|CALR3|CALY|CASP4|CCDC136|CCDC78|CCDC91|CD79B|CEP131|CEPT1|CES1P1|CHRNB4|CHST13|CLDN14|CNGB1|COL26A1|COLGALT2|CPPED1|CPT1C|CREB3L3|CUX2|CYP2R1|CYP2W1|CYP46A1|CYP4F8|CYSTM1|DEFB103A|DHRS7C|DMP1|…
Human Intestine_Vecchi07_415genes (17297478-SuppTable2)	GeneSigDB	3	302	1113	18.733	4.15647	0.993377	0	-3.78518	5.42703e-06	0.000305024	ARX|CYSTM1|KCNK10
Rat Heart_Lara-Pezzi09_1421genes (20559987-TableS1)	GeneSigDB	20	743	1113	46.0881	6.43751	2.69179	0	-4.05252	5.51164e-06	0.000309239	AGFG1|ASB8|EFCAB2|GPIHBP1|HAMP|KLF11|LAMA5|LINGO1|NPPB|ORM1|PPP1R12C|REG3G|RTN4RL1|SCT|SLC39A7|SLC9A3R2|TF|TMEM116|TTYH1|ZNF688
GSE8685_IL2_STARVED_VS_IL2_ACT_IL2_STARVED_CD4_TCELL_DN	MSigDB_C7	0	188	1113	11.6616	3.29002	0	0	-3.54454	5.53608e-06	0.000310069
nucleolus [GoID:GO:0005730; evidenceTypes:IBA|IDA|IEA|IMP|ISS|NAS|TAS]	GeneOntology_CC	26	878	1113	54.4621	6.97043	2.96128	0	-4.08327	5.66086e-06	0.000316506	AGAP2|AGER|ATM|B3GNT9|CC2D1A|DDX43|ENDOV|ERGIC2|FBLL1|FCF1|HUS1B|MAP1S|MEAF6|MYCN|NGDN|SDR9C7|SIX1|SLC14A1|SNRNP35|SPRN|TAF13|TERT|THAP1|THAP2|TUT1|ZBTB14
AACTTT_UNKNOWN	MSigDB_C3	71	1803	1113	111.84	9.71424	3.93788	0	-4.2041	5.71701e-06	0.000319091	ACSBG1|ADAMTSL3|ADGRV1|ADRA1B|ALX4|ARL3|BRS3|BTF3P11|CABP7|CACNA1H|CACNB1|CACNG3|CAPS|CELF4|CEPT1|CNTFR|CNTN1|CPNE9|CRH|CRYGC|DOCK3|DSCAML1|DSPP|EVX1|FBXO2|FBXO44|FEZF2|FGFR1OP2|FOXP2|FRAS1|GPC3|GREB1|GRIK1|HNF1A|HOXA6|HOXD4|IRX3|ISYNA1|KCNQ4|LOXHD1|MACO1|MAPK11|MDFI|MMP16|MYH1|NKX6-1|NTNG2|PDCD5|POU3F4|PPM1J|PRDM12|PRDM16|RHOV|SCN8A|SEMA3F|SH3D21|SLC13A4|SLC6A11|SNCA|SOX1|ST3GAL2|STIM1|TMEM132E|…
Mouse Lung_not_cancer_Woodruff05_2037genes (16166618-SuppTable3)	GeneSigDB	45	1282	1113	79.5222	8.3225	3.51014	0	-4.14805	5.81e-06	0.000323718	ADAMTSL5|AFP|AKAP5|ARHGAP31|ARHGAP6|BCL2|CARD11|CELF4|CHD5|CITED4|DDX43|FBXO4|GREB1|GSG1|HAMP|IL3RA|IL4I1|ISYNA1|KAZALD1|KLF11|KRT79|LTB4R|LTC4S|MAP4K2|MATK|NRCAM|ORM1|OSGIN1|PAQR7|POM121|PTPN12|RASA3|RASSF3|REG3G|RHOV|SEC14L2|SLC1A2|SPEF1|ST6GALNAC4|TMEM154|TNFSF14|TREML2|TRPV4|XPR1|ZDHHC14
MORF_BUB3	MSigDB_C4	2	267	1113	16.5619	3.91207	0.749064	0	-3.72231	5.89106e-06	0.000327667	DOCK3|POM121
Mouse Skin_Driskell09_1477genes (19605494-TableS2)	GeneSigDB	25	854	1113	52.9734	6.87933	2.9274	0	-4.0663	6.03752e-06	0.000335233	CADM4|CELF4|CLDN9|CNTN1|COL26A1|CPM|CUX2|DUSP15|DUSP26|GRIA2|GRIK2|MAG|MMP17|PAQR7|POLN|PRDM11|PTH1R|SCN8A|SKAP2|SNCA|SNRNP35|SRPK3|TTYH1|UCN2|WNT4
SCHAEFFER_PROSTATE_DEVELOPMENT_6HR_DN	MSigDB_C2	10	498	1113	30.8908	5.30774	2.00803	0	-3.93592	6.10749e-06	0.000338534	ECD|FGFR1OP2|FRAS1|GATA2|LY6H|MACO1|MDFI|PTMS|WDR60|ZBTB14
GSE22432_MULTIPOTENT_VS_COMMON_DC_PROGENITOR_UP	MSigDB_C7	0	186	1113	11.5375	3.27266	0	0	-3.52543	6.30127e-06	0.000348674
TARTE_PLASMA_CELL_VS_PLASMABLAST_DN	MSigDB_C2	3	299	1113	18.5469	4.13612	1.00334	0	-3.75881	6.41011e-06	0.00035348	CD70|SLC39A7|YBX1
MODULE_198	MSigDB_C4	3	299	1113	18.5469	4.13612	1.00334	0	-3.75881	6.41011e-06	0.00035348	MYCN|TLX2|YBX1
MODULE_98	MSigDB_C4	6	389	1113	24.1296	4.70568	1.54242	0	-3.8527	6.45817e-06	0.00035552	AGFG1|HIST2H2AA3|MYCN|NPAS1|TLX2|YBX1
MORF_DAP3	MSigDB_C4	0	185	1113	11.4755	3.26394	0	0	-3.51585	6.72261e-06	0.000369445
phosphorylation [GoID:GO:0016310; evidenceTypes:EXP|IBA|IC|IDA|IEA|IEP|IGI|IMP|ISS|NAS|TAS]	GeneOntology_BP	91	2181	1113	135.287	10.5583	4.1724	0	-4.19452	6.87634e-06	0.000377248	ADRA1B|ADRA2B|ADRA2C|AGER|APOA1|ARTN|ATM|BCL2|BIRC7|BMP8B|CARD11|CCKBR|CDK5R2|CNTN1|CRH|DRD4|DUSP15|DUSP26|DUSP9|ECD|EEF1A2|ETNK2|FGB|FGF17|FGF20|FGF3|FGF4|FGF8|FGFR1OP2|GAPDHS|GDF1|GPER1|GPR37L1|GRAP|GRIK2|GRIN2C|HEXIM2|HFE2|IFNA6|IL13|IL17RD|IL3RA|KISS1|KNDC1|LRRC4B|LRRC4C|LRTM2|MAP2K7|MAP4K2|MAPK11|MAPK4|MAPK8IP1|MAPRE3|MATK|MEX3B|MYO3B|NECAB2|NLRP6|NMRK2|NTF3|NTRK1|OBSCN|OXTR|PKD1|POM121|PRKC…
regulation of gene expression [GoID:GO:0010468; evidenceTypes:IBA|IC|IDA|IEA|IEP|IGI|IMP|IPI|ISS|NAS|TAS]	GeneOntology_BP	197	4110	1113	254.942	13.5781	4.79319	0	-4.26734	7.05053e-06	0.000386146	ADAM2|AGER|ALX4|ANGPTL8|APOB|ARX|ATM|ATOH7|BAHD1|BARX2|BCL2|BDP1|BIRC7|BMP8B|CARD11|CC2D1A|CDX4|CEBPE|CELF4|CGB8|CHD5|CIR1|CITED4|CNTN1|CREB3L3|CRH|CRP|CRX|CUX2|DBP|DMBX1|DMRTA1|DPPA4|DUSP26|DUX5|EBF3|EBF4|ECD|ELOA3B|ETV2|EVX1|FAM170A|FBXO4|FEZF2|FGF4|FGF8|FOXD4|FOXO6|FOXP2|GALR2|GATA2|GATA5|GBX2|GDF1|GPC3|GPER1|GSC2|HAMP|HEXIM2|HFE2|HIST1H2AH|HIST1H3C|HIST1H4I|HIST2H2AA3|HMHB1|HNF1A|HOXA6|HOXB1|…
Human Lung_Johnson07_571genes (17699775-SuppTable2)	GeneSigDB	7	415	1113	25.7424	4.85679	1.68675	0	-3.859	7.09737e-06	0.00038805	AGER|BTF3L4|ERGIC2|FCF1|FGB|OBSL1|SCAMP1
MILI_PSEUDOPODIA_CHEMOTAXIS_DN	MSigDB_C2	8	442	1113	27.4172	5.00843	1.80995	0	-3.87689	7.14929e-06	0.000390225	CLDN9|MACO1|MATN4|PKD1|PNPLA7|PPIL2|SEMA3F|SLC39A7
Human Prostate_Chandran07_307genes (17430594-tableS3)	GeneSigDB	1	227	1113	14.0808	3.61123	0.440529	0	-3.62225	7.16883e-06	0.000390628	RAB27B
GSE9960_HEALTHY_VS_GRAM_NEG_AND_POS_SEPSIS_PBMC_UP	MSigDB_C7	26	162	1113	10.0488	3.05629	16.0494	1	5.21913	7.34295e-06	0.000399439	ADRA2C|APOB|BARX2|CES1P1|CFAP69|EEF1A2|FAM207A|FBXO44|HPCA|HTR7|KRT33A|LHX9|LINC00347|LRRC29|LRRC4C|MYH15|RND1|SH3D21|SLC25A42|SLC38A3|SPAG8|TBC1D29|TMEM132E|TP53TG5|TUT1|ZNF316
MODULE_83	MSigDB_C4	2	263	1113	16.3138	3.8831	0.760456	0	-3.68619	7.42269e-06	0.000402415	EEF1A2|YBX1
protein complex biogenesis [GoID:GO:0070271; evidenceTypes:IBA|IC|IDA|IEA|IGI|IMP|IPI|ISS|NAS|TAS]	GeneOntology_BP	49	1356	1113	84.1124	8.5403	3.61357	0	-4.11137	7.41785e-06	0.000402415	ARHGAP6|C15ORF62|CALY|CCDC114|CD79B|CFAP100|CFAP73|CHRNB4|CLDN14|CNGB1|DLGAP2|DNAH1|DNAH5|DNAH8|FCHO1|FGB|FSD1|GLRA1|HIST1H3C|HIST1H4I|HNF1A|IGSF22|KCNA10|KCNA6|KCNC3|KCNJ12|KCTD17|LY6G6D|NKX2-5|OBSL1|PRKCE|RS1|RYR1|SHANK1|SKAP2|SLC1A2|SLC22A6|SLC9A3R2|SNCA|TEKT2|TERT|TMSB4Y|TP73|TRPV4|TTN|UNC13A|VAMP4|WHAMMP3|ZMYND10
transcription cofactor activity [GoID:GO:0003712; evidenceTypes:IBA|IC|IDA|IEA|IGI|IMP|IPI|ISS|NAS|TAS]	GeneOntology_MF	11	519	1113	32.1934	5.41523	2.11946	0	-3.91368	7.52005e-06	0.000407007	CIR1|CITED4|ECD|LHX9|NKX2-5|NRL|PRDM16|TAF13|URI1|WNT4|ZNF366
Human Breast_Hu06_1400genes (16643655-1300GenesList)	GeneSigDB	44	1253	1113	77.7233	8.23499	3.51157	0	-4.09512	7.5602e-06	0.000408492	ADGRV1|ADRA2C|AGFG1|BEST4|BFSP1|BTF3P11|CALML5|CCDC91|CD70|CELSR1|CFAP69|CIR1|CPPED1|CRYBB2|CST6|CTAG2|EEF1A2|GPT|HEATR6|HIST1H3C|HRASLS|IGLL1|IL17B|IL20RB|IQCN|JAKMIP1|LONP2|MYBL1|NLRP6|PDCD5|PTGER3|RAB3A|RABEP1|RIBC2|SDC3|SLC1A2|SLC27A5|SPACA9|TP53BP2|TTYH1|UNC119B|ZDHHC14|ZNF599|ZNF688
protein complex assembly [GoID:GO:0006461; evidenceTypes:IBA|IC|IDA|IEA|IGI|IMP|IPI|ISS|NAS|TAS]	GeneOntology_BP	49	1355	1113	84.0503	8.5374	3.61624	0	-4.1055	7.64673e-06	0.000412475	ARHGAP6|C15ORF62|CALY|CCDC114|CD79B|CFAP100|CFAP73|CHRNB4|CLDN14|CNGB1|DLGAP2|DNAH1|DNAH5|DNAH8|FCHO1|FGB|FSD1|GLRA1|HIST1H3C|HIST1H4I|HNF1A|IGSF22|KCNA10|KCNA6|KCNC3|KCNJ12|KCTD17|LY6G6D|NKX2-5|OBSL1|PRKCE|RS1|RYR1|SHANK1|SKAP2|SLC1A2|SLC22A6|SLC9A3R2|SNCA|TEKT2|TERT|TMSB4Y|TP73|TRPV4|TTN|UNC13A|VAMP4|WHAMMP3|ZMYND10
signaling receptor activity [GoID:GO:0038023; evidenceTypes:IBA|IC|IDA|IEA|IGI|IMP|IPI|ISS|NAS|TAS]	GeneOntology_MF	125	1375	1113	85.2909	8.59499	9.09091	1	4.62002	7.66886e-06	0.000412975	ABCC8|ADGRB1|ADRA1B|ADRA1D|ADRA2B|ADRA2C|AGER|ANGPTL8|APOA1|ARTN|AVPR1A|BMP8B|BRS3|CACNG3|CACNG7|CCKBR|CCL27|CD70|CD79B|CELSR1|CGB8|CHRNA4|CHRNB4|CHRNG|CNTFR|CRH|CXCR5|DRD4|FGF17|FGF20|FGF3|FGF4|FGF8|GALR2|GDF1|GH2|GHRH|GHSR|GLRA1|GNRH2|GPER1|GPHA2|GPR20|GPR26|GPR37L1|GRIA2|GRIK1|GRIK2|GRIN2C|HAMP|HFE2|HTR1E|HTR5A|HTR7|IFNA6|IL13|IL17B|IL17F|IL17RD|IL17RE|IL20RB|IL3RA|LILRA1|LILRA4|LILRB5|LTB4R|L…
GOBERT_OLIGODENDROCYTE_DIFFERENTIATION_DN	MSigDB_C2	34	1043	1113	64.697	7.5604	3.25983	0	-4.06024	7.71149e-06	0.000414576	ACSBG1|ALDH3B1|C11ORF70|CEP128|CPM|DBP|DLK2|DSCAML1|DUSP15|EBF4|ELAVL3|FAM214B|FBXO44|FOXP2|GRIA2|IGLON5|KCNA6|LRRC4C|MAPRE3|MEX3B|MGAT3|MR1|NCAN|NRCAM|SEMA3F|SLC13A4|SLC25A42|SLC9A3R2|SRCIN1|SRPK3|TAF13|TMCC2|TTYH1|ZDHHC14
FORTSCHEGGER_PHF8_TARGETS_DN	MSigDB_C2	21	757	1113	46.9565	6.49523	2.77411	0	-3.99625	7.80427e-06	0.000418864	ADRA1B|ALPP|CELF4|FSD1|GNL1|IGFN1|KCTD17|KIF1C|OBSCN|PSCA|PTPN12|RHOV|ROM1|RRAD|SIRT5|SPANXB1|TNFRSF8|TNNC1|TNXB|UBTD1|XPR1
mitotic cell cycle phase transition [GoID:GO:0044772; evidenceTypes:IBA|IDA|IEA|IGI|IMP|ISS|NAS|TAS]	GeneOntology_BP	11	518	1113	32.1314	5.41016	2.12355	0	-3.90587	7.8643e-06	0.000420681	ATM|BCL2|CEP131|ECD|FZR1|HUS1B|KLF11|PKD1|TERT|TP73|USP37
regulation of catabolic process [GoID:GO:0009894; evidenceTypes:IBA|IC|IDA|IEA|IEP|IGI|IMP|IPI|ISS|NAS|TAS]	GeneOntology_BP	26	869	1113	53.9039	6.93644	2.99194	0	-4.02279	7.8631e-06	0.000420681	ADGRB1|AGAP2|APOA1|APOA2|ATM|BCL2|ECD|EEF1A2|FZR1|GAPDHS|GPC3|GRIN2C|LONP2|MEIOC|NBAS|NLRP6|PACSIN3|PKD1|POM121|PRKCE|SHH|SLC17A9|SNCA|WDR91|YBX1|ZBTB17
Disulfide bond	UniProt-Keyword	221	2721	1113	168.783	11.5894	8.12201	1	4.5056	7.90828e-06	0.000422331	ADAM2|ADAM20|ADAMTS17|ADAMTS7|ADAMTS8|ADAMTSL3|ADAMTSL5|ADGRB1|ADRA1B|ADRA2B|ADRA2C|AFP|AGER|ALB|ALPI|ALPP|ALPPL2|APOA2|APOB|ARTN|ASGR1|ASTN2|AVPR1A|B4GALT7|BMP8B|BPIFA2|BRS3|CACNA1S|CACNA2D2|CADM4|CALR3|CCKBR|CCL27|CD226|CD7|CD70|CD79B|CELSR1|CFC1B|CGB8|CHRNA4|CHRNB4|CHRNG|CILP2|CLPS|CNTFR|CNTN1|COL26A1|CPA1|CPM|CRP|CST11|CST6|CTRC|CXCR5|DEFB103A|DLK2|DPEP3|DRD4|DSCAML1|F7|FAM69B|FCER1A|FETUB|FG…
HORIUCHI_WTAP_TARGETS_UP	MSigDB_C2	3	295	1113	18.2988	4.10883	1.01695	0	-3.72339	7.99951e-06	0.000426495	CPPED1|ETFRF1|PAPPA
HALLMARK_OXIDATIVE_PHOSPHORYLATION	MSigDB_H	0	182	1113	11.2894	3.23764	0	0	-3.48693	8.16317e-06	0.000433782
intrinsic component of plasma membrane [GoID:GO:0031226; evidenceTypes:IBA|IC|IDA|IEA|IGI|IMP|IPI|ISS|NAS|TAS]	GeneOntology_CC	136	1526	1113	94.6574	9.01329	8.91219	1	4.58685	8.16282e-06	0.000433782	ABCC8|ADAM2|ADGRB1|ADRA1B|ADRA1D|ADRA2B|ADRA2C|AGER|AJAP1|ASGR1|AVPR1A|CACNG3|CACNG7|CADM4|CALY|CCKBR|CD226|CD70|CD79B|CELSR1|CHRNA4|CHRNB4|CHRNG|CLCN1|CNGB1|CNTFR|CPT1C|CXCR5|DRD4|FCER1A|FOLH1|FXYD7|GALR2|GLRA1|GPC3|GPER1|GPIHBP1|GPR20|GRIA2|GRIK1|GRIK2|GRIN2C|GYPE|HAS1|HCN2|HFE2|HTR1E|HTR5A|HTR7|ICAM4|IL17RD|IL17RE|ITGA2B|KCNA10|KCNA6|KCNC3|KCNH6|KCNJ11|KCNJ12|KCNK10|KCNK2|KCNQ4|KCNT1|LILRA2|LI…
organic cyclic compound catabolic process [GoID:GO:1901361; evidenceTypes:IBA|IC|IDA|IEA|IEP|IGI|IMP|ISS|NAS|TAS]	GeneOntology_BP	11	517	1113	32.0694	5.40509	2.12766	0	-3.89806	8.22397e-06	0.000435573	APOBEC3F|ATM|CYP46A1|FTCD|IL4I1|MEIOC|NBAS|SLC6A3|SRD5A2|UPB1|YBX1
Glutamine_Glucose_starve_both_down	SignatureDB	7	412	1113	25.5563	4.83962	1.69903	0	-3.83424	8.21837e-06	0.000435573	CNGB1|GNB3|HIST2H2AA3|MAP4K2|POU2F2|PTMS|TRO
Human Breast_Sotiriou03_485genes_Survival (12917485-Table9)	GeneSigDB	6	384	1113	23.8194	4.676	1.5625	0	-3.81083	8.30192e-06	0.000438977	ARL3|BCL2|CFAP69|CRYBA4|PAX3|TTN
BOYAULT_LIVER_CANCER_SUBCLASS_G3_UP	MSigDB_C2	0	181	1113	11.2274	3.22882	0	0	-3.47724	8.70889e-06	0.000458236
REACTOME_DNA_REPLICATION	MSigDB_C2	0	181	1113	11.2274	3.22882	0	0	-3.47724	8.70889e-06	0.000458236
vacuolar membrane [GoID:GO:0005774; evidenceTypes:IBA|IC|IDA|IEA|IMP|ISS|NAS|TAS]	GeneOntology_CC	6	383	1113	23.7574	4.67004	1.56658	0	-3.80241	8.72849e-06	0.000458517	ATP6V1G3|EEF1A2|MAP1LC3C|PNPLA7|SPNS3|SPPL2C
cellular localization [GoID:GO:0051641; evidenceTypes:IBA|IC|IDA|IEA|IGI|IMP|IPI|ISS|NAS|TAS]	GeneOntology_BP	116	2639	1113	163.697	11.4441	4.3956	0	-4.16779	8.86717e-06	0.000464284	AGER|AGFG1|AKAP5|ALB|ANK1|ANKLE1|AP3B2|APC2|ARL3|ASTN2|ATM|BBS1|BCL2|BICDL1|CACNG3|CALY|CCDC91|CELSR1|CEP112|CEP131|CHRNB4|CNGB1|CRH|DHRS7C|DRD4|EXOC3L4|F7|FBXO4|GATA2|GPER1|GPHA2|GPIHBP1|GPR26|GRIK2|GRIN2C|HPCA|HSPA1L|IL13|JSRP1|KCNJ11|KIF1C|KIF5C|LAMA5|LONP2|MAP1S|MAP4K2|MDFI|MEIOC|MILR1|NECAB2|NFKBIL1|NMUR1|OBSCN|OBSL1|PACSIN1|PDCD5|PDX1|PKD1|POM121|PPFIA4|PPIL2|PRKCE|RAB27B|RAB3A|RAB40B|RANBP…
Human Brain_Lastowska07_548genes (17533364-TableS3)	GeneSigDB	4	324	1113	20.0976	4.30251	1.23457	0	-3.74145	9.01938e-06	0.000471487	ATM|IL17RD|ZKSCAN7|ZNF259P1
THUM_SYSTOLIC_HEART_FAILURE_UP	MSigDB_C2	7	410	1113	25.4322	4.82813	1.70732	0	-3.81767	9.06055e-06	0.000472567	ASB11|CFAP61|MR1|NPPB|RABEP1|SDC3|SKAP2
transcription factor activity, protein binding [GoID:GO:0000988; evidenceTypes:IBA|IC|IDA|IEA|IGI|IMP|IPI|ISS|NAS|TAS]	GeneOntology_MF	14	589	1113	36.5355	5.75727	2.37691	0	-3.91427	9.06945e-06	0.000472567	BDP1|CIR1|CITED4|ECD|GBX2|LHX9|MYBL1|NKX2-5|NRL|PRDM16|TAF13|URI1|WNT4|ZNF366
Human Breast_Desmedt08_229genes_AURKA_Module (18698033-tableS1-AURKA)	GeneSigDB	1	223	1113	13.8326	3.57967	0.44843	0	-3.58486	9.13712e-06	0.000474555	FCER1A
Human Breast_HaibeKains10_229genes_GENIUS_ERposHER2neg (20156340-GENIUS-ERposHER2neg_signature)	GeneSigDB	1	223	1113	13.8326	3.57967	0.44843	0	-3.58486	9.13712e-06	0.000474555	FCER1A
BENPORATH_MYC_MAX_TARGETS	MSigDB_C2	20	730	1113	45.2817	6.38335	2.73973	0	-3.96057	9.15408e-06	0.000474669	ATG12|ATM|CACNB1|CACNG3|CD79B|CEPT1|CIR1|DBP|GNB1L|GNL1|HIST1H4I|HIST2H2AA3|MAP2K7|NGB|POLR3G|RAB3A|RASSF1|SLC39A7|ST6GALNAC4|TTC33
protein ubiquitination [GoID:GO:0016567; evidenceTypes:EXP|IBA|IDA|IEA|IGI|IMP|IPI|ISS|NAS|TAS]	GeneOntology_BP	23	798	1113	49.4997	6.66085	2.88221	0	-3.97844	9.17157e-06	0.00047481	ADGRB1|ASB11|ASB8|BCL2|BIRC7|DCUN1D2|FBXO2|FBXO24|FBXO4|FBXO44|FZR1|KLHL10|MARCH10|MARCH11|PPIL2|PRKCE|RAB40B|RNF130|RNF168|RNF2|RNF25|TRIM3|UBE2O
GTGCCTT_MIR506	MSigDB_C3	19	706	1113	43.793	6.28192	2.69122	0	-3.94673	9.51447e-06	0.000490194	DUSP15|FRAS1|GALNT9|GRIA2|KCNK10|KCNK2|NRCAM|PAX3|PCDHAC1|PCDHAC2|PTPN12|RHOV|RYR1|SCN2B|SFRP5|SRPK3|THAP2|UBE2O|VAMP4
TTGTTT_FOXO4_01	MSigDB_C3	79	1939	1113	120.276	10.0314	4.07427	0	-4.11464	9.51378e-06	0.000490194	AGBL4|ALB|APOA2|ARHGAP6|B3GALT2|BCL2|BRS3|BTG4|C14ORF37|C20ORF204|CABP7|CACNA2D2|CACNG3|CCDC136|CDX4|CIR1|CPNE9|CRH|CXCR5|CXORF21|DBP|DMP1|DMRTA1|EVX1|FBXO24|FGF17|FGF20|FLJ23865|FOXP2|FUZ|GATA2|GPC3|GRAP|GREB1|GRIK2|HNF1A|HOXA6|ISYNA1|KCNK10|LHX9|MACO1|MYH2|MYH4|NEUROG2|NMNAT2|NTF3|OSBPL5|PAPLN|PAPPA|PAX3|PCYT1B|PDE6C|POU3F4|POU6F2|PRDM12|PTGER1|PTPN12|RBBP8NL|RGS9|RWDD3|SH3D21|SIX1|SLC26A9|SLC3…
Human Leukemia_Li09_419genes (19755675-TableS6)	GeneSigDB	7	409	1113	25.3702	4.82238	1.71149	0	-3.80936	9.51287e-06	0.000490194	CD7|CD79B|IGLL1|IL3RA|LILRA2|PLCH1|SKAP2
MODULE_41	MSigDB_C4	60	543	1113	33.6822	5.5352	11.0497	1	4.75463	9.64806e-06	0.000496281	ABCC8|ABO|ADAM20|ADRA1D|ADRA2C|ALAS2|ALPI|ALPPL2|APC2|ARTN|ASGR1|BARX2|CACNA2D2|CACNB1|CDK5R2|CHRNB4|COLGALT2|DNAH9|DTNB|F7|FAM214B|FZR1|GRIK2|HMHB1|HOXD4|HTR7|ITGA2B|JAKMIP1|KCTD17|KIF1C|LILRA4|LTC4S|MAG|MYH2|NAT8|NPAS1|NTRK1|P2RY11|PAX3|RGS9|RHOV|RIBC2|S100A5|S1PR4|SCN2B|SFTPC|SHBG|SLC22A6|SLC6A11|SRPK3|ST6GALNAC4|SULT4A1|SYT5|TMSB4Y|TNFRSF10C|UCN|UNC119B|VCY|ZKSCAN7|ZSCAN12
ATGTTAA_MIR302C	MSigDB_C3	1	222	1113	13.7706	3.57174	0.45045	0	-3.57546	9.70793e-06	0.000498563	NEUROG2
protein deubiquitination [GoID:GO:0016579; evidenceTypes:IBA|IC|IDA|IEA|IMP|ISS|TAS]	GeneOntology_BP	2	258	1113	16.0037	3.84655	0.775194	0	-3.64058	9.9022e-06	0.000507729	USP2|USP37
MODULE_54	MSigDB_C4	2	257	1113	15.9416	3.8392	0.77821	0	-3.6314	1.04888e-05	0.000536951	ETV2|FXYD7
GSE29614_CTRL_VS_DAY3_TIV_FLU_VACCINE_PBMC_DN	MSigDB_C7	24	146	1113	9.05635	2.90275	16.4384	1	5.14811	1.07632e-05	0.000550122	ATP8B3|AVPR1A|BTF3P11|C11ORF70|C3P1|CPNE9|DNAH9|ETNK2|EXD3|FSD1|GRIK2|HIST1H4I|HTN3|HTR5A|LINC00906|LOC100126784|MYL3|PDX1|RTP5|S100A7A|STXBP5L|SYCE3|TMPRSS11E|WDR62
aromatic compound catabolic process [GoID:GO:0019439; evidenceTypes:IBA|IC|IDA|IEA|IEP|IGI|IMP|ISS|NAS|TAS]	GeneOntology_BP	10	485	1113	30.0844	5.23995	2.06186	0	-3.83294	1.1048e-05	0.00056378	APOBEC3F|ATM|FTCD|IL4I1|MEIOC|NBAS|PON1|SLC6A3|UPB1|YBX1
LEE_BMP2_TARGETS_UP	MSigDB_C2	20	725	1113	44.9716	6.36238	2.75862	0	-3.92488	1.1107e-05	0.000565894	ARHGAP6|CCDC136|CITED4|DBP|FAAP20|GREB1|HYI|IL17RD|MYCN|OBP2B|OXTR|PADI4|PGGHG|PNPLA7|PTGER3|PTH1R|RNF130|SORCS2|TNXB|USE1
CHEN_HOXA5_TARGETS_9HR_UP	MSigDB_C2	1	219	1113	13.5845	3.54782	0.456621	0	-3.54711	1.16418e-05	0.000591269	ZNF155
LEE_RECENT_THYMIC_EMIGRANT	MSigDB_C2	1	219	1113	13.5845	3.54782	0.456621	0	-3.54711	1.16418e-05	0.000591269	SKAP2
MARTINEZ_TP53_TARGETS_UP	MSigDB_C2	14	583	1113	36.1634	5.72886	2.40137	0	-3.86872	1.168e-05	0.00059227	AVPR1A|ETFRF1|FBP2|KRT16|LTC4S|MR1|PRKCE|SLC14A1|SNCG|ST3GAL2|TF|TMCC2|TNFSF14|TNNC1
cadherin binding [GoID:GO:0045296; evidenceTypes:IBA|IDA|IEA|IMP|IPI|ISS|TAS]	GeneOntology_MF	3	288	1113	17.8646	4.06059	1.04167	0	-3.66069	1.17714e-05	0.000595964	CC2D1A|HIST1H3C|SLC9A3R2
negative regulation of cellular metabolic process [GoID:GO:0031324; evidenceTypes:IBA|IC|IDA|IEA|IGI|IMP|IPI|ISS|NAS|TAS]	GeneOntology_BP	102	2366	1113	146.762	10.9322	4.31107	0	-4.09454	1.19034e-05	0.000601704	ADGRB1|ARX|ATM|BAHD1|BARX2|BCL2|BIRC7|C3P1|CC2D1A|CDX4|CELF4|CIR1|CST11|CST6|CST9|CUX2|DMBX1|DRD4|DUSP26|DUSP9|FETUB|FOXP2|FZR1|GALR2|GATA2|GHSR|GPC3|GPER1|HAMP|HEXIM2|HFE2|HIST1H2AH|HIST1H3C|HIST1H4I|HIST2H2AA3|HPCA|HTR1E|INSIG2|IRX2|KCNK2|KLF11|LHX9|LRRC4B|LRRC4C|LRTM2|MAPK8IP1|MBD3L2|MDFI|MEIOC|MYCN|NBAS|NECAB2|NKX2-5|NKX6-1|NLRP6|NPAS1|NR2E3|NTF3|PAPLN|PDX1|POM121|PPP4R4|PRDM16|PRKCE|PROP1|PS…
antigen processing and presentation of exogenous antigen [GoID:GO:0019884; evidenceTypes:IBA|IDA|IEA|ISS|TAS]	GeneOntology_BP	0	176	1113	10.9172	3.18436	0	0	-3.42839	1.20353e-05	0.000606462
Human Leukemia_Teuffel04_726genes (15257931-SuppTableA)	GeneSigDB	13	558	1113	34.6126	5.60872	2.32975	0	-3.8534	1.20329e-05	0.000606462	AGFG1|ARTN|BIRC7|C11ORF21|CYP2R1|GREB1|POM121|POU2F2|RYR1|SEMA3F|UNC119B|WDR91|XCL1
GARY_CD5_TARGETS_UP	MSigDB_C2	9	457	1113	28.3476	5.09052	1.96937	0	-3.80071	1.22206e-05	0.000614834	BCL2|CD70|CYSTM1|DBP|MAP1S|NAT14|POU2F2|ST6GALNAC4|WNT10A
REACTOME_CELL_CYCLE	MSigDB_C2	6	376	1113	23.3232	4.62809	1.59574	0	-3.74305	1.23811e-05	0.000620002	ATM|CEP131|HIST1H4I|HIST2H2AA3|PPP2R3B|TERT
TCCATTKW_UNKNOWN	MSigDB_C3	1	218	1113	13.5225	3.53981	0.458716	0	-3.53761	1.2368e-05	0.000620002	CRH
positive regulation of cellular catabolic process [GoID:GO:0031331; evidenceTypes:IBA|IC|IDA|IEA|IGI|IMP|IPI|ISS|NAS|TAS]	GeneOntology_BP	6	376	1113	23.3232	4.62809	1.59574	0	-3.74305	1.23811e-05	0.000620002	APOA1|ATM|FZR1|GAPDHS|PACSIN3|SNCA
Human Leukemia_Mullighan07_838genes (17597811-SuppTable6)	GeneSigDB	18	675	1113	41.8701	6.14797	2.66667	0	-3.88259	1.29646e-05	0.000648209	ALDH3B1|BARX2|C11ORF21|CXORF21|HOXA6|LAMA5|LAMC3|LILRA1|LILRA2|LTB4R|MR1|PTMS|RFX2|RGS14|SLC17A9|SLC9A3R2|TBXA2R|UPB1
transcription factor activity, transcription factor binding [GoID:GO:0000989; evidenceTypes:IBA|IC|IDA|IEA|IGI|IMP|IPI|ISS|NAS|TAS]	GeneOntology_MF	14	580	1113	35.9773	5.7146	2.41379	0	-3.84581	1.32472e-05	0.000661312	BDP1|CIR1|CITED4|ECD|GBX2|LHX9|MYBL1|NKX2-5|NRL|PRDM16|TAF13|URI1|WNT4|ZNF366
MOOTHA_HUMAN_MITODB_6_2002	MSigDB_C2	7	402	1113	24.936	4.78189	1.74129	0	-3.75081	1.33627e-05	0.000666044	BCL2|CYP11B1|GPT|HSD3B1|HSPA1L|POLRMT|SARDH
Human Breast_Parker09_500genes_IntrinsicGenes_SorlieAnnot (19204204-SupplementaryTable9)	GeneSigDB	9	455	1113	28.2235	5.07966	1.97802	0	-3.78441	1.34026e-05	0.000666995	CFAP69|GRIA2|IGLL1|LAMA5|MEAF6|PTMS|RABEP1|TP53BP2|YBX1
MODULE_104	MSigDB_C4	42	338	1113	20.9661	4.39274	12.426	1	4.78834	1.35736e-05	0.000674462	ABCC8|ADAM20|ADRA1D|ADRA2C|APC2|BARX2|CDK5R2|CHRNB4|CLDN14|CLDN9|DNAH9|DTNB|FAM214B|FZR1|HMHB1|HOXB1|JAKMIP1|KCTD17|KIF1C|LILRA4|MYH2|NAT8|NR2E3|NTRK1|PGC|PSCA|RAC3|RGS9|RIBC2|S100A5|S1PR4|SCN2B|SFTPC|SHBG|SLC22A6|SRPK3|SYT5|TMSB4Y|TNFRSF10C|UCN|UNC119B|VCY
Mouse StemCell_Chambers07_1521genes (17676974-TableS2)	GeneSigDB	34	1026	1113	63.6425	7.5023	3.31384	0	-3.95113	1.36249e-05	0.000675969	ABHD8|CC2D1A|CCDC107|CD79B|CEP131|ECD|ERGIC2|FAM69B|FCHO1|FGFR1OP2|FLYWCH2|HDGFL2|HEATR6|HIST1H4I|HYI|IL17RE|ISYNA1|KAZALD1|KMT5C|LONP2|MATK|NGDN|NPEPL1|P3H3|PPIL2|RNF25|RRAD|SLC39A7|SMIM11A|TRPC2|TTLL1|TUT1|VAMP4|ZBTB17
Human Leukemia_Chiaretti10_405genes (20418243-SuppTable1a)	GeneSigDB	4	316	1113	19.6014	4.25003	1.26582	0	-3.67089	1.37922e-05	0.000683211	AGFG1|CYSTM1|LILRA2|ORM2
Human Breast_Creighton08_584genes (18757322-TableS3)	GeneSigDB	10	480	1113	29.7743	5.21362	2.08333	0	-3.79281	1.38502e-05	0.000685032	ADAM2|BCL2|DDX43|HEATR6|NBAS|PTGER3|RAB40B|SLC1A2|SLC24A1|TTC33
Glutamine_starve_up	SignatureDB	3	285	1113	17.6785	4.03973	1.05263	0	-3.63353	1.38833e-05	0.000685611	GNB3|HIST2H2AA3|MAP4K2
Chiche(PMID: 24644022)-2014_M5.10	PAPER	1	216	1113	13.3984	3.52374	0.462963	0	-3.51854	1.39582e-05	0.000688257	GNL1
Human Breast_Miller05_p53 (16141321-Table2)	GeneSigDB	25	831	1113	51.5467	6.79063	3.00842	0	-3.90932	1.40006e-05	0.000689286	BCL2|BTF3L4|CALML5|CELSR1|CEP128|CFAP69|ERGIC2|HRASLS|IL4I1|KIF5C|LMNTD2|MAATS1|MSANTD1|MYBL1|PDCD5|PHF7|PLCH1|PTGER3|RABEP1|RGS11|SLC24A1|SORCS2|SYTL4|YBX1|ZNF516
WANG_TUMOR_INVASIVENESS_UP	MSigDB_C2	5	345	1113	21.4003	4.43711	1.44928	0	-3.69616	1.4118e-05	0.000690835	ABHD8|PAQR7|RASA3|TAF3|YBX1
GSE40666_UNTREATED_VS_IFNA_STIM_CD8_TCELL_90MIN_UP	MSigDB_C7	25	158	1113	9.8007	3.01866	15.8228	1	5.03511	1.40834e-05	0.000690835	ALPI|C14ORF180|C20ORF181|CATSPERG|CCDC70|EEF1A2|FAM170A|FOXP2|FSCN2|GALR2|HIST1H1A|KRT3|LINGO1|MMP16|MYCN|NECAB2|NRL|OBSL1|OXCT2|PGGHG|PPP2R3B|RHAG|TMEM179|UNC5A|ZNF536
ncRNA processing [GoID:GO:0034470; evidenceTypes:EXP|IBA|IDA|IEA|IGI|IMP|ISS|NAS|TAS]	GeneOntology_BP	5	345	1113	21.4003	4.43711	1.44928	0	-3.69616	1.4118e-05	0.000690835	CTU2|FBLL1|FCF1|NGDN|TUT1
Human Colon_Graudens06_863genes (16542501-SuppTable3)	GeneSigDB	19	696	1113	43.1727	6.23908	2.72989	0	-3.8744	1.40584e-05	0.000690835	CNTFR|FAAP100|FAM207A|FAM214B|FGB|FSD1|GRIK2|MYH7B|ORM1|P3H3|PACSIN3|PAGE5|PTMS|RAB3A|RIBC2|RRAD|RYR1|SAA1|ST6GALNAC4
RNA catabolic process [GoID:GO:0006401; evidenceTypes:IBA|IC|IDA|IEA|IMP|ISS|NAS|TAS]	GeneOntology_BP	4	315	1113	19.5394	4.24342	1.26984	0	-3.66199	1.45416e-05	0.000710483	ATM|MEIOC|NBAS|YBX1
MORF_RAD21	MSigDB_C4	0	173	1113	10.7311	3.15737	0	0	-3.39876	1.46128e-05	0.000711799
GSE6259_33D1_POS_DC_VS_CD4_TCELL_UP	MSigDB_C7	0	173	1113	10.7311	3.15737	0	0	-3.39876	1.46128e-05	0.000711799
myosin II complex [GoID:GO:0016460; evidenceTypes:IBA|IDA|IEA|ISS|NAS|TAS]	GeneOntology_CC	10	32	1113	1.98495	1.36331	31.25	1	5.87912	1.48651e-05	0.000720812	IGSF22|MYH1|MYH13|MYH2|MYH3|MYH4|MYH6|MYL3|OBSL1|TTN
Human BoneMarrow_Zhan07_458genes (17023574-TableS2)	GeneSigDB	5	344	1113	21.3382	4.4308	1.45349	0	-3.68742	1.48591e-05	0.000720812	CYP2R1|HYI|IGHV5-78|IGLV4-3|SCAMP1
ONKEN_UVEAL_MELANOMA_DN	MSigDB_C2	11	503	1113	31.201	5.33355	2.18688	0	-3.78753	1.53123e-05	0.000739151	DBP|GAPDHS|HRASLS|KIAA0895|KLF11|NMRK2|PIWIL1|RYR1|SCAMP1|SNCA|ZSCAN12
mechanosensitive cation channel activity [GoID:GO:0140135; evidenceTypes:IBA|IC|IDA|IEA|IGI|IMP|ISS|NAS|TAS]	GeneOntology_MF	38	295	1113	18.2988	4.10883	12.8814	1	4.79485	1.53006e-05	0.000739151	ABCC8|CACNA1H|CACNA1I|CACNA1S|CACNA2D2|CACNB1|CACNG3|CACNG7|CHRNA4|CHRNB4|CHRNG|CNGB1|CRH|DRD4|GALR2|GRIA2|GRIK1|GRIK2|GRIN2C|HCN2|HPCA|JSRP1|KCNA10|KCNA6|KCNC3|KCNH6|KCNJ11|KCNJ12|KCNK2|KCNQ4|KCNT1|RASA3|REM1|RRAD|RYR1|SHANK1|TRPV4|ZACN
MORF_DEK	MSigDB_C4	2	250	1113	15.5074	3.7873	0.8	0	-3.56651	1.56788e-05	0.000755709	DOCK3|POM121
antigen processing and presentation [GoID:GO:0019882; evidenceTypes:IBA|IDA|IEA|IGI|IMP|ISS|NAS|TAS]	GeneOntology_BP	1	214	1113	13.2744	3.50758	0.46729	0	-3.49938	1.57515e-05	0.000758075	MR1
DUTERTRE_ESTRADIOL_RESPONSE_24HR_DN	MSigDB_C2	11	502	1113	31.1389	5.3284	2.19124	0	-3.77955	1.60023e-05	0.000768994	ADGRV1|ARL15|CCSER1|CLDN9|DMRTA1|FRAS1|MMP16|PTPN12|RAB27B|RND1|USP2
PASINI_SUZ12_TARGETS_DN	MSigDB_C2	4	313	1113	19.4153	4.23017	1.27796	0	-3.64414	1.61629e-05	0.000774399	GAP43|KIF5C|PTPN12|WNT4
neurotransmitter receptor activity [GoID:GO:0030594; evidenceTypes:IBA|IDA|IEA|IGI|IMP|ISS|NAS|TAS]	GeneOntology_MF	21	121	1113	7.5056	2.64442	17.3554	1	5.10298	1.61457e-05	0.000774399	CACNG3|CACNG7|CHRNA4|CHRNB4|CHRNG|CRH|DRD4|GLRA1|GRIA2|GRIK1|GRIK2|GRIN2C|HTR1E|HTR5A|HTR7|LY6G6D|OR10H1|P2RY11|PSCA|SHANK1|ZACN
VECCHI_GASTRIC_CANCER_ADVANCED_VS_EARLY_UP	MSigDB_C2	0	171	1113	10.6071	3.13925	0	0	-3.37887	1.66307e-05	0.000794442
Human Breast_Crawford08_971genes (18427120-DataS4)	GeneSigDB	6	370	1113	22.951	4.5918	1.62162	0	-3.69158	1.66792e-05	0.00079558	CALR3|IRX3|KCNK2|KCNT1|MYH1|TRIM54
ENK_UV_RESPONSE_EPIDERMIS_DN	MSigDB_C2	11	501	1113	31.0769	5.32324	2.19561	0	-3.77156	1.67226e-05	0.000796467	ACSBG1|CPM|DBP|EEF1A2|GPT|KLF11|KRT16|RAB40B|SKAP2|TP53BP2|WNT4
Human Ovarian_Denkert09_300genes (19294737-SuppTable2)	GeneSigDB	3	281	1113	17.4304	4.01174	1.06762	0	-3.59704	1.7291e-05	0.000822321	AGFG1|DBP|MDFI
regulation of biosynthetic process [GoID:GO:0009889; evidenceTypes:IBA|IC|IDA|IEA|IGI|IMP|IPI|ISS|NAS|TAS]	GeneOntology_BP	197	4064	1113	252.089	13.5243	4.84744	0	-4.07333	1.7494e-05	0.000830747	ADGRB1|AGER|AKAP5|ALX4|APOA1|APOA2|APOB|ARX|ATM|ATOH7|AVPR1A|BAHD1|BARX2|BCL2|BDP1|BMP8B|CARD11|CC2D1A|CDX4|CEBPE|CELF4|CGB8|CHD5|CIR1|CITED4|CREB3L3|CRH|CRX|CUX2|DBP|DMBX1|DMRTA1|DPPA4|DRD4|DUSP26|DUX5|EBF3|EBF4|ECD|ELOA3B|ESCO1|ETV2|EVX1|FAM170A|FBXO4|FEZF2|FGF4|FGF8|FOXD4|FOXO6|FOXP2|GALR2|GATA2|GATA5|GBX2|GDF1|GHRH|GHSR|GPC3|GPER1|GPHA2|GSC2|HAMP|HEXIM2|HFE2|HIST1H2AH|HIST1H3C|HIST1H4I|HIST2H…
MITSIADES_RESPONSE_TO_APLIDIN_DN	MSigDB_C2	2	248	1113	15.3834	3.77234	0.806452	0	-3.54777	1.75821e-05	0.00083247	SCAMP1|URI1
RODWELL_AGING_KIDNEY_NO_BLOOD_UP	MSigDB_C2	1	212	1113	13.1503	3.49135	0.471698	0	-3.48012	1.77735e-05	0.000836602	PGGHG
lysosome [GoID:GO:0005764; evidenceTypes:IBA|IC|IDA|IEA|IMP|ISS|NAS|TAS]	GeneOntology_CC	18	667	1113	41.3739	6.11285	2.69865	0	-3.82372	1.77532e-05	0.000836602	APOB|CPPED1|EEF1A2|GATA2|GPC3|IL13|IL4I1|MILR1|NCAN|NEU4|ORM2|PNPLA7|S100A7|SDC3|SNCA|SPNS3|SPPL2C|VAMP4
lytic vacuole [GoID:GO:0000323; evidenceTypes:IBA|IC|IDA|IEA|IMP|ISS|NAS|TAS]	GeneOntology_CC	18	667	1113	41.3739	6.11285	2.69865	0	-3.82372	1.77532e-05	0.000836602	APOB|CPPED1|EEF1A2|GATA2|GPC3|IL13|IL4I1|MILR1|NCAN|NEU4|ORM2|PNPLA7|S100A7|SDC3|SNCA|SPNS3|SPPL2C|VAMP4
regulation of macromolecule biosynthetic process [GoID:GO:0010556; evidenceTypes:IBA|IC|IDA|IEA|IGI|IMP|IPI|ISS|NAS|TAS]	GeneOntology_BP	183	3815	1113	236.644	13.2205	4.79685	0	-4.05761	1.82451e-05	0.000857547	AGER|ALX4|APOA2|ARX|ATM|ATOH7|BAHD1|BARX2|BCL2|BDP1|BMP8B|CARD11|CC2D1A|CDX4|CEBPE|CELF4|CGB8|CHD5|CIR1|CITED4|CREB3L3|CRX|CUX2|DBP|DMBX1|DMRTA1|DPPA4|DUSP26|DUX5|EBF3|EBF4|ECD|ELOA3B|ESCO1|ETV2|EVX1|FAM170A|FBXO4|FEZF2|FGF4|FGF8|FOXD4|FOXO6|FOXP2|GALR2|GATA2|GATA5|GBX2|GDF1|GHSR|GPC3|GPER1|GSC2|HAMP|HEXIM2|HFE2|HIST1H2AH|HIST1H3C|HIST1H4I|HIST2H2AA3|HNF1A|HOXA6|HOXB1|HOXD12|HOXD4|IL17F|INSIG2|IR…
nuclear body [GoID:GO:0016604; evidenceTypes:IBA|IDA|IEA|IMP|ISS|TAS]	GeneOntology_CC	19	689	1113	42.7385	6.20889	2.75762	0	-3.82331	1.8432e-05	0.000865066	CHD5|CIR1|COMMD3-BMI1|FAAP20|FBLL1|HEXIM2|KLF11|MEAF6|OBSCN|PDX1|PHF7|RGS14|RNF2|TBXA2R|TENM2|TERT|THAP1|TUT1|UBE2O
intracellular non-membrane-bounded organelle [GoID:GO:0043232; evidenceTypes:IBA|IC|IDA|IEA|IGI|IMP|IPI|ISS|NAS|TAS]	GeneOntology_CC	208	4254	1113	263.875	13.7418	4.88952	0	-4.06603	1.84897e-05	0.000865248	ACTL7B|ACTRT3|AGAP2|AGBL2|AGBL4|AGER|ALDH3B2|ALX4|ANK1|APC2|APOBEC3F|ARHGAP6|ARL3|ARX|ATM|B3GNT9|BAHD1|BARX2|BBS1|BFSP1|BICDL1|BIRC7|CACNA1S|CC2D1A|CCDC114|CCDC187|CCDC61|CCDC78|CDX4|CEBPE|CEP112|CEP128|CEP131|CFAP100|CFAP61|CFAP73|CHD5|CIR1|CREB3L3|CROCCP3|CRX|CTAG2|CUX2|DBP|DDX43|DLGAP2|DMBX1|DMC1|DNAH1|DNAH5|DNAH8|DNAH9|EBF3|ENDOV|ERGIC2|ESCO1|ETV2|FAAP100|FAAP20|FBLL1|FBP2|FCF1|FOXD4|FOXO6|FO…
non-membrane-bounded organelle [GoID:GO:0043228; evidenceTypes:IBA|IC|IDA|IEA|IGI|IMP|IPI|ISS|NAS|TAS]	GeneOntology_CC	208	4254	1113	263.875	13.7418	4.88952	0	-4.06603	1.84897e-05	0.000865248	ACTL7B|ACTRT3|AGAP2|AGBL2|AGBL4|AGER|ALDH3B2|ALX4|ANK1|APC2|APOBEC3F|ARHGAP6|ARL3|ARX|ATM|B3GNT9|BAHD1|BARX2|BBS1|BFSP1|BICDL1|BIRC7|CACNA1S|CC2D1A|CCDC114|CCDC187|CCDC61|CCDC78|CDX4|CEBPE|CEP112|CEP128|CEP131|CFAP100|CFAP61|CFAP73|CHD5|CIR1|CREB3L3|CROCCP3|CRX|CTAG2|CUX2|DBP|DDX43|DLGAP2|DMBX1|DMC1|DNAH1|DNAH5|DNAH8|DNAH9|EBF3|ENDOV|ERGIC2|ESCO1|ETV2|FAAP100|FAAP20|FBLL1|FBP2|FCF1|FOXD4|FOXO6|FO…
MCLACHLAN_DENTAL_CARIES_UP	MSigDB_C2	2	247	1113	15.3214	3.76483	0.809717	0	-3.53837	1.86178e-05	0.000869978	ORM1|SKAP2
antigen processing and presentation of exogenous peptide antigen [GoID:GO:0002478; evidenceTypes:IBA|IDA|IEA|ISS|TAS]	GeneOntology_BP	0	169	1113	10.483	3.12101	0	0	-3.35886	1.89269e-05	0.000881857
BENPORATH_EED_TARGETS	MSigDB_C2	91	948	1113	58.8042	7.2281	9.59916	1	4.45426	1.9209e-05	0.000893704	ABCC8|ALX4|ASTN2|BARX2|BCL2|BTG4|C2CD4A|CD70|CDH23|CDK5R2|CGB8|CNTFR|COLGALT2|CRYBA2|DRD4|DSCAML1|ERICH5|EVX1|FAM163A|FEZF2|FGF20|FGF3|FUZ|GALR2|GATA2|GBX2|GHSR|GRIA2|GRIK1|GSC2|HIST1H2AH|HIST1H3C|HIST1H4I|HIST2H2AA3|HOXA6|HOXB1|HOXD12|HOXD4|HPCAL4|HSPA1L|HTR1E|HTR7|IGF2-AS|IRX3|ISL2|KAZALD1|KCNK2|MAATS1|MAPK4|NEUROG2|NGB|NKX2-5|NKX2-8|NKX6-1|NPAS1|NRCAM|NTNG2|NTRK1|ONECUT1|OTOP2|OXCT2|PAPPA|PAX3…
Lysosome	UniProt-Keyword	3	279	1113	17.3063	3.99766	1.07527	0	-3.57867	1.92925e-05	0.000896291	IL4I1|NEU4|PNPLA7
proteasome-mediated ubiquitin-dependent protein catabolic process [GoID:GO:0043161; evidenceTypes:IBA|IC|IDA|IEA|IGI|IMP|IPI|ISS|NAS|TAS]	GeneOntology_BP	6	367	1113	22.7649	4.57354	1.63488	0	-3.66564	1.93477e-05	0.000897561	FBXO2|FBXO4|FZR1|KCTD17|SHH|TMEM67
Myc_ChIP_PET_Expr_Up	SignatureDB	7	394	1113	24.4397	4.73515	1.77665	0	-3.68304	1.96531e-05	0.000910415	ARHGAP6|ISYNA1|MATK|POLR3G|POM121|RAC3|YBX1
LOCKWOOD_AMPLIFIED_IN_LUNG_CANCER	MSigDB_C2	1	210	1113	13.0262	3.47504	0.47619	0	-3.46075	2.00532e-05	0.00092761	CCDC107
GOLDRATH_ANTIGEN_RESPONSE	MSigDB_C2	5	338	1113	20.9661	4.39274	1.47929	0	-3.63465	2.01807e-05	0.000931316	ALAS2|GZMM|PGLYRP1|ROM1|SKAP2
GSE42088_UNINF_VS_LEISHMANIA_INF_DC_2H_DN	MSigDB_C7	0	168	1113	10.421	3.11185	0	0	-3.34881	2.01912e-05	0.000931316
DEBIASI_APOPTOSIS_BY_REOVIRUS_INFECTION_DN	MSigDB_C2	3	278	1113	17.2443	3.9906	1.07914	0	-3.56946	2.03773e-05	0.000938552	LAMA5|OBSL1|P3H3
SENGUPTA_NASOPHARYNGEAL_CARCINOMA_WITH_LMP1_UP	MSigDB_C2	7	393	1113	24.3777	4.72927	1.78117	0	-3.6745	2.06199e-05	0.000948368	ABCA17P|C2CD4A|FOXP2|PAPPA|POLR3G|SCAMP1|USP37
GGGCGGR_SP1_Q6	MSigDB_C3	128	2821	1113	174.986	11.7616	4.5374	0	-3.99487	2.10774e-05	0.000968025	ADAMTSL3|ADAMTSL5|AGAP2|AKAP5|ARHGAP6|ARL3|ARMC5|ARTN|ATG12|ATOH7|ATP8B3|BAHD1|BICDL1|CACNG3|CCDC136|CDK5R2|CEBPE|CELF4|CITED4|CNTFR|CNTN1|CST6|DBP|DNAH9|DOK1|DTNB|DUSP15|ELAVL3|FAM214B|FBXO24|FGF17|FGF3|FGF4|FGFR1OP2|FLYWCH2|FSCN2|GBX2|GNL1|GPC3|GPT|GRIK1|HEXIM2|HIST1H1A|HOXD12|HOXD4|HPCA|HPCAL4|HSPB9|HTR7|IGF2-AS|IL20RB|IL4I1|IQCD|IRX3|KCNC3|KCNK10|KCNQ1DN|KCNQ4|KIF1C|KLF11|KLK13|LAMA5|LINGO1|L…
Human Breast_Lauss08_374genes (17899371-GeneTable4)	GeneSigDB	6	365	1113	22.6409	4.56132	1.64384	0	-3.64826	2.13552e-05	0.000979383	AGFG1|BCL2|CFAP69|EEF1A2|TAS2R5|YBX1
KIM_WT1_TARGETS_DN	MSigDB_C2	9	444	1113	27.5412	5.01946	2.02703	0	-3.69386	2.21996e-05	0.00101666	FCF1|IQSEC2|MYBL1|PGGHG|RWDD3|SFTPC|SHH|VAMP4|ZNF205
DNA metabolic process [GoID:GO:0006259; evidenceTypes:IBA|IC|IDA|IEA|IEP|IGI|IMP|IPI|ISS|NAS|TAS]	GeneOntology_BP	30	926	1113	57.4396	7.14836	3.23974	0	-3.83858	2.24679e-05	0.00102748	ADRA1D|ANKLE1|APOBEC3F|ATM|CHRNA4|DMC1|ENDOV|ESCO1|FAAP100|FAAP20|FBXO4|FZR1|GPER1|H1FOO|HIST1H4I|HUS1B|KCNK2|MAP2K7|MBD3L2|MEIOC|POLL|POLN|PTMS|RNF168|SYCE3|TERT|TP73|UCN|USP37|ZFP57
Sadanandam(PMID:23584089)_Stem-like	PAPER	1	208	1113	12.9022	3.45865	0.480769	0	-3.44128	2.26231e-05	0.00103311	PAPPA
BRUINS_UVC_RESPONSE_LATE	MSigDB_C2	38	1094	1113	67.8606	7.73134	3.47349	0	-3.86227	2.2713e-05	0.00103575	ARL3|BTF3L4|C16ORF74|CEP131|CST6|DOHH|EXOC3L4|GAP43|GNB1L|GZMM|HDGFL2|HPCA|IRX2|KRT16|LTB4R|MEAF6|MYH6|NBAS|NTNG2|NUDT14|P3H3|PIWIL1|PKD1|PPIL2|RABEP1|ROM1|RRAD|SH3D21|SIL1|SLC17A9|SORCS2|SPATC1|SULT4A1|SYP|TIAM2|TTN|USE1|VAMP4
MCBRYAN_PUBERTAL_TGFB1_TARGETS_UP	MSigDB_C2	0	166	1113	10.2969	3.09345	0	0	-3.32863	2.29785e-05	0.00104637
Human Leukemia_Walker06_341genes (16705090-TableS2)	GeneSigDB	4	306	1113	18.9811	4.18343	1.30719	0	-3.58106	2.3369e-05	0.00106264	CDH15|PPM1J|RWDD3|VAMP4
extracellular organelle [GoID:GO:0043230; evidenceTypes:IBA|IDA|IEA|ISS|TAS]	GeneOntology_CC	116	2596	1113	161.029	11.3664	4.46841	0	-3.96161	2.36231e-05	0.00107268	A4GALT|ABHD8|AGAP2|AKR1C4|ALB|ALDH3B1|APOA1|APOA2|APOB|ARL15|ARL3|BPIFA2|CADM4|CALML5|CAPS|CARD11|CC2D1A|CD7|CD70|CD79B|CDH15|CILP2|CLPS|CNTN1|CPM|CPNE9|CPPED1|CRP|CST6|CUX2|CYSTM1|DLK2|DUSP26|FBP2|FBXO2|FETUB|FGB|FNDC11|FOLH1|FOLH1B|FTCD|FUZ|GNB3|GPC3|GPT|GREB1|H1FOO|HIST1H2AH|HIST1H3C|HIST1H4I|HIST2H2AA3|IGLL1|ITGA2B|KIF12|KLK13|KLK2|KRT16|KRT3|KRT79|LAMA5|LGALS7B|MYH13|MYH3|NAT8|NKX6-1|NUDT14|…
GPI-anchor	UniProt-Keyword	21	124	1113	7.69169	2.67677	16.9355	1	4.97177	2.37064e-05	0.00107494	ALPI|ALPP|ALPPL2|CNTFR|CNTN1|CPM|DPEP3|GPC3|GPIHBP1|HFE2|LY6G6D|LY6H|MMP17|MMP25|NTNG2|PSCA|RTN4RL1|SPRN|TNFRSF10C|TREH|ULBP3
CHANG_CORE_SERUM_RESPONSE_UP	MSigDB_C2	1	207	1113	12.8402	3.45042	0.483092	0	-3.43151	2.40283e-05	0.00108343	MYBL1
NAKAMURA_TUMOR_ZONE_PERIPHERAL_VS_CENTRAL_UP	MSigDB_C2	3	275	1113	17.0582	3.96935	1.09091	0	-3.54169	2.40061e-05	0.00108343	FBXO44|MAATS1|TUBA4B
extracellular exosome [GoID:GO:0070062; evidenceTypes:IBA|IDA|IEA|TAS]	GeneOntology_CC	115	2577	1113	159.851	11.3317	4.46255	0	-3.95797	2.39403e-05	0.00108343	A4GALT|ABHD8|AGAP2|AKR1C4|ALB|ALDH3B1|APOA1|APOA2|APOB|ARL15|ARL3|BPIFA2|CADM4|CALML5|CAPS|CARD11|CC2D1A|CD7|CD70|CD79B|CDH15|CILP2|CLPS|CNTN1|CPM|CPNE9|CPPED1|CRP|CST6|CUX2|CYSTM1|DLK2|DUSP26|FBP2|FBXO2|FETUB|FGB|FNDC11|FOLH1|FOLH1B|FTCD|FUZ|GNB3|GPC3|GPT|GREB1|H1FOO|HIST1H2AH|HIST1H3C|HIST1H4I|HIST2H2AA3|IGLL1|ITGA2B|KIF12|KLK13|KLK2|KRT16|KRT3|KRT79|LAMA5|LGALS7B|MYH13|MYH3|NAT8|NKX6-1|NUDT14|…
Human Colon_Grade07_1102genes (17210682-SuppTable3)	GeneSigDB	24	794	1113	49.2516	6.64491	3.02267	0	-3.80015	2.4008e-05	0.00108343	A4GALT|AGAP2|APOC4|B4GALT7|CACNA1I|CHRNG|EXD3|FBXO24|GATA2|GPR20|IL17B|KCNH6|MAP1S|MEX3B|MR1|NFKBIL1|PDCD5|RS1|SKAP2|SLC27A5|SLC2A11|SRCIN1|ST3GAL2|TMSB4Y
REACTOME_G_ALPHA_Q_SIGNALLING_EVENTS	MSigDB_C2	25	163	1113	10.1109	3.06562	15.3374	1	4.85681	2.43175e-05	0.00109494	ADRA1B|ADRA1D|AVPR1A|BRS3|CCKBR|GHSR|GNB3|GNG8|GNGT1|GNRH2|KISS1|LTB4R|NMUR1|NPFF|NPFFR1|OXT|OXTR|P2RY11|PRKCE|PTGER1|SAA1|TBXA2R|TRHR|XCL1|XCL2
MORF_CTBP1	MSigDB_C4	0	165	1113	10.2349	3.0842	0	0	-3.3185	2.45132e-05	0.0011022
BENPORATH_SUZ12_TARGETS	MSigDB_C2	89	928	1113	57.5636	7.15565	9.59052	1	4.39322	2.45812e-05	0.00110261	ABCC8|ADAMTSL3|ALX4|ARHGAP6|ASTN2|BARX2|BCL2|C2CD4A|CD70|CDH23|CDK5R2|CDX4|CGB8|CNTFR|COLGALT2|CRYBA2|DSCAML1|EBF3|ELAVL3|ERICH5|FAM163A|FEZF2|FGF20|FGF3|GALR2|GATA2|GATA5|GBX2|GHSR|GPC3|GRIA2|GRIK1|GSC2|HOXB1|HOXD12|HOXD4|HPCAL4|HTR7|ICAM4|IGF2-AS|IRX3|ISL2|KAZALD1|KCNK2|MAATS1|MAPK11|MAPK4|NEUROG2|NGB|NKX2-8|NKX6-1|NPAS1|NRCAM|NTNG2|NTRK1|ONECUT1|OTOP2|OXCT2|PAPPA|PAX3|PDX1|POU3F4|POU4F3|PRDM12…
RUTELLA_RESPONSE_TO_CSF2RB_AND_IL4_UP	MSigDB_C2	5	334	1113	20.7179	4.36717	1.49701	0	-3.59912	2.47281e-05	0.00110261	FCER1A|MATK|PKNOX1|SLC1A2|TTN
MODULE_72	MSigDB_C4	4	305	1113	18.9191	4.1767	1.31148	0	-3.57197	2.46287e-05	0.00110261	KCTD17|KIF5C|POLRMT|PTPN12
extracellular vesicle [GoID:GO:1903561; evidenceTypes:IBA|IDA|IEA|ISS|TAS]	GeneOntology_CC	116	2594	1113	160.905	11.3628	4.47186	0	-3.95196	2.47012e-05	0.00110261	A4GALT|ABHD8|AGAP2|AKR1C4|ALB|ALDH3B1|APOA1|APOA2|APOB|ARL15|ARL3|BPIFA2|CADM4|CALML5|CAPS|CARD11|CC2D1A|CD7|CD70|CD79B|CDH15|CILP2|CLPS|CNTN1|CPM|CPNE9|CPPED1|CRP|CST6|CUX2|CYSTM1|DLK2|DUSP26|FBP2|FBXO2|FETUB|FGB|FNDC11|FOLH1|FOLH1B|FTCD|FUZ|GNB3|GPC3|GPT|GREB1|H1FOO|HIST1H2AH|HIST1H3C|HIST1H4I|HIST2H2AA3|IGLL1|ITGA2B|KIF12|KLK13|KLK2|KRT16|KRT3|KRT79|LAMA5|LGALS7B|MYH13|MYH3|NAT8|NKX6-1|NUDT14|…
Glycoprotein	UniProt-Keyword	287	3740	1113	231.991	13.1246	7.6738	1	4.19128	2.4646e-05	0.00110261	A4GALT|ABCC8|ABO|ADAM2|ADAM20|ADAMTS17|ADAMTS7|ADAMTS8|ADAMTSL3|ADAMTSL5|ADGRB1|ADRA1B|ADRA1D|ADRA2C|AFP|AGER|AGFG1|ALB|ALPI|ALPP|ALPPL2|ANO2|APOA1|APOA2|APOB|APOC4|ARTN|ASGR1|ASTN2|AVPR1A|B3GALT2|B4GALNT4|B4GALT7|BMP8B|BPIFA2|BRS3|C14ORF37|C17ORF99|C19ORF24|CACNA1H|CACNA1I|CACNA1S|CACNA2D2|CADM4|CALR3|CALY|CATSPERG|CCKBR|CD226|CD7|CD70|CD79B|CDH15|CDH23|CELSR1|CEPT1|CES1P1|CFC1B|CGB8|CHRNA4|CHRN…
transferase complex [GoID:GO:1990234; evidenceTypes:IBA|IC|IDA|IEA|IMP|IPI|ISS|NAS|TAS]	GeneOntology_CC	21	726	1113	45.0336	6.36658	2.89256	0	-3.77496	2.52246e-05	0.00112319	ATG12|BTBD16|DCUN1D2|FBXO2|FBXO24|FBXO4|FBXO44|FZR1|KCTD17|KLHL10|MEAF6|POLR3G|POLRMT|PYDC1|RNF168|RNF2|TAF13|TAF3|TERT|URI1|ZNF768
macroautophagy [GoID:GO:0016236; evidenceTypes:IBA|IDA|IEA|IGI|IMP|IPI|ISS|NAS|TAS]	GeneOntology_BP	3	274	1113	16.9962	3.96224	1.09489	0	-3.53239	2.53521e-05	0.00112731	ATG12|MAP1LC3C|VPS37D
proteasomal protein catabolic process [GoID:GO:0010498; evidenceTypes:IBA|IC|IDA|IEA|IMP|IPI|ISS|NAS|TAS]	GeneOntology_BP	8	415	1113	25.7424	4.85679	1.92771	0	-3.6531	2.55578e-05	0.00113489	FBXO2|FBXO4|FBXO44|FZR1|KCTD17|PKD1|SHH|TMEM67
Human StemCell_Riggi08_206genes (18381423-SuppTable1c)	GeneSigDB	0	164	1113	10.1729	3.07493	0	0	-3.30833	2.61503e-05	0.00115959
MORF_RAN	MSigDB_C4	2	241	1113	14.9492	3.71945	0.829876	0	-3.48147	2.62286e-05	0.00116146	DOCK3|YBX1
STK33_SKM_UP	MSigDB_C6	3	273	1113	16.9341	3.95511	1.0989	0	-3.52307	2.67725e-05	0.00118392	KIAA0895|MILR1|THAP1
MODULE_17	MSigDB_C4	6	360	1113	22.3307	4.53061	1.66667	0	-3.60453	2.73115e-05	0.0012061	COLGALT2|GATA2|POLRMT|PTPN12|RAC3|SNCG
Human StemCell_Hao09_612genes (20077526-TableS3)	GeneSigDB	9	439	1113	27.2311	4.99183	2.05011	0	-3.65218	2.78724e-05	0.00122749	ATP8B3|CCDC57|CPT1C|FBXO2|LAMA5|RAB40B|SKAP2|TFR2|UNC13A
heterocycle biosynthetic process [GoID:GO:0018130; evidenceTypes:EXP|IBA|IC|IDA|IEA|IEP|IGI|IMP|IPI|ISS|NAS|TAS]	GeneOntology_BP	194	3986	1113	247.251	13.4315	4.86703	0	-3.96461	2.84271e-05	0.0012485	ADSSL1|AGER|AKAP5|ALAS2|ALX4|AMDHD2|ARX|ATM|ATOH7|BAHD1|BARX2|BDP1|BMP8B|CARD11|CC2D1A|CDX4|CEBPE|CGB8|CHD5|CIR1|CITED4|CREB3L3|CRH|CRX|CUX2|DBP|DMBX1|DMRTA1|DPPA4|DRD4|DUSP26|DUX5|EBF3|EBF4|ECD|ELOA3B|ETV2|EVX1|FAAP20|FAM170A|FBXO4|FEZF2|FGF4|FGF8|FOXD4|FOXO6|FOXP2|GALR2|GATA2|GATA5|GBX2|GDF1|GHRH|GPC3|GPER1|GPHA2|GSC2|HAMP|HEXIM2|HFE2|HIST1H2AH|HIST1H3C|HIST1H4I|HIST2H2AA3|HNF1A|HOXA6|HOXB1|HOX…
regulation of receptor activity [GoID:GO:0010469; evidenceTypes:IBA|IC|IDA|IEA|IGI|IMP|IPI|ISS|NAS|TAS]	GeneOntology_BP	56	514	1113	31.8833	5.38985	10.8949	1	4.47446	2.84107e-05	0.0012485	ADRA2B|ADRA2C|AGER|ANGPTL8|APOA1|ARTN|BMP8B|CACNG3|CACNG7|CCL27|CD70|CGB8|CRH|FGF17|FGF20|FGF3|FGF4|FGF8|GDF1|GH2|GHRH|GNRH2|GPHA2|HAMP|IFNA6|IL13|IL17B|IL17F|LY6G6D|MIA|NPFF|NPPB|NTF3|OSGIN1|OXT|PRKCE|PSCA|PSPN|RABEP1|SAA1|SAA4|SCGB3A1|SCT|SEMA3F|SHANK1|SHH|TNFSF14|TNFSF15|UCN|UCN2|WNT10A|WNT4|WNT7B|WNT8A|XCL1|XCL2
Human Pancreas_Cavard09_736genes (19235837-TableS2a)	GeneSigDB	13	537	1113	33.31	5.50549	2.42086	0	-3.68904	2.92331e-05	0.0012804	ADRA2C|ARL3|ASGR1|CAPS|CPT1C|DNAH9|NMNAT2|NTNG2|PNMT|SLC24A1|TARSL2|TMEM44|TTLL1
MORF_PPP1CA	MSigDB_C4	0	162	1113	10.0488	3.05629	0	0	-3.28791	2.97593e-05	0.00130168
MODULE_242	MSigDB_C4	29	206	1113	12.7781	3.44217	14.0777	1	4.71268	2.98233e-05	0.0013027	ABCC8|ADAM20|APC2|CDK5R2|CLDN14|CLDN9|FAM214B|HMHB1|HOXB1|JAKMIP1|KCTD17|MYH2|NAT8|NR2E3|NTRK1|PGC|PSCA|RAC3|RGS9|RIBC2|S1PR4|SCN2B|SHBG|SLC22A6|SRPK3|SYT5|TNFRSF10C|UCN|UNC119B
Human Breast_Bertucci06_534genes (16651414-Supp3)	GeneSigDB	6	358	1113	22.2067	4.51827	1.67598	0	-3.58692	3.01263e-05	0.00131415	FAM69B|FBRSL1|MDFI|OBSL1|SLC2A6|VPS37D
enzyme binding [GoID:GO:0019899; evidenceTypes:IBA|IDA|IEA|IMP|IPI|ISS|NAS|TAS]	GeneOntology_MF	88	2064	1113	128.029	10.3092	4.26357	0	-3.88288	3.04042e-05	0.00132314	AKAP5|ALPI|ANK1|APOA1|APOB|ARTN|ATP6V1G3|AVPR1A|BCL2|BICDL1|BIRC7|C15ORF62|CD226|CD70|CIR1|CST11|CST6|CST9|DCUN1D2|DOCK3|ECD|EEF1A2|FAM83C|FATE1|FGF17|FGF20|FGF3|FGF4|FGF8|FXYD7|GNB3|GPIHBP1|GRIK2|GRIN2C|GSG1|HPCA|HSPA1L|IL3RA|IQSEC2|JAKMIP1|KNDC1|KRT79|LONP2|MAG|MAP1LC3C|MAP2K7|MAP4K2|MAPK4|MAPK8IP1|MAPRE3|MYCN|MYH6|NOXA1|NTRK1|OBSCN|PIWIL1|PKD1|PPP1R12C|PRDM12|PRKCE|PSPN|RAB3A|RANBP17|RGL4|RGS1…
regulation of cellular biosynthetic process [GoID:GO:0031326; evidenceTypes:IBA|IC|IDA|IEA|IGI|IMP|IPI|ISS|NAS|TAS]	GeneOntology_BP	195	4000	1113	248.119	13.4483	4.875	0	-3.94987	3.04146e-05	0.00132314	AGER|AKAP5|ALX4|APOA1|APOA2|ARX|ATM|ATOH7|AVPR1A|BAHD1|BARX2|BCL2|BDP1|BMP8B|CARD11|CC2D1A|CDX4|CEBPE|CELF4|CGB8|CHD5|CIR1|CITED4|CREB3L3|CRH|CRX|CUX2|DBP|DMBX1|DMRTA1|DPPA4|DRD4|DUSP26|DUX5|EBF3|EBF4|ECD|ELOA3B|ESCO1|ETV2|EVX1|FAM170A|FBXO4|FEZF2|FGF4|FGF8|FOXD4|FOXO6|FOXP2|GALR2|GATA2|GATA5|GBX2|GDF1|GHRH|GHSR|GPC3|GPER1|GPHA2|GSC2|HAMP|HEXIM2|HFE2|HIST1H2AH|HIST1H3C|HIST1H4I|HIST2H2AA3|HNF1A|H…
MODULE_181	MSigDB_C4	37	293	1113	18.1747	4.09511	12.628	1	4.59702	3.05793e-05	0.0013285	ABCC8|ADAM20|ADRA1D|ADRA2C|APC2|BARX2|CDK5R2|CHRNB4|CLDN14|CLDN9|FAM214B|FZR1|HMHB1|HOXB1|JAKMIP1|KCTD17|KIF1C|LILRA4|MYH2|NAT8|NR2E3|NTRK1|PGC|PSCA|RAC3|RGS9|RIBC2|S1PR4|SCN2B|SFTPC|SHBG|SLC22A6|SRPK3|SYT5|TNFRSF10C|UCN|UNC119B
MODULE_379	MSigDB_C4	28	196	1113	12.1578	3.35853	14.2857	1	4.71699	3.10521e-05	0.00134723	ABCC8|ADAM20|APC2|CDK5R2|CLDN14|CLDN9|FAM214B|HMHB1|HOXB1|JAKMIP1|KCTD17|NAT8|NR2E3|NTRK1|PGC|PSCA|RAC3|RGS9|RIBC2|S1PR4|SCN2B|SHBG|SLC22A6|SRPK3|SYT5|TNFRSF10C|UCN|UNC119B
myosin filament [GoID:GO:0032982; evidenceTypes:IC|IDA|IEA|ISS|TAS]	GeneOntology_CC	8	22	1113	1.36465	1.13071	36.3636	1	5.86829	3.12268e-05	0.00135298	MYH1|MYH13|MYH15|MYH2|MYH3|MYH4|MYH6|MYH7B
Blood_Module-3.7_Undetermined	SignatureDB	3	270	1113	16.748	3.93365	1.11111	0	-3.49498	3.15216e-05	0.00136392	ALKBH6|RABEP1|ZNF688
REACTOME_MITOTIC_M_M_G1_PHASES	MSigDB_C2	0	161	1113	9.98679	3.04693	0	0	-3.27766	3.17464e-05	0.00136995
regulation of macroautophagy [GoID:GO:0016241; evidenceTypes:IBA|IDA|IEA|IGI|IMP|ISS|NAS|TAS]	GeneOntology_BP	0	161	1113	9.98679	3.04693	0	0	-3.27766	3.17464e-05	0.00136995
Li(PMID: 24336226)-2013-MolSigVaccines_immune activation - generic cluster (M37.0)	PAPER	5	329	1113	20.4078	4.33497	1.51976	0	-3.5543	3.18476e-05	0.00137248	CD7|CEBPE|FAM69B|ORM1|RGL4
Human Brain_Lu06_1128genes (16424041-SuppTable1)	GeneSigDB	33	979	1113	60.7271	7.33862	3.37079	0	-3.77825	3.19308e-05	0.00137422	ALAS2|AP3B2|ARHGAP6|CD226|CLDN9|CNGB1|DMP1|HRASLS|HSPA1L|KIF1C|KIF5C|LAMC3|MAPK8IP1|MAPRE3|MMP25|NFKBIL1|NKX2-5|PAGE1|PCYT1B|POU3F4|PTGER3|PTH1R|PTPN12|RGS9|RHAG|SAA1|SLC24A1|SNCA|ST3GAL2|SYT5|TH|UBTD1|XPR1
SENESE_HDAC3_TARGETS_UP	MSigDB_C2	11	486	1113	30.1465	5.2452	2.26337	0	-3.65028	3.21956e-05	0.00138377	BDP1|MAPK8IP1|MMP16|PAPPA|PRR4|PTPN12|SCAMP1|SLC14A1|TMEM154|TNFSF15|ZNF697
PICCALUGA_ANGIOIMMUNOBLASTIC_LYMPHOMA_UP	MSigDB_C2	1	202	1113	12.53	3.40898	0.49505	0	-3.38225	3.24647e-05	0.00139161	RBP5
Human Lymphoma_Piccaluga07_260genes (18006812-TableS1)	GeneSigDB	1	202	1113	12.53	3.40898	0.49505	0	-3.38225	3.24647e-05	0.00139161	RBP5
voltage-gated cation channel activity [GoID:GO:0022843; evidenceTypes:IBA|IC|IDA|IEA|IGI|IMP|ISS|NAS|TAS]	GeneOntology_MF	26	176	1113	10.9172	3.18436	14.7727	1	4.73651	3.28564e-05	0.00140653	ABCC8|CACNA1H|CACNA1I|CACNA1S|CACNA2D2|CACNB1|CACNG3|CACNG7|CNGB1|CRH|DRD4|GRIN2C|HCN2|HPCA|KCNA10|KCNA6|KCNC3|KCNH6|KCNJ11|KCNJ12|KCNK2|KCNQ4|KCNT1|REM1|RRAD|RYR1
CTTTGT_LEF1_Q2	MSigDB_C3	78	1871	1113	116.058	9.87486	4.16889	0	-3.854	3.30845e-05	0.00141441	APC2|ARHGAP6|ARX|ASTN2|ATOH7|B3GALT2|BAHD1|C22ORF31|CCDC136|CCDC91|CDX4|CNTFR|COL26A1|CRH|DBP|DOK1|DUSP15|ELAVL3|FAM214B|FAM71A|FCF1|FEZF2|FOXP2|FRAS1|GATA2|GBX2|GDF1|GPC3|GRAP|GRIK2|HOXB1|HOXD4|IL17RE|KCNK10|LHX9|LINC01341|LINGO1|MACO1|MAG|MAPK11|MEX3B|MMP16|MYH4|NKX2-8|NRCAM|PACSIN3|PCDHAC2|PCYT1B|PTH1R|PTMS|PTPN12|RGS9|SCGB3A1|SEC14L2|SEMA3F|SH3D21|SHH|SIX1|SKAP2|SLC16A8|SLC2A6|SNCG|ST3GAL2|TF…
Human Prostate_Wallace08_489genes (18245496-SuppTable2)	GeneSigDB	7	383	1113	23.7574	4.67004	1.82768	0	-3.58828	3.32468e-05	0.00141946	ADRA2C|CPM|CRYBB2|LRRC37A|MYBL1|OBSCN|RABEP1
MORF_AATF	MSigDB_C4	1	201	1113	12.468	3.40062	0.497512	0	-3.37232	3.4476e-05	0.00146999	POM121
Human Breast_Yu07_400genes (17894856-SuppList2)	GeneSigDB	2	236	1113	14.639	3.68119	0.847458	0	-3.43341	3.48664e-05	0.00148466	FCER1A|RAB3A
MIKKELSEN_MCV6_ICP_WITH_H3K27ME3	MSigDB_C2	13	57	1113	3.5357	1.81825	22.807	1	5.20518	3.55165e-05	0.00151034	APC2|CD7|CHRNB4|CHRNG|CLDN14|CUX2|ETV2|KCNK10|NCAN|NRL|POU2F2|SLC14A1|TH
positive regulation of biological process [GoID:GO:0048518; evidenceTypes:IBA|IC|IDA|IEA|IEP|IGI|IMP|IPI|ISS|NAS|TAS]	GeneOntology_BP	265	5203	1113	322.741	14.6612	5.09322	0	-3.93833	3.57875e-05	0.00151986	ABCC8|ADAM2|ADGRB1|ADRA1B|ADRA1D|ADRA2B|ADRA2C|AGER|AKAP5|ALX4|ANGPTL8|ANK1|ANKLE1|APOA1|APOA2|APOB|APOC4|ARHGAP6|ARTN|ARX|ATM|AVPR1A|BARX2|BCL2|BIRC7|BMP8B|C15ORF62|CACNA1H|CACNA1I|CACNA2D2|CALY|CARD11|CASP4|CC2D1A|CCKBR|CD226|CD79B|CDH15|CDK5R2|CDX4|CEBPE|CELF4|CEP131|CHD5|CHRNB4|CITED4|CLECL1|CNTFR|CNTN1|COL26A1|CPNE9|CREB3L3|CRH|CRP|CRX|CUX2|CXCR5|DBP|DCUN1D2|DMP1|DOK1|DRD4|DUSP15|DUSP26|DUSP…
receptor regulator activity [GoID:GO:0030545; evidenceTypes:IBA|IC|IDA|IEA|IGI|IMP|IPI|ISS|NAS|TAS]	GeneOntology_MF	49	434	1113	26.9209	4.96403	11.2903	1	4.44781	3.59246e-05	0.00152367	ANGPTL8|APOA1|ARTN|BMP8B|CCL27|CD70|CGB8|CRH|FGF17|FGF20|FGF3|FGF4|FGF8|GDF1|GH2|GHRH|GNRH2|GPHA2|HAMP|IFNA6|IL13|IL17B|IL17F|LY6G6D|MIA|NPFF|NPPB|NTF3|OSGIN1|OXT|PRKCE|PSPN|RABEP1|SAA1|SAA4|SCGB3A1|SCT|SEMA3F|SHH|TNFSF14|TNFSF15|UCN|UCN2|WNT10A|WNT4|WNT7B|WNT8A|XCL1|XCL2
WINNEPENNINCKX_MELANOMA_METASTASIS_UP	MSigDB_C2	0	159	1113	9.86273	3.02812	0	0	-3.25705	3.61269e-05	0.00153023
oxidation-reduction process [GoID:GO:0055114; evidenceTypes:EXP|IBA|IC|IDA|IEA|IGI|IMP|ISS|NAS|TAS]	GeneOntology_BP	34	996	1113	61.7816	7.39836	3.41365	0	-3.75511	3.62965e-05	0.00153539	ADH4|AKR1C4|ALDH3B1|ALDH3B2|ALKBH6|APOA1|APOA2|CPT1C|CYP11B1|CYP2R1|CYP2W1|CYP46A1|CYP4F8|DHRS7C|DOHH|ETFRF1|GAPDHS|HSD3B1|IL13|IL4I1|LONP2|LTC4S|NOXA1|P3H3|PRDM16|SARDH|SDR9C7|SNCA|SRD5A2|TERT|TH|TPO|TRPV4|UCN
HOLLMANN_APOPTOSIS_VIA_CD40_UP	MSigDB_C2	1	200	1113	12.406	3.39225	0.5	0	-3.36236	3.6611e-05	0.00154463	MYBL1
HALLMARK_EPITHELIAL_MESENCHYMAL_TRANSITION	MSigDB_H	1	200	1113	12.406	3.39225	0.5	0	-3.36236	3.6611e-05	0.00154463	OXTR
vacuole [GoID:GO:0005773; evidenceTypes:IBA|IC|IDA|IEA|IMP|ISS|NAS|TAS]	GeneOntology_CC	23	760	1113	47.1426	6.50752	3.02632	0	-3.70996	3.69266e-05	0.001555	APOB|ATG12|ATP6V1G3|CPPED1|EEF1A2|GATA2|GPC3|IL13|IL4I1|MAP1LC3C|MILR1|NCAN|NEU4|ORM2|PNPLA7|RAB24|S100A7|SDC3|SNCA|SPACA3|SPNS3|SPPL2C|VAMP4
ribonucleoprotein complex biogenesis [GoID:GO:0022613; evidenceTypes:EXP|IBA|IC|IDA|IEA|IMP|ISS|NAS|TAS]	GeneOntology_BP	8	407	1113	25.2461	4.81085	1.9656	0	-3.58484	3.70439e-05	0.00155676	ATM|CELF4|FBLL1|FCF1|GNL1|NGDN|RPL3L|SRPK3
Human Intestine_Vecchi07_369genes (17297478-SuppTable6)	GeneSigDB	3	267	1113	16.5619	3.91207	1.1236	0	-3.46669	3.70998e-05	0.00155708	ARX|CYSTM1|KCNK10
intracellular protein transport [GoID:GO:0006886; evidenceTypes:IBA|IC|IDA|IEA|IEP|IGI|IMP|ISS|NAS|TAS]	GeneOntology_BP	36	1036	1113	64.2628	7.53655	3.4749	0	-3.7501	3.82518e-05	0.00160334	AGER|AGFG1|AKAP5|ANKLE1|AP3B2|APC2|ARL3|CACNG3|CEP131|GPHA2|GPIHBP1|GPR26|GRIK2|HPCA|HSPA1L|LONP2|MDFI|NFKBIL1|NMUR1|PDCD5|PKD1|POM121|RANBP17|RASSF9|RTP5|SFRP5|SHH|SIL1|SLC17A9|SNX8|SPRN|SYTL4|TNFSF14|TUSC5|WDR60|ZBTB17
GSE40274_CTRL_VS_FOXP3_AND_SATB1_TRANSDUCED_ACTIVATED_CD4_TCELL_UP	MSigDB_C7	0	158	1113	9.8007	3.01866	0	0	-3.2467	3.85387e-05	0.00161116
GSE6269_HEALTHY_VS_FLU_INF_PBMC_DN	MSigDB_C7	0	158	1113	9.8007	3.01866	0	0	-3.2467	3.85387e-05	0.00161116
GSE10325_MYELOID_VS_LUPUS_MYELOID_DN	MSigDB_C7	1	199	1113	12.3439	3.38385	0.502513	0	-3.35237	3.88772e-05	0.00161481	MILR1
GSE22886_NAIVE_BCELL_VS_DC_DN	MSigDB_C7	1	199	1113	12.3439	3.38385	0.502513	0	-3.35237	3.88772e-05	0.00161481	MAP1S
GSE36476_CTRL_VS_TSST_ACT_72H_MEMORY_CD4_TCELL_YOUNG_DN	MSigDB_C7	1	199	1113	12.3439	3.38385	0.502513	0	-3.35237	3.88772e-05	0.00161481	CPPED1
GSE7831_UNSTIM_VS_CPG_STIM_PDC_1H_UP	MSigDB_C7	1	199	1113	12.3439	3.38385	0.502513	0	-3.35237	3.88772e-05	0.00161481	PGLYRP2
protein ubiquitination involved in ubiquitin-dependent protein catabolic process [GoID:GO:0042787; evidenceTypes:IBA|IC|IDA|IEA|IMP|ISS|NAS|TAS]	GeneOntology_BP	1	199	1113	12.3439	3.38385	0.502513	0	-3.35237	3.88772e-05	0.00161481	FZR1
MARTINEZ_RESPONSE_TO_TRABECTEDIN_DN	MSigDB_C2	3	266	1113	16.4999	3.90485	1.12782	0	-3.45722	3.91673e-05	0.00162267	HSPA1L|MEAF6|TIAM2
MORF_HDAC2	MSigDB_C4	3	266	1113	16.4999	3.90485	1.12782	0	-3.45722	3.91673e-05	0.00162267	ATG12|DOCK3|POM121
WALLACE_PROSTATE_CANCER_RACE_UP	MSigDB_C2	4	296	1113	18.3608	4.11567	1.35135	0	-3.4893	3.94295e-05	0.00162724	ADRA2C|CPM|MYBL1|NPIPB15
TGCACTG_MIR148A_MIR152_MIR148B	MSigDB_C3	4	296	1113	18.3608	4.11567	1.35135	0	-3.4893	3.94295e-05	0.00162724	AGFG1|CABP7|GAP43|NPEPL1
transcription coactivator activity [GoID:GO:0003713; evidenceTypes:IBA|IDA|IEA|IGI|IMP|IPI|ISS|NAS|TAS]	GeneOntology_MF	4	296	1113	18.3608	4.11567	1.35135	0	-3.4893	3.94295e-05	0.00162724	CITED4|ECD|NRL|PRDM16
LINDGREN_BLADDER_CANCER_CLUSTER_2B	MSigDB_C2	7	379	1113	23.5093	4.64612	1.84697	0	-3.55335	4.01946e-05	0.00165457	IGLL1|PAPPA|RBP5|RGS11|S100A7|SDC3|TTN
regulation of cellular macromolecule biosynthetic process [GoID:GO:2000112; evidenceTypes:IBA|IC|IDA|IEA|IGI|IMP|IPI|ISS|NAS|TAS]	GeneOntology_BP	180	3721	1113	230.813	13.0999	4.83741	0	-3.87885	4.04523e-05	0.00166305	AGER|ALX4|ARX|ATM|ATOH7|BAHD1|BARX2|BCL2|BDP1|BMP8B|CARD11|CC2D1A|CDX4|CEBPE|CELF4|CGB8|CHD5|CIR1|CITED4|CREB3L3|CRX|CUX2|DBP|DMBX1|DMRTA1|DPPA4|DUSP26|DUX5|EBF3|EBF4|ECD|ELOA3B|ESCO1|ETV2|EVX1|FAM170A|FBXO4|FEZF2|FGF4|FGF8|FOXD4|FOXO6|FOXP2|GALR2|GATA2|GATA5|GBX2|GDF1|GPC3|GPER1|GSC2|HAMP|HEXIM2|HFE2|HIST1H2AH|HIST1H3C|HIST1H4I|HIST2H2AA3|HNF1A|HOXA6|HOXB1|HOXD12|HOXD4|IL17F|INSIG2|IRX2|IRX3|ISL…
PAL_PRMT5_TARGETS_UP	MSigDB_C2	1	198	1113	12.2819	3.37544	0.505051	0	-3.34235	4.12827e-05	0.00166733	P3H3
WONG_MITOCHONDRIA_GENE_MODULE	MSigDB_C2	1	198	1113	12.2819	3.37544	0.505051	0	-3.34235	4.12827e-05	0.00166733	BCL2
GSE15930_NAIVE_VS_24H_IN_VITRO_STIM_CD8_TCELL_DN	MSigDB_C7	1	198	1113	12.2819	3.37544	0.505051	0	-3.34235	4.12827e-05	0.00166733	XCL1
GSE15930_NAIVE_VS_24H_IN_VITRO_STIM_IL12_CD8_TCELL_DN	MSigDB_C7	1	198	1113	12.2819	3.37544	0.505051	0	-3.34235	4.12827e-05	0.00166733	XCL1
GSE15930_NAIVE_VS_24H_IN_VITRO_STIM_INFAB_CD8_TCELL_DN	MSigDB_C7	1	198	1113	12.2819	3.37544	0.505051	0	-3.34235	4.12827e-05	0.00166733	XCL1
GSE19401_PLN_VS_PEYERS_PATCH_FOLLICULAR_DC_DN	MSigDB_C7	1	198	1113	12.2819	3.37544	0.505051	0	-3.34235	4.12827e-05	0.00166733	IL3RA
GSE19401_UNSTIM_VS_PAM2CSK4_STIM_FOLLICULAR_DC_DN	MSigDB_C7	1	198	1113	12.2819	3.37544	0.505051	0	-3.34235	4.12827e-05	0.00166733	CPM
GSE22886_DAY0_VS_DAY7_MONOCYTE_IN_CULTURE_DN	MSigDB_C7	1	198	1113	12.2819	3.37544	0.505051	0	-3.34235	4.12827e-05	0.00166733	ST6GALNAC4
GSE22886_NAIVE_CD4_TCELL_VS_12H_ACT_TH1_DN	MSigDB_C7	1	198	1113	12.2819	3.37544	0.505051	0	-3.34235	4.12827e-05	0.00166733	ERGIC2
GSE22886_NAIVE_CD4_TCELL_VS_DC_DN	MSigDB_C7	1	198	1113	12.2819	3.37544	0.505051	0	-3.34235	4.12827e-05	0.00166733	RNF130
GSE22886_NAIVE_CD8_TCELL_VS_NEUTROPHIL_UP	MSigDB_C7	1	198	1113	12.2819	3.37544	0.505051	0	-3.34235	4.12827e-05	0.00166733	CD7
GSE28726_NAIVE_CD4_TCELL_VS_NAIVE_NKTCELL_UP	MSigDB_C7	1	198	1113	12.2819	3.37544	0.505051	0	-3.34235	4.12827e-05	0.00166733	MATK
GSE360_T_GONDII_VS_B_MALAYI_HIGH_DOSE_DC_DN	MSigDB_C7	1	198	1113	12.2819	3.37544	0.505051	0	-3.34235	4.12827e-05	0.00166733	LILRA2
GSE46606_UNSTIM_VS_CD40L_IL2_IL5_1DAY_STIMULATED_IRF4_KO_BCELL_UP	MSigDB_C7	1	198	1113	12.2819	3.37544	0.505051	0	-3.34235	4.12827e-05	0.00166733	SLC17A9
GATTGGY_NFY_Q6_01	MSigDB_C3	39	1095	1113	67.9226	7.73465	3.56164	0	-3.73936	4.18501e-05	0.00168813	ARL3|ARX|ATM|BAHD1|BTG4|CDK5R2|CYP4F8|DBP|DSPP|ELAVL3|FAM214B|FBXO24|FGF4|GNRH2|GPC3|HIST1H1A|HSPA1L|ICAM4|IQCD|IRX3|JAKMIP1|MACO1|NTRK1|PAX3|PTMS|RHOV|SFRP5|SH3D21|SHH|SIX1|SKAP2|SLC16A11|SLC26A9|SNCA|STIM1|TFR2|TTN|TUT1|USP2
BILD_MYC_ONCOGENIC_SIGNATURE	MSigDB_C2	1	197	1113	12.2199	3.367	0.507614	0	-3.33231	4.38358e-05	0.00172494	CCDC78
HOSHIDA_LIVER_CANCER_SUBCLASS_S1	MSigDB_C2	2	232	1113	14.3909	3.65027	0.862069	0	-3.39452	4.3756e-05	0.00172494	IGLL1|SPAG8
GOLDRATH_EFF_VS_MEMORY_CD8_TCELL_UP	MSigDB_C7	1	197	1113	12.2199	3.367	0.507614	0	-3.33231	4.38358e-05	0.00172494	ROM1
GSE13484_UNSTIM_VS_YF17D_VACCINE_STIM_PBMC_UP	MSigDB_C7	1	197	1113	12.2199	3.367	0.507614	0	-3.33231	4.38358e-05	0.00172494	RNF130
GSE13485_CTRL_VS_DAY7_YF17D_VACCINE_PBMC_DN	MSigDB_C7	1	197	1113	12.2199	3.367	0.507614	0	-3.33231	4.38358e-05	0.00172494	IL4I1
GSE14000_TRANSLATED_RNA_VS_MRNA_DC_UP	MSigDB_C7	1	197	1113	12.2199	3.367	0.507614	0	-3.33231	4.38358e-05	0.00172494	BEST4
GSE15930_NAIVE_VS_48H_IN_VITRO_STIM_IL12_CD8_TCELL_DN	MSigDB_C7	1	197	1113	12.2199	3.367	0.507614	0	-3.33231	4.38358e-05	0.00172494	ARL3
GSE17721_POLYIC_VS_PAM3CSK4_2H_BMDC_UP	MSigDB_C7	1	197	1113	12.2199	3.367	0.507614	0	-3.33231	4.38358e-05	0.00172494	XPR1
GSE21063_WT_VS_NFATC1_KO_8H_ANTI_IGM_STIM_BCELL_UP	MSigDB_C7	1	197	1113	12.2199	3.367	0.507614	0	-3.33231	4.38358e-05	0.00172494	DMC1
GSE22886_NAIVE_CD4_TCELL_VS_12H_ACT_TH2_DN	MSigDB_C7	1	197	1113	12.2199	3.367	0.507614	0	-3.33231	4.38358e-05	0.00172494	FKBPL
GSE22886_NAIVE_CD4_TCELL_VS_48H_ACT_TH1_DN	MSigDB_C7	1	197	1113	12.2199	3.367	0.507614	0	-3.33231	4.38358e-05	0.00172494	FKBPL
GSE22886_UNSTIM_VS_IL15_STIM_NKCELL_DN	MSigDB_C7	1	197	1113	12.2199	3.367	0.507614	0	-3.33231	4.38358e-05	0.00172494	CD226
GSE24634_TEFF_VS_TCONV_DAY7_IN_CULTURE_UP	MSigDB_C7	1	197	1113	12.2199	3.367	0.507614	0	-3.33231	4.38358e-05	0.00172494	CD79B
GSE24726_WT_VS_E2-2_KO_PDC_DAY6_POST_DELETION_UP	MSigDB_C7	1	197	1113	12.2199	3.367	0.507614	0	-3.33231	4.38358e-05	0.00172494	CIR1
GSE36476_CTRL_VS_TSST_ACT_16H_MEMORY_CD4_TCELL_YOUNG_DN	MSigDB_C7	1	197	1113	12.2199	3.367	0.507614	0	-3.33231	4.38358e-05	0.00172494	GALR2
GSE3982_DC_VS_MAC_LPS_STIM_UP	MSigDB_C7	1	197	1113	12.2199	3.367	0.507614	0	-3.33231	4.38358e-05	0.00172494	NPFF
GSE41978_ID2_KO_VS_BIM_KO_KLRG1_LOW_EFFECTOR_CD8_TCELL_UP	MSigDB_C7	1	197	1113	12.2199	3.367	0.507614	0	-3.33231	4.38358e-05	0.00172494	VPS9D1
GSE42021_CD24HI_VS_CD24INT_TREG_THYMUS_DN	MSigDB_C7	1	197	1113	12.2199	3.367	0.507614	0	-3.33231	4.38358e-05	0.00172494	SEMA3F
GSE9988_ANTI_TREM1_VS_CTRL_TREATED_MONOCYTES_DN	MSigDB_C7	1	197	1113	12.2199	3.367	0.507614	0	-3.33231	4.38358e-05	0.00172494	POU2F2
protein deglutamylation [GoID:GO:0035608; evidenceTypes:IDA|IEA|ISS]	GeneOntology_BP	5	8	1113	0.496238	0.682111	62.5	1	6.60269	4.3529e-05	0.00172494	AGBL2|AGBL3|AGBL4|FOLH1|FOLH1B
WAKABAYASHI_ADIPOGENESIS_PPARG_RXRA_BOUND_8D	MSigDB_C2	27	842	1113	52.2291	6.83323	3.20665	0	-3.69211	4.39002e-05	0.00172536	AMDHD2|ATG12|BTF3L4|CEPT1|ETFRF1|FNDC8|GPT|H1FOO|HDGFL2|HIST2H2AA3|IL13|KLF11|LONP2|LTC4S|POLN|RABEP1|RASA3|RHOV|SNCG|SPATC1|ST3GAL2|TMEM116|UPB1|WDR62|ZBTB14|ZNF768|ZNF808
WANG_RESPONSE_TO_GSK3_INHIBITOR_SB216763_DN	MSigDB_C2	6	350	1113	21.7104	4.46851	1.71429	0	-3.5158	4.45178e-05	0.0017475	BICDL1|CABLES1|DISP2|IL3RA|ISYNA1|MATK
cellular protein localization [GoID:GO:0034613; evidenceTypes:IBA|IC|IDA|IEA|IGI|IMP|IPI|ISS|NAS|TAS]	GeneOntology_BP	67	1648	1113	102.225	9.33179	4.06553	0	-3.77474	4.4858e-05	0.00175871	AGER|AGFG1|AKAP5|ANK1|ANKLE1|AP3B2|APC2|ARL3|ASTN2|BBS1|BCL2|CACNG3|CELSR1|CEP131|CNGB1|EXOC3L4|FBXO4|GPER1|GPHA2|GPIHBP1|GPR26|GRIK2|HPCA|HSPA1L|KCNJ11|LAMA5|LONP2|MDFI|NECAB2|NFKBIL1|NMUR1|OBSCN|OBSL1|PACSIN1|PDCD5|PKD1|POM121|PPIL2|PRKCE|RAB40B|RANBP17|RAPSN|RASSF9|RSG1|RTP5|SFRP5|SHANK1|SHH|SIL1|SIX1|SLC17A9|SNX8|SPRN|SYTL4|TAF3|TERT|TMSB4Y|TNFSF14|TP53BP2|TP73|TSPAN10|TTBK2|TUSC5|WDR60|WNT4|…
GCM_NF2	MSigDB_C4	4	293	1113	18.1747	4.09511	1.36519	0	-3.46138	4.60898e-05	0.0017667	BAHD1|MAPK8IP1|NPFF|TUT1
MODULE_105	MSigDB_C4	1	196	1113	12.1578	3.35853	0.510204	0	-3.32223	4.65457e-05	0.0017667	SAA1
GSE10325_LUPUS_CD4_TCELL_VS_LUPUS_BCELL_UP	MSigDB_C7	1	196	1113	12.1578	3.35853	0.510204	0	-3.32223	4.65457e-05	0.0017667	HSPA1L
GSE12845_IGD_POS_BLOOD_VS_NAIVE_TONSIL_BCELL_DN	MSigDB_C7	1	196	1113	12.1578	3.35853	0.510204	0	-3.32223	4.65457e-05	0.0017667	LONP2
GSE17301_IFNA2_VS_IFNA2_AND_ACD3_ACD28_STIM_CD8_TCELL_DN	MSigDB_C7	1	196	1113	12.1578	3.35853	0.510204	0	-3.32223	4.65457e-05	0.0017667	RYR1
GSE17721_PAM3CSK4_VS_GADIQUIMOD_2H_BMDC_DN	MSigDB_C7	1	196	1113	12.1578	3.35853	0.510204	0	-3.32223	4.65457e-05	0.0017667	MYH4
GSE17974_CTRL_VS_ACT_IL4_AND_ANTI_IL12_24H_CD4_TCELL_DN	MSigDB_C7	1	196	1113	12.1578	3.35853	0.510204	0	-3.32223	4.65457e-05	0.0017667	RCC1L
GSE22140_HEALTHY_VS_ARTHRITIC_MOUSE_CD4_TCELL_DN	MSigDB_C7	1	196	1113	12.1578	3.35853	0.510204	0	-3.32223	4.65457e-05	0.0017667	ATM
GSE22601_DOUBLE_POSITIVE_VS_CD8_SINGLE_POSITIVE_THYMOCYTE_DN	MSigDB_C7	1	196	1113	12.1578	3.35853	0.510204	0	-3.32223	4.65457e-05	0.0017667	KMT5C
GSE22886_NAIVE_CD8_TCELL_VS_NKCELL_DN	MSigDB_C7	1	196	1113	12.1578	3.35853	0.510204	0	-3.32223	4.65457e-05	0.0017667	SNRNP35
GSE23114_WT_VS_SLE2C1_MOUSE_SPLEEN_B1A_BCELL_UP	MSigDB_C7	1	196	1113	12.1578	3.35853	0.510204	0	-3.32223	4.65457e-05	0.0017667	TNFSF14
GSE23502_BM_VS_COLON_TUMOR_MYELOID_DERIVED_SUPPRESSOR_CELL_DN	MSigDB_C7	1	196	1113	12.1578	3.35853	0.510204	0	-3.32223	4.65457e-05	0.0017667	XCL1
GSE2405_0H_VS_24H_A_PHAGOCYTOPHILUM_STIM_NEUTROPHIL_DN	MSigDB_C7	1	196	1113	12.1578	3.35853	0.510204	0	-3.32223	4.65457e-05	0.0017667	IQSEC2
GSE24210_CTRL_VS_IL35_TREATED_TCONV_CD4_TCELL_UP	MSigDB_C7	1	196	1113	12.1578	3.35853	0.510204	0	-3.32223	4.65457e-05	0.0017667	CXCR5
GSE24574_NAIVE_VS_TCONV_CD4_TCELL_DN	MSigDB_C7	1	196	1113	12.1578	3.35853	0.510204	0	-3.32223	4.65457e-05	0.0017667	CD226
GSE24634_TEFF_VS_TCONV_DAY5_IN_CULTURE_UP	MSigDB_C7	1	196	1113	12.1578	3.35853	0.510204	0	-3.32223	4.65457e-05	0.0017667	PDCD5
GSE2770_UNTREATED_VS_ACT_CD4_TCELL_2H_DN	MSigDB_C7	1	196	1113	12.1578	3.35853	0.510204	0	-3.32223	4.65457e-05	0.0017667	USP37
GSE3039_NKT_CELL_VS_ALPHABETA_CD8_TCELL_UP	MSigDB_C7	1	196	1113	12.1578	3.35853	0.510204	0	-3.32223	4.65457e-05	0.0017667	AGFG1
GSE32986_UNSTIM_VS_GMCSF_AND_CURDLAN_LOWDOSE_STIM_DC_UP	MSigDB_C7	1	196	1113	12.1578	3.35853	0.510204	0	-3.32223	4.65457e-05	0.0017667	TMEM154
GSE34515_CD16_POS_MONOCYTE_VS_DC_DN	MSigDB_C7	1	196	1113	12.1578	3.35853	0.510204	0	-3.32223	4.65457e-05	0.0017667	DBP
GSE369_PRE_VS_POST_IL6_INJECTION_SOCS3_KO_LIVER_DN	MSigDB_C7	1	196	1113	12.1578	3.35853	0.510204	0	-3.32223	4.65457e-05	0.0017667	PPIL2
GSE37533_PPARG1_FOXP3_VS_PPARG2_FOXP3_TRANSDUCED_CD4_TCELL_PIOGLITAZONE_TREATED_DN	MSigDB_C7	1	196	1113	12.1578	3.35853	0.510204	0	-3.32223	4.65457e-05	0.0017667	ERV3-2
GSE41176_UNSTIM_VS_ANTI_IGM_STIM_TAK1_KO_BCELL_24H_DN	MSigDB_C7	1	196	1113	12.1578	3.35853	0.510204	0	-3.32223	4.65457e-05	0.0017667	ORM1
GSE42088_UNINF_VS_LEISHMANIA_INF_DC_8H_UP	MSigDB_C7	1	196	1113	12.1578	3.35853	0.510204	0	-3.32223	4.65457e-05	0.0017667	CPM
GSE4748_CTRL_VS_LPS_AND_CYANOBACTERIUM_LPSLIKE_STIM_DC_3H_DN	MSigDB_C7	1	196	1113	12.1578	3.35853	0.510204	0	-3.32223	4.65457e-05	0.0017667	GHRH
GSE6674_CPG_VS_PL2_3_STIM_BCELL_DN	MSigDB_C7	1	196	1113	12.1578	3.35853	0.510204	0	-3.32223	4.65457e-05	0.0017667	UNC13A
GSE7548_NAIVE_VS_DAY7_PCC_IMMUNIZATION_CD4_TCELL_DN	MSigDB_C7	1	196	1113	12.1578	3.35853	0.510204	0	-3.32223	4.65457e-05	0.0017667	IL3RA
MOOTHA_PGC	MSigDB_C2	8	402	1113	24.936	4.78189	1.99005	0	-3.54169	4.66435e-05	0.00176833	EEF1A2|FAM214B|NPPB|PSCA|RHOV|ST6GALNAC4|UNC119B|USP2
KRIGE_RESPONSE_TO_TOSEDOSTAT_24HR_UP	MSigDB_C2	23	753	1113	46.7084	6.4788	3.05445	0	-3.65938	4.74254e-05	0.00179585	AGFG1|C11ORF21|CELSR1|CYP2R1|ERGIC2|GNL1|ISL2|LINC00662|MR1|ORM1|PDCD5|PKD1|PLCH1|RGS14|RNF2|SPACA9|STIM1|TFAP2E|TMEM116|TMEM154|TTBK2|USP37|VAMP4
FOSTER_TOLERANT_MACROPHAGE_DN	MSigDB_C2	8	401	1113	24.8739	4.77607	1.99501	0	-3.53301	4.88364e-05	0.00180424	EXOC3L4|IQSEC2|PLEKHA2|RAC3|RND1|SLC2A6|ST6GALNAC4|ZC3H7A
STEIN_ESRRA_TARGETS_UP	MSigDB_C2	7	375	1113	23.2612	4.62206	1.86667	0	-3.51816	4.85571e-05	0.00180424	MATK|SEC14L2|SIRT5|SLC2A6|ST6GALNAC4|VPS9D1|ZNF768
GSE11057_NAIVE_VS_MEMORY_CD4_TCELL_DN	MSigDB_C7	1	195	1113	12.0958	3.35005	0.512821	0	-3.31213	4.94217e-05	0.00180424	MYBL1
GSE13411_NAIVE_BCELL_VS_PLASMA_CELL_UP	MSigDB_C7	1	195	1113	12.0958	3.35005	0.512821	0	-3.31213	4.94217e-05	0.00180424	TP53BP2
GSE13485_CTRL_VS_DAY3_YF17D_VACCINE_PBMC_DN	MSigDB_C7	1	195	1113	12.0958	3.35005	0.512821	0	-3.31213	4.94217e-05	0.00180424	ARHGAP31
GSE1460_INTRATHYMIC_T_PROGENITOR_VS_NAIVE_CD4_TCELL_ADULT_BLOOD_UP	MSigDB_C7	1	195	1113	12.0958	3.35005	0.512821	0	-3.31213	4.94217e-05	0.00180424	SNCA
GSE18893_TCONV_VS_TREG_2H_CULTURE_DN	MSigDB_C7	1	195	1113	12.0958	3.35005	0.512821	0	-3.31213	4.94217e-05	0.00180424	PLEKHA2
GSE19888_CTRL_VS_A3R_INHIBITOR_TREATED_MAST_CELL_UP	MSigDB_C7	1	195	1113	12.0958	3.35005	0.512821	0	-3.31213	4.94217e-05	0.00180424	MMP25
GSE21670_STAT3_KO_VS_WT_CD4_TCELL_TGFB_IL6_TREATED_DN	MSigDB_C7	1	195	1113	12.0958	3.35005	0.512821	0	-3.31213	4.94217e-05	0.00180424	RASSF3
GSE22313_HEALTHY_VS_SLE_MOUSE_CD4_TCELL_DN	MSigDB_C7	1	195	1113	12.0958	3.35005	0.512821	0	-3.31213	4.94217e-05	0.00180424	CLECL1
GSE22886_NAIVE_TCELL_VS_NKCELL_DN	MSigDB_C7	1	195	1113	12.0958	3.35005	0.512821	0	-3.31213	4.94217e-05	0.00180424	COLGALT2
GSE22886_NEUTROPHIL_VS_DC_DN	MSigDB_C7	1	195	1113	12.0958	3.35005	0.512821	0	-3.31213	4.94217e-05	0.00180424	YBX1
GSE24574_BCL6_HIGH_TFH_VS_NAIVE_CD4_TCELL_DN	MSigDB_C7	1	195	1113	12.0958	3.35005	0.512821	0	-3.31213	4.94217e-05	0.00180424	MATK
GSE24634_NAIVE_CD4_TCELL_VS_DAY7_IL4_CONV_TREG_DN	MSigDB_C7	1	195	1113	12.0958	3.35005	0.512821	0	-3.31213	4.94217e-05	0.00180424	RCC1L
GSE2770_IL4_ACT_VS_ACT_CD4_TCELL_2H_UP	MSigDB_C7	1	195	1113	12.0958	3.35005	0.512821	0	-3.31213	4.94217e-05	0.00180424	FAAP20
GSE29618_MONOCYTE_VS_MDC_UP	MSigDB_C7	1	195	1113	12.0958	3.35005	0.512821	0	-3.31213	4.94217e-05	0.00180424	LILRA2
GSE36476_CTRL_VS_TSST_ACT_16H_MEMORY_CD4_TCELL_OLD_DN	MSigDB_C7	1	195	1113	12.0958	3.35005	0.512821	0	-3.31213	4.94217e-05	0.00180424	GALR2
GSE36826_WT_VS_IL1R_KO_SKIN_DN	MSigDB_C7	1	195	1113	12.0958	3.35005	0.512821	0	-3.31213	4.94217e-05	0.00180424	CST6
GSE369_SOCS3_KO_VS_WT_LIVER_DN	MSigDB_C7	1	195	1113	12.0958	3.35005	0.512821	0	-3.31213	4.94217e-05	0.00180424	SLC12A3
GSE3720_VD1_VS_VD2_GAMMADELTA_TCELL_WITH_LPS_STIM_DN	MSigDB_C7	1	195	1113	12.0958	3.35005	0.512821	0	-3.31213	4.94217e-05	0.00180424	GZMM
GSE37534_GW1929_VS_PIOGLITAZONE_TREATED_CD4_TCELL_PPARG1_FOXP3_TRANSDUCED_DN	MSigDB_C7	1	195	1113	12.0958	3.35005	0.512821	0	-3.31213	4.94217e-05	0.00180424	NMNAT2
GSE39556_CD8A_DC_VS_NK_CELL_MOUSE_3H_POST_POLYIC_INJ_UP	MSigDB_C7	1	195	1113	12.0958	3.35005	0.512821	0	-3.31213	4.94217e-05	0.00180424	CEP131
GSE39820_CTRL_VS_TGFBETA1_IL6_CD4_TCELL_UP	MSigDB_C7	1	195	1113	12.0958	3.35005	0.512821	0	-3.31213	4.94217e-05	0.00180424	POM121
GSE3982_BCELL_VS_CENT_MEMORY_CD4_TCELL_UP	MSigDB_C7	1	195	1113	12.0958	3.35005	0.512821	0	-3.31213	4.94217e-05	0.00180424	IFNA6
GSE41867_DAY15_EFFECTOR_VS_DAY30_EXHAUSTED_CD8_TCELL_LCMV_CLONE13_DN	MSigDB_C7	1	195	1113	12.0958	3.35005	0.512821	0	-3.31213	4.94217e-05	0.00180424	ISYNA1
GSE5142_HTERT_TRANSDUCED_VS_CTRL_CD8_TCELL_LATE_PASSAGE_CLONE_UP	MSigDB_C7	1	195	1113	12.0958	3.35005	0.512821	0	-3.31213	4.94217e-05	0.00180424	CXORF21
integral component of plasma membrane [GoID:GO:0005887; evidenceTypes:IBA|IC|IDA|IEA|IGI|IMP|IPI|ISS|NAS|TAS]	GeneOntology_CC	128	1472	1113	91.3078	8.86693	8.69565	1	4.1381	4.8522e-05	0.00180424	ABCC8|ADAM2|ADGRB1|ADRA1B|ADRA1D|ADRA2B|ADRA2C|AGER|AJAP1|ASGR1|AVPR1A|CACNG3|CACNG7|CADM4|CALY|CCKBR|CD226|CD70|CD79B|CELSR1|CHRNA4|CHRNB4|CHRNG|CLCN1|CNGB1|CNTFR|CPT1C|CXCR5|DRD4|FCER1A|FOLH1|FXYD7|GALR2|GLRA1|GPC3|GPER1|GPR20|GRIA2|GRIK1|GRIK2|GRIN2C|GYPE|HAS1|HCN2|HFE2|HTR1E|HTR5A|HTR7|ICAM4|IL17RD|IL17RE|ITGA2B|KCNA10|KCNA6|KCNC3|KCNH6|KCNJ11|KCNJ12|KCNK10|KCNK2|KCNQ4|KCNT1|LILRA2|LILRA4|LTB…
ion channel complex [GoID:GO:0034702; evidenceTypes:IBA|IC|IDA|IEA|IGI|IMP|IPI|ISS|NAS|TAS]	GeneOntology_CC	34	266	1113	16.4999	3.90485	12.782	1	4.48163	4.94429e-05	0.00180424	ABCC8|ANO2|BEST4|CACNA1H|CACNA1I|CACNA1S|CACNA2D2|CACNB1|CACNG3|CACNG7|CATSPERG|CHRNA4|CHRNB4|CHRNG|CLCN1|CNGB1|CPT1C|GLRA1|GRIA2|GRIK2|GRIN2C|HCN2|KCNA10|KCNA6|KCNC3|KCNJ11|KCNK2|KCNQ4|KCNT1|RYR1|SCN2B|SCN8A|SHANK1|TTYH1
receptor ligand activity [GoID:GO:0048018; evidenceTypes:IBA|IC|IDA|IEA|IMP|IPI|ISS|NAS|TAS]	GeneOntology_MF	47	415	1113	25.7424	4.85679	11.3253	1	4.37689	4.77052e-05	0.00180424	ANGPTL8|APOA1|ARTN|BMP8B|CCL27|CD70|CGB8|CRH|FGF17|FGF20|FGF3|FGF4|FGF8|GDF1|GH2|GHRH|GNRH2|GPHA2|HAMP|IFNA6|IL13|IL17B|IL17F|MIA|NPFF|NPPB|NTF3|OSGIN1|OXT|PSPN|RABEP1|SAA1|SAA4|SCGB3A1|SCT|SEMA3F|SHH|TNFSF14|TNFSF15|UCN|UCN2|WNT10A|WNT4|WNT7B|WNT8A|XCL1|XCL2
Chiche(PMID: 24644022)-2014_M5.1	PAPER	2	230	1113	14.2668	3.6347	0.869565	0	-3.37492	4.90071e-05	0.00180424	INSIG2|RASSF3
Human Viral_Urosevic07_347genes (17823660-TableS1a)	GeneSigDB	4	292	1113	18.1127	4.08823	1.36986	0	-3.45203	4.85467e-05	0.00180424	CASP4|DBP|SSTR5|XCL1
GSE27859_MACROPHAGE_VS_DC_UP	MSigDB_C7	0	154	1113	9.55258	2.98054	0	0	-3.20498	4.99052e-05	0.00181905
DUTERTRE_ESTRADIOL_RESPONSE_24HR_UP	MSigDB_C2	5	320	1113	19.8495	4.27636	1.5625	0	-3.47247	5.00753e-05	0.00182112	ARL3|BCL2|GREB1|MYBL1|WDR62
Human Breast_Cicatiello04_344genes (15171711-Table1)	GeneSigDB	5	320	1113	19.8495	4.27636	1.5625	0	-3.47247	5.00753e-05	0.00182112	ARL3|GNL1|PDCD5|PGC|YBX1
negative regulation of cellular process [GoID:GO:0048523; evidenceTypes:IBA|IC|IDA|IEA|IEP|IGI|IMP|IPI|ISS|NAS|TAS]	GeneOntology_BP	209	4217	1113	261.58	13.7004	4.95613	0	-3.83781	5.08786e-05	0.00184695	ABCC8|ADAMTS7|ADAMTS8|ADGRB1|ADRA2B|ADRA2C|AGAP2|AGER|AJAP1|ALB|APC2|APOA1|APOA2|APOBEC3F|ARHGAP6|ARHGDIG|ARX|ATM|AVPR1A|B4GALT7|BAHD1|BARX2|BCL2|BIRC7|BTG4|C3P1|CC2D1A|CDX4|CELF4|CHD5|CIR1|CNTFR|CRH|CRP|CST11|CST6|CST9|CUX2|DHRS7C|DLK2|DMBX1|DNAJB8|DRD4|DUSP26|DUSP9|FAM57B|FATE1|FBXO2|FBXO4|FETUB|FGB|FGF20|FGF4|FGF8|FOXP2|FUZ|FZR1|GALR2|GATA2|GHSR|GLRA1|GPC3|GPER1|GPR37L1|GRIK2|H1FOO|HAMP|HAS1|H…
regulation of protein complex assembly [GoID:GO:0043254; evidenceTypes:IBA|IC|IDA|IEA|IGI|IMP|IPI|ISS|NAS|TAS]	GeneOntology_BP	7	374	1113	23.1991	4.61603	1.87166	0	-3.50932	5.09005e-05	0.00184695	C15ORF62|HNF1A|NKX2-5|PRKCE|SNCA|TMSB4Y|WHAMMP3
GSE10239_NAIVE_VS_MEMORY_CD8_TCELL_UP	MSigDB_C7	1	194	1113	12.0338	3.34154	0.515464	0	-3.302	5.24741e-05	0.00185938	CEPT1
GSE13485_DAY1_VS_DAY3_YF17D_VACCINE_PBMC_DN	MSigDB_C7	1	194	1113	12.0338	3.34154	0.515464	0	-3.302	5.24741e-05	0.00185938	FBXO4
GSE17974_0H_VS_72H_IN_VITRO_ACT_CD4_TCELL_DN	MSigDB_C7	1	194	1113	12.0338	3.34154	0.515464	0	-3.302	5.24741e-05	0.00185938	RCC1L
GSE21670_UNTREATED_VS_IL6_TREATED_STAT3_KO_CD4_TCELL_UP	MSigDB_C7	1	194	1113	12.0338	3.34154	0.515464	0	-3.302	5.24741e-05	0.00185938	NRCAM
GSE22886_CTRL_VS_LPS_24H_DC_DN	MSigDB_C7	1	194	1113	12.0338	3.34154	0.515464	0	-3.302	5.24741e-05	0.00185938	HEATR6
GSE27786_NKCELL_VS_NKTCELL_UP	MSigDB_C7	1	194	1113	12.0338	3.34154	0.515464	0	-3.302	5.24741e-05	0.00185938	VPS9D1
GSE29618_PRE_VS_DAY7_POST_TIV_FLU_VACCINE_PDC_DN	MSigDB_C7	1	194	1113	12.0338	3.34154	0.515464	0	-3.302	5.24741e-05	0.00185938	HIST2H2AA3
GSE31082_DP_VS_CD8_SP_THYMOCYTE_UP	MSigDB_C7	1	194	1113	12.0338	3.34154	0.515464	0	-3.302	5.24741e-05	0.00185938	SNRNP35
GSE3982_EOSINOPHIL_VS_TH1_DN	MSigDB_C7	1	194	1113	12.0338	3.34154	0.515464	0	-3.302	5.24741e-05	0.00185938	ERGIC2
GSE3982_NEUTROPHIL_VS_BASOPHIL_DN	MSigDB_C7	1	194	1113	12.0338	3.34154	0.515464	0	-3.302	5.24741e-05	0.00185938	YBX1
GSE40274_CTRL_VS_FOXP3_TRANSDUCED_ACTIVATED_CD4_TCELL_DN	MSigDB_C7	1	194	1113	12.0338	3.34154	0.515464	0	-3.302	5.24741e-05	0.00185938	TMEM154
GSE40666_WT_VS_STAT1_KO_CD8_TCELL_WITH_IFNA_STIM_90MIN_DN	MSigDB_C7	1	194	1113	12.0338	3.34154	0.515464	0	-3.302	5.24741e-05	0.00185938	CD7
GSE42088_2H_VS_24H_LEISHMANIA_INF_DC_DN	MSigDB_C7	27	191	1113	11.8477	3.31589	14.1361	1	4.56961	5.14792e-05	0.00185938	ABO|ASTN2|BAHD1|CCL27|EEF1A2|FAM182A|FCF1|GPT|GSG1|GYPE|HCN2|HOXD12|LILRA4|LTB4R|NMUR1|NPAS1|NRIP2|POM121|PPP2R3B|PPY2P|PRDM12|S100A7|SLC9A3R2|SPEF1|SSTR5|TFR2|VAMP4
GSE5503_LIVER_DC_VS_PLN_DC_ACTIVATED_ALLOGENIC_TCELL_DN	MSigDB_C7	1	194	1113	12.0338	3.34154	0.515464	0	-3.302	5.24741e-05	0.00185938	PNPLA7
GSE5589_UNSTIM_VS_180MIN_LPS_STIM_MACROPHAGE_UP	MSigDB_C7	1	194	1113	12.0338	3.34154	0.515464	0	-3.302	5.24741e-05	0.00185938	UBTD1
GSE9037_CTRL_VS_LPS_4H_STIM_BMDM_DN	MSigDB_C7	1	194	1113	12.0338	3.34154	0.515464	0	-3.302	5.24741e-05	0.00185938	CEPT1
GSE9650_EFFECTOR_VS_MEMORY_CD8_TCELL_UP	MSigDB_C7	1	194	1113	12.0338	3.34154	0.515464	0	-3.302	5.24741e-05	0.00185938	TNXB
GSE9988_ANTI_TREM1_AND_LPS_VS_CTRL_TREATED_MONOCYTES_DN	MSigDB_C7	1	194	1113	12.0338	3.34154	0.515464	0	-3.302	5.24741e-05	0.00185938	ZC3H7A
GSE9988_LPS_VS_CTRL_TREATED_MONOCYTE_DN	MSigDB_C7	1	194	1113	12.0338	3.34154	0.515464	0	-3.302	5.24741e-05	0.00185938	MEAF6
HALLMARK_TNFA_SIGNALING_VIA_NFKB	MSigDB_H	1	194	1113	12.0338	3.34154	0.515464	0	-3.302	5.24741e-05	0.00185938	SLC2A6
receptor activity [GoID:GO:0004872; evidenceTypes:IBA|IC|IDA|IEA|IGI|IMP|IPI|ISS|NAS|TAS]	GeneOntology_MF	134	1557	1113	96.5803	9.09578	8.60629	1	4.11396	5.15701e-05	0.00185938	ABCC8|ADGRB1|ADRA1B|ADRA1D|ADRA2B|ADRA2C|AGER|ANGPTL8|APOA1|ARTN|ASGR1|AVPR1A|BMP8B|BRS3|CACNG3|CACNG7|CADM4|CCKBR|CCL27|CD226|CD7|CD70|CD79B|CELSR1|CGB8|CHRNA4|CHRNB4|CHRNG|CNTFR|CRH|CXCR5|DRD4|FGF17|FGF20|FGF3|FGF4|FGF8|GALR2|GDF1|GH2|GHRH|GHSR|GLRA1|GNRH2|GPER1|GPHA2|GPR20|GPR26|GPR37L1|GRIA2|GRIK1|GRIK2|GRIN2C|HAMP|HFE2|HTR1E|HTR5A|HTR7|IFNA6|IL13|IL17B|IL17F|IL17RD|IL17RE|IL20RB|IL3RA|LILRA1…
chromosome organization [GoID:GO:0051276; evidenceTypes:IBA|IC|IDA|IEA|IEP|IGI|IMP|IPI|ISS|NAS|TAS]	GeneOntology_BP	40	1108	1113	68.729	7.77742	3.61011	0	-3.69389	5.25154e-05	0.00185938	ANKLE1|ATM|BAHD1|CHD5|DMC1|ESCO1|FBLL1|FBXO4|GATA2|GPER1|H1FOO|H2BFM|HIST1H1A|HIST1H2AH|HIST1H3C|HIST1H4I|HIST2H2AA3|KMT5C|MAP1S|MAP2K7|MBD3L2|MEAF6|MEIOC|PADI4|PIWIL1|PRDM12|PRDM16|PRDM7|RNF168|RNF2|SIRT5|SNCA|SOX1|SYCE1|SYCE1L|SYCE3|TERT|TNP2|TTN|UCN
positive regulation of nitrogen compound metabolic process [GoID:GO:0051173; evidenceTypes:IBA|IC|IDA|IEA|IEP|IGI|IMP|IPI|ISS|NAS|TAS]	GeneOntology_BP	128	2778	1113	172.319	11.6882	4.60763	0	-3.79176	5.2762e-05	0.00186606	ADRA1B|ADRA2B|ADRA2C|AGER|AKAP5|ALX4|ANGPTL8|APOA2|ATM|BARX2|BCL2|BIRC7|BMP8B|CARD11|CDK5R2|CDX4|CEBPE|CELF4|CITED4|CNTN1|CREB3L3|CRH|CRX|DBP|DCUN1D2|DRD4|DUSP15|DUSP26|DUSP9|EBF3|ECD|ETV2|EVX1|FAM170A|FBXO4|FGB|FGF20|FGF4|FGF8|FZR1|GALR2|GAPDHS|GATA2|GATA5|GBX2|GDF1|GHRH|GPC3|GPER1|GPHA2|GPR37L1|HFE2|HNF1A|HOXB1|HOXD4|HPCA|IFNA6|IL13|IL17F|INSIG2|KISS1|KNDC1|MAP2K7|MAP4K2|MAPK11|MAPK8IP1|MAPRE3|…
BROWNE_HCMV_INFECTION_14HR_UP	MSigDB_C2	0	153	1113	9.49055	2.97093	0	0	-3.19447	5.32358e-05	0.00188074
Human StemCell_Hao09_359genes (20077526-TableS4)	GeneSigDB	3	260	1113	16.1277	3.86121	1.15385	0	-3.3999	5.41822e-05	0.00191208	ATP8B3|EFCAB2|LAMA5
positive regulation of macromolecule metabolic process [GoID:GO:0010604; evidenceTypes:IBA|IC|IDA|IEA|IEP|IGI|IMP|IPI|ISS|NAS|TAS]	GeneOntology_BP	133	2867	1113	177.839	11.839	4.639	0	-3.78742	5.44806e-05	0.0019205	ADAM2|ADRA1B|ADRA2B|ADRA2C|AGER|ALX4|ANGPTL8|APOA2|APOB|ARX|ATM|BARX2|BCL2|BIRC7|BMP8B|CARD11|CDK5R2|CDX4|CEBPE|CELF4|CITED4|CNTN1|CREB3L3|CRH|CRP|CRX|CUX2|DBP|DCUN1D2|DRD4|DUSP15|DUSP26|DUSP9|EBF3|ECD|ETV2|EVX1|FAM170A|FBXO4|FGB|FGF20|FGF4|FGF8|FZR1|GALR2|GATA2|GATA5|GBX2|GDF1|GPC3|GPER1|GPR37L1|HFE2|HIST1H3C|HIST1H4I|HNF1A|HOXB1|HOXD4|IFNA6|IL13|IL17F|INSIG2|KISS1|KNDC1|MAP2K7|MAP4K2|MAPK11|MAP…
GSE13411_IGM_MEMORY_BCELL_VS_PLASMA_CELL_UP	MSigDB_C7	1	193	1113	11.9717	3.33301	0.518135	0	-3.29184	5.57135e-05	0.00192595	WDR91
GSE15330_LYMPHOID_MULTIPOTENT_VS_MEGAKARYOCYTE_ERYTHROID_PROGENITOR_UP	MSigDB_C7	1	193	1113	11.9717	3.33301	0.518135	0	-3.29184	5.57135e-05	0.00192595	POU2F2
GSE16385_MONOCYTE_VS_12H_ROSIGLITAZONE_IL4_TREATED_MACROPHAGE_DN	MSigDB_C7	1	193	1113	11.9717	3.33301	0.518135	0	-3.29184	5.57135e-05	0.00192595	PLEKHN1
GSE16451_CTRL_VS_WEST_EQUINE_ENC_VIRUS_IMMATURE_NEURON_CELL_LINE_DN	MSigDB_C7	1	193	1113	11.9717	3.33301	0.518135	0	-3.29184	5.57135e-05	0.00192595	TLE6
GSE20500_CTRL_VS_RETINOIC_ACID_TREATED_CD4_TCELL_UP	MSigDB_C7	1	193	1113	11.9717	3.33301	0.518135	0	-3.29184	5.57135e-05	0.00192595	UNC119B
GSE22886_IGG_IGA_MEMORY_BCELL_VS_BLOOD_PLASMA_CELL_UP	MSigDB_C7	1	193	1113	11.9717	3.33301	0.518135	0	-3.29184	5.57135e-05	0.00192595	ATM
GSE22886_IGG_IGA_MEMORY_BCELL_VS_BM_PLASMA_CELL_UP	MSigDB_C7	1	193	1113	11.9717	3.33301	0.518135	0	-3.29184	5.57135e-05	0.00192595	CD79B
GSE22935_UNSTIM_VS_12H_MBOVIS_BCG_STIM_MACROPHAGE_DN	MSigDB_C7	1	193	1113	11.9717	3.33301	0.518135	0	-3.29184	5.57135e-05	0.00192595	ARHGAP6
GSE26030_UNSTIM_VS_RESTIM_TH17_DAY15_POST_POLARIZATION_DN	MSigDB_C7	1	193	1113	11.9717	3.33301	0.518135	0	-3.29184	5.57135e-05	0.00192595	HRASLS
GSE2770_TGFB_AND_IL4_ACT_VS_ACT_CD4_TCELL_2H_DN	MSigDB_C7	1	193	1113	11.9717	3.33301	0.518135	0	-3.29184	5.57135e-05	0.00192595	PLSCR2
GSE33424_CD161_INT_VS_NEG_CD8_TCELL_UP	MSigDB_C7	1	193	1113	11.9717	3.33301	0.518135	0	-3.29184	5.57135e-05	0.00192595	CASP4
GSE339_CD4POS_VS_CD4CD8DN_DC_UP	MSigDB_C7	1	193	1113	11.9717	3.33301	0.518135	0	-3.29184	5.57135e-05	0.00192595	POM121
GSE339_EX_VIVO_VS_IN_CULTURE_CD4CD8DN_DC_UP	MSigDB_C7	1	193	1113	11.9717	3.33301	0.518135	0	-3.29184	5.57135e-05	0.00192595	SRPK3
GSE39820_CTRL_VS_TGFBETA1_IL6_IL23A_CD4_TCELL_UP	MSigDB_C7	1	193	1113	11.9717	3.33301	0.518135	0	-3.29184	5.57135e-05	0.00192595	POM121
GSE5679_CTRL_VS_PPARG_LIGAND_ROSIGLITAZONE_TREATED_DC_UP	MSigDB_C7	1	193	1113	11.9717	3.33301	0.518135	0	-3.29184	5.57135e-05	0.00192595	YBX1
GSE5679_CTRL_VS_RARA_AGONIST_AM580_TREATED_DC_UP	MSigDB_C7	1	193	1113	11.9717	3.33301	0.518135	0	-3.29184	5.57135e-05	0.00192595	TSSK3
Human Breast_Sotiriou03_606genes_ER (12917485-Table6)	GeneSigDB	10	449	1113	27.8514	5.04693	2.22717	0	-3.53708	5.48504e-05	0.00192595	ALDH3B1|BCL2|CACNA2D2|CFAP69|CXCR5|MYBL1|OBSL1|PDCD5|RABEP1|SLC9A3R2
cell death [GoID:GO:0008219; evidenceTypes:IBA|IC|IDA|IEA|IEP|IGI|IMP|ISS|NAS|TAS]	GeneOntology_BP	85	1982	1113	122.943	10.1284	4.2886	0	-3.7462	5.59334e-05	0.00193147	AGAP2|ALB|ALX4|ATM|BCL2|BIRC7|BMP8B|CARD11|CASP4|CD70|CGB8|CNTFR|CRH|EEF1A2|FATE1|FGB|FGF20|FGF4|FGF8|GATA2|GDF1|GHSR|GNGT1|GPER1|GPR37L1|GRIK2|GZMM|IL13|KCNK2|KLF11|KLK13|KRT16|KRT3|KRT33A|KRT79|LGALS7B|MAG|MAP1S|MAP2K7|MAP4K2|MAPK8IP1|MYCN|NAT8|NGB|NKX2-5|NTF3|NTRK1|OBSCN|OSGIN1|PAEP|PAX3|PDCD5|PDCD7|PDX1|POU3F4|POU4F3|PRKCE|PROP1|PTGER3|RABEP1|RAPSN|RASSF3|RNF130|SFRP5|SHH|SIRT5|SIX1|SLC5A11|S…
RNA splicing [GoID:GO:0008380; evidenceTypes:IBA|IC|IDA|IEA|IGI|IMP|ISS|NAS|TAS]	GeneOntology_BP	8	398	1113	24.6878	4.75858	2.01005	0	-3.5069	5.60365e-05	0.00193296	CELF4|CIR1|ECD|PDCD7|SNRNP35|SRPK3|WDR62|YBX1
cellular macromolecule localization [GoID:GO:0070727; evidenceTypes:IBA|IC|IDA|IEA|IGI|IMP|IPI|ISS|NAS|TAS]	GeneOntology_BP	68	1658	1113	102.845	9.35719	4.10133	0	-3.72391	5.69063e-05	0.00196086	AGER|AGFG1|AKAP5|ANK1|ANKLE1|AP3B2|APC2|ARL3|ASTN2|ATM|BBS1|BCL2|CACNG3|CELSR1|CEP131|CNGB1|EXOC3L4|FBXO4|GPER1|GPHA2|GPIHBP1|GPR26|GRIK2|HPCA|HSPA1L|KCNJ11|LAMA5|LONP2|MDFI|NECAB2|NFKBIL1|NMUR1|OBSCN|OBSL1|PACSIN1|PDCD5|PKD1|POM121|PPIL2|PRKCE|RAB40B|RANBP17|RAPSN|RASSF9|RSG1|RTP5|SFRP5|SHANK1|SHH|SIL1|SIX1|SLC17A9|SNX8|SPRN|SYTL4|TAF3|TERT|TMSB4Y|TNFSF14|TP53BP2|TP73|TSPAN10|TTBK2|TUSC5|WDR60|W…
positive regulation of catabolic process [GoID:GO:0009896; evidenceTypes:IBA|IC|IDA|IEA|IGI|IMP|IPI|ISS|NAS|TAS]	GeneOntology_BP	9	423	1113	26.2386	4.90226	2.12766	0	-3.51646	5.72781e-05	0.00197156	APOA1|APOA2|ATM|FZR1|GAPDHS|GPC3|PACSIN3|PRKCE|SNCA
negative regulation of gene expression [GoID:GO:0010629; evidenceTypes:IBA|IC|IDA|IEA|IEP|IGI|IMP|ISS|NAS|TAS]	GeneOntology_BP	66	1619	1113	100.426	9.25755	4.07659	0	-3.71872	5.76008e-05	0.00197843	ARX|ATM|BAHD1|BARX2|BIRC7|CC2D1A|CDX4|CELF4|CIR1|CRH|CUX2|DMBX1|DUSP26|FOXP2|GATA2|GPER1|HAMP|HEXIM2|HFE2|HIST1H2AH|HIST1H3C|HIST1H4I|HIST2H2AA3|IRX2|KLF11|LHX9|MBD3L2|MDFI|MEIOC|MYCN|NBAS|NKX2-5|NKX6-1|NPAS1|NR2E3|PDX1|PIWIL1|POM121|PRDM16|PROP1|RIPPLY2|RNF168|RNF2|SHH|SIRT5|SIX1|SNCA|TAF3|TENM2|TERT|THAP1|TP73|TRPV4|UCN|UPK3B|URI1|USP2|VAX2|WNT4|XCL1|YBX1|ZBTB14|ZC3H7A|ZNF205|ZNF366|ZNF536
PROVENZANI_METASTASIS_UP	MSigDB_C2	1	192	1113	11.9097	3.32446	0.520833	0	-3.28165	5.91514e-05	0.00198296	COLGALT2
WELCSH_BRCA1_TARGETS_UP	MSigDB_C2	1	192	1113	11.9097	3.32446	0.520833	0	-3.28165	5.91514e-05	0.00198296	SCAMP1
GSE14000_UNSTIM_VS_16H_LPS_DC_TRANSLATED_RNA_DN	MSigDB_C7	1	192	1113	11.9097	3.32446	0.520833	0	-3.28165	5.91514e-05	0.00198296	MIA
GSE1740_UNSTIM_VS_IFNA_STIMULATED_MCSF_IFNG_DERIVED_MACROPHAGE_DN	MSigDB_C7	1	192	1113	11.9097	3.32446	0.520833	0	-3.28165	5.91514e-05	0.00198296	TNFRSF18
GSE17721_ALL_VS_24H_PAM3CSK4_BMDC_UP	MSigDB_C7	1	192	1113	11.9097	3.32446	0.520833	0	-3.28165	5.91514e-05	0.00198296	ADAMTSL5
GSE17721_CTRL_VS_LPS_4H_BMDC_UP	MSigDB_C7	1	192	1113	11.9097	3.32446	0.520833	0	-3.28165	5.91514e-05	0.00198296	CPPED1
GSE18791_UNSTIM_VS_NEWCATSLE_VIRUS_DC_10H_DN	MSigDB_C7	1	192	1113	11.9097	3.32446	0.520833	0	-3.28165	5.91514e-05	0.00198296	SARDH
GSE18804_SPLEEN_MACROPHAGE_VS_BRAIN_TUMORAL_MACROPHAGE_DN	MSigDB_C7	1	192	1113	11.9097	3.32446	0.520833	0	-3.28165	5.91514e-05	0.00198296	NRCAM
GSE20198_UNTREATED_VS_IL12_TREATED_ACT_CD4_TCELL_UP	MSigDB_C7	1	192	1113	11.9097	3.32446	0.520833	0	-3.28165	5.91514e-05	0.00198296	CFAP69
GSE21670_UNTREATED_VS_IL6_TREATED_STAT3_KO_CD4_TCELL_DN	MSigDB_C7	1	192	1113	11.9097	3.32446	0.520833	0	-3.28165	5.91514e-05	0.00198296	CEP112
GSE22432_CDC_VS_COMMON_DC_PROGENITOR_DN	MSigDB_C7	1	192	1113	11.9097	3.32446	0.520833	0	-3.28165	5.91514e-05	0.00198296	TMEM239
GSE23308_WT_VS_MINERALCORTICOID_REC_KO_MACROPHAGE_UP	MSigDB_C7	1	192	1113	11.9097	3.32446	0.520833	0	-3.28165	5.91514e-05	0.00198296	PGGHG
GSE24081_CONTROLLER_VS_PROGRESSOR_HIV_SPECIFIC_CD8_TCELL_DN	MSigDB_C7	1	192	1113	11.9097	3.32446	0.520833	0	-3.28165	5.91514e-05	0.00198296	DOK1
GSE24102_GRANULOCYSTIC_MDSC_VS_NEUTROPHIL_DN	MSigDB_C7	1	192	1113	11.9097	3.32446	0.520833	0	-3.28165	5.91514e-05	0.00198296	SNX8
GSE27241_CTRL_VS_DIGOXIN_TREATED_CD4_TCELL_IN_TH17_POLARIZING_CONDITIONS_DN	MSigDB_C7	1	192	1113	11.9097	3.32446	0.520833	0	-3.28165	5.91514e-05	0.00198296	JAKMIP1
GSE34205_HEALTHY_VS_FLU_INF_INFANT_PBMC_DN	MSigDB_C7	1	192	1113	11.9097	3.32446	0.520833	0	-3.28165	5.91514e-05	0.00198296	FBP2
GSE36826_WT_VS_IL1R_KO_SKIN_STAPH_AUREUS_INF_UP	MSigDB_C7	1	192	1113	11.9097	3.32446	0.520833	0	-3.28165	5.91514e-05	0.00198296	MYBL1
GSE37416_0H_VS_24H_F_TULARENSIS_LVS_NEUTROPHIL_UP	MSigDB_C7	1	192	1113	11.9097	3.32446	0.520833	0	-3.28165	5.91514e-05	0.00198296	PADI4
GSE37416_12H_VS_48H_F_TULARENSIS_LVS_NEUTROPHIL_UP	MSigDB_C7	1	192	1113	11.9097	3.32446	0.520833	0	-3.28165	5.91514e-05	0.00198296	FAM214B
GSE43863_TH1_VS_LY6C_LOW_CXCR5NEG_EFFECTOR_CD4_TCELL_UP	MSigDB_C7	1	192	1113	11.9097	3.32446	0.520833	0	-3.28165	5.91514e-05	0.00198296	TNFRSF8
GSE46606_UNSTIM_VS_CD40L_IL2_IL5_1DAY_STIMULATED_IRF4MID_SORTED_BCELL_UP	MSigDB_C7	1	192	1113	11.9097	3.32446	0.520833	0	-3.28165	5.91514e-05	0.00198296	MATK
establishment of localization in cell [GoID:GO:0051649; evidenceTypes:IBA|IC|IDA|IEA|IEP|IGI|IMP|ISS|NAS|TAS]	GeneOntology_BP	89	2055	1113	127.471	10.2896	4.3309	0	-3.73883	5.87705e-05	0.00198296	AGER|AGFG1|AKAP5|ANK1|ANKLE1|AP3B2|APC2|ARL3|ATM|BCL2|BICDL1|CACNG3|CALY|CCDC91|CEP131|CHRNB4|CRH|DHRS7C|DRD4|F7|GATA2|GPER1|GPHA2|GPIHBP1|GPR26|GRIK2|GRIN2C|HPCA|HSPA1L|IL13|JSRP1|KIF1C|KIF5C|LONP2|MAP1S|MAP4K2|MDFI|MEIOC|MILR1|NFKBIL1|NMUR1|PACSIN1|PDCD5|PDX1|PKD1|POM121|PPFIA4|PRKCE|RAB27B|RAB3A|RANBP17|RASA3|RASSF9|RGS14|RTP5|RYR1|SEPT5|SFRP5|SHH|SIL1|SLC17A9|SLC18A3|SLC25A41|SLC25A42|SLC25A4…
Human Prostate_Glinsky04_218genes (15067324-Table3S)	GeneSigDB	1	192	1113	11.9097	3.32446	0.520833	0	-3.28165	5.91514e-05	0.00198296	PAEP
nucleobase-containing compound biosynthetic process [GoID:GO:0034654; evidenceTypes:EXP|IBA|IC|IDA|IEA|IEP|IGI|IMP|IPI|ISS|NAS|TAS]	GeneOntology_BP	193	3929	1113	243.715	13.3623	4.91219	0	-3.79537	5.94738e-05	0.00198997	ADSSL1|AGER|AKAP5|ALX4|AMDHD2|ARX|ATM|ATOH7|BAHD1|BARX2|BDP1|BMP8B|CARD11|CC2D1A|CDX4|CEBPE|CGB8|CHD5|CIR1|CITED4|CREB3L3|CRH|CRX|CUX2|DBP|DMBX1|DMRTA1|DPPA4|DRD4|DUSP26|DUX5|EBF3|EBF4|ECD|ELOA3B|ETV2|EVX1|FAAP20|FAM170A|FBXO4|FEZF2|FGF4|FGF8|FOXD4|FOXO6|FOXP2|GALR2|GATA2|GATA5|GBX2|GDF1|GHRH|GPC3|GPER1|GPHA2|GSC2|HAMP|HEXIM2|HFE2|HIST1H2AH|HIST1H3C|HIST1H4I|HIST2H2AA3|HNF1A|HOXA6|HOXB1|HOXD12|HO…
Human Breast_Sabatier10_368genes (20490655-ST3)	GeneSigDB	6	344	1113	21.3382	4.4308	1.74419	0	-3.46173	5.95462e-05	0.00198997	FAM69B|FBRSL1|MDFI|OBSL1|SLC2A6|VPS37D
Human Ovarian_Wood03_445genes (12734205-TableS2)	GeneSigDB	6	344	1113	21.3382	4.4308	1.74419	0	-3.46173	5.95462e-05	0.00198997	CYSTM1|GSG1|NPPB|PAPPA|PPP4R4|WDR91
ACATTCC_MIR1_MIR206	MSigDB_C3	4	288	1113	17.8646	4.06059	1.38889	0	-3.41442	5.97286e-05	0.00199399	FRAS1|PAX3|SLC38A3|VAMP4
regulation of cellular component biogenesis [GoID:GO:0044087; evidenceTypes:IBA|IC|IDA|IEA|IGI|IMP|ISS|NAS|TAS]	GeneOntology_BP	26	811	1113	50.3061	6.71233	3.20592	0	-3.62111	6.0736e-05	0.00202342	ADGRB1|APOA1|ARHGAP6|ATM|C15ORF62|CUX2|DNAJB8|FUZ|GAP43|GHSR|HNF1A|KCTD17|LRRC4B|LRTM2|NKX2-5|NTRK1|OXT|OXTR|PRKCE|SHANK1|SIX1|SNCA|TENM2|TMSB4Y|WHAMMP3|WNT4
SOX9_B1	MSigDB_C3	2	226	1113	14.0187	3.60337	0.884956	0	-3.33542	6.14482e-05	0.00204292	PTPN12|SIX1
MORF_XRCC5	MSigDB_C4	2	226	1113	14.0187	3.60337	0.884956	0	-3.33542	6.14482e-05	0.00204292	DOCK3|POM121
Endosome	UniProt-Keyword	12	495	1113	30.7047	5.29218	2.42424	0	-3.53441	6.1868e-05	0.00205475	ASTN2|GPER1|NTRK1|RABEP1|RASSF9|RHOV|SCAMP1|SNX8|SYT5|TRIM3|VPS37D|WDR91
REACTOME_CLASS_A1_RHODOPSIN_LIKE_RECEPTORS	MSigDB_C2	33	258	1113	16.0037	3.84655	12.7907	1	4.41859	6.25877e-05	0.00205595	ADRA1B|ADRA1D|ADRA2B|AVPR1A|BRS3|CCKBR|CCL27|CXCR5|GALR2|GHSR|GNRH2|GPER1|HTR1E|HTR5A|HTR7|KISS1|LTB4R|NMUR1|NPFF|NPFFR1|NPW|OXT|OXTR|P2RY11|PTGER1|PTGER3|S1PR4|SAA1|SSTR5|TBXA2R|TRHR|XCL1|XCL2
ZHENG_FOXP3_TARGETS_IN_THYMUS_UP	MSigDB_C2	1	191	1113	11.8477	3.31589	0.52356	0	-3.27143	6.27996e-05	0.00205595	TTC33
HOXA9_DN.V1_UP	MSigDB_C6	1	191	1113	11.8477	3.31589	0.52356	0	-3.27143	6.27996e-05	0.00205595	RNF130
GSE14769_UNSTIM_VS_60MIN_LPS_BMDM_DN	MSigDB_C7	1	191	1113	11.8477	3.31589	0.52356	0	-3.27143	6.27996e-05	0.00205595	CXORF21
GSE17721_CTRL_VS_CPG_12H_BMDC_DN	MSigDB_C7	1	191	1113	11.8477	3.31589	0.52356	0	-3.27143	6.27996e-05	0.00205595	CD70
GSE17974_2H_VS_72H_UNTREATED_IN_VITRO_CD4_TCELL_UP	MSigDB_C7	1	191	1113	11.8477	3.31589	0.52356	0	-3.27143	6.27996e-05	0.00205595	TNFSF14
GSE22919_RESTING_VS_IL2_IL12_IL15_STIM_NK_CELL_UP	MSigDB_C7	1	191	1113	11.8477	3.31589	0.52356	0	-3.27143	6.27996e-05	0.00205595	PDCD5
GSE23321_EFFECTOR_MEMORY_VS_NAIVE_CD8_TCELL_DN	MSigDB_C7	1	191	1113	11.8477	3.31589	0.52356	0	-3.27143	6.27996e-05	0.00205595	BICDL1
GSE25123_CTRL_VS_IL4_AND_ROSIGLITAZONE_STIM_MACROPHAGE_UP	MSigDB_C7	1	191	1113	11.8477	3.31589	0.52356	0	-3.27143	6.27996e-05	0.00205595	RRAD
GSE40273_GATA1_KO_VS_WT_TREG_UP	MSigDB_C7	1	191	1113	11.8477	3.31589	0.52356	0	-3.27143	6.27996e-05	0.00205595	UPB1
GSE41867_NAIVE_VS_DAY15_LCMV_ARMSTRONG_EFFECTOR_CD8_TCELL_UP	MSigDB_C7	1	191	1113	11.8477	3.31589	0.52356	0	-3.27143	6.27996e-05	0.00205595	ROM1
GSE42021_TREG_PLN_VS_CD24HI_TREG_THYMUS_UP	MSigDB_C7	1	191	1113	11.8477	3.31589	0.52356	0	-3.27143	6.27996e-05	0.00205595	PSCA
GSE5589_LPS_AND_IL10_VS_LPS_AND_IL6_STIM_IL6_KO_MACROPHAGE_45MIN_UP	MSigDB_C7	1	191	1113	11.8477	3.31589	0.52356	0	-3.27143	6.27996e-05	0.00205595	CASP4
positive regulation of cellular protein catabolic process [GoID:GO:1903364; evidenceTypes:IBA|IC|IDA|IEA|IGI|IMP|IPI|ISS|NAS|TAS]	GeneOntology_BP	1	191	1113	11.8477	3.31589	0.52356	0	-3.27143	6.27996e-05	0.00205595	FZR1
cellular response to stimulus [GoID:GO:0051716; evidenceTypes:IBA|IC|IDA|IEA|IEP|IGI|IMP|IPI|ISS|NAS|TAS]	GeneOntology_BP	336	6370	1113	395.13	15.4615	5.27473	0	-3.82431	6.31798e-05	0.00206629	ABCC8|ADAMTS7|ADGRB1|ADRA1B|ADRA1D|ADRA2B|ADRA2C|ADSSL1|AFP|AGER|AKAP5|AKR1C4|ALB|ALDH3B1|ANGPTL8|ANK1|ANKLE1|APC2|APOA1|APOB|ARHGAP31|ARHGAP6|ARHGDIG|ARL15|ARL3|ARTN|ASB11|ASB8|ASGR1|ATM|ATP6V1G3|AVPR1A|BCL2|BIRC7|BMP8B|BRS3|C15ORF62|CABP2|CACNA1H|CACNA1I|CACNA1S|CACNB1|CACNG3|CACNG7|CALML5|CALY|CAPS|CARD11|CASP4|CC2D1A|CCKBR|CCL27|CD226|CD7|CD70|CD79B|CEBPE|CELF4|CELSR1|CGB8|CHD5|CHRNA4|CHRNB4|…
Human StemCell_Udayakumar06_458genes (16574658-SuppTable1)	GeneSigDB	7	369	1113	22.889	4.58572	1.89702	0	-3.46488	6.43789e-05	0.00210124	CPM|FAAP100|LAMA5|POLR3G|RASSF1|RASSF9|TLE6
Human Leukemia_Kang09_352genes (19880498-TableS6)	GeneSigDB	2	225	1113	13.9567	3.59549	0.888889	0	-3.32547	6.50176e-05	0.00211993	C11ORF21|TMEM154
TGCCTTA_MIR124A	MSigDB_C3	14	541	1113	33.5581	5.52532	2.5878	0	-3.53972	6.56632e-05	0.00213881	BAHD1|CACNA2D2|CNTN1|DUSP15|EBF3|GRIA2|JAKMIP1|KCNK10|KCNK2|MAPK4|PTPN12|RGS9|RHOV|THAP2
RNA biosynthetic process [GoID:GO:0032774; evidenceTypes:IBA|IC|IDA|IEA|IGI|IMP|IPI|ISS|NAS|TAS]	GeneOntology_BP	169	3501	1113	217.166	12.8047	4.82719	0	-3.76161	6.58762e-05	0.00214358	AGER|ALX4|ARX|ATOH7|BAHD1|BARX2|BDP1|BMP8B|CARD11|CC2D1A|CDX4|CEBPE|CGB8|CHD5|CIR1|CITED4|CREB3L3|CRX|CUX2|DBP|DMBX1|DMRTA1|DPPA4|DUSP26|DUX5|EBF3|EBF4|ECD|ELOA3B|ETV2|EVX1|FAM170A|FEZF2|FGF4|FGF8|FOXD4|FOXO6|FOXP2|GALR2|GATA2|GATA5|GBX2|GDF1|GPC3|GPER1|GSC2|HAMP|HEXIM2|HFE2|HIST1H2AH|HIST1H3C|HIST1H4I|HIST2H2AA3|HNF1A|HOXA6|HOXB1|HOXD12|HOXD4|IL17F|INSIG2|IRX2|IRX3|ISL2|KLF11|KMT5C|LHX9|MAPK11|M…
GSE17721_LPS_VS_GARDIQUIMOD_16H_BMDC_DN	MSigDB_C7	1	190	1113	11.7857	3.30729	0.526316	0	-3.26118	6.6671e-05	0.00215635	H1FOO
GSE26030_TH1_VS_TH17_RESTIMULATED_DAY15_POST_POLARIZATION_UP	MSigDB_C7	1	190	1113	11.7857	3.30729	0.526316	0	-3.26118	6.6671e-05	0.00215635	RASSF3
GSE41176_WT_VS_TAK1_KO_ANTI_IGM_STIM_BCELL_24H_DN	MSigDB_C7	1	190	1113	11.7857	3.30729	0.526316	0	-3.26118	6.6671e-05	0.00215635	CACNA2D2
ion gated channel activity [GoID:GO:0022839; evidenceTypes:IBA|IC|IDA|IEA|IGI|IMP|ISS|NAS|TAS]	GeneOntology_MF	44	385	1113	23.8815	4.68195	11.4286	1	4.29704	6.6546e-05	0.00215635	ABCC8|ANO2|CACNA1H|CACNA1I|CACNA1S|CACNA2D2|CACNB1|CACNG3|CACNG7|CHRNA4|CHRNB4|CHRNG|CLCN1|CNGB1|CRH|DRD4|GALR2|GLRA1|GRIA2|GRIK1|GRIK2|GRIN2C|HCN2|HPCA|JSRP1|KCNA10|KCNA6|KCNC3|KCNH6|KCNJ11|KCNJ12|KCNK10|KCNK2|KCNQ4|KCNT1|RASA3|REM1|RRAD|RYR1|SCN2B|SCN8A|SHANK1|TRPV4|ZACN
aromatic compound biosynthetic process [GoID:GO:0019438; evidenceTypes:EXP|IBA|IC|IDA|IEA|IEP|IGI|IMP|IPI|ISS|NAS|TAS]	GeneOntology_BP	197	3993	1113	247.685	13.4399	4.93363	0	-3.77122	6.63588e-05	0.00215635	ADSSL1|AGER|AKAP5|ALAS2|ALX4|AMDHD2|ARX|ATM|ATOH7|BAHD1|BARX2|BDP1|BMP8B|CARD11|CC2D1A|CDX4|CEBPE|CGB8|CHD5|CIR1|CITED4|CREB3L3|CRH|CRX|CUX2|DBP|DMBX1|DMRTA1|DPPA4|DRD4|DUSP26|DUX5|EBF3|EBF4|ECD|ELOA3B|ETV2|EVX1|FAAP20|FAM170A|FBXO4|FEZF2|FGF4|FGF8|FOXD4|FOXO6|FOXP2|GALR2|GATA2|GATA5|GBX2|GDF1|GHRH|GPC3|GPER1|GPHA2|GSC2|HAMP|HEXIM2|HFE2|HIST1H2AH|HIST1H3C|HIST1H4I|HIST2H2AA3|HNF1A|HOXA6|HOXB1|HOX…
Serum_response_Fb_up	SignatureDB	1	190	1113	11.7857	3.30729	0.526316	0	-3.26118	6.6671e-05	0.00215635	MYBL1
PHONG_TNF_RESPONSE_VIA_P38_COMPLETE	MSigDB_C2	2	224	1113	13.8947	3.58759	0.892857	0	-3.3155	6.87917e-05	0.00222047	OBSL1|PTPN12
RODWELL_AGING_KIDNEY_UP	MSigDB_C2	11	468	1113	29.0299	5.1498	2.35043	0	-3.50109	6.96874e-05	0.00224367	CST6|DOK1|HTR7|IL17B|IL4I1|MILR1|PGGHG|POU4F3|SCARNA17|SNCA|VWCE
GSE41867_DAY8_VS_DAY15_LCMV_ARMSTRONG_EFFECTOR_CD8_TCELL_DN	MSigDB_C7	23	153	1113	9.49055	2.97093	15.0327	1	4.54721	6.972e-05	0.00224367	C19ORF81|CD7|CFAP73|CHRNA4|ERV3-2|GRIK1|IQCD|KCNQ1DN|KHDC3L|LOC100129175|LOC93463|MBD3L2|NKX2-5|NOP14-AS1|ORM1|PPFIA4|PRKCE|RIBC2|SPACA3|TAC4|TMEM51-AS1|VPS13A-AS1|VPS37D
Human Leukemia_Marcucci08_696genes (18450603-Table3S)	GeneSigDB	13	516	1113	32.0074	5.40002	2.51938	0	-3.51987	6.96088e-05	0.00224367	AGFG1|ALDH3B1|ASB8|ATM|CPPED1|CYSTM1|LILRA2|PADI4|RASSF3|SLC14A1|SLC2A6|SNX8|TMEM154
HOXA9_DN.V1_DN	MSigDB_C6	1	189	1113	11.7236	3.29866	0.529101	0	-3.2509	7.07792e-05	0.00226062	TBXA2R
GSE10325_LUPUS_BCELL_VS_LUPUS_MYELOID_UP	MSigDB_C7	1	189	1113	11.7236	3.29866	0.529101	0	-3.2509	7.07792e-05	0.00226062	CD79B
GSE12845_IGD_POS_VS_NEG_BLOOD_BCELL_DN	MSigDB_C7	1	189	1113	11.7236	3.29866	0.529101	0	-3.2509	7.07792e-05	0.00226062	SIL1
GSE17721_POLYIC_VS_PAM3CSK4_12H_BMDC_DN	MSigDB_C7	1	189	1113	11.7236	3.29866	0.529101	0	-3.2509	7.07792e-05	0.00226062	PRSS35
GSE22432_CONVENTIONAL_CDC_VS_PLASMACYTOID_PDC_UP	MSigDB_C7	1	189	1113	11.7236	3.29866	0.529101	0	-3.2509	7.07792e-05	0.00226062	NPEPL1
GSE33513_TCF7_KO_VS_HET_EARLY_THYMIC_PROGENITOR_DN	MSigDB_C7	1	189	1113	11.7236	3.29866	0.529101	0	-3.2509	7.07792e-05	0.00226062	ROM1
GSE34205_RSV_VS_FLU_INF_INFANT_PBMC_DN	MSigDB_C7	1	189	1113	11.7236	3.29866	0.529101	0	-3.2509	7.07792e-05	0.00226062	ATG12
intracellular vesicle [GoID:GO:0097708; evidenceTypes:IBA|IC|IDA|IEA|IGI|IMP|ISS|NAS|TAS]	GeneOntology_CC	92	2103	1113	130.449	10.3934	4.3747	0	-3.69934	7.08093e-05	0.00226062	ABCC8|ACRBP|ACSBG1|ADRA2C|AGFG1|ALB|ALDH3B1|AP3B2|APOA1|APOA2|APOB|ARHGDIG|ASTN2|ATG12|ATM|ATP8B3|AVPR1A|CACNG3|CALML5|CALY|CCDC136|CEP131|CHRNB4|CNGB1|CPPED1|CYSTM1|DPEP3|FCHO1|FGB|GH2|GPER1|GRIA2|ITGA2B|KCNJ11|KLK13|MAP1LC3C|MARCH11|MMP25|NMNAT2|NTF3|NTRK1|ORM1|ORM2|OXT|PACSIN1|PACSIN3|PGA3|PGLYRP1|PKD1|RAB24|RAB27B|RAB3A|RAB40B|RABEP1|RASSF9|RGL4|RHBG|RHOV|S100A7|SAA1|SCAMP1|SCN8A|SEPT5|SFTPC|…
myosin complex [GoID:GO:0016459; evidenceTypes:IBA|IC|IDA|IEA|ISS|NAS|TAS]	GeneOntology_CC	14	69	1113	4.28005	1.99984	20.2899	1	4.86037	7.16114e-05	0.00228396	IGSF22|MYH1|MYH13|MYH15|MYH2|MYH3|MYH4|MYH6|MYH7B|MYL3|MYO18B|MYO3B|OBSL1|TTN
IWANAGA_CARCINOGENESIS_BY_KRAS_PTEN_DN	MSigDB_C2	6	340	1113	21.0901	4.40547	1.76471	0	-3.42532	7.22173e-05	0.002301	CABP2|CIR1|MAATS1|SRD5A2|XPR1|ZBTB14
Human Leukemia_Zangrando09_1001genes (19549311-SuppTable2-MMLandPhenotype)	GeneSigDB	18	630	1113	39.0787	5.94724	2.85714	0	-3.54429	7.33185e-05	0.00233378	ALDH3B1|B3GNTL1|C11ORF21|CD79B|CPPED1|FAM69B|HMHB1|IGHV5-78|KLF11|LONP2|PRKCE|RFX2|RNF130|SCAMP1|SIGLEC10|SPNS3|TMEM154|ZNF37A
REACTOME_IMMUNE_SYSTEM	MSigDB_C2	28	848	1113	52.6012	6.85633	3.30189	0	-3.58811	7.35687e-05	0.00233943	AGER|ASB11|ASB8|ATG12|BCL2|CARD11|CASP4|CD226|CD79B|CRP|DEFB103A|FBXO2|FBXO4|FBXO44|GH2|ICAM4|IFNA6|IL3RA|LILRA1|LILRB5|MAP2K7|MAPK11|POM121|RNF25|SAA1|STIM1|UBE2O|ULBP3
positive regulation of cellular metabolic process [GoID:GO:0031325; evidenceTypes:IBA|IC|IDA|IEA|IEP|IGI|IMP|IPI|ISS|NAS|TAS]	GeneOntology_BP	135	2888	1113	179.142	11.874	4.67452	0	-3.71752	7.41538e-05	0.0023557	ADGRB1|ADRA1B|ADRA2B|ADRA2C|AGER|AKAP5|ALX4|ANGPTL8|APOA1|APOA2|ATM|AVPR1A|BARX2|BCL2|BIRC7|BMP8B|CARD11|CDK5R2|CDX4|CEBPE|CELF4|CITED4|CNTN1|CREB3L3|CRH|CRP|CRX|DBP|DCUN1D2|DRD4|DUSP15|DUSP26|DUSP9|EBF3|ECD|EEF1A2|ETV2|EVX1|FAM170A|FBXO4|FGB|FGF20|FGF4|FGF8|FZR1|GALR2|GAPDHS|GATA2|GATA5|GBX2|GDF1|GHRH|GHSR|GPER1|GPHA2|GPR37L1|HFE2|HNF1A|HOXB1|HOXD4|HPCA|IFNA6|IL13|IL17F|INSIG2|KISS1|KNDC1|MAP2K7…
GSE12366_GC_VS_NAIVE_BCELL_DN	MSigDB_C7	1	188	1113	11.6616	3.29002	0.531915	0	-3.24059	7.51384e-05	0.00237993	ABCA17P
GSE17721_LPS_VS_POLYIC_8H_BMDC_UP	MSigDB_C7	1	188	1113	11.6616	3.29002	0.531915	0	-3.24059	7.51384e-05	0.00237993	TBXA2R
KAECH_NAIVE_VS_DAY15_EFF_CD8_TCELL_UP	MSigDB_C7	1	188	1113	11.6616	3.29002	0.531915	0	-3.24059	7.51384e-05	0.00237993	CD7
cytoplasmic vesicle [GoID:GO:0031410; evidenceTypes:IBA|IC|IDA|IEA|IGI|IMP|ISS|NAS|TAS]	GeneOntology_CC	92	2100	1113	130.262	10.3869	4.38095	0	-3.68371	7.58342e-05	0.00239606	ABCC8|ACRBP|ACSBG1|ADRA2C|AGFG1|ALB|ALDH3B1|AP3B2|APOA1|APOA2|APOB|ARHGDIG|ASTN2|ATG12|ATM|ATP8B3|AVPR1A|CACNG3|CALML5|CALY|CCDC136|CEP131|CHRNB4|CNGB1|CPPED1|CYSTM1|DPEP3|FCHO1|FGB|GH2|GPER1|GRIA2|ITGA2B|KCNJ11|KLK13|MAP1LC3C|MARCH11|MMP25|NMNAT2|NTF3|NTRK1|ORM1|ORM2|OXT|PACSIN1|PACSIN3|PGA3|PGLYRP1|PKD1|RAB24|RAB27B|RAB3A|RAB40B|RABEP1|RASSF9|RGL4|RHBG|RHOV|S100A7|SAA1|SCAMP1|SCN8A|SEPT5|SFTPC|…
organonitrogen compound catabolic process [GoID:GO:1901565; evidenceTypes:IBA|IC|IDA|IEA|IEP|IGI|IMP|IPI|ISS|NAS|TAS]	GeneOntology_BP	41	1116	1113	69.2252	7.80359	3.67384	0	-3.61695	7.58714e-05	0.00239606	ADAMTS7|ADGRB1|AGAP2|APOB|APOBEC3F|ATM|EEF1A2|FBXO2|FBXO4|FBXO44|FTCD|FZR1|GPC3|GPT|GRIN2C|IL4I1|KCTD17|LONP2|NCAN|NEU4|PACSIN3|PADI4|PGA3|PGC|PGLYRP1|PGLYRP2|PKD1|RNF168|SARDH|SDC3|SHH|SLC6A3|SNCA|SPACA3|TMEM67|UPB1|USE1|USP2|USP37|WDR91|ZSWIM9
NAKAMURA_TUMOR_ZONE_PERIPHERAL_VS_CENTRAL_DN	MSigDB_C2	17	606	1113	37.59	5.8369	2.80528	0	-3.52756	7.72494e-05	0.00243442	ADH4|ADSSL1|DOK1|EBF4|ETFRF1|IL20RB|IQSEC2|IRX3|KCNJ12|KLF11|LONP2|OBSL1|RAB24|RAB27B|RAB40B|RHOV|TNFSF15
TBK1.DF_DN	MSigDB_C6	4	283	1113	17.5544	4.02576	1.41343	0	-3.36692	7.73132e-05	0.00243442	AGFG1|INSIG2|PLEKHA2|TTBK2
Human Breast_Troester06_364genes_up_DOX-MCF7 (17150101-TableS1h)	GeneSigDB	4	283	1113	17.5544	4.02576	1.41343	0	-3.36692	7.73132e-05	0.00243442	ARL3|GPER1|MYBL1|TUBA4B
Mouse Lung_Rangasamy09_1540genes (19286929-SuppTable2q)	GeneSigDB	33	951	1113	58.9903	7.23888	3.47003	0	-3.59037	7.8294e-05	0.00246289	ABHD8|AGFG1|ASTN2|ATM|B3GALT2|CCDC85A|CPM|DBP|DCUN1D2|GPT|GREB1|HEATR6|HPCAL4|IL17RD|KMT5C|LRRC45|LYRM2|MEAF6|MGAT3|NBAS|PGGHG|POLRMT|PRDM16|RASSF9|RIPPLY2|SIRT5|SLC25A42|SMIM11A|ST3GAL2|TAF3|TRPC2|TTC33|TTLL1
SOTIRIOU_BREAST_CANCER_GRADE_1_VS_3_UP	MSigDB_C2	0	147	1113	9.11837	2.91259	0	0	-3.13068	7.84364e-05	0.00246496
regulation of immune system process [GoID:GO:0002682; evidenceTypes:IBA|IC|IDA|IEA|IEP|IGI|IMP|IPI|ISS|NAS|TAS]	GeneOntology_BP	53	1354	1113	83.9883	8.53451	3.91433	0	-3.63094	7.87789e-05	0.0024733	AGER|APOA1|APOA2|APOB|APOBEC3F|ATM|BCL2|CARD11|CD226|CD79B|CLECL1|F7|FCER1A|FGB|GATA2|GPER1|HIST1H3C|HIST1H4I|ICAM4|IFNA6|IGHV1-69|IGLL1|IL13|IL20RB|ITGA2B|LILRA1|LILRA2|LILRA4|MAP2K7|MILR1|MYH2|NFKBIL1|NLRP6|ORM1|ORM2|PGC|PGLYRP1|PGLYRP2|POLR3G|PRKCE|REG3G|S100A7|SHH|SKAP2|SNCA|SPACA3|TNFRSF18|TNFSF14|TP73|TREML2|TRPV4|ULBP3|XCL1
PIGF_UP.V1_UP	MSigDB_C6	1	187	1113	11.5996	3.28135	0.534759	0	-3.23025	7.97639e-05	0.00249326	NRCAM
GSE17721_LPS_VS_GARDIQUIMOD_8H_BMDC_UP	MSigDB_C7	1	187	1113	11.5996	3.28135	0.534759	0	-3.23025	7.97639e-05	0.00249326	TTC36
gated channel activity [GoID:GO:0022836; evidenceTypes:IBA|IC|IDA|IEA|IGI|IMP|ISS|NAS|TAS]	GeneOntology_MF	44	388	1113	24.0675	4.69976	11.3402	1	4.24117	7.98023e-05	0.00249326	ABCC8|ANO2|CACNA1H|CACNA1I|CACNA1S|CACNA2D2|CACNB1|CACNG3|CACNG7|CHRNA4|CHRNB4|CHRNG|CLCN1|CNGB1|CRH|DRD4|GALR2|GLRA1|GRIA2|GRIK1|GRIK2|GRIN2C|HCN2|HPCA|JSRP1|KCNA10|KCNA6|KCNC3|KCNH6|KCNJ11|KCNJ12|KCNK10|KCNK2|KCNQ4|KCNT1|RASA3|REM1|RRAD|RYR1|SCN2B|SCN8A|SHANK1|TRPV4|ZACN
mechanosensitive ion channel activity [GoID:GO:0008381; evidenceTypes:IBA|IC|IDA|IEA|IGI|IMP|ISS|NAS|TAS]	GeneOntology_MF	44	388	1113	24.0675	4.69976	11.3402	1	4.24117	7.98023e-05	0.00249326	ABCC8|ANO2|CACNA1H|CACNA1I|CACNA1S|CACNA2D2|CACNB1|CACNG3|CACNG7|CHRNA4|CHRNB4|CHRNG|CLCN1|CNGB1|CRH|DRD4|GALR2|GLRA1|GRIA2|GRIK1|GRIK2|GRIN2C|HCN2|HPCA|JSRP1|KCNA10|KCNA6|KCNC3|KCNH6|KCNJ11|KCNJ12|KCNK10|KCNK2|KCNQ4|KCNT1|RASA3|REM1|RRAD|RYR1|SCN2B|SCN8A|SHANK1|TRPV4|ZACN
Kinase	UniProt-Keyword	17	605	1113	37.528	5.83225	2.80992	0	-3.51974	8.02408e-05	0.00250453	ATM|ETNK2|MAP2K7|MAP4K2|MAPK11|MAPK4|MATK|MYO3B|NMRK2|NTRK1|OBSCN|PRKCE|SRPK3|TSSK1B|TSSK3|TTBK2|TTN
BASAKI_YBX1_TARGETS_DN	MSigDB_C2	7	364	1113	22.5788	4.55519	1.92308	0	-3.42001	8.13244e-05	0.00253568	ATM|CPM|DBP|SCAMP1|ST6GALNAC4|SULT1C2|TARSL2
mRNA catabolic process [GoID:GO:0006402; evidenceTypes:IBA|IC|IDA|IEA|IMP|ISS|NAS|TAS]	GeneOntology_BP	4	282	1113	17.4924	4.01875	1.41844	0	-3.35736	8.13966e-05	0.00253568	ATM|MEIOC|NBAS|YBX1
BILD_HRAS_ONCOGENIC_SIGNATURE	MSigDB_C2	3	252	1113	15.6315	3.80221	1.19048	0	-3.32215	8.33143e-05	0.00258789	CYP2R1|IRX2|TMEM154
positive regulation of protein catabolic process [GoID:GO:0045732; evidenceTypes:IBA|IC|IDA|IEA|IGI|IMP|IPI|ISS|NAS|TAS]	GeneOntology_BP	3	252	1113	15.6315	3.80221	1.19048	0	-3.32215	8.33143e-05	0.00258789	FZR1|GPC3|PACSIN3
Human Brain_Lu06_285genes (16424041-SuppTable2)	GeneSigDB	3	252	1113	15.6315	3.80221	1.19048	0	-3.32215	8.33143e-05	0.00258789	KIF5C|PTPN12|TH
FLECHNER_BIOPSY_KIDNEY_TRANSPLANT_REJECTED_VS_OK_DN	MSigDB_C2	14	535	1113	33.1859	5.49554	2.61682	0	-3.49118	8.3476e-05	0.00259041	ACSM2A|ALB|FOLH1|GPC3|KIAA0895|NAT8|PTGER3|PTH1R|RAB40B|SCAMP1|SLC12A3|SLC22A6|SULT1C2|USP2
GSE2124_CTRL_VS_LYMPHOTOXIN_BETA_TREATED_MLN_UP	MSigDB_C7	24	165	1113	10.2349	3.0842	14.5455	1	4.4631	8.35955e-05	0.0025914	AGER|APOC4|ATOH7|BFSP1|C17ORF99|C2CD4B|CRYBA4|CTRC|FGB|FNDC8|FXYD7|GAPDHS|GZMM|KCNK10|MORN1|MYH6|OXTR|PCDHAC1|RAC3|SLC12A1|SVOP|SYCE1L|TMEM91|TNNC1
regulation of nucleobase-containing compound metabolic process [GoID:GO:0019219; evidenceTypes:IBA|IC|IDA|IEA|IGI|IMP|IPI|ISS|NAS|TAS]	GeneOntology_BP	191	3875	1113	240.365	13.2957	4.92903	0	-3.71288	8.40923e-05	0.00260201	AGER|AKAP5|ALX4|ARX|ATM|ATOH7|BAHD1|BARX2|BDP1|BMP8B|CARD11|CC2D1A|CDX4|CEBPE|CELF4|CGB8|CHD5|CIR1|CITED4|CREB3L3|CRH|CRX|CUX2|DBP|DMBX1|DMRTA1|DPPA4|DRD4|DUSP26|DUX5|EBF3|EBF4|ECD|ELOA3B|ESCO1|ETV2|EVX1|FAM170A|FBXO4|FEZF2|FGF4|FGF8|FOXD4|FOXO6|FOXP2|GALR2|GAPDHS|GATA2|GATA5|GBX2|GDF1|GHRH|GPC3|GPER1|GPHA2|GSC2|H1FOO|HAMP|HEXIM2|HFE2|HIST1H2AH|HIST1H3C|HIST1H4I|HIST2H2AA3|HNF1A|HOXA6|HOXB1|HOXD1…
PEDERSEN_METASTASIS_BY_ERBB2_ISOFORM_7	MSigDB_C2	8	389	1113	24.1296	4.70568	2.05656	0	-3.42769	8.4427e-05	0.00260985	ALDH3B2|CEP128|CYSTM1|FBXO4|KISS1|MAPRE3|SIX1|TCEA2
CHARAFE_BREAST_CANCER_LUMINAL_VS_MESENCHYMAL_UP	MSigDB_C2	10	439	1113	27.2311	4.99183	2.2779	0	-3.45185	8.46711e-05	0.00260988	ALDH3B2|ASB8|BICDL1|DBP|PLCH1|RAB27B|RHPN1|SEMA3F|SPATA2L|TRIM3
MORF_RAB1A	MSigDB_C4	1	186	1113	11.5375	3.27266	0.537634	0	-3.21987	8.46717e-05	0.00260988	VPS9D1
POOLA_INVASIVE_BREAST_CANCER_UP	MSigDB_C2	4	281	1113	17.4304	4.01174	1.42349	0	-3.34777	8.56914e-05	0.00263879	CD79B|CPM|CPPED1|PSCA
AACTGGA_MIR145	MSigDB_C3	2	220	1113	13.6465	3.55581	0.909091	0	-3.27535	8.61764e-05	0.00265118	RSPO1|SLC1A2
Human Breast_Vincent-Salomon08_1001genes (18381933-SuppTableS4)	GeneSigDB	25	779	1113	48.3212	6.58472	3.20924	0	-3.54171	8.69158e-05	0.00267137	AGFG1|ARL3|BBS1|BCL2|CACNA2D2|CELSR1|CFAP69|EEF1A2|ERGIC2|FBXO2|GREB1|KIAA0895|KIF5C|LONP2|MAP2K7|NPEPL1|OXTR|PTMS|RABEP1|SEMA3F|SLC24A1|TCEA2|YBX1|ZNF358|ZNF688
nucleic acid-templated transcription [GoID:GO:0097659; evidenceTypes:IBA|IC|IDA|IEA|IGI|IMP|IPI|ISS|NAS|TAS]	GeneOntology_BP	169	3485	1113	216.174	12.7825	4.84935	0	-3.6905	8.90777e-05	0.00273521	AGER|ALX4|ARX|ATOH7|BAHD1|BARX2|BDP1|BMP8B|CARD11|CC2D1A|CDX4|CEBPE|CGB8|CHD5|CIR1|CITED4|CREB3L3|CRX|CUX2|DBP|DMBX1|DMRTA1|DPPA4|DUSP26|DUX5|EBF3|EBF4|ECD|ELOA3B|ETV2|EVX1|FAM170A|FEZF2|FGF4|FGF8|FOXD4|FOXO6|FOXP2|GALR2|GATA2|GATA5|GBX2|GDF1|GPC3|GPER1|GSC2|HAMP|HEXIM2|HFE2|HIST1H2AH|HIST1H3C|HIST1H4I|HIST2H2AA3|HNF1A|HOXA6|HOXB1|HOXD12|HOXD4|IL17F|INSIG2|IRX2|IRX3|ISL2|KLF11|KMT5C|LHX9|MAPK11|M…
regulation of cell cycle phase transition [GoID:GO:1901987; evidenceTypes:IBA|IC|IDA|IEA|IGI|IMP|ISS|NAS|TAS]	GeneOntology_BP	9	413	1113	25.6183	4.84535	2.17918	0	-3.42974	8.92734e-05	0.00273599	ATM|BCL2|CEP131|ECD|FZR1|HUS1B|PKD1|TERT|TP73
Li(PMID: 24336226)-2013-MolSigVaccines_cell cycle (I) (M4.1)	PAPER	0	145	1113	8.99432	2.89287	0	0	-3.10913	8.92502e-05	0.00273599
CHIANG_LIVER_CANCER_SUBCLASS_UNANNOTATED_DN	MSigDB_C2	1	185	1113	11.4755	3.26394	0.540541	0	-3.20947	8.98789e-05	0.00275192	YBX1
STK33_UP	MSigDB_C6	4	280	1113	17.3683	4.0047	1.42857	0	-3.33816	9.02086e-05	0.00275909	KIAA0895|MILR1|THAP1|TNFSF15
ammonium ion binding [GoID:GO:0070405; evidenceTypes:IBA|IC|IDA|IEA|IMP|ISS|TAS]	GeneOntology_MF	13	62	1113	3.84585	1.89605	20.9677	1	4.828	9.02848e-05	0.00275909	APOA1|APOA2|CHRNA4|CHRNB4|CHRNG|CRP|DRD4|HTR1E|HTR5A|HTR7|SLC18A3|SLC6A3|TH
Human Sarcoma_Lee04_335genes (15492233-TableS1)	GeneSigDB	5	308	1113	19.1052	4.19684	1.62338	0	-3.3609	9.1007e-05	0.00277852	ARHGDIG|CASP4|GNL1|HSD3B1|SNCG
MORF_STK17A	MSigDB_C4	24	166	1113	10.2969	3.09345	14.4578	1	4.42971	9.20957e-05	0.00280909	ABO|ADAM20|ARL3|BAHD1|BCL2|HNF1A|HOXD4|HTR7|IL13|KRT33A|NPFF|POU6F2|RASSF1|S100A5|SCAMP1|SDC3|SLC22A6|SLC24A1|SLC6A11|SPEF1|SSTR5|SULT4A1|SYT5|ZBTB14
voltage-gated channel activity [GoID:GO:0022832; evidenceTypes:IBA|IC|IDA|IEA|IGI|IMP|ISS|NAS|TAS]	GeneOntology_MF	30	230	1113	14.2668	3.6347	13.0435	1	4.32859	9.28089e-05	0.00282549	ABCC8|CACNA1H|CACNA1I|CACNA1S|CACNA2D2|CACNB1|CACNG3|CACNG7|CLCN1|CNGB1|CRH|DRD4|GRIN2C|HCN2|HPCA|KCNA10|KCNA6|KCNC3|KCNH6|KCNJ11|KCNJ12|KCNK10|KCNK2|KCNQ4|KCNT1|REM1|RRAD|RYR1|SCN2B|SCN8A
voltage-gated ion channel activity [GoID:GO:0005244; evidenceTypes:IBA|IC|IDA|IEA|IGI|IMP|ISS|NAS|TAS]	GeneOntology_MF	30	230	1113	14.2668	3.6347	13.0435	1	4.32859	9.28089e-05	0.00282549	ABCC8|CACNA1H|CACNA1I|CACNA1S|CACNA2D2|CACNB1|CACNG3|CACNG7|CLCN1|CNGB1|CRH|DRD4|GRIN2C|HCN2|HPCA|KCNA10|KCNA6|KCNC3|KCNH6|KCNJ11|KCNJ12|KCNK10|KCNK2|KCNQ4|KCNT1|REM1|RRAD|RYR1|SCN2B|SCN8A
regulation of uterine smooth muscle contraction [GoID:GO:0070472; evidenceTypes:IDA|IEA]	GeneOntology_BP	5	9	1113	0.558268	0.723467	55.5556	1	6.13951	9.29218e-05	0.00282625	ADRA2B|ADRA2C|GPER1|OXT|OXTR
CHANG_CYCLING_GENES	MSigDB_C2	0	144	1113	8.93229	2.88296	0	0	-3.09831	9.52035e-05	0.00289018
SMITH_TERT_TARGETS_UP	MSigDB_C2	0	144	1113	8.93229	2.88296	0	0	-3.09831	9.52035e-05	0.00289018
GSE43863_NAIVE_VS_TFH_CD4_EFF_TCELL_D6_LCMV_UP	MSigDB_C7	1	184	1113	11.4135	3.2552	0.543478	0	-3.19903	9.54036e-05	0.00289079	PRKCE
mitochondrial membrane part [GoID:GO:0044455; evidenceTypes:IBA|IC|IDA|IEA|IMP|IPI|ISS|NAS|TAS]	GeneOntology_CC	1	184	1113	11.4135	3.2552	0.543478	0	-3.19903	9.54036e-05	0.00289079	SNCA
cellular response to oxygen-containing compound [GoID:GO:1901701; evidenceTypes:IBA|IC|IDA|IEA|IEP|IGI|IMP|ISS|NAS|TAS]	GeneOntology_BP	34	964	1113	59.7967	7.28541	3.52697	0	-3.54087	9.95554e-05	0.00301375	AGER|AKR1C4|APOB|ATP6V1G3|AVPR1A|CACNB1|CASP4|CEBPE|CHRNA4|CRH|GH2|GHSR|GLRA1|GNB3|GNG8|GPER1|GPR37L1|HAMP|HCN2|KCNJ11|KLF11|LILRA2|LY6G6D|NFKBIL1|NKX6-1|P2RY11|PDX1|PRKCE|SIX1|SNCA|TBXA2R|TH|TUSC5|WNT7B
RNA splicing, via transesterification reactions [GoID:GO:0000375; evidenceTypes:IBA|IC|IDA|IEA|IGI|IMP|ISS|NAS|TAS]	GeneOntology_BP	5	306	1113	18.9811	4.18343	1.63399	0	-3.34202	0.000100465	0.00303842	CELF4|PDCD7|SNRNP35|SRPK3|YBX1
HEIDENBLAD_AMPLICON_12P11_12_UP	MSigDB_C2	9	32	1113	1.98495	1.36331	28.125	1	5.14561	0.000100581	0.00303908	ABCC8|CCDC91|ERGIC2|FGFR1OP2|KIF1C|PKNOX1|RASA3|TMEM242|XCL1
Human Prostate_John-Aryankalayil09_450genes (19139136-TableS2)	GeneSigDB	6	333	1113	20.6559	4.36075	1.8018	0	-3.36087	0.000101024	0.00304958	APOA1|KLHL10|LRRC45|NECAB2|TTLL1|UCN
GSE11864_CSF1_PAM3CYS_VS_CSF1_IFNG_PAM3CYS_IN_MAC_DN	MSigDB_C7	1	183	1113	11.3514	3.24643	0.546448	0	-3.18856	0.000101265	0.00305114	EXOC3-AS1
GSE22886_NEUTROPHIL_VS_MONOCYTE_DN	MSigDB_C7	1	183	1113	11.3514	3.24643	0.546448	0	-3.18856	0.000101265	0.00305114	YBX1
ELVIDGE_HYPOXIA_DN	MSigDB_C2	0	143	1113	8.87026	2.87301	0	0	-3.08744	0.000101553	0.00305697
MODULE_8	MSigDB_C4	9	410	1113	25.4322	4.82813	2.19512	0	-3.40343	0.000101885	0.00306407	ALB|APOA1|APOB|ASGR1|FGB|GPC3|ORM2|PTPN12|SLC39A7
Mouse Kidney_Takemoto06_733genes (16498405-TableS10)	GeneSigDB	15	553	1113	34.3025	5.58434	2.71248	0	-3.45654	0.000102306	0.00307387	ALAS2|ARL3|COL26A1|FBXO4|FCF1|GNB1L|OBSL1|PDCD7|PKD1|PTH1R|RHPN1|RRAD|SLC12A1|SYCE1L|TARSL2
regulation of cell death [GoID:GO:0010941; evidenceTypes:IBA|IC|IDA|IEA|IEP|IGI|IMP|ISS|NAS|TAS]	GeneOntology_BP	61	1500	1113	93.0446	8.94325	4.06667	0	-3.58311	0.000102542	0.00307809	AGAP2|ALB|ALX4|ATM|BCL2|BIRC7|BMP8B|CARD11|CASP4|CNTFR|CRH|EEF1A2|FATE1|FGB|FGF20|FGF4|FGF8|GATA2|GDF1|GHSR|GPER1|GPR37L1|GRIK2|IL13|KCNK2|KLF11|MAG|MAP2K7|MAP4K2|MAPK8IP1|MYCN|NAT8|NKX2-5|NTF3|NTRK1|OBSCN|OSGIN1|PDCD5|PDX1|POU3F4|PROP1|RAPSN|RASSF3|SHH|SIRT5|SIX1|SNCA|SYCE3|TERT|TIAM2|TNFRSF10C|TNFRSF18|TNFRSF8|TNFSF14|TNFSF15|TP53BP2|TP73|UCN|URI1|WNT4|ZNF205
Human Lypmhoma_Leval07_832genes (17284527-TableS2)	GeneSigDB	19	643	1113	39.8851	6.00603	2.9549	0	-3.47736	0.000103756	0.00311163	ATG12|B3GNT9|CCDC91|CITED4|EXOC3L4|HEATR6|LONP2|MGAT3|NRIP2|OBSL1|PAPLN|PCDHAC2|POU2F2|RAB3A|RASA3|RBP5|REM1|SLC17A9|SLC1A2
Ion channel	UniProt-Keyword	38	322	1113	19.9736	4.28946	11.8012	1	4.20249	0.000104853	0.00314158	ANO2|BEST4|CACNA1H|CACNA1I|CACNA1S|CACNA2D2|CACNB1|CACNG3|CACNG7|CHRNA4|CHRNB4|CHRNG|CLCN1|CNGB1|FXYD7|GLRA1|GRIA2|GRIK1|GRIK2|GRIN2C|HCN2|KCNA10|KCNA6|KCNC3|KCNH6|KCNJ11|KCNJ12|KCNK10|KCNK2|KCNQ4|KCNT1|RYR1|SCN2B|SCN8A|SLC26A1|TRPV4|TTYH1|ZACN
GRADE_COLON_AND_RECTAL_CANCER_UP	MSigDB_C2	4	277	1113	17.1822	3.98353	1.44404	0	-3.30919	0.000105208	0.0031493	ECD|PTPN12|TMSB4Y|URI1
PHONG_TNF_RESPONSE_NOT_VIA_P38	MSigDB_C2	6	332	1113	20.5939	4.35432	1.80723	0	-3.35159	0.000105964	0.00316897	CD70|GATA2|MDFI|MYBL1|OXTR|SLC2A6
Human Lung_Hou10_1067genes (20421987-TableS1)	GeneSigDB	23	730	1113	45.2817	6.38335	3.15068	0	-3.4906	0.000106349	0.00317751	ADAMTS8|ADAMTSL3|AGER|ALDH3B1|ARHGAP6|CACNA2D2|CCDC85A|CPM|FCER1A|GPIHBP1|GRAMD2A|IRX2|LAMC3|LILRA2|PRKCE|RFX2|RRAD|SFTA1P|SFTPC|SLC14A1|SLC26A9|TNNC1|UPK3B
MORF_PRKDC	MSigDB_C4	1	182	1113	11.2894	3.23764	0.549451	0	-3.17806	0.000107483	0.00320249	POM121
RPS14_DN.V1_DN	MSigDB_C6	1	182	1113	11.2894	3.23764	0.549451	0	-3.17806	0.000107483	0.00320249	TLX2
antigen processing and presentation of peptide antigen [GoID:GO:0048002; evidenceTypes:IBA|IDA|IEA|IGI|IMP|ISS|NAS|TAS]	GeneOntology_BP	1	182	1113	11.2894	3.23764	0.549451	0	-3.17806	0.000107483	0.00320249	MR1
Chiche(PMID: 24644022)-2014_M6.2	PAPER	0	142	1113	8.80823	2.86303	0	0	-3.07654	0.000108326	0.00322163
Blood_Module-2.9_Undetermined	SignatureDB	0	142	1113	8.80823	2.86303	0	0	-3.07654	0.000108326	0.00322163
Human StemCell_Kocer08_575genes (18667080-TableS9)	GeneSigDB	13	505	1113	31.325	5.34384	2.57426	0	-3.42919	0.00010873	0.00323066	ACSBG1|ATG12|BRS3|CYP11B1|IL20RB|LGALS7B|PTGER3|SCAMP1|SH3D21|SKAP2|TRO|WNT4|ZKSCAN7
Human InVitro_Bild06_348genes (16273092-TableS1c)	GeneSigDB	3	247	1113	15.3214	3.76483	1.21457	0	-3.27275	0.000108862	0.00323157	CYP2R1|IRX2|TMEM154
immune effector process [GoID:GO:0002252; evidenceTypes:IBA|IC|IDA|IEA|IEP|IGI|IMP|ISS|NAS|TAS]	GeneOntology_BP	39	1063	1113	65.9376	7.62802	3.66886	0	-3.5314	0.000109682	0.00325292	AGBL4|AGER|ALDH3B1|APOA1|APOA2|APOBEC3F|BCL2|CALML5|CD226|CHRNB4|CPPED1|CRP|CYSTM1|GATA2|GNL1|IFNA6|IGHV1-69|IGLL1|IL13|IL20RB|LILRA2|MILR1|MMP25|MYH2|ORM1|ORM2|PGC|PGLYRP1|PGLYRP2|POLR3G|POU2F2|PRKCE|RAB24|RAB3A|RNF168|S100A7|SCAMP1|ULBP3|XCL1
WANG_SMARCE1_TARGETS_UP	MSigDB_C2	4	276	1113	17.1202	3.97645	1.44928	0	-3.29948	0.000110733	0.00328105	DIRAS1|FRAS1|OXTR|PRSS35
Human Breast_Wood10_416genes (20103679-ST3-B)	GeneSigDB	5	304	1113	18.857	4.16997	1.64474	0	-3.32306	0.000110883	0.00328248	ATM|CABLES1|CADM4|FSD1|FZR1
regulation of RNA metabolic process [GoID:GO:0051252; evidenceTypes:IBA|IC|IDA|IEA|IGI|IMP|IPI|ISS|NAS|TAS]	GeneOntology_BP	172	3526	1113	218.717	12.8392	4.87805	0	-3.63862	0.000111176	0.00328812	AGER|ALX4|ARX|ATOH7|BAHD1|BARX2|BDP1|BMP8B|CARD11|CC2D1A|CDX4|CEBPE|CELF4|CGB8|CHD5|CIR1|CITED4|CREB3L3|CRX|CUX2|DBP|DMBX1|DMRTA1|DPPA4|DUSP26|DUX5|EBF3|EBF4|ECD|ELOA3B|ETV2|EVX1|FAM170A|FEZF2|FGF4|FGF8|FOXD4|FOXO6|FOXP2|GALR2|GATA2|GATA5|GBX2|GDF1|GPC3|GPER1|GSC2|HAMP|HEXIM2|HFE2|HIST1H2AH|HIST1H3C|HIST1H4I|HIST2H2AA3|HNF1A|HOXA6|HOXB1|HOXD12|HOXD4|IL17F|INSIG2|IRX2|IRX3|ISL2|KLF11|KMT5C|LHX9|MA…
positive regulation of immune system process [GoID:GO:0002684; evidenceTypes:IBA|IC|IDA|IEA|IEP|IGI|IMP|IPI|ISS|NAS|TAS]	GeneOntology_BP	33	939	1113	58.2459	7.19561	3.51438	0	-3.50852	0.000113949	0.00336705	AGER|APOB|BCL2|CARD11|CD226|CD79B|CLECL1|F7|FGB|GATA2|IGHV1-69|IGLL1|IL13|ITGA2B|LILRA2|LILRA4|MYH2|NFKBIL1|NLRP6|PGC|PGLYRP1|PGLYRP2|POLR3G|PRKCE|REG3G|S100A7|SHH|SKAP2|SPACA3|TNFRSF18|TNFSF14|TRPV4|XCL1
Human Breast_Loi08_239genes (18498629-GeneList)	GeneSigDB	1	181	1113	11.2274	3.22882	0.552486	0	-3.16753	0.00011408	0.00336783	MYBL1
cellular component disassembly [GoID:GO:0022411; evidenceTypes:IBA|IC|IDA|IEA|IGI|IMP|ISS|NAS|TAS]	GeneOntology_BP	15	550	1113	34.1164	5.56965	2.72727	0	-3.43224	0.00011495	0.0033904	ABCC8|ATG12|GPER1|KLK2|MAP1LC3C|MAP1S|MMP16|POM121|SLC17A9|SPEF1|TRIM54|TRPV4|TTBK2|WNT8A|ZBTB17
CHEMNITZ_RESPONSE_TO_PROSTAGLANDIN_E2_UP	MSigDB_C2	0	141	1113	8.7462	2.85301	0	0	-3.0656	0.000115551	0.00339876
GSE12839_CTRL_VS_IL12_TREATED_PBMC_UP	MSigDB_C7	0	141	1113	8.7462	2.85301	0	0	-3.0656	0.000115551	0.00339876
Human Breast_Crawford08_187genes (18427120-DataS5)	GeneSigDB	0	141	1113	8.7462	2.85301	0	0	-3.0656	0.000115551	0.00339876
regulation of cell cycle process [GoID:GO:0010564; evidenceTypes:IBA|IC|IDA|IEA|IEP|IGI|IMP|ISS|NAS|TAS]	GeneOntology_BP	20	662	1113	41.0637	6.09078	3.02115	0	-3.4583	0.000116186	0.00341433	ATM|BCL2|CEP131|CXCR5|ECD|FGF8|FSD1|FZR1|GPER1|HUS1B|OBSL1|PKD1|PRKCE|RNF2|SSTR5|TERT|TMEM67|TP73|WNT4|ZBTB17
RNA splicing, via transesterification reactions with bulged adenosine as nucleophile [GoID:GO:0000377; evidenceTypes:IBA|IC|IDA|IEA|IGI|IMP|ISS|NAS|TAS]	GeneOntology_BP	5	303	1113	18.795	4.16322	1.65017	0	-3.31354	0.000116481	0.00341675	CELF4|PDCD7|SNRNP35|SRPK3|YBX1
mRNA splicing, via spliceosome [GoID:GO:0000398; evidenceTypes:IBA|IC|IDA|IEA|IGI|IMP|ISS|NAS|TAS]	GeneOntology_BP	5	303	1113	18.795	4.16322	1.65017	0	-3.31354	0.000116481	0.00341675	CELF4|PDCD7|SNRNP35|SRPK3|YBX1
transcription, DNA-templated [GoID:GO:0006351; evidenceTypes:IBA|IC|IDA|IEA|IGI|IMP|IPI|ISS|NAS|TAS]	GeneOntology_BP	169	3470	1113	215.243	12.7615	4.87032	0	-3.62364	0.000117701	0.00344938	AGER|ALX4|ARX|ATOH7|BAHD1|BARX2|BDP1|BMP8B|CARD11|CC2D1A|CDX4|CEBPE|CGB8|CHD5|CIR1|CITED4|CREB3L3|CRX|CUX2|DBP|DMBX1|DMRTA1|DPPA4|DUSP26|DUX5|EBF3|EBF4|ECD|ELOA3B|ETV2|EVX1|FAM170A|FEZF2|FGF4|FGF8|FOXD4|FOXO6|FOXP2|GALR2|GATA2|GATA5|GBX2|GDF1|GPC3|GPER1|GSC2|HAMP|HEXIM2|HFE2|HIST1H2AH|HIST1H3C|HIST1H4I|HIST2H2AA3|HNF1A|HOXA6|HOXB1|HOXD12|HOXD4|IL17F|INSIG2|IRX2|IRX3|ISL2|KLF11|KMT5C|LHX9|MAPK11|M…
positive regulation of cellular protein metabolic process [GoID:GO:0032270; evidenceTypes:IBA|IC|IDA|IEA|IEP|IGI|IMP|IPI|ISS|NAS|TAS]	GeneOntology_BP	58	1436	1113	89.0747	8.76739	4.039	0	-3.54435	0.000119429	0.00349683	ADRA1B|ADRA2B|ADRA2C|AGER|ANGPTL8|ATM|BCL2|BIRC7|BMP8B|CDK5R2|CNTN1|CRH|DCUN1D2|DRD4|DUSP15|DUSP26|DUSP9|FBXO4|FGB|FGF20|FGF4|FGF8|FZR1|GDF1|GPER1|GPR37L1|IFNA6|IL13|KISS1|KNDC1|MAP2K7|MAP4K2|MAPK11|MAPK8IP1|MAPRE3|NECAB2|NTF3|NTRK1|PACSIN3|PDCD5|PKD1|PRDM12|PRKCE|RSPO1|RWDD3|S100A7|SAA1|SNCA|SRCIN1|TNFRSF18|TNFSF15|TNP2|TP73|TRPV4|UCN|WNT7B|XCL1|XCL2
GGGYGTGNY_UNKNOWN	MSigDB_C3	19	639	1113	39.637	5.98801	2.9734	0	-3.44639	0.00012004	0.00351153	CCDC107|CHD5|CNTFR|DBP|ELAVL3|FAM214B|FLJ32154|GAP43|HAS1|HPCA|JAKMIP1|KCNA6|LTB4R|NLRP6|POLR3G|RGS14|SCN8A|SCT|TTLL1
LI_WILMS_TUMOR_VS_FETAL_KIDNEY_1_UP	MSigDB_C2	1	180	1113	11.1654	3.21998	0.555556	0	-3.15696	0.000121078	0.00352586	DUSP9
VERHAAK_GLIOBLASTOMA_MESENCHYMAL	MSigDB_C2	2	214	1113	13.2744	3.50758	0.934579	0	-3.21428	0.000120684	0.00352586	ALDH3B1|CASP4
MORF_ANP32B	MSigDB_C4	1	180	1113	11.1654	3.21998	0.555556	0	-3.15696	0.000121078	0.00352586	YBX1
GSE25088_CTRL_VS_IL4_AND_ROSIGLITAZONE_STIM_STAT6_KO_MACROPHAGE_UP	MSigDB_C7	1	180	1113	11.1654	3.21998	0.555556	0	-3.15696	0.000121078	0.00352586	LTC4S
GSE7568_IL4_VS_IL4_AND_TGFB_TREATED_MACROPHAGE_24H_DN	MSigDB_C7	1	180	1113	11.1654	3.21998	0.555556	0	-3.15696	0.000121078	0.00352586	TNFRSF8
TTTGCAC_MIR19A_MIR19B	MSigDB_C3	13	502	1113	31.1389	5.3284	2.58964	0	-3.4042	0.000122665	0.00356882	BTF3L4|CADM4|CC2D1A|CNTFR|DOCK3|JAKMIP1|MYCN|NPEPL1|PCDHAC1|PCDHAC2|PKNOX1|RASSF1|RNF2
nuclear speck [GoID:GO:0016607; evidenceTypes:IBA|IDA|IEA|IMP|ISS|TAS]	GeneOntology_CC	7	355	1113	22.0206	4.49968	1.97183	0	-3.33814	0.000123443	0.00358822	CHD5|CIR1|HEXIM2|PDX1|PHF7|TBXA2R|TUT1
organic cyclic compound biosynthetic process [GoID:GO:1901362; evidenceTypes:EXP|IBA|IC|IDA|IEA|IEP|IGI|IMP|IPI|ISS|NAS|TAS]	GeneOntology_BP	207	4132	1113	256.307	13.6035	5.00968	0	-3.62457	0.000123989	0.0035949	ADSSL1|AGER|AKAP5|AKR1C4|ALAS2|ALX4|AMDHD2|APOA1|APOB|ARX|ATM|ATOH7|BAHD1|BARX2|BDP1|BMP8B|CACNA1H|CARD11|CC2D1A|CDX4|CEBPE|CGB8|CHD5|CIR1|CITED4|CREB3L3|CRH|CRX|CUX2|CYP11B1|CYP2R1|CYP46A1|DBP|DMBX1|DMRTA1|DPPA4|DRD4|DUSP26|DUX5|EBF3|EBF4|ECD|ELOA3B|ETV2|EVX1|FAAP20|FAM170A|FBXO4|FEZF2|FGF4|FGF8|FOXD4|FOXO6|FOXP2|GALR2|GATA2|GATA5|GBX2|GDF1|GHRH|GPC3|GPER1|GPHA2|GSC2|HAMP|HEXIM2|HFE2|HIST1H2AH|H…
regulation of catecholamine secretion [GoID:GO:0050433; evidenceTypes:IBA|IDA|IEA|IGI|ISS|NAS|TAS]	GeneOntology_BP	10	40	1113	2.48119	1.52388	25	1	4.93398	0.000124008	0.0035949	ADRA2B|ADRA2C|CHRNA4|CRH|FGF20|GHSR|OXT|OXTR|SNCA|SNCG
regulation of digestive system process [GoID:GO:0044058; evidenceTypes:IBA|IEA|IGI|IMP|ISS|TAS]	GeneOntology_BP	10	40	1113	2.48119	1.52388	25	1	4.93398	0.000124008	0.0035949	APOA1|APOA2|CRH|GHSR|HAMP|OXT|OXTR|PTGER3|SCT|UCN
posttranscriptional regulation of gene expression [GoID:GO:0010608; evidenceTypes:IBA|IC|IDA|IEA|IGI|IMP|IPI|ISS|NAS|TAS]	GeneOntology_BP	13	501	1113	31.0769	5.32324	2.59481	0	-3.39585	0.000127682	0.00369307	CELF4|FBXO4|HIST1H3C|HIST1H4I|MEIOC|MYCN|NGDN|PIWIL1|POM121|TERT|UCN|YBX1|ZC3H7A
rRNA metabolic process [GoID:GO:0016072; evidenceTypes:EXP|IBA|IC|IDA|IEA|IGI|IMP|ISS|NAS|TAS]	GeneOntology_BP	3	244	1113	15.1353	3.74221	1.22951	0	-3.2428	0.000127739	0.00369307	FBLL1|FCF1|NGDN
Mitochondrion inner membrane	UniProt-Keyword	3	244	1113	15.1353	3.74221	1.22951	0	-3.2428	0.000127739	0.00369307	SLC25A41|SLC25A42|SLC25A47
JIANG_HYPOXIA_NORMAL	MSigDB_C2	5	301	1113	18.671	4.1497	1.66113	0	-3.29445	0.00012852	0.00370897	CC2D1A|OBSL1|PKD1|PTPN12|UBE2O
ficolin-1-rich granule [GoID:GO:0101002; evidenceTypes:TAS]	GeneOntology_CC	1	179	1113	11.1033	3.21112	0.558659	0	-3.14636	0.000128502	0.00370897	CALML5
CHEN_METABOLIC_SYNDROM_NETWORK	MSigDB_C2	44	1158	1113	71.8305	7.93915	3.79965	0	-3.50547	0.000128706	0.00371102	ADSSL1|ALDH3B1|ASGR1|AVPR1A|B4GALT7|BIRC7|BMP8B|CARD11|CPNE9|CYSTM1|EXOC3L4|F7|FETUB|GNB3|HOXD4|IL17RD|KCTD17|KIF1C|MDFI|MILR1|NLRP6|OBSL1|P3H3|PACSIN3|PLEKHN1|PPM1J|RASA3|RASSF1|RGS14|RHOV|SHANK1|SLC22A7|SLC27A5|SLC2A6|SPACA9|ST6GALNAC4|SYP|TNFRSF18|TREH|TTC36|UBTD1|UPB1|VAMP4|WDR91
MODULE_13	MSigDB_C4	53	506	1113	31.3871	5.34897	10.4743	1	4.04058	0.000129113	0.00371939	ABCC8|ABO|ALAS2|ALPPL2|ANK1|ARHGDIG|ARTN|ASGR1|BAHD1|CDK5R2|CNTN1|COLGALT2|CRYBA4|DNAH9|ELAVL3|F7|FZR1|HTR7|ITGA2B|KCTD17|KIF1C|LILRA4|MAG|MAPK8IP1|MMP25|MR1|NPAS1|PGC|PNMT|RASSF1|RGS9|RIBC2|S100A5|SDC3|SEMA3F|SIX1|SLC18A3|SLC22A6|SLC6A11|SLC9A3R2|SPEF1|ST6GALNAC4|SULT4A1|TBXA2R|TMSB4Y|TNFRSF10C|TNXB|UCN|UNC119B|VCY|VPS9D1|ZKSCAN7|ZSCAN12
LOPEZ_MBD_TARGETS	MSigDB_C2	32	914	1113	56.6952	7.10439	3.50109	0	-3.47605	0.000130347	0.0037516	AGER|ALDH3B1|BTF3L4|CD70|CDH15|CHD5|FBXO2|FBXO4|GPC3|HSPA1L|IL13|MAG|MAP4K2|MEAF6|MORN1|NFKBIL1|NPEPL1|NPPB|OBP2B|PDCD5|POLRMT|POU2F2|PPIL2|PTH1R|RAB3A|RYR1|SDC3|SNCG|TERT|TH|TLE6|TP53BP2
MEISSNER_NPC_HCP_WITH_H3K4ME2	MSigDB_C2	49	457	1113	28.3476	5.09052	10.7221	1	4.05703	0.000130811	0.003761	ACOT12|ADRA1B|ADRA1D|AGBL4|ALX4|ANK1|ARHGDIG|AVPR1A|C16ORF74|CELF4|CHD5|CYP46A1|DRD4|DUSP15|FAM69B|FCHO1|FGF4|GALR2|GIPC3|GPC3|GRIK2|HYI|KCNK2|KCNQ4|LHX9|LRTM2|MAP4K2|MAPK8IP1|MARCH10|MARCH11|MATK|NECAB2|PACSIN1|PCDHAC1|PLEKHA2|RAC3|RFX2|RRAD|SEMA3F|SLC2A6|SLC9A3R2|SNX22|SVOP|TCEA2|TERT|TMEM151B|TRPV4|USP2|VIPR2
positive regulation of metabolic process [GoID:GO:0009893; evidenceTypes:IBA|IC|IDA|IEA|IEP|IGI|IMP|IPI|ISS|NAS|TAS]	GeneOntology_BP	148	3092	1113	191.796	12.2027	4.78655	0	-3.58904	0.000130908	0.003761	ADAM2|ADGRB1|ADRA1B|ADRA2B|ADRA2C|AGER|AKAP5|ALX4|ANGPTL8|APOA1|APOA2|APOB|ARX|ATM|AVPR1A|BARX2|BCL2|BIRC7|BMP8B|CARD11|CDK5R2|CDX4|CEBPE|CELF4|CITED4|CNTN1|CREB3L3|CRH|CRP|CRX|CUX2|DBP|DCUN1D2|DRD4|DUSP15|DUSP26|DUSP9|EBF3|ECD|EEF1A2|ETV2|EVX1|FAM170A|FBXO4|FGB|FGF20|FGF4|FGF8|FZR1|GALR2|GAPDHS|GATA2|GATA5|GBX2|GDF1|GHRH|GHSR|GPC3|GPER1|GPHA2|GPR37L1|HFE2|HIST1H3C|HIST1H4I|HNF1A|HOXB1|HOXD4|HPCA…
ROSTY_CERVICAL_CANCER_PROLIFERATION_CLUSTER	MSigDB_C2	0	139	1113	8.62214	2.83286	0	0	-3.04361	0.000131476	0.00376721
norepinephrine transport [GoID:GO:0015874; evidenceTypes:IBA|IDA|IEA|ISS|TAS]	GeneOntology_BP	7	20	1113	1.2406	1.07815	35	1	5.34193	0.000131365	0.00376721	ADRA2B|ADRA2C|CRH|GHSR|OXT|OXTR|SNCA
translational initiation [GoID:GO:0006413; evidenceTypes:IBA|IDA|IEA|IMP|ISS|NAS|TAS]	GeneOntology_BP	0	139	1113	8.62214	2.83286	0	0	-3.04361	0.000131476	0.00376721
motor activity [GoID:GO:0003774; evidenceTypes:IBA|IDA|IEA|IMP|ISS|NAS|TAS]	GeneOntology_MF	21	139	1113	8.62214	2.83286	15.1079	1	4.36939	0.000131862	0.00377492	CFAP100|CFAP73|DNAH1|DNAH5|DNAH8|DNAH9|KIF12|KIF1C|KIF5C|MYH1|MYH13|MYH15|MYH2|MYH3|MYH4|MYH6|MYH7B|MYL3|MYO18B|MYO3B|WDR60
GRADE_COLON_CANCER_UP	MSigDB_C2	27	809	1113	50.1821	6.70444	3.33745	0	-3.45772	0.000132397	0.00378687	A4GALT|AGAP2|B4GALT7|CACNA1I|CD70|CHRNG|ECD|EXD3|FBXO24|GATA2|GPR20|HIST2H2AA3|MAP1S|MEX3B|MR1|NFKBIL1|PDCD5|PNPLA7|RS1|S100A7A|SKAP2|SLC27A5|SLC2A11|SRCIN1|ST3GAL2|TMSB4Y|YBX1
regulation of mitotic cell cycle [GoID:GO:0007346; evidenceTypes:IBA|IDA|IEA|IEP|IGI|IMP|ISS|NAS|TAS]	GeneOntology_BP	18	614	1113	38.0863	5.87395	2.9316	0	-3.41955	0.000132822	0.00379564	ATM|BCL2|BTG4|CEP131|ECD|FGF8|FSD1|FZR1|HUS1B|MAP2K7|MAP4K2|MEIOC|OBSL1|PKD1|TERT|THAP1|TP73|USP2
catecholamine transport [GoID:GO:0051937; evidenceTypes:IBA|IC|IDA|IEA|IGI|ISS|NAS|TAS]	GeneOntology_BP	12	56	1113	3.47367	1.80228	21.4286	1	4.73086	0.000134122	0.00382938	ADRA2B|ADRA2C|CHRNA4|CRH|DRD4|FGF20|GHSR|OXT|OXTR|SLC6A3|SNCA|SNCG
TTTGTAG_MIR520D	MSigDB_C3	6	327	1113	20.2837	4.32202	1.83486	0	-3.30487	0.00013443	0.00383478	GNL1|HTR7|KLF11|MEX3B|NEUROG2|SOX1
C-terminal protein amino acid modification [GoID:GO:0018410; evidenceTypes:IBA|IDA|IEA|IMP|ISS|TAS]	GeneOntology_BP	14	73	1113	4.52817	2.05676	19.1781	1	4.60523	0.000135824	0.0038711	AGBL4|ALPI|ALPPL2|ATG12|CPM|FOLH1|FOLH1B|GPIHBP1|LY6G6D|LY6H|NTNG2|PSCA|RTN4RL1|SPRN
Human HeadandNeck_Jarvinen06_502genes (16715129-SuppTable4)	GeneSigDB	11	452	1113	28.0375	5.06332	2.43363	0	-3.36488	0.000136582	0.00388926	AGFG1|CACNA2D2|CALML5|CASP4|CELSR1|DSCAML1|JAKMIP1|LINGO1|LYRM2|MMP17|NRIP2
regulation of proteolysis involved in cellular protein catabolic process [GoID:GO:1903050; evidenceTypes:IBA|IC|IDA|IEA|IGI|IMP|IPI|ISS|NAS|TAS]	GeneOntology_BP	3	242	1113	15.0112	3.72705	1.23967	0	-3.22271	0.000142076	0.00404214	FZR1|PKD1|SHH
ZWANG_CLASS_3_TRANSIENTLY_INDUCED_BY_EGF	MSigDB_C2	2	211	1113	13.0883	3.48321	0.947867	0	-3.18335	0.000142737	0.00405375	DBP|TMEM67
MORF_PRKAG1	MSigDB_C4	2	211	1113	13.0883	3.48321	0.947867	0	-3.18335	0.000142737	0.00405375	BAHD1|DOCK3
GCCATNTTG_YY1_Q6	MSigDB_C3	9	402	1113	24.936	4.78189	2.23881	0	-3.33257	0.00014459	0.00410275	AGER|DISP2|HEXIM2|RCC1L|SLC39A7|SNRNP35|SPEF1|THAP1|YBX1
GSE14415_TCONV_VS_FOXP3_KO_INDUCED_TREG_DN	MSigDB_C7	1	177	1113	10.9793	3.19331	0.564972	0	-3.12506	0.000144729	0.00410308	PTMS
apoptotic process [GoID:GO:0006915; evidenceTypes:IBA|IC|IDA|IEA|IEP|IGI|IMP|ISS|NAS|TAS]	GeneOntology_BP	75	1753	1113	108.738	9.59342	4.27838	0	-3.5168	0.00014592	0.0041332	AGAP2|ALB|ALX4|ATM|BCL2|BIRC7|BMP8B|CARD11|CASP4|CD70|CGB8|CNTFR|CRH|EEF1A2|FATE1|FGB|FGF20|FGF4|FGF8|GATA2|GDF1|GHSR|GNGT1|GPER1|GRIK2|GZMM|IL13|KLF11|LGALS7B|MAG|MAP1S|MAP2K7|MAP4K2|MAPK8IP1|NAT8|NGB|NKX2-5|NTF3|NTRK1|OBSCN|OSGIN1|PAEP|PAX3|PDCD5|PDCD7|PDX1|POU3F4|POU4F3|PRKCE|PROP1|RABEP1|RAPSN|RASSF3|RNF130|SFRP5|SHH|SIRT5|SIX1|SLC5A11|SNCA|SYCE3|TERT|TIAM2|TNFRSF10C|TNFRSF18|TNFRSF8|TNFSF14|…
regulation of response to stimulus [GoID:GO:0048583; evidenceTypes:IBA|IC|IDA|IEA|IEP|IGI|IMP|IPI|ISS|NAS|TAS]	GeneOntology_BP	183	3704	1113	229.758	13.0778	4.9406	0	-3.57539	0.000146523	0.00414663	ABCC8|ADRA1B|ADRA2B|ADRA2C|AGER|AJAP1|AKAP5|ANGPTL8|ANKLE1|APC2|APOA1|APOA2|APOB|APOBEC3F|ARHGAP31|ARHGAP6|ARHGDIG|ARTN|ATM|BCL2|BIRC7|BMP8B|CACNG3|CACNG7|CARD11|CASP4|CC2D1A|CCL27|CD226|CD70|CD79B|CELF4|CGB8|CHD5|CNGB1|CREB3L3|CRH|CUX2|DLK2|DOK1|DRD4|DUSP15|DUSP26|DUSP9|F7|FBXO4|FCER1A|FGB|FGF17|FGF20|FGF3|FGF4|FGF8|FUZ|GATA2|GDF1|GH2|GHRH|GHSR|GJD4|GNGT1|GNRH2|GPC3|GPER1|GPHA2|GPR20|GPR37L1|GRA…
adenyl nucleotide binding [GoID:GO:0030554; evidenceTypes:IBA|IC|IDA|IEA|IGI|IMP|ISS|NAS|TAS]	GeneOntology_MF	58	1428	1113	88.5785	8.74506	4.06162	0	-3.49666	0.000146827	0.00415159	ABCC8|ACOT12|ACSBG1|ACSM2A|ATAD3C|ATM|ATP8B3|CHD5|CNGB1|DDX43|DMC1|DNAH1|DNAH5|DNAH8|DNAH9|ETNK2|HCN2|HSPA1L|KCNJ11|KIF12|KIF1C|KIF5C|LONP2|MAP2K7|MAP4K2|MAPK11|MAPK4|MATK|MYH1|MYH13|MYH15|MYH2|MYH3|MYH4|MYH6|MYH7B|MYO18B|MYO3B|NLRP6|NMNAT2|NMRK2|NTRK1|OBSCN|PALM3|PRKCE|RYR1|SCN8A|SLC27A5|SRPK3|TARSL2|TRPV4|TSSK1B|TSSK3|TTBK2|TTLL1|TTN|TUT1|UBE2O
cation channel activity [GoID:GO:0005261; evidenceTypes:IBA|IC|IDA|IEA|IGI|IMP|IPI|ISS|NAS|TAS]	GeneOntology_MF	48	447	1113	27.7273	5.03596	10.7383	1	4.02559	0.000147247	0.00415979	ABCC8|CACNA1H|CACNA1I|CACNA1S|CACNA2D2|CACNB1|CACNG3|CACNG7|CHRNA4|CHRNB4|CHRNG|CNGB1|CRH|DRD4|FXYD7|GALR2|GRIA2|GRIK1|GRIK2|GRIN2C|HCN2|HPCA|HPCAL4|JSRP1|KCNA10|KCNA6|KCNC3|KCNH6|KCNJ11|KCNJ12|KCNK10|KCNK2|KCNQ4|KCNT1|LOXHD1|PACSIN3|PKD1|RASA3|REM1|RRAD|RYR1|SCN2B|SCN8A|SHANK1|SLC24A1|STIM1|TRPV4|ZACN
MORF_PRKAR1A	MSigDB_C4	0	137	1113	8.49808	2.81257	0	0	-3.02147	0.000149593	0.00421865
kinase activity [GoID:GO:0016301; evidenceTypes:EXP|IBA|IC|IDA|IEA|IEP|IGI|IMP|ISS|NAS|TAS]	GeneOntology_MF	56	1388	1113	86.0973	8.63214	4.03458	0	-3.48666	0.000151566	0.00427056	ADRA2B|ADRA2C|AGER|ATM|BIRC7|CARD11|CCKBR|CDK5R2|DRD4|DUSP26|DUSP9|EEF1A2|ETNK2|FGF17|FGF20|FGF3|FGF4|FGF8|FGFR1OP2|GRAP|HEXIM2|HFE2|IL3RA|LRRC4B|LRRC4C|LRTM2|MAP2K7|MAP4K2|MAPK11|MAPK4|MAPK8IP1|MAPRE3|MATK|MYO3B|NMRK2|NTF3|NTRK1|OBSCN|PKD1|PRKCE|PYDC1|RGS14|RTN4RL1|SAA1|SNCA|SRCIN1|SRPK3|TNFSF15|TP73|TSSK1B|TSSK3|TTBK2|TTN|UCN|WDR91|WNT7B
SWEET_LUNG_CANCER_KRAS_UP	MSigDB_C2	12	473	1113	29.3401	5.1765	2.537	0	-3.34977	0.000153133	0.00430715	ADSSL1|ETV2|F7|FBP2|MATN4|MDFI|MYCN|ORM1|PGLYRP1|POLRMT|PSCA|SCAMP1
MODULE_126	MSigDB_C4	1	176	1113	10.9172	3.18436	0.568182	0	-3.11436	0.000153589	0.00431242	ELAVL3
GSE37605_C57BL6_VS_NOD_FOXP3_FUSION_GFP_TREG_DN	MSigDB_C7	1	176	1113	10.9172	3.18436	0.568182	0	-3.11436	0.000153589	0.00431242	LONP2
amine transport [GoID:GO:0015837; evidenceTypes:IBA|IC|IDA|IEA|IGI|ISS|NAS|TAS]	GeneOntology_BP	14	74	1113	4.5902	2.07074	18.9189	1	4.54418	0.000158092	0.00442283	ADRA2B|ADRA2C|AVPR1A|CHRNA4|CRH|DRD4|FGF20|GHSR|OXT|OXTR|SLC38A3|SNCA|SNCG|TH
cellular response to chemical stimulus [GoID:GO:0070887; evidenceTypes:IBA|IC|IDA|IEA|IEP|IGI|IMP|IPI|ISS|NAS|TAS]	GeneOntology_BP	132	2796	1113	173.435	11.719	4.72103	0	-3.53573	0.000158068	0.00442283	ABCC8|ADAMTS7|ADSSL1|AGER|AKR1C4|ALB|ALDH3B1|APOA1|APOB|ATP6V1G3|AVPR1A|BCL2|BMP8B|CACNA1H|CACNA1S|CACNB1|CASP4|CCL27|CD70|CEBPE|CHRNA4|CNTFR|CREB3L3|CRH|CST11|CUX2|CXCR5|CYP11B1|CYP2W1|CYP46A1|DUSP15|ETV2|F7|FGB|FGF17|FGF20|FGF3|FGF4|FGF8|FUZ|GATA5|GDF1|GH2|GHSR|GLRA1|GNB3|GNG8|GNGT1|GPC3|GPER1|GPR37L1|HAMP|HAS1|HCN2|HFE2|HIST1H3C|HMHB1|HPCA|IFNA6|IL13|IL17F|IL17RD|IL17RE|IL20RB|IL3RA|KCNJ11|KCN…
regulation of cellular protein catabolic process [GoID:GO:1903362; evidenceTypes:IBA|IC|IDA|IEA|IGI|IMP|IPI|ISS|NAS|TAS]	GeneOntology_BP	4	269	1113	16.686	3.92647	1.48699	0	-3.23089	0.000158209	0.00442283	FZR1|PKD1|SHH|WDR91
Human Breast_Wang05_410genes_up_BT-BAF57cells (16135788-Table13)	GeneSigDB	4	269	1113	16.686	3.92647	1.48699	0	-3.23089	0.000158209	0.00442283	DIRAS1|FRAS1|OXTR|PRSS35
Human Colon_Allen08_357genes (18927307-tableS2)	GeneSigDB	3	240	1113	14.8871	3.71183	1.25	0	-3.2025	0.000157992	0.00442283	ALB|CACNA1I|ZBTB14
LINDGREN_BLADDER_CANCER_CLUSTER_2A_DN	MSigDB_C2	0	136	1113	8.43605	2.80236	0	0	-3.01034	0.000159566	0.00445303
Blood_Module-1.8_Undetermined	SignatureDB	0	136	1113	8.43605	2.80236	0	0	-3.01034	0.000159566	0.00445303
mRNA processing	UniProt-Keyword	6	323	1113	20.0356	4.29599	1.85759	0	-3.26714	0.00016246	0.00452594	CELF4|CIR1|ECD|SNRNP35|TUT1|YBX1
GSE19941_LPS_VS_LPS_AND_IL10_STIM_IL10_KO_MACROPHAGE_UP	MSigDB_C7	1	175	1113	10.8552	3.17539	0.571429	0	-3.10362	0.000162985	0.00453271	HIST1H1A
positive regulation of proteolysis involved in cellular protein catabolic process [GoID:GO:1903052; evidenceTypes:IBA|IC|IDA|IEA|IGI|IMP|IPI|ISS|NAS|TAS]	GeneOntology_BP	1	175	1113	10.8552	3.17539	0.571429	0	-3.10362	0.000162985	0.00453271	FZR1
programmed cell death [GoID:GO:0012501; evidenceTypes:IBA|IC|IDA|IEA|IEP|IGI|IMP|ISS|NAS|TAS]	GeneOntology_BP	81	1861	1113	115.437	9.8515	4.3525	0	-3.49565	0.000163187	0.00453441	AGAP2|ALB|ALX4|ATM|BCL2|BIRC7|BMP8B|CARD11|CASP4|CD70|CGB8|CNTFR|CRH|EEF1A2|FATE1|FGB|FGF20|FGF4|FGF8|GATA2|GDF1|GHSR|GNGT1|GPER1|GRIK2|GZMM|IL13|KLF11|KLK13|KRT16|KRT3|KRT33A|KRT79|LGALS7B|MAG|MAP1S|MAP2K7|MAP4K2|MAPK8IP1|NAT8|NGB|NKX2-5|NTF3|NTRK1|OBSCN|OSGIN1|PAEP|PAX3|PDCD5|PDCD7|PDX1|POU3F4|POU4F3|PRKCE|PROP1|RABEP1|RAPSN|RASSF3|RNF130|SFRP5|SHH|SIRT5|SIX1|SLC5A11|SNCA|SPRR2B|SYCE3|TERT|TIAM…
Myosin	UniProt-Keyword	11	49	1113	3.03946	1.68621	22.449	1	4.72098	0.000163459	0.00453805	MYH1|MYH13|MYH15|MYH2|MYH3|MYH4|MYH6|MYH7B|MYL3|MYO18B|MYO3B
ATP binding [GoID:GO:0005524; evidenceTypes:IBA|IC|IDA|IEA|IMP|ISS|NAS|TAS]	GeneOntology_MF	56	1385	1113	85.9112	8.62359	4.04332	0	-3.46854	0.000163813	0.00454395	ABCC8|ACOT12|ACSBG1|ACSM2A|ATAD3C|ATM|ATP8B3|CHD5|DDX43|DMC1|DNAH1|DNAH5|DNAH8|DNAH9|ETNK2|HSPA1L|KCNJ11|KIF12|KIF1C|KIF5C|LONP2|MAP2K7|MAP4K2|MAPK11|MAPK4|MATK|MYH1|MYH13|MYH15|MYH2|MYH3|MYH4|MYH6|MYH7B|MYO18B|MYO3B|NLRP6|NMNAT2|NMRK2|NTRK1|OBSCN|PALM3|PRKCE|RYR1|SCN8A|SLC27A5|SRPK3|TARSL2|TRPV4|TSSK1B|TSSK3|TTBK2|TTLL1|TTN|TUT1|UBE2O
negative regulation of nitrogen compound metabolic process [GoID:GO:0051172; evidenceTypes:IBA|IC|IDA|IEA|IGI|IMP|ISS|NAS|TAS]	GeneOntology_BP	100	2213	1113	137.272	10.6246	4.51875	0	-3.50806	0.000164405	0.00455644	ADGRB1|AGAP2|ARX|ATM|BAHD1|BARX2|BIRC7|C3P1|CC2D1A|CDX4|CELF4|CIR1|CST11|CST6|CST9|CUX2|DMBX1|DRD4|DUSP26|DUSP9|FETUB|FOXP2|FZR1|GALR2|GATA2|GHSR|GPC3|GPER1|GRIN2C|HAMP|HEXIM2|HFE2|HIST1H2AH|HIST1H3C|HIST1H4I|HIST2H2AA3|HPCA|HTR1E|IRX2|KCNK2|KLF11|LHX9|LRRC4B|LRRC4C|LRTM2|MAPK8IP1|MBD3L2|MDFI|MEIOC|MYCN|NBAS|NKX2-5|NKX6-1|NLRP6|NPAS1|NR2E3|NTF3|PAPLN|PDX1|POM121|PPP4R4|PRDM16|PRKCE|PROP1|PSCA|PYD…
visual perception [GoID:GO:0007601; evidenceTypes:IDA|IEA|IMP|ISS|NAS|TAS]	GeneOntology_BP	25	183	1113	11.3514	3.24643	13.6612	1	4.20417	0.000167111	0.00462744	BBS1|CDH23|CNGB1|CRX|CRYBA4|CRYBB2|CRYGC|FSCN2|GLRA1|LAMC3|MYO3B|NR2E3|NRL|PDE6C|POU4F3|POU6F2|PRR4|RAX2|RGS9|ROM1|RS1|SFRP5|SLC24A1|TH|VAX2
ROME_INSULIN_TARGETS_IN_MUSCLE_UP	MSigDB_C2	10	423	1113	26.2386	4.90226	2.36407	0	-3.31247	0.000167796	0.0046424	ADSSL1|ALAS2|ASB8|CCDC91|CYSTM1|FBP2|KIF1C|POM121|S100A7|ZC3H7A
HIF1alpha_1.5x_down	SignatureDB	2	208	1113	12.9022	3.45865	0.961538	0	-3.15215	0.000168756	0.00466494	AMDHD2|POLR3G
transferase activity, transferring phosphorus-containing groups [GoID:GO:0016772; evidenceTypes:EXP|IBA|IC|IDA|IEA|IEP|IGI|IMP|ISS|NAS|TAS]	GeneOntology_MF	65	1557	1113	96.5803	9.09578	4.17469	0	-3.47198	0.000169005	0.00466782	ADRA2B|ADRA2C|AGER|ATM|BIRC7|CARD11|CCKBR|CDK5R2|CEPT1|DRD4|DUSP26|DUSP9|EEF1A2|ETNK2|FGF17|FGF20|FGF3|FGF4|FGF8|FGFR1OP2|GRAP|HEXIM2|HFE2|IL3RA|LRRC4B|LRRC4C|LRTM2|MAP2K7|MAP4K2|MAPK11|MAPK4|MAPK8IP1|MAPRE3|MATK|MYO3B|NMNAT2|NMRK2|NTF3|NTRK1|OBSCN|PCYT1B|PKD1|POLL|POLN|POLR3G|POLRMT|PRKCE|PYDC1|RGS14|RTN4RL1|SAA1|SNCA|SRCIN1|SRPK3|TERT|TNFSF15|TP73|TSSK1B|TSSK3|TTBK2|TTN|TUT1|UCN|WDR91|WNT7B
LIU_SOX4_TARGETS_UP	MSigDB_C2	0	135	1113	8.37402	2.79212	0	0	-2.99916	0.000170204	0.0046969
CASORELLI_ACUTE_PROMYELOCYTIC_LEUKEMIA_DN	MSigDB_C2	20	651	1113	40.3814	6.04188	3.0722	0	-3.37335	0.000171932	0.00474038	ALB|ARHGAP6|ASB8|CC2D1A|CEPT1|DPPA4|GATA2|HEATR6|ICAM4|ITGA2B|MGAT3|NTRK1|PCYT1B|RCC1L|SKAP2|SLC27A5|SLC2A6|TFR2|TRO|YBX1
positive regulation of protein metabolic process [GoID:GO:0051247; evidenceTypes:IBA|IC|IDA|IEA|IEP|IGI|IMP|IPI|ISS|NAS|TAS]	GeneOntology_BP	63	1518	1113	94.1612	8.99182	4.1502	0	-3.4655	0.000172074	0.00474038	ADRA1B|ADRA2B|ADRA2C|AGER|ANGPTL8|APOA2|ATM|BCL2|BIRC7|BMP8B|CARD11|CDK5R2|CNTN1|CRH|DCUN1D2|DRD4|DUSP15|DUSP26|DUSP9|FBXO4|FGB|FGF20|FGF4|FGF8|FZR1|GDF1|GPC3|GPER1|GPR37L1|IFNA6|IL13|KISS1|KNDC1|MAP2K7|MAP4K2|MAPK11|MAPK8IP1|MAPRE3|NECAB2|NTF3|NTRK1|PACSIN3|PDCD5|PKD1|PRDM12|PRKCE|RSPO1|RWDD3|S100A7|SAA1|SNCA|SRCIN1|TFR2|TNFRSF18|TNFRSF8|TNFSF15|TNP2|TP73|TRPV4|UCN|WNT7B|XCL1|XCL2
GSE14415_INDUCED_VS_NATURAL_TREG_DN	MSigDB_C7	1	174	1113	10.7932	3.1664	0.574713	0	-3.09285	0.000172952	0.00475797	SKAP2
regulation of norepinephrine secretion [GoID:GO:0014061; evidenceTypes:IBA|IEA|ISS|TAS]	GeneOntology_BP	6	15	1113	0.930446	0.933836	40	1	5.42874	0.000173009	0.00475797	ADRA2B|ADRA2C|CRH|GHSR|OXT|OXTR
muscle contraction [GoID:GO:0006936; evidenceTypes:IBA|IC|IDA|IEA|IEP|IGI|IMP|ISS|NAS|TAS]	GeneOntology_BP	38	330	1113	20.4698	4.34143	11.5152	1	4.03788	0.000174648	0.00479893	ADRA1B|ADRA1D|ADRA2B|ADRA2C|CACNA1H|CACNA1S|CCDC78|CHRNB4|CHRNG|CLCN1|GALR2|GHSR|GLRA1|GPER1|HTR7|IGSF22|JSRP1|KCNJ12|LTB4R|MYH13|MYH2|MYH3|MYH4|MYH6|MYL3|NKX2-5|NMUR1|OBSL1|OXT|OXTR|PTGER3|RYR1|SCN2B|SGCA|TBXA2R|TNNC1|TTN|UCN
CTTTGTA_MIR524	MSigDB_C3	10	422	1113	26.1766	4.8966	2.36967	0	-3.30363	0.000175045	0.00480575	ADAMTSL3|ADRA2C|ASTN2|CACNA2D2|CCDC91|EBF3|GBX2|GNL1|GRIA2|LINGO1
uterine smooth muscle contraction [GoID:GO:0070471; evidenceTypes:IDA|IEA]	GeneOntology_BP	5	10	1113	0.620298	0.76258	50	1	5.74327	0.000176336	0.00483706	ADRA2B|ADRA2C|GPER1|OXT|OXTR
REACTOME_GASTRIN_CREB_SIGNALLING_PATHWAY_VIA_PKC_AND_MAPK	MSigDB_C2	25	184	1113	11.4135	3.2552	13.587	1	4.17379	0.000182247	0.00498606	ADRA1B|ADRA1D|AVPR1A|BRS3|CCKBR|GHSR|GNB3|GNG8|GNGT1|GNRH2|KISS1|LTB4R|NMUR1|NPFF|NPFFR1|OXT|OXTR|P2RY11|PRKCE|PTGER1|SAA1|TBXA2R|TRHR|XCL1|XCL2
Mouse Leukemia_Torchia07_928genes (17875932-TableS4)	GeneSigDB	15	538	1113	33.372	5.51045	2.7881	0	-3.33403	0.000182388	0.00498606	APOA1|CCDC91|CPT1C|LTC4S|MR1|MYCN|NMNAT2|PCYT1B|POLR3G|PRKCE|PRSS50|PTGER3|RAB27B|S1PR4|TNFRSF18
MODULE_52	MSigDB_C4	10	421	1113	26.1145	4.89094	2.3753	0	-3.29477	0.000182598	0.00498754	ALB|APOB|CLDN9|FGB|GPC3|NPAS1|ORM2|RAC3|RIBC2|ST6GALNAC4
MORF_RAD23B	MSigDB_C4	1	173	1113	10.7311	3.15737	0.578035	0	-3.08204	0.000183522	0.00499157	URI1
GSE15330_MEGAKARYOCYTE_ERYTHROID_VS_GRANULOCYTE_MONOCYTE_PROGENITOR_UP	MSigDB_C7	1	173	1113	10.7311	3.15737	0.578035	0	-3.08204	0.000183522	0.00499157	PPM1J
GSE2770_IL12_ACT_VS_ACT_CD4_TCELL_6H_DN	MSigDB_C7	1	173	1113	10.7311	3.15737	0.578035	0	-3.08204	0.000183522	0.00499157	SLC26A9
GSE6092_B_BURGDOFERI_VS_B_BURGDORFERI_AND_IFNG_STIM_ENDOTHELIAL_CELL_UP	MSigDB_C7	1	173	1113	10.7311	3.15737	0.578035	0	-3.08204	0.000183522	0.00499157	TTC33
Human Breast_Thorner09_217genes (19043454-TableS2)	GeneSigDB	1	173	1113	10.7311	3.15737	0.578035	0	-3.08204	0.000183522	0.00499157	PPP2R3B
Mitosis	UniProt-Keyword	4	266	1113	16.4999	3.90485	1.50376	0	-3.20113	0.000184206	0.00500594	FSD1|FZR1|MAPRE3|USP37
HALLMARK_KRAS_SIGNALING_DN	MSigDB_H	26	195	1113	12.0958	3.35005	13.3333	1	4.15045	0.000186037	0.00504718	ADRA2C|ARHGDIG|CALML5|CCDC106|CHRNG|CLPS|CNTFR|DLK2|DTNB|HNF1A|NGB|NRIP2|NTF3|OXT|PAX3|PNMT|PROP1|RGS11|RIBC2|RYR1|SERPINA10|SLC12A3|SLC38A3|SLC6A3|TENM2|UPK3B
cation channel complex [GoID:GO:0034703; evidenceTypes:IBA|IC|IDA|IEA|IGI|IMP|IPI|ISS|NAS|TAS]	GeneOntology_CC	26	195	1113	12.0958	3.35005	13.3333	1	4.15045	0.000186037	0.00504718	ABCC8|CACNA1H|CACNA1I|CACNA1S|CACNA2D2|CACNB1|CACNG3|CACNG7|CATSPERG|CNGB1|CPT1C|GRIA2|GRIK2|GRIN2C|HCN2|KCNA10|KCNA6|KCNC3|KCNJ11|KCNK2|KCNQ4|KCNT1|RYR1|SCN2B|SCN8A|SHANK1
YAMAZAKI_TCEB3_TARGETS_DN	MSigDB_C2	2	206	1113	12.7781	3.44217	0.970874	0	-3.1312	0.000188645	0.00511362	RFX2|YBX1
MULLIGHAN_MLL_SIGNATURE_1_UP	MSigDB_C2	8	371	1113	23.013	4.59787	2.15633	0	-3.26522	0.00018923	0.00512083	C11ORF21|HOXA6|LILRA1|LILRA2|LTB4R|MR1|RGS14|UPB1
positive regulation of proteolysis [GoID:GO:0045862; evidenceTypes:IBA|IC|IDA|IEA|IEP|IGI|IMP|IPI|ISS|NAS|TAS]	GeneOntology_BP	8	371	1113	23.013	4.59787	2.15633	0	-3.26522	0.00018923	0.00512083	ANGPTL8|FZR1|GPER1|PACSIN3|PDCD5|SNCA|TNFSF15|TNP2
adenyl ribonucleotide binding [GoID:GO:0032559; evidenceTypes:IBA|IC|IDA|IEA|IGI|IMP|ISS|NAS|TAS]	GeneOntology_MF	58	1418	1113	87.9582	8.71702	4.09027	0	-3.43675	0.000189546	0.00512508	ABCC8|ACOT12|ACSBG1|ACSM2A|ATAD3C|ATM|ATP8B3|CHD5|CNGB1|DDX43|DMC1|DNAH1|DNAH5|DNAH8|DNAH9|ETNK2|HCN2|HSPA1L|KCNJ11|KIF12|KIF1C|KIF5C|LONP2|MAP2K7|MAP4K2|MAPK11|MAPK4|MATK|MYH1|MYH13|MYH15|MYH2|MYH3|MYH4|MYH6|MYH7B|MYO18B|MYO3B|NLRP6|NMNAT2|NMRK2|NTRK1|OBSCN|PALM3|PRKCE|RYR1|SCN8A|SLC27A5|SRPK3|TARSL2|TRPV4|TSSK1B|TSSK3|TTBK2|TTLL1|TTN|TUT1|UBE2O
Mouse StemCell_Lindmark04_624genes (15474998-tableS1a)	GeneSigDB	13	491	1113	30.4566	5.27136	2.64766	0	-3.3116	0.000190115	0.00513613	ADSSL1|F7|ISYNA1|LTB4R|LTC4S|PADI4|RASA3|RASSF1|SKAP2|USE1|VAMP4|XPR1|ZDHHC14
PROVENZANI_METASTASIS_DN	MSigDB_C2	0	133	1113	8.24996	2.77151	0	0	-2.9767	0.000193652	0.00522603
CASORELLI_ACUTE_PROMYELOCYTIC_LEUKEMIA_UP	MSigDB_C2	1	172	1113	10.6691	3.14832	0.581395	0	-3.0712	0.000194731	0.00523884	LONP2
GSE11386_NAIVE_VS_MEMORY_BCELL_UP	MSigDB_C7	1	172	1113	10.6691	3.14832	0.581395	0	-3.0712	0.000194731	0.00523884	PTPN12
GSE37563_WT_VS_CTLA4_KO_CD4_TCELL_D4_POST_IMMUNIZATION_DN	MSigDB_C7	1	172	1113	10.6691	3.14832	0.581395	0	-3.0712	0.000194731	0.00523884	HAMP
whole membrane [GoID:GO:0098805; evidenceTypes:IBA|IC|IDA|IEA|IMP|ISS|NAS|TAS]	GeneOntology_CC	65	1551	1113	96.2082	9.0799	4.19084	0	-3.43706	0.000195767	0.00526231	ABCC8|ACRBP|ADRA1B|ALDH3B1|AP3B2|APOB|ATG12|ATP6V1G3|ATP8B3|BCL2|CACNG3|CARD11|CCDC136|CD226|CDH15|CHRNB4|CNGB1|CNTN1|CPT1C|CYSTM1|EEF1A2|FATE1|FCHO1|GHSR|GRIA2|ITGA2B|LTB4R|LTC4S|MAG|MAP1LC3C|MMP25|NTRK1|PKD1|PNPLA7|RAB24|RAB27B|RAB3A|RAB40B|RABEP1|RASSF9|RHOV|RTN4RL1|SCAMP1|SGCA|SHH|SLC18A3|SLC22A6|SLC6A3|SNCA|SNX8|SPACA3|SPNS3|SPPL2C|SVOP|SYP|SYT5|SYTL4|TF|TH|UNC5A|VAMP4|VPS37D|WDR91|WNT4|WNT7B
sensory perception of light stimulus [GoID:GO:0050953; evidenceTypes:IDA|IEA|IMP|ISS|NAS|TAS]	GeneOntology_BP	25	185	1113	11.4755	3.26394	13.5135	1	4.14361	0.000198587	0.00532919	BBS1|CDH23|CNGB1|CRX|CRYBA4|CRYBB2|CRYGC|FSCN2|GLRA1|LAMC3|MYO3B|NR2E3|NRL|PDE6C|POU4F3|POU6F2|PRR4|RAX2|RGS9|ROM1|RS1|SFRP5|SLC24A1|TH|VAX2
MANALO_HYPOXIA_UP	MSigDB_C2	2	205	1113	12.7161	3.43391	0.97561	0	-3.12067	0.000199439	0.00533425	KLF11|MYH13
MODULE_32	MSigDB_C4	2	205	1113	12.7161	3.43391	0.97561	0	-3.12067	0.000199439	0.00533425	EEF1A2|YBX1
nucleoside phosphate binding [GoID:GO:1901265; evidenceTypes:IBA|IC|IDA|IEA|IGI|IMP|ISS|NAS|TAS]	GeneOntology_MF	103	2259	1113	140.125	10.7188	4.55954	0	-3.46357	0.000198997	0.00533425	ABCC8|ABO|ACOT12|ACSBG1|ACSM2A|ADH4|ADSSL1|AGAP2|ARHGDIG|ARL15|ARL3|ARTN|ATAD3C|ATM|ATP8B3|CHD5|CNGB1|DDX43|DIRAS1|DMC1|DNAH1|DNAH5|DNAH8|DNAH9|DOCK3|EEF1A2|ETNK2|FGF17|FGF20|FGF3|FGF4|FGF8|GAPDHS|GNL1|GRIN2C|HCN2|HSPA1L|IL3RA|IQSEC2|IRGC|KCNJ11|KIF12|KIF1C|KIF5C|KNDC1|LONP2|LTB4R|MAP2K7|MAP4K2|MAPK11|MAPK4|MATK|MBD3L2|MYH1|MYH13|MYH15|MYH2|MYH3|MYH4|MYH6|MYH7B|MYO18B|MYO3B|NLRP6|NMNAT2|NMRK2|NTR…
regulation of symbiosis, encompassing mutualism through parasitism [GoID:GO:0043903; evidenceTypes:IDA|IEA|IGI|IMP|ISS|NAS|TAS]	GeneOntology_BP	2	205	1113	12.7161	3.43391	0.97561	0	-3.12067	0.000199439	0.00533425	APOBEC3F|BCL2
alpha-adrenergic receptor activity [GoID:GO:0004936; evidenceTypes:IBA|IDA|ISS|NAS]	GeneOntology_MF	4	6	1113	0.372179	0.590758	66.6667	1	6.14096	0.000199657	0.00533565	ADRA1B|ADRA1D|ADRA2B|ADRA2C
nucleotide binding [GoID:GO:0000166; evidenceTypes:IBA|IC|IDA|IEA|IGI|IMP|ISS|NAS|TAS]	GeneOntology_MF	103	2258	1113	140.063	10.7168	4.56156	0	-3.45843	0.000203209	0.00542605	ABCC8|ABO|ACOT12|ACSBG1|ACSM2A|ADH4|ADSSL1|AGAP2|ARHGDIG|ARL15|ARL3|ARTN|ATAD3C|ATM|ATP8B3|CHD5|CNGB1|DDX43|DIRAS1|DMC1|DNAH1|DNAH5|DNAH8|DNAH9|DOCK3|EEF1A2|ETNK2|FGF17|FGF20|FGF3|FGF4|FGF8|GAPDHS|GNL1|GRIN2C|HCN2|HSPA1L|IL3RA|IQSEC2|IRGC|KCNJ11|KIF12|KIF1C|KIF5C|KNDC1|LONP2|LTB4R|MAP2K7|MAP4K2|MAPK11|MAPK4|MATK|MBD3L2|MYH1|MYH13|MYH15|MYH2|MYH3|MYH4|MYH6|MYH7B|MYO18B|MYO3B|NLRP6|NMNAT2|NMRK2|NTR…
vacuolar part [GoID:GO:0044437; evidenceTypes:IBA|IC|IDA|IEA|IMP|ISS|NAS|TAS]	GeneOntology_CC	15	535	1113	33.1859	5.49554	2.80374	0	-3.30921	0.000204467	0.00545511	APOB|ATP6V1G3|CPPED1|EEF1A2|GPC3|MAP1LC3C|NCAN|NEU4|ORM2|PNPLA7|S100A7|SDC3|SPACA3|SPNS3|SPPL2C
G2_M transition of mitotic cell cycle [GoID:GO:0000086; evidenceTypes:IBA|IDA|IEA|IGI|IMP|ISS|NAS|TAS]	GeneOntology_BP	3	235	1113	14.577	3.67348	1.2766	0	-3.1515	0.000205845	0.00548732	ATM|CEP131|HUS1B
SASAKI_ADULT_T_CELL_LEUKEMIA	MSigDB_C2	1	171	1113	10.6071	3.13925	0.584795	0	-3.06032	0.000206619	0.00549527	MYCN
transmission of nerve impulse [GoID:GO:0019226; evidenceTypes:IBA|IDA|IEA|IMP|ISS|NAS]	GeneOntology_BP	13	67	1113	4.15599	1.97075	19.403	1	4.48763	0.000206656	0.00549527	AVPR1A|CACNA1H|CACNA1I|CACNG3|CACNG7|CHRNB4|CLCN1|GHSR|GLRA1|GPER1|GRIK2|NRCAM|SCN8A
Human Breast_Barry10_205genes (20368555-TS-2)	GeneSigDB	1	171	1113	10.6071	3.13925	0.584795	0	-3.06032	0.000206619	0.00549527	BCL2
Human Breast_Pothuri10_811genes (20436685-ST4-1)	GeneSigDB	25	753	1113	46.7084	6.4788	3.32005	0	-3.35068	0.000207608	0.00551603	AGBL3|ASTN2|CACNA1I|CELSR1|CEP112|CIR1|CPM|DOK1|FAM163A|HTN3|MATK|MGAT3|NBAS|OXTR|P3H3|PGGHG|PKNOX1|RIBC2|RNF130|SCN2B|SULT1C2|TBXA2R|VIPR2|WDR60|ZSCAN12
Human Leukemia_Chiaretti04_314genes (14684422-TableS1)	GeneSigDB	4	263	1113	16.3138	3.8831	1.52091	0	-3.17114	0.000214371	0.00568631	AJAP1|ALAS2|IGLL1|SKAP2
Human Leukemia_Alcalay05_369genes (15831697-TableS2)	GeneSigDB	6	317	1113	19.6634	4.25663	1.89274	0	-3.20992	0.000215479	0.00571099	ANK1|GATA2|HOXA6|MACO1|WDR62|WDR91
Cell_cycle_Liu	SignatureDB	3	234	1113	14.515	3.66576	1.28205	0	-3.14122	0.000216998	0.00574652	ADH4|FZR1|PKNOX1
nervous system process [GoID:GO:0050877; evidenceTypes:IBA|IDA|IEA|IEP|IGI|IMP|ISS|NAS|TAS]	GeneOntology_BP	79	853	1113	52.9114	6.87551	9.26143	1	3.79443	0.000218079	0.00577038	ABCC8|ADAM2|ADRA2C|AGER|AVPR1A|BBS1|CACNA1H|CACNA1I|CACNG3|CACNG7|CCKBR|CDH23|CHRNA4|CHRNB4|CLCN1|CNGB1|CRH|CRX|CRYBA4|CRYBB2|CRYGC|CUX2|FOXO6|FOXP2|FSCN2|GALR2|GHSR|GLRA1|GPER1|GRIK2|GRIN2C|JAKMIP1|KCNJ11|KCNK10|KCNK2|KCNQ4|LAMC3|LOXHD1|MAG|MYO3B|NPAS1|NPFF|NR2E3|NRCAM|NRL|NTRK1|OBP2B|OR10H1|OR1J4|OR8G2P|OXT|OXTR|PAX3|PDE6C|POU3F4|POU4F3|POU6F2|PRDM12|PRR4|RAB3A|RAC3|RAX2|RGS14|RGS9|ROM1|RS1|RTP…
GSE22886_NAIVE_BCELL_VS_NEUTROPHIL_UP	MSigDB_C7	1	170	1113	10.5451	3.13014	0.588235	0	-3.0494	0.000219225	0.00579118	CD79B
Sadanandam(PMID:23584089)_TA	PAPER	1	170	1113	10.5451	3.13014	0.588235	0	-3.0494	0.000219225	0.00579118	LY6G6D
WAMUNYOKOLI_OVARIAN_CANCER_GRADES_1_2_UP	MSigDB_C2	0	131	1113	8.1259	2.75075	0	0	-2.95407	0.000220327	0.00581552
Cell_cycle_Cho	SignatureDB	14	510	1113	31.6352	5.36946	2.7451	0	-3.28435	0.000222597	0.00587062	AGAP2|APOA1|ASGR1|CHRNB4|DSPP|HTR1E|MYBL1|NTF3|PDX1|POM121|PPP1R12C|SEC14L2|ST3GAL2|ZBTB17
HOLLMANN_APOPTOSIS_VIA_CD40_DN	MSigDB_C2	4	262	1113	16.2518	3.87582	1.52672	0	-3.16109	0.000225462	0.00593613	CASP4|CD79B|IGLL1|S1PR4
KINSEY_TARGETS_OF_EWSR1_FLII_FUSION_DN	MSigDB_C2	6	316	1113	19.6014	4.25003	1.89873	0	-3.20031	0.00022582	0.00593613	FAM214B|IL17RD|PTH1R|TENM2|TRO|TUBA4B
MODULE_212	MSigDB_C4	6	316	1113	19.6014	4.25003	1.89873	0	-3.20031	0.00022582	0.00593613	ADH4|ALPI|GPT|PON1|SRD5A2|TREH
cellular response to oxidative stress [GoID:GO:0034599; evidenceTypes:IBA|IC|IDA|IEA|IEP|IGI|IMP|ISS|NAS|TAS]	GeneOntology_BP	4	262	1113	16.2518	3.87582	1.52672	0	-3.16109	0.000225462	0.00593613	ALDH3B1|BCL2|GPR37L1|SNCA
GOZGIT_ESR1_TARGETS_DN	MSigDB_C2	24	729	1113	45.2197	6.37916	3.29218	0	-3.32641	0.00022764	0.00597908	AKAP5|C2CD4A|CCDC144A|CCDC83|DSPP|EEF1A2|FETUB|FRAS1|GPER1|GREB1|HIST2H2AA3|HTR7|MAPRE3|MMP16|MMP25|NRCAM|NUDT14|PLCH1|PP14571|PRSS35|RAB27B|RAB40B|RABEP1|SLC1A2
BILD_E2F3_ONCOGENIC_SIGNATURE	MSigDB_C2	3	233	1113	14.4529	3.65802	1.28755	0	-3.13091	0.000228744	0.0059885	EEF1A2|SCN8A|TRIM3
MODULE_252	MSigDB_C4	3	233	1113	14.4529	3.65802	1.28755	0	-3.13091	0.000228744	0.0059885	MYCN|TLX2|YBX1
MORF_EIF3S2	MSigDB_C4	3	233	1113	14.4529	3.65802	1.28755	0	-3.13091	0.000228744	0.0059885	DOCK3|POM121|YBX1
KRAS.600_UP.V1_DN	MSigDB_C6	33	276	1113	17.1202	3.97645	11.9565	1	3.99346	0.000228405	0.0059885	ADRA2B|APOB|C22ORF31|CACNA1I|CADM4|CALML5|CHRNG|CNGB1|CNTFR|CT55|CTAG2|DLK2|DTNB|FETUB|FGF4|FRAS1|GNRH2|HRASLS|IGF2-AS|KRT16|MAPRE3|NKX6-1|NTF3|PCYT1B|PGLYRP1|PNMT|PROP1|RRAD|S100A7|SLC6A3|SPAG11B|TBC1D29|TTLL1
GSE18791_CTRL_VS_NEWCASTLE_VIRUS_DC_1H_DN	MSigDB_C7	24	176	1113	10.9172	3.18436	13.6364	1	4.10844	0.000230024	0.00601712	AGAP2|B3GNT9|C1ORF228|CFAP61|CREB3L3|GPR26|HTN3|HUS1B|IGLV4-3|KRT3|MEX3B|PAGE5|PYDC1|RND1|RRAD|SLC25A47|SNCG|SOX1|SPACA3|SVOP|TMEM44|TP53BP2|XAGE3|ZNF846
GSE7509_UNSTIM_VS_FCGRIIB_STIM_DC_DN	MSigDB_C7	1	169	1113	10.483	3.12101	0.591716	0	-3.03845	0.000232593	0.00607936	CASP4
ACTAYRNNNCCCR_UNKNOWN	MSigDB_C3	11	439	1113	27.2311	4.99183	2.50569	0	-3.25152	0.000233635	0.00610165	CALR3|FKBPL|FUZ|HEXIM2|HSPB9|LRRC29|SMIM11A|SPEF1|TTBK2|ZDHHC14|ZSWIM9
CHUNG_BLISTER_CYTOTOXICITY_UP	MSigDB_C2	0	130	1113	8.06387	2.74031	0	0	-2.94269	0.000235011	0.00613262
MORF_RAC1	MSigDB_C4	2	202	1113	12.53	3.40898	0.990099	0	-3.08891	0.000235607	0.00613322	ATG12|DOCK3
MORF_UBE2I	MSigDB_C4	2	202	1113	12.53	3.40898	0.990099	0	-3.08891	0.000235607	0.00613322	NGDN|YBX1
Human Breast_Yu07_298genes (17894856-SuppList4)	GeneSigDB	2	202	1113	12.53	3.40898	0.990099	0	-3.08891	0.000235607	0.00613322	NBAS|VAMP4
TORCHIA_TARGETS_OF_EWSR1_FLI1_FUSION_DN	MSigDB_C2	6	315	1113	19.5394	4.24342	1.90476	0	-3.19068	0.000236644	0.00615149	CCDC91|CXORF21|KIAA0895|MYCN|POLR3G|PRSS50
catecholamine secretion [GoID:GO:0050432; evidenceTypes:IBA|IDA|IEA|IGI|ISS|NAS|TAS]	GeneOntology_BP	10	43	1113	2.66728	1.57986	23.2558	1	4.64136	0.000236691	0.00615149	ADRA2B|ADRA2C|CHRNA4|CRH|FGF20|GHSR|OXT|OXTR|SNCA|SNCG
Human Leukemia_Mullighan07_744genes (17597811-SuppTable5)	GeneSigDB	18	598	1113	37.0938	5.79958	3.01003	0	-3.29227	0.000237686	0.00617236	BARX2|C11ORF21|CIR1|FCER1A|HOXA6|IGHV5-78|ISYNA1|LAMA5|LAMC3|LILRA1|LILRA2|LTB4R|MR1|RGS14|SLC9A3R2|TBXA2R|TREH|UPB1
WINTER_HYPOXIA_METAGENE	MSigDB_C2	3	232	1113	14.3909	3.65027	1.2931	0	-3.12057	0.000241113	0.00624857	FGF3|TF|TH
regulation of amine transport [GoID:GO:0051952; evidenceTypes:IBA|IC|IDA|IEA|IGI|ISS|NAS|TAS]	GeneOntology_BP	13	68	1113	4.21802	1.98535	19.1176	1	4.42339	0.000241204	0.00624857	ADRA2B|ADRA2C|AVPR1A|CHRNA4|CRH|DRD4|FGF20|GHSR|OXT|OXTR|SLC38A3|SNCA|SNCG
regulation of programmed cell death [GoID:GO:0043067; evidenceTypes:IBA|IC|IDA|IEA|IEP|IGI|IMP|ISS|NAS|TAS]	GeneOntology_BP	57	1389	1113	86.1593	8.63499	4.10367	0	-3.37688	0.000242346	0.00626806	AGAP2|ALB|ALX4|ATM|BCL2|BIRC7|BMP8B|CARD11|CASP4|CNTFR|EEF1A2|FATE1|FGB|FGF20|FGF4|FGF8|GATA2|GDF1|GHSR|GPER1|GRIK2|IL13|KLF11|MAG|MAP2K7|MAP4K2|MAPK8IP1|NAT8|NKX2-5|NTF3|NTRK1|OBSCN|OSGIN1|PDCD5|PDX1|POU3F4|PROP1|RAPSN|RASSF3|SHH|SIRT5|SIX1|SNCA|SYCE3|TERT|TIAM2|TNFRSF10C|TNFRSF18|TNFRSF8|TNFSF14|TNFSF15|TP53BP2|TP73|UCN|URI1|WNT4|ZNF205
MOREAUX_MULTIPLE_MYELOMA_BY_TACI_DN	MSigDB_C2	1	168	1113	10.421	3.11185	0.595238	0	-3.02746	0.000246767	0.00637214	CYP2R1
GSE15271_CXCR4_POS_VS_NEG_GC_BCELL_UP	MSigDB_C7	1	168	1113	10.421	3.11185	0.595238	0	-3.02746	0.000246767	0.00637214	ST6GALNAC4
ubiquitin-like protein transferase activity [GoID:GO:0019787; evidenceTypes:EXP|IBA|IDA|IEA|IGI|IMP|IPI|ISS|NAS|TAS]	GeneOntology_MF	15	530	1113	32.8758	5.47059	2.83019	0	-3.26762	0.000247106	0.00637577	BIRC7|DCUN1D2|FBXO2|FBXO24|FBXO4|FBXO44|FZR1|KLHL10|PPIL2|RNF130|RNF168|RNF2|RNF25|TRIM3|UBE2O
Human Brain_Freije04_595genes (15374961-TableS2)	GeneSigDB	12	461	1113	28.5957	5.11217	2.60304	0	-3.24632	0.000248402	0.00640407	APC2|CCDC85A|CELF4|DSCAML1|FXYD7|NKAIN4|PACSIN1|SCN2B|SKAP2|SNCA|SVOP|UNC5A
USF_02	MSigDB_C3	4	260	1113	16.1277	3.86121	1.53846	0	-3.14091	0.000249354	0.00642347	ELAVL3|IGSF22|SNX8|TMEM132E
transmembrane transporter complex [GoID:GO:1902495; evidenceTypes:IBA|IC|IDA|IEA|IGI|IMP|IPI|ISS|NAS|TAS]	GeneOntology_CC	34	289	1113	17.9266	4.06752	11.7647	1	3.95165	0.000251333	0.00646925	ABCC8|ANO2|BEST4|CACNA1H|CACNA1I|CACNA1S|CACNA2D2|CACNB1|CACNG3|CACNG7|CATSPERG|CHRNA4|CHRNB4|CHRNG|CLCN1|CNGB1|CPT1C|GLRA1|GRIA2|GRIK2|GRIN2C|HCN2|KCNA10|KCNA6|KCNC3|KCNJ11|KCNK2|KCNQ4|KCNT1|RYR1|SCN2B|SCN8A|SHANK1|TTYH1
BASAKI_YBX1_TARGETS_UP	MSigDB_C2	5	287	1113	17.8025	4.05365	1.74216	0	-3.15827	0.000254304	0.00653527	LOC100506476|MYBL1|RRAD|WNT10A|ZNF599
YY1_02	MSigDB_C3	3	231	1113	14.3289	3.64249	1.2987	0	-3.1102	0.000254137	0.00653527	EFCAB2|SNRNP35|THAP1
IVANOVA_HEMATOPOIESIS_EARLY_PROGENITOR	MSigDB_C2	14	506	1113	31.3871	5.34897	2.7668	0	-3.25054	0.00025964	0.00666176	ACSM2A|ARHGAP6|BCL2|CHD5|FGF3|IRX2|NBAS|NPEPL1|PAQR7|PTGER3|SDR9C7|TAF13|VIPR2|ZNF536
MILI_PSEUDOPODIA_HAPTOTAXIS_UP	MSigDB_C2	14	506	1113	31.3871	5.34897	2.7668	0	-3.25054	0.00025964	0.00666176	AGFG1|BTF3L4|ERGIC2|ESCO1|FGFR1OP2|IQSEC2|KIF1C|MAP2K7|PCYT1B|PDCD5|RABEP1|TAF13|TTC33|VAMP4
regulation of protein modification process [GoID:GO:0031399; evidenceTypes:IBA|IC|IDA|IEA|IEP|IGI|IMP|IPI|ISS|NAS|TAS]	GeneOntology_BP	70	1634	1113	101.357	9.29606	4.28397	0	-3.37311	0.000260335	0.00667425	ADGRB1|ADRA1B|ADRA2B|ADRA2C|AGER|APOA1|ATM|BCL2|BIRC7|BMP8B|CDK5R2|CNTN1|CRH|DCUN1D2|DRD4|DUSP15|DUSP26|DUSP9|FBXO2|FBXO4|FGB|FGF20|FGF4|FGF8|FZR1|GATA2|GDF1|GPER1|GPR37L1|GRIK2|HEXIM2|IFNA6|IL13|KISS1|KNDC1|LRRC4B|LRRC4C|LRTM2|MAP2K7|MAP4K2|MAPK11|MAPK8IP1|MAPRE3|NECAB2|NLRP6|NTF3|NTRK1|PKD1|PPP4R4|PRDM12|PRKCE|PSCA|PYDC1|RGS14|RSPO1|RTN4RL1|RWDD3|S100A7|SAA1|SNCA|SRCIN1|TNFRSF18|TNFSF15|TP73|TR…
PUJANA_XPRSS_INT_NETWORK	MSigDB_C2	1	167	1113	10.359	3.10266	0.598802	0	-3.01643	0.000261797	0.00668793	ATM
GSE3920_UNTREATED_VS_IFNB_TREATED_ENDOTHELIAL_CELL_DN	MSigDB_C7	1	167	1113	10.359	3.10266	0.598802	0	-3.01643	0.000261797	0.00668793	RAB3A
GSE40274_IRF4_VS_FOXP3_AND_IRF4_TRANSDUCED_ACTIVATED_CD4_TCELL_UP	MSigDB_C7	1	167	1113	10.359	3.10266	0.598802	0	-3.01643	0.000261797	0.00668793	RASSF3
gastric acid secretion [GoID:GO:0001696; evidenceTypes:IBA|IEA|ISS|TAS]	GeneOntology_BP	6	16	1113	0.992476	0.964435	37.5	1	5.19218	0.000262325	0.00668793	CCKBR|OXT|OXTR|PTGER3|SCT|UCN
norepinephrine secretion [GoID:GO:0048243; evidenceTypes:IBA|IEA|ISS|TAS]	GeneOntology_BP	6	16	1113	0.992476	0.964435	37.5	1	5.19218	0.000262325	0.00668793	ADRA2B|ADRA2C|CRH|GHSR|OXT|OXTR
Human Bladder_Aaboe05_230genes (16265353-SuppTable1)	GeneSigDB	1	167	1113	10.359	3.10266	0.598802	0	-3.01643	0.000261797	0.00668793	POM121
HDL	UniProt-Keyword	6	16	1113	0.992476	0.964435	37.5	1	5.19218	0.000262325	0.00668793	APOA1|APOA2|GPIHBP1|PON1|SAA1|SAA4
BERTUCCI_MEDULLARY_VS_DUCTAL_BREAST_CANCER_UP	MSigDB_C2	2	200	1113	12.406	3.39225	1	0	-3.06757	0.000263233	0.00669516	FBRSL1|SLC2A6
GSE22886_NAIVE_CD8_TCELL_VS_MEMORY_TCELL_DN	MSigDB_C7	2	200	1113	12.406	3.39225	1	0	-3.06757	0.000263233	0.00669516	LILRB5|SARDH
GSE22886_NAIVE_TCELL_VS_DC_DN	MSigDB_C7	2	200	1113	12.406	3.39225	1	0	-3.06757	0.000263233	0.00669516	DOK1|MAP1S
immune system process [GoID:GO:0002376; evidenceTypes:IBA|IC|IDA|IEA|IEP|IGI|IMP|ISS|NAS|TAS]	GeneOntology_BP	124	2626	1113	162.89	11.4207	4.72201	0	-3.40523	0.000263449	0.00669535	ADGRB1|ADSSL1|AGBL4|AGER|ALAS2|ALDH3B1|APOA1|APOA2|APOB|APOBEC3F|ARTN|ATG12|ATM|BCL2|BPIFA2|CALML5|CARD11|CASP4|CCL27|CD226|CD7|CD70|CD79B|CEBPE|CHRNA4|CHRNB4|CLECL1|CPPED1|CRP|CST9|CXCR5|CYP11B1|CYSTM1|DEFB103A|ETV2|F7|FCER1A|FGB|GATA2|GNL1|GPC3|GPER1|GRAP|GZMM|HAMP|HIST1H3C|HIST1H4I|HMHB1|HNF1A|HTN3|ICAM4|IFNA6|IGHV1-69|IGLL1|IGLV4-3|IL13|IL17B|IL20RB|ITGA2B|KRT16|LILRA1|LILRA2|LILRA4|LILRB5|LT…
Human Intestine_Jinawath04_153genes (15273739-SuppTable1)	GeneSigDB	0	128	1113	7.93981	2.7193	0	0	-2.9198	0.000267378	0.00677378
Mouse Breast_Park07_173genes (17206280-TableS1C)	GeneSigDB	0	128	1113	7.93981	2.7193	0	0	-2.9198	0.000267378	0.00677378
Mouse StemCell_KronesHerzig05_145enes (15958557-TableS1)	GeneSigDB	0	128	1113	7.93981	2.7193	0	0	-2.9198	0.000267378	0.00677378
Muscle protein	UniProt-Keyword	12	60	1113	3.72179	1.86533	20	1	4.43794	0.000267249	0.00677378	MYH1|MYH13|MYH15|MYH2|MYH3|MYH4|MYH6|MYH7B|MYL3|OBSCN|SMTNL1|TNNC1
cell activation involved in immune response [GoID:GO:0002263; evidenceTypes:IBA|IC|IDA|IEA|IEP|IGI|IMP|ISS|NAS|TAS]	GeneOntology_BP	21	660	1113	40.9396	6.08192	3.18182	0	-3.27851	0.000267673	0.0067751	ALDH3B1|CALML5|CHRNB4|CPPED1|CYSTM1|GATA2|IFNA6|IL13|LILRA2|MILR1|MMP25|ORM1|ORM2|PGLYRP1|PGLYRP2|PRKCE|RAB24|RAB3A|RNF168|S100A7|SCAMP1
Human InVitro_Bild06_298genes (16273092-TableS1b)	GeneSigDB	3	230	1113	14.2668	3.6347	1.30435	0	-3.0998	0.000267851	0.0067751	EEF1A2|SCN8A|TRIM3
localization [GoID:GO:0051179; evidenceTypes:IBA|IC|IDA|IEA|IEP|IGI|IMP|IPI|ISM|ISS|NAS|TAS]	GeneOntology_BP	309	5824	1113	361.261	15.1288	5.30563	0	-3.45444	0.000268469	0.00678538	ABCC8|ADAMTS8|ADGRB1|ADRA2B|ADRA2C|AGAP2|AGER|AGFG1|AKAP5|AKR1C4|ALB|ALDH3B1|ANK1|ANKLE1|ANO2|AP3B2|APC2|APOA1|APOA2|APOB|APOC4|ARHGDIG|ARL3|ARTN|ARX|ASGR1|ASTN2|ATM|ATP6V1G3|ATP8B3|AVPR1A|BBS1|BCL2|BEST4|BICDL1|CACNA1H|CACNA1I|CACNA1S|CACNA2D2|CACNB1|CACNG3|CACNG7|CALML5|CALY|CARD11|CCDC91|CCKBR|CCL27|CDH23|CDK5R2|CEBPE|CELSR1|CEP112|CEP128|CEP131|CHRNA4|CHRNB4|CHRNG|CLCN1|CLECL1|CNGB1|CNTN1|CPP…
Human HeadandNeck_Jarvinen06_739genes (16715129-SuppTable2)	GeneSigDB	22	681	1113	42.2423	6.17417	3.23054	0	-3.27854	0.000272144	0.00687286	BAHD1|CELF4|CRP|DNAJB8|EFCAB2|FBXO4|FETUB|KLF11|LONP2|MATN4|MORN1|NGDN|PAEP|PLCH1|PLCH2|PRDM12|PSCA|SIX1|THAP1|TMEM116|UPB1|XCL1
cellular macromolecular complex assembly [GoID:GO:0034622; evidenceTypes:IBA|IC|IDA|IEA|IGI|IMP|ISS|NAS|TAS]	GeneOntology_BP	35	951	1113	58.9903	7.23888	3.68034	0	-3.31409	0.000272775	0.0068834	ARHGAP6|ATM|BDP1|C15ORF62|CALY|CCDC114|CELF4|CFAP100|CFAP73|DMC1|DNAH1|DNAH5|DNAH8|FCHO1|FGB|H1FOO|H2BFM|HIST1H1A|HIST1H3C|HIST1H4I|IGSF22|OBSL1|PADI4|PRKCE|RPL3L|SNCA|SRPK3|TEKT2|TMSB4Y|TRPV4|TTN|UNC13A|VAMP4|WHAMMP3|ZMYND10
TGCTGCT_MIR15A_MIR16_MIR15B_MIR195_MIR424_MIR497	MSigDB_C3	17	572	1113	35.481	5.67636	2.97203	0	-3.25579	0.00027362	0.0068993	ACSBG1|ADAMTSL3|ADGRB1|ARMC5|BCL2|C12ORF76|CACNB1|CHD5|ETFRF1|FSD1|IL17RE|PAPPA|PCDHAC1|PCDHAC2|POM121|SEMA3D|VPS9D1
TIEN_INTESTINE_PROBIOTICS_6HR_DN	MSigDB_C2	1	166	1113	10.2969	3.09345	0.60241	0	-3.00537	0.000277732	0.0069337	CPPED1
GSE1432_CTRL_VS_IFNG_24H_MICROGLIA_DN	MSigDB_C7	2	199	1113	12.3439	3.38385	1.00503	0	-3.05685	0.000278219	0.0069337	BTF3P11|VPS9D1
GSE24634_TEFF_VS_TCONV_DAY10_IN_CULTURE_UP	MSigDB_C7	2	199	1113	12.3439	3.38385	1.00503	0	-3.05685	0.000278219	0.0069337	CD226|TNFRSF8
GSE24634_TEFF_VS_TCONV_DAY3_IN_CULTURE_DN	MSigDB_C7	2	199	1113	12.3439	3.38385	1.00503	0	-3.05685	0.000278219	0.0069337	HSD3B1|SNCA
GSE24634_TREG_VS_TCONV_POST_DAY10_IL4_CONVERSION_DN	MSigDB_C7	2	199	1113	12.3439	3.38385	1.00503	0	-3.05685	0.000278219	0.0069337	RNF130|SLC2A6
GSE29618_PDC_VS_MDC_DAY7_FLU_VACCINE_DN	MSigDB_C7	2	199	1113	12.3439	3.38385	1.00503	0	-3.05685	0.000278219	0.0069337	C11ORF21|KLF11
GSE33292_WT_VS_TCF1_KO_DN3_THYMOCYTE_DN	MSigDB_C7	2	199	1113	12.3439	3.38385	1.00503	0	-3.05685	0.000278219	0.0069337	MATK|PSCA
GSE42088_UNINF_VS_LEISHMANIA_INF_DC_4H_UP	MSigDB_C7	2	199	1113	12.3439	3.38385	1.00503	0	-3.05685	0.000278219	0.0069337	CPM|ST3GAL2
GSE6092_IFNG_VS_IFNG_AND_B_BURGDORFERI_INF_ENDOTHELIAL_CELL_DN	MSigDB_C7	1	166	1113	10.2969	3.09345	0.60241	0	-3.00537	0.000277732	0.0069337	RRAD
GSE9006_HEALTHY_VS_TYPE_1_DIABETES_PBMC_4MONTH_POST_DX_UP	MSigDB_C7	2	199	1113	12.3439	3.38385	1.00503	0	-3.05685	0.000278219	0.0069337	KLF11|SIL1
HALLMARK_MITOTIC_SPINDLE	MSigDB_H	2	199	1113	12.3439	3.38385	1.00503	0	-3.05685	0.000278219	0.0069337	CEP131|MAP1S
catalytic activity, acting on a protein [GoID:GO:0140096; evidenceTypes:EXP|IBA|IC|IDA|IEA|IEP|IGI|IMP|IPI|ISS|NAS|TAS]	GeneOntology_MF	144	2981	1113	184.911	12.0264	4.83059	0	-3.40175	0.000276438	0.0069337	ABO|ADAM2|ADAM20|ADAMTS17|ADAMTS7|ADAMTS8|ADAMTSL3|ADAMTSL5|ADRA2B|ADRA2C|AGBL2|AGBL3|AGBL4|AGER|ATM|B4GALNT4|B4GALT7|BIRC7|C3P1|CASP4|CDK5R2|COLGALT2|CPA1|CPM|CPPED1|CST11|CST6|CST9|CTRC|DCUN1D2|DPEP3|DRD4|DUSP15|DUSP26|DUSP9|F7|FBLL1|FBXO2|FBXO24|FBXO4|FBXO44|FETUB|FGF17|FGF20|FGF3|FGF4|FGF8|FGFR1OP2|FOLH1|FOLH1B|FZR1|GALNT9|GPC3|GPER1|GRAP|GZMM|HEXIM2|HFE2|IGHV1-69|IL3RA|KLHL10|KLK13|KLK2|KLK9…
Chiche(PMID: 24644022)-2014_M5.13	PAPER	1	166	1113	10.2969	3.09345	0.60241	0	-3.00537	0.000277732	0.0069337	VAMP4
Human Intestine_Jinawath04_1553genes (15273739-SuppTable2)	GeneSigDB	46	1170	1113	72.5748	7.97733	3.93162	0	-3.33129	0.000275522	0.0069337	ADRA1B|ADRA1D|ADSSL1|AKR1C4|ALPI|ANO2|BFSP1|BICDL1|BTBD16|C14ORF37|C2CD4B|CCKBR|CHD5|CLPS|CPT1C|CYSTM1|DNAJB8|FRAS1|GPER1|GYPE|HTR5A|HYI|ITGA2B|MACO1|MYH3|NKX2-5|NPAS1|PAPPA|PGA3|PGC|PRKCE|PRR4|PSCA|RAB27B|SCN2B|SHBG|SLC1A2|SLC9A3R2|SPEF1|SSTR5|SVOP|TAF13|TFR2|TMEM116|VPS9D1|ZNF599
Human Leukemia_Sasaki05_192genes (15471956-Table2)	GeneSigDB	1	166	1113	10.2969	3.09345	0.60241	0	-3.00537	0.000277732	0.0069337	MYCN
system process [GoID:GO:0003008; evidenceTypes:IBA|IC|IDA|IEA|IEP|IGI|IMP|IPI|ISS|NAS|TAS]	GeneOntology_BP	129	1547	1113	95.96	9.06929	8.33872	1	3.64306	0.000279854	0.00696903	ABCC8|ADAM2|ADRA1B|ADRA1D|ADRA2B|ADRA2C|AGER|APOA1|APOA2|AVPR1A|BBS1|BCL2|BRS3|CACNA1H|CACNA1I|CACNA1S|CACNA2D2|CACNB1|CACNG3|CACNG7|CCDC78|CCKBR|CDH23|CHRNA4|CHRNB4|CHRNG|CLCN1|CNGB1|CRH|CRP|CRX|CRYBA4|CRYBB2|CRYGC|CUX2|CYP11B1|FGB|FOXO6|FOXP2|FSCN2|FXYD7|GALR2|GHSR|GLRA1|GNB3|GPER1|GRIK2|GRIN2C|HAMP|HNF1A|HTR7|IGSF22|JAKMIP1|JSRP1|KCNH6|KCNJ11|KCNJ12|KCNK10|KCNK2|KCNQ4|KISS1|LAMC3|LOXHD1|LTB4R|…
SMID_BREAST_CANCER_BASAL_UP	MSigDB_C2	20	637	1113	39.513	5.97898	3.13972	0	-3.26359	0.000280778	0.00698664	ARTN|CALML5|CCKBR|CTAG2|DUSP9|FOLH1|HRASLS|KRT16|MDFI|MIA|MYBL1|NCAN|NKX2-5|PLCH1|RYR1|SLC2A6|STEAP1B|TMCC2|TTYH1|YBX1
CTTTGCA_MIR527	MSigDB_C3	3	229	1113	14.2048	3.6269	1.31004	0	-3.08937	0.00028229	0.00701883	ADRA2B|CADM4|MYCN
KOKKINAKIS_METHIONINE_DEPRIVATION_48HR_UP	MSigDB_C2	0	127	1113	7.87778	2.70873	0	0	-2.90829	0.000285194	0.00708009
MORF_MAP2K2	MSigDB_C4	0	127	1113	7.87778	2.70873	0	0	-2.90829	0.000285194	0.00708009
BOQUEST_STEM_CELL_UP	MSigDB_C2	4	257	1113	15.9416	3.8392	1.55642	0	-3.11045	0.000289902	0.0071914	GPC3|HAS1|TNXB|TRO
WAKABAYASHI_ADIPOGENESIS_PPARG_BOUND_8D	MSigDB_C2	20	636	1113	39.4509	5.97446	3.14465	0	-3.25568	0.000290683	0.00720523	ACTRT3|C14ORF180|CALR3|DISP2|EEF1A2|FAM214B|GADL1|GSG1|HEXIM2|IQCC|IRX3|KIF5C|KRT79|LENG1|PNPLA7|PRKCE|RWDD3|SPEF1|TSSK1B|ZNF808
ZHENG_BOUND_BY_FOXP3	MSigDB_C2	13	480	1113	29.7743	5.21362	2.70833	0	-3.2174	0.000292774	0.00721621	ATP6V1G3|BCL2|BICDL1|CD226|HFE2|NR2E3|PTGER3|RASA3|SCN8A|SNCA|TMEM67|XCL1|XXYLT1
MORF_RUNX1	MSigDB_C4	21	147	1113	9.11837	2.91259	14.2857	1	4.07941	0.000291859	0.00721621	ABO|ADAM20|BCL2|CACNB1|COLGALT2|HNF1A|HOXD4|HTR7|IL13|KRT33A|NPFF|POU6F2|SCAMP1|SLC22A6|SLC24A1|SPEF1|SSTR5|SULT4A1|SYT5|WDR62|ZBTB14
GSE10239_NAIVE_VS_KLRG1HIGH_EFF_CD8_TCELL_DN	MSigDB_C7	2	198	1113	12.2819	3.37544	1.0101	0	-3.04609	0.000294044	0.00721621	GRIA2|MARCH10
GSE1432_CTRL_VS_IFNG_6H_MICROGLIA_DN	MSigDB_C7	2	198	1113	12.2819	3.37544	1.0101	0	-3.04609	0.000294044	0.00721621	CASP4|VPS9D1
GSE22886_NAIVE_CD4_TCELL_VS_NEUTROPHIL_UP	MSigDB_C7	2	198	1113	12.2819	3.37544	1.0101	0	-3.04609	0.000294044	0.00721621	CD7|URI1
GSE22886_NAIVE_CD8_TCELL_VS_DC_DN	MSigDB_C7	2	198	1113	12.2819	3.37544	1.0101	0	-3.04609	0.000294044	0.00721621	CC2D1A|RNF130
GSE24142_DN2_VS_DN3_THYMOCYTE_DN	MSigDB_C7	2	198	1113	12.2819	3.37544	1.0101	0	-3.04609	0.000294044	0.00721621	PADI4|SORCS2
GSE32164_RESTING_DIFFERENTIATED_VS_ALTERNATIVELY_ACT_M2_MACROPHAGE_DN	MSigDB_C7	2	198	1113	12.2819	3.37544	1.0101	0	-3.04609	0.000294044	0.00721621	RAB24|TNFRSF18
GSE39556_CD8A_DC_VS_NK_CELL_DN	MSigDB_C7	2	198	1113	12.2819	3.37544	1.0101	0	-3.04609	0.000294044	0.00721621	LAMA5|TTN
GSE41176_UNSTIM_VS_ANTI_IGM_STIM_BCELL_6H_UP	MSigDB_C7	2	198	1113	12.2819	3.37544	1.0101	0	-3.04609	0.000294044	0.00721621	SKAP2|TTBK2
GSE42021_TREG_VS_TCONV_PLN_UP	MSigDB_C7	2	198	1113	12.2819	3.37544	1.0101	0	-3.04609	0.000294044	0.00721621	ADAMTSL3|VPS9D1
GSE7831_CPG_VS_INFLUENZA_STIM_PDC_1H_UP	MSigDB_C7	2	198	1113	12.2819	3.37544	1.0101	0	-3.04609	0.000294044	0.00721621	DTNB|S1PR4
GCATTTG_MIR105	MSigDB_C3	1	165	1113	10.2349	3.0842	0.606061	0	-2.99426	0.000294628	0.0072195	FRAS1
GSE7768_OVA_WITH_LPS_VS_OVA_WITH_MPL_IMMUNIZED_MOUSE_WHOLE_SPLEEN_6H_UP	MSigDB_C7	1	165	1113	10.2349	3.0842	0.606061	0	-2.99426	0.000294628	0.0072195	MEX3B
small molecule metabolic process [GoID:GO:0044281; evidenceTypes:EXP|IBA|IC|IDA|IEA|IEP|IGI|IMP|ISS|NAS|TAS]	GeneOntology_BP	92	2038	1113	126.417	10.2525	4.51423	0	-3.35692	0.000297603	0.00728686	ACOT12|ACSBG1|ACSM2A|ADH4|ADSSL1|AFP|AKAP5|AKR1C4|ALDH3B1|ALDH3B2|AMDHD2|APOA1|APOA2|APOB|APOBEC3F|AVPR1A|BRS3|CACNA1H|CARD11|CHST13|CPT1C|CRH|CTRC|CYP11B1|CYP2R1|CYP2W1|CYP46A1|CYP4F8|DRD4|ECD|FBP2|FOLH1|FOLH1B|FTCD|GADL1|GALR2|GAPDHS|GHRH|GHSR|GLYATL2|GPER1|GPHA2|GPT|HAS1|HPCA|HTR1E|IL4I1|INSIG2|ISYNA1|KCNJ11|LONP2|LTC4S|MYH3|MYH4|MYH6|NCAN|NMNAT2|NMRK2|NPPB|ONECUT1|OSBPL5|OXCT2|P2RY11|PADI4|PD…
DEBIASI_APOPTOSIS_BY_REOVIRUS_INFECTION_UP	MSigDB_C2	6	310	1113	19.2292	4.2102	1.93548	0	-3.14218	0.000298802	0.00731064	AGFG1|HIST2H2AA3|HSPA1L|RWDD3|ZNF259P1|ZNF516
DURCHDEWALD_SKIN_CARCINOGENESIS_DN	MSigDB_C2	4	256	1113	15.8796	3.83183	1.5625	0	-3.10025	0.000304799	0.00737848	DEFB103A|FETUB|MYH6|PTPN12
HELLER_HDAC_TARGETS_DN	MSigDB_C2	5	283	1113	17.5544	4.02576	1.76678	0	-3.11852	0.000308431	0.00737848	BCL2|MGAT3|MYCN|NMRK2|PKD1
ZHOU_CELL_CYCLE_GENES_IN_IR_RESPONSE_24HR	MSigDB_C2	0	126	1113	7.81575	2.69812	0	0	-2.89674	0.000304197	0.00737848
GSE10239_MEMORY_VS_KLRG1HIGH_EFF_CD8_TCELL_DN	MSigDB_C7	2	197	1113	12.2199	3.367	1.01523	0	-3.03531	0.000310755	0.00737848	PTPN12|SKAP2
GSE10239_MEMORY_VS_KLRG1INT_EFF_CD8_TCELL_DN	MSigDB_C7	2	197	1113	12.2199	3.367	1.01523	0	-3.03531	0.000310755	0.00737848	RNF168|SKAP2
GSE12392_CD8A_POS_VS_NEG_SPLEEN_IFNB_KO_DC_UP	MSigDB_C7	2	197	1113	12.2199	3.367	1.01523	0	-3.03531	0.000310755	0.00737848	ADAM2|URI1
GSE12845_NAIVE_VS_DARKZONE_GC_TONSIL_BCELL_DN	MSigDB_C7	2	197	1113	12.2199	3.367	1.01523	0	-3.03531	0.000310755	0.00737848	PHF7|ZBTB14
GSE16385_UNTREATED_VS_12H_ROSIGLITAZONE_TREATED_MACROPHAGE_UP	MSigDB_C7	22	158	1113	9.8007	3.01866	13.9241	1	4.04129	0.000306343	0.00737848	ACSM2A|ASB11|CYP46A1|DISP2|DMBX1|FATE1|GPR26|GRIN2C|HIST1H4I|HTR5A|IRX3|ISL2|MIR622|NKAIN4|PAPLN|RASSF9|SLC24A1|SLC5A11|SPEF1|TRPC2|ZBTB11-AS1|ZNF596
GSE17301_CTRL_VS_48H_IFNA2_STIM_CD8_TCELL_UP	MSigDB_C7	2	197	1113	12.2199	3.367	1.01523	0	-3.03531	0.000310755	0.00737848	B4GALT7|RWDD3
GSE17974_CTRL_VS_ACT_IL4_AND_ANTI_IL12_72H_CD4_TCELL_DN	MSigDB_C7	2	197	1113	12.2199	3.367	1.01523	0	-3.03531	0.000310755	0.00737848	ASTN2|CEP128
GSE18893_CTRL_VS_TNF_TREATED_TREG_2H_UP	MSigDB_C7	2	197	1113	12.2199	3.367	1.01523	0	-3.03531	0.000310755	0.00737848	TRIM3|YBX1
GSE19401_PAM2CSK4_VS_RETINOIC_ACID_AND_PAM2CSK4_STIM_FOLLICULAR_DC_DN	MSigDB_C7	2	197	1113	12.2199	3.367	1.01523	0	-3.03531	0.000310755	0.00737848	ATM|URI1
GSE21670_UNTREATED_VS_TGFB_IL6_TREATED_STAT3_KO_CD4_TCELL_UP	MSigDB_C7	2	197	1113	12.2199	3.367	1.01523	0	-3.03531	0.000310755	0.00737848	IQCF5|SCAMP1
GSE22886_NAIVE_CD4_TCELL_VS_NKCELL_DN	MSigDB_C7	2	197	1113	12.2199	3.367	1.01523	0	-3.03531	0.000310755	0.00737848	ATG12|XCL1
GSE22935_UNSTIM_VS_24H_MBOVIS_BCG_STIM_MYD88_KO_MACROPHAGE_UP	MSigDB_C7	2	197	1113	12.2199	3.367	1.01523	0	-3.03531	0.000310755	0.00737848	BDP1|CASP4
GSE24026_PD1_LIGATION_VS_CTRL_IN_ACT_TCELL_LINE_DN	MSigDB_C7	2	197	1113	12.2199	3.367	1.01523	0	-3.03531	0.000310755	0.00737848	RPL3L|TNFRSF10C
GSE2405_S_AUREUS_VS_UNTREATED_NEUTROPHIL_DN	MSigDB_C7	2	197	1113	12.2199	3.367	1.01523	0	-3.03531	0.000310755	0.00737848	MR1|PADI4
GSE24634_TREG_VS_TCONV_POST_DAY5_IL4_CONVERSION_UP	MSigDB_C7	2	197	1113	12.2199	3.367	1.01523	0	-3.03531	0.000310755	0.00737848	B3GNTL1|FSD1
GSE24726_WT_VS_E2-2_KO_PDC_DAY4_POST_DELETION_UP	MSigDB_C7	2	197	1113	12.2199	3.367	1.01523	0	-3.03531	0.000310755	0.00737848	CEPT1|SLC2A6
GSE26727_WT_VS_KLF2_KO_LPS_STIM_MACROPHAGE_DN	MSigDB_C7	2	197	1113	12.2199	3.367	1.01523	0	-3.03531	0.000310755	0.00737848	MATK|TNFSF14
GSE28726_ACT_CD4_TCELL_VS_ACT_VA24NEG_NKTCELL_UP	MSigDB_C7	2	197	1113	12.2199	3.367	1.01523	0	-3.03531	0.000310755	0.00737848	CD226|MATK
GSE29618_PRE_VS_DAY7_FLU_VACCINE_PDC_DN	MSigDB_C7	2	197	1113	12.2199	3.367	1.01523	0	-3.03531	0.000310755	0.00737848	ATG12|RNF130
GSE339_EX_VIVO_VS_IN_CULTURE_CD4POS_DC_UP	MSigDB_C7	2	197	1113	12.2199	3.367	1.01523	0	-3.03531	0.000310755	0.00737848	SLC39A7|VAX2
GSE360_HIGH_DOSE_B_MALAYI_VS_M_TUBERCULOSIS_DC_UP	MSigDB_C7	2	197	1113	12.2199	3.367	1.01523	0	-3.03531	0.000310755	0.00737848	LILRA2|NBAS
GSE37533_PPARG1_FOXP3_VS_FOXP3_TRANSDUCED_CD4_TCELL_PIOGLITAZONE_TREATED_DN	MSigDB_C7	2	197	1113	12.2199	3.367	1.01523	0	-3.03531	0.000310755	0.00737848	UNC119B|ZNF768
GSE37533_PPARG2_FOXP3_VS_FOXP3_TRANSDUCED_CD4_TCELL_DN	MSigDB_C7	2	197	1113	12.2199	3.367	1.01523	0	-3.03531	0.000310755	0.00737848	ERV3-2|KCNJ12
GSE3982_MAC_VS_NEUTROPHIL_UP	MSigDB_C7	2	197	1113	12.2199	3.367	1.01523	0	-3.03531	0.000310755	0.00737848	PTMS|UNC119B
GSE3982_NEUTROPHIL_VS_TH1_DN	MSigDB_C7	2	197	1113	12.2199	3.367	1.01523	0	-3.03531	0.000310755	0.00737848	LYRM2|UNC119B
GSE41176_WT_VS_TAK1_KO_ANTI_IGM_STIM_BCELL_3H_DN	MSigDB_C7	2	197	1113	12.2199	3.367	1.01523	0	-3.03531	0.000310755	0.00737848	TNFRSF8|TNFSF14
GSE42021_CD24HI_VS_CD24LOW_TCONV_THYMUS_DN	MSigDB_C7	2	197	1113	12.2199	3.367	1.01523	0	-3.03531	0.000310755	0.00737848	ERV3-2|SEMA3F
GSE42021_TREG_PLN_VS_CD24INT_TREG_THYMUS_DN	MSigDB_C7	2	197	1113	12.2199	3.367	1.01523	0	-3.03531	0.000310755	0.00737848	CASP4|SEMA3F
GSE45365_NK_CELL_VS_CD8_TCELL_MCMV_INFECTION_UP	MSigDB_C7	2	197	1113	12.2199	3.367	1.01523	0	-3.03531	0.000310755	0.00737848	C11ORF21|SKAP2
GSE46606_IRF4HIGH_VS_IRF4MID_CD40L_IL2_IL5_DAY1_STIMULATED_BCELL_UP	MSigDB_C7	2	197	1113	12.2199	3.367	1.01523	0	-3.03531	0.000310755	0.00737848	MAP2K7|TBXA2R
GSE7460_TCONV_VS_TREG_THYMUS_UP	MSigDB_C7	2	197	1113	12.2199	3.367	1.01523	0	-3.03531	0.000310755	0.00737848	CPM|TSPAN10
HALLMARK_MTORC1_SIGNALING	MSigDB_H	2	197	1113	12.2199	3.367	1.01523	0	-3.03531	0.000310755	0.00737848	POLR3G|SKAP2
leukocyte activation involved in immune response [GoID:GO:0002366; evidenceTypes:IBA|IC|IDA|IEA|IEP|IGI|IMP|ISS|NAS|TAS]	GeneOntology_BP	21	656	1113	40.6915	6.06416	3.20122	0	-3.2472	0.00030689	0.00737848	ALDH3B1|CALML5|CHRNB4|CPPED1|CYSTM1|GATA2|IFNA6|IL13|LILRA2|MILR1|MMP25|ORM1|ORM2|PGLYRP1|PGLYRP2|PRKCE|RAB24|RAB3A|RNF168|S100A7|SCAMP1
neutrophil mediated immunity [GoID:GO:0002446; evidenceTypes:IBA|IC|IDA|IEA|IEP|IGI|IMP|ISS|TAS]	GeneOntology_BP	13	479	1113	29.7123	5.20833	2.71399	0	-3.20875	0.000304396	0.00737848	ALDH3B1|CALML5|CHRNB4|CPPED1|CYSTM1|MMP25|ORM1|ORM2|PGLYRP1|RAB24|RAB3A|S100A7|SCAMP1
regulation of gastric acid secretion [GoID:GO:0060453; evidenceTypes:IBA|IEA|ISS|TAS]	GeneOntology_BP	5	11	1113	0.682327	0.799779	45.4545	1	5.39858	0.00030677	0.00737848	OXT|OXTR|PTGER3|SCT|UCN
Human Lymphoma_Piccaluga07_185genes (17304354-Table2s)	GeneSigDB	0	126	1113	7.81575	2.69812	0	0	-2.89674	0.000304197	0.00737848
Human Prostate_Chambers09_259genes (19489030-SuppTable7)	GeneSigDB	2	197	1113	12.2199	3.367	1.01523	0	-3.03531	0.000310755	0.00737848	POLR3G|ZNF697
Transferase	UniProt-Keyword	72	1664	1113	103.218	9.37238	4.32692	0	-3.3308	0.000311319	0.00738641	A4GALT|ABO|ALAS2|ATM|B3GALT2|B3GNT9|B3GNTL1|B4GALNT4|B4GALT7|BIRC7|CEPT1|CHST13|COLGALT2|CPT1C|ESCO1|ETNK2|FBLL1|FTCD|GALNT9|GCNT7|GLYATL2|GPT|HAS1|HRASLS|HRASLS5|HS3ST6|KMT5C|MAP2K7|MAP4K2|MAPK11|MAPK4|MARCH10|MARCH11|MATK|MGAT3|MYO3B|NAT14|NAT8|NMNAT2|NMRK2|NTRK1|OBSCN|OXCT2|PCYT1B|PNMT|POLL|POLN|POLRMT|PPIL2|PRDM11|PRDM12|PRDM7|PRKCE|RNF130|RNF168|RNF2|RNF25|SRPK3|ST3GAL2|ST6GALNAC4|SULT1C2|SU…
GCNP_SHH_UP_EARLY.V1_UP	MSigDB_C6	1	164	1113	10.1729	3.07493	0.609756	0	-2.98312	0.00031254	0.00738812	SDC3
GSE40274_CTRL_VS_XBP1_TRANSDUCED_ACTIVATED_CD4_TCELL_UP	MSigDB_C7	1	164	1113	10.1729	3.07493	0.609756	0	-2.98312	0.00031254	0.00738812	RAC3
GSE6259_DEC205_POS_DC_VS_BCELL_DN	MSigDB_C7	1	164	1113	10.1729	3.07493	0.609756	0	-2.98312	0.00031254	0.00738812	WDR91
GSE6269_FLU_VS_STREP_PNEUMO_INF_PBMC_UP	MSigDB_C7	1	164	1113	10.1729	3.07493	0.609756	0	-2.98312	0.00031254	0.00738812	ERGIC2
Ribonucleoprotein	UniProt-Keyword	3	227	1113	14.0808	3.61123	1.32159	0	-3.06842	0.000313496	0.00740527	FBLL1|RPL3L|TERT
GSE34156_TLR1_TLR2_LIGAND_VS_NOD2_AND_TLR1_TLR2_LIGAND_6H_TREATED_MONOCYTE_DN	MSigDB_C7	23	169	1113	10.483	3.12101	13.6095	1	4.01055	0.000316751	0.00747667	ADAM20|ADRA1B|C20ORF181|CCDC153|FLJ14100|HEATR6|HEXIM2|IGLL1|LOC100126784|MAP1S|MIA|NMRK2|NTN5|OSBPL5|PNMT|PPP2R3B|TBXA2R|TPO|TREH|TSSK3|USP2|VWCE|ZNF584
ONDER_CDH1_TARGETS_2_UP	MSigDB_C2	4	255	1113	15.8176	3.82445	1.56863	0	-3.09001	0.000320443	0.00750905	ARL3|MYBL1|SDC3|TCEA2
RASHI_RESPONSE_TO_IONIZING_RADIATION_2	MSigDB_C2	0	125	1113	7.75372	2.68747	0	0	-2.88514	0.000324465	0.00750905
REACTOME_CYTOKINE_SIGNALING_IN_IMMUNE_SYSTEM	MSigDB_C2	4	255	1113	15.8176	3.82445	1.56863	0	-3.09001	0.000320443	0.00750905	GH2|IFNA6|IL3RA|POM121
GSE1112_OT1_VS_HY_CD8AB_THYMOCYTE_RTOC_CULTURE_DN	MSigDB_C7	2	196	1113	12.1578	3.35853	1.02041	0	-3.02448	0.0003284	0.00750905	IL10RB-AS1|POU2F2
GSE12198_NK_VS_NK_ACT_EXPANSION_SYSTEM_DERIVED_NK_CELL_DN	MSigDB_C7	2	196	1113	12.1578	3.35853	1.02041	0	-3.02448	0.0003284	0.00750905	CIR1|EFCAB2
GSE12845_PRE_GC_VS_DARKZONE_GC_TONSIL_BCELL_UP	MSigDB_C7	2	196	1113	12.1578	3.35853	1.02041	0	-3.02448	0.0003284	0.00750905	CACNA2D2|SLC26A1
GSE17186_CD21LOW_VS_CD21HIGH_TRANSITIONAL_BCELL_DN	MSigDB_C7	2	196	1113	12.1578	3.35853	1.02041	0	-3.02448	0.0003284	0.00750905	TMCC2|ZNF516
GSE17301_CTRL_VS_48H_ACD3_ACD28_IFNA5_STIM_CD8_TCELL_UP	MSigDB_C7	2	196	1113	12.1578	3.35853	1.02041	0	-3.02448	0.0003284	0.00750905	AGER|ARHGAP6
GSE1740_MCSF_VS_MCSF_AND_IFNG_DAY2_DERIVED_MACROPHAGE_DN	MSigDB_C7	2	196	1113	12.1578	3.35853	1.02041	0	-3.02448	0.0003284	0.00750905	CEPT1|ETFRF1
GSE1791_CTRL_VS_NEUROMEDINU_IN_T_CELL_LINE_6H_DN	MSigDB_C7	2	196	1113	12.1578	3.35853	1.02041	0	-3.02448	0.0003284	0.00750905	ETFRF1|MILR1
GSE17974_1H_VS_72H_UNTREATED_IN_VITRO_CD4_TCELL_DN	MSigDB_C7	2	196	1113	12.1578	3.35853	1.02041	0	-3.02448	0.0003284	0.00750905	CD79B|SIRT5
GSE18791_CTRL_VS_NEWCASTLE_VIRUS_DC_12H_UP	MSigDB_C7	2	196	1113	12.1578	3.35853	1.02041	0	-3.02448	0.0003284	0.00750905	PKNOX1|TTLL1
GSE22103_LPS_VS_GMCSF_AND_IFNG_STIM_NEUTROPHIL_UP	MSigDB_C7	2	196	1113	12.1578	3.35853	1.02041	0	-3.02448	0.0003284	0.00750905	PPP1R12C|XPR1
GSE22140_HEALTHY_VS_ARTHRITIC_GERMFREE_MOUSE_CD4_TCELL_DN	MSigDB_C7	2	196	1113	12.1578	3.35853	1.02041	0	-3.02448	0.0003284	0.00750905	TNFSF14|TP53BP2
GSE22601_DOUBLE_NEGATIVE_VS_CD4_SINGLE_POSITIVE_THYMOCYTE_UP	MSigDB_C7	2	196	1113	12.1578	3.35853	1.02041	0	-3.02448	0.0003284	0.00750905	DBP|MACO1
GSE22601_IMMATURE_CD4_SINGLE_POSITIVE_VS_DOUBLE_POSITIVE_THYMOCYTE_DN	MSigDB_C7	2	196	1113	12.1578	3.35853	1.02041	0	-3.02448	0.0003284	0.00750905	CIR1|ZBTB11-AS1
GSE22886_NAIVE_VS_MEMORY_TCELL_DN	MSigDB_C7	2	196	1113	12.1578	3.35853	1.02041	0	-3.02448	0.0003284	0.00750905	KRT33A|TP53BP2
GSE24292_WT_VS_PPARG_KO_MACROPHAGE_DN	MSigDB_C7	2	196	1113	12.1578	3.35853	1.02041	0	-3.02448	0.0003284	0.00750905	ADSSL1|FBXO4
GSE24634_NAIVE_CD4_TCELL_VS_DAY3_IL4_CONV_TREG_DN	MSigDB_C7	2	196	1113	12.1578	3.35853	1.02041	0	-3.02448	0.0003284	0.00750905	ARL3|RCC1L
GSE26030_TH1_VS_TH17_DAY15_POST_POLARIZATION_UP	MSigDB_C7	2	196	1113	12.1578	3.35853	1.02041	0	-3.02448	0.0003284	0.00750905	FAM214B|VIPR2
GSE28726_NAIVE_CD4_TCELL_VS_NAIVE_VA24NEG_NKTCELL_UP	MSigDB_C7	2	196	1113	12.1578	3.35853	1.02041	0	-3.02448	0.0003284	0.00750905	AVPR1A|SYP
GSE29618_MONOCYTE_VS_MDC_DAY7_FLU_VACCINE_UP	MSigDB_C7	2	196	1113	12.1578	3.35853	1.02041	0	-3.02448	0.0003284	0.00750905	AGFG1|ASGR1
GSE37416_CTRL_VS_24H_F_TULARENSIS_LVS_NEUTROPHIL_DN	MSigDB_C7	2	196	1113	12.1578	3.35853	1.02041	0	-3.02448	0.0003284	0.00750905	CYSTM1|FGFR1OP2
GSE37534_UNTREATED_VS_ROSIGLITAZONE_TREATED_CD4_TCELL_PPARG1_AND_FOXP3_TRASDUCED_DN	MSigDB_C7	2	196	1113	12.1578	3.35853	1.02041	0	-3.02448	0.0003284	0.00750905	PTPN12|ZDHHC14
GSE39820_CTRL_VS_TGFBETA3_IL6_CD4_TCELL_UP	MSigDB_C7	2	196	1113	12.1578	3.35853	1.02041	0	-3.02448	0.0003284	0.00750905	CXORF21|THAP1
GSE3982_CENT_MEMORY_CD4_TCELL_VS_TH2_DN	MSigDB_C7	2	196	1113	12.1578	3.35853	1.02041	0	-3.02448	0.0003284	0.00750905	FSD1|YBX1
GSE3982_EFF_MEMORY_CD4_TCELL_VS_TH1_DN	MSigDB_C7	2	196	1113	12.1578	3.35853	1.02041	0	-3.02448	0.0003284	0.00750905	MYH6|NGDN
GSE3982_EOSINOPHIL_VS_DC_DN	MSigDB_C7	2	196	1113	12.1578	3.35853	1.02041	0	-3.02448	0.0003284	0.00750905	CELSR1|HSD3B1
GSE3982_EOSINOPHIL_VS_MAC_DN	MSigDB_C7	2	196	1113	12.1578	3.35853	1.02041	0	-3.02448	0.0003284	0.00750905	DOCK3|MILR1
GSE3982_NEUTROPHIL_VS_NKCELL_UP	MSigDB_C7	2	196	1113	12.1578	3.35853	1.02041	0	-3.02448	0.0003284	0.00750905	LILRA1|OXT
GSE40666_UNTREATED_VS_IFNA_STIM_EFFECTOR_CD8_TCELL_90MIN_DN	MSigDB_C7	2	196	1113	12.1578	3.35853	1.02041	0	-3.02448	0.0003284	0.00750905	SNX8|ZNF697
GSE42021_TREG_PLN_VS_CD24INT_TREG_THYMUS_UP	MSigDB_C7	2	196	1113	12.1578	3.35853	1.02041	0	-3.02448	0.0003284	0.00750905	AGFG1|SCAMP1
GSE42088_UNINF_VS_LEISHMANIA_INF_DC_24H_DN	MSigDB_C7	2	196	1113	12.1578	3.35853	1.02041	0	-3.02448	0.0003284	0.00750905	CCL27|UPB1
GSE42724_MEMORY_BCELL_VS_PLASMABLAST_DN	MSigDB_C7	2	196	1113	12.1578	3.35853	1.02041	0	-3.02448	0.0003284	0.00750905	RAPSN|SNX8
GSE43955_TGFB_IL6_VS_TGFB_IL6_IL23_TH17_ACT_CD4_TCELL_52H_DN	MSigDB_C7	2	196	1113	12.1578	3.35853	1.02041	0	-3.02448	0.0003284	0.00750905	CASP4|YBX1
GSE45881_CXCR6HI_VS_CXCR1LO_COLONIC_LAMINA_PROPRIA_UP	MSigDB_C7	2	196	1113	12.1578	3.35853	1.02041	0	-3.02448	0.0003284	0.00750905	CACNA1I|SCN2B
GSE5589_WT_VS_IL10_KO_LPS_AND_IL10_STIM_MACROPHAGE_45MIN_UP	MSigDB_C7	2	196	1113	12.1578	3.35853	1.02041	0	-3.02448	0.0003284	0.00750905	CPT1C|LRRC45
GSE6259_FLT3L_INDUCED_33D1_POS_DC_VS_BCELL_DN	MSigDB_C7	2	196	1113	12.1578	3.35853	1.02041	0	-3.02448	0.0003284	0.00750905	FGFR1OP2|PCYT1B
GSE6674_CPG_VS_CPG_AND_ANTI_IGM_STIM_BCELL_DN	MSigDB_C7	2	196	1113	12.1578	3.35853	1.02041	0	-3.02448	0.0003284	0.00750905	LAMA5|PLEKHA2
nuclear periphery [GoID:GO:0034399; evidenceTypes:IBA|IDA|IEA|ISS|NAS|TAS]	GeneOntology_CC	0	125	1113	7.75372	2.68747	0	0	-2.88514	0.000324465	0.00750905
substrate-specific channel activity [GoID:GO:0022838; evidenceTypes:EXP|IBA|IC|IDA|IEA|IGI|IMP|IPI|ISS|NAS|TAS]	GeneOntology_MF	56	563	1113	34.9228	5.63298	9.94671	1	3.74176	0.000321187	0.00750905	ABCC8|ANO2|BEST4|CACNA1H|CACNA1I|CACNA1S|CACNA2D2|CACNB1|CACNG3|CACNG7|CHRNA4|CHRNB4|CHRNG|CLCN1|CNGB1|CRH|DRD4|FXYD7|GALR2|GLRA1|GRIA2|GRIK1|GRIK2|GRIN2C|HCN2|HPCA|HPCAL4|JSRP1|KCNA10|KCNA6|KCNC3|KCNH6|KCNJ11|KCNJ12|KCNK10|KCNK2|KCNQ4|KCNT1|LOXHD1|PACSIN3|PKD1|RASA3|REM1|RRAD|RYR1|SCN2B|SCN8A|SHANK1|SLC14A1|SLC24A1|SLC26A1|SLC26A9|STIM1|TRPV4|TTYH1|ZACN
regulation of mitotic cell cycle phase transition [GoID:GO:1901990; evidenceTypes:IBA|IDA|IEA|IGI|IMP|ISS|NAS|TAS]	GeneOntology_BP	9	383	1113	23.7574	4.67004	2.34987	0	-3.16001	0.000327408	0.00750905	ATM|BCL2|CEP131|ECD|FZR1|HUS1B|PKD1|TERT|TP73
Human Breast_Farmer05_269genes__basal_apocrine_luminal (15897907-SuppTable5)	GeneSigDB	4	255	1113	15.8176	3.82445	1.56863	0	-3.09001	0.000320443	0.00750905	GRIA2|RABEP1|TP53BP2|YBX1
Human Liver_Liao08_600genes (18504433-SuppTable1)	GeneSigDB	16	545	1113	33.8062	5.54507	2.93578	0	-3.21118	0.000325879	0.00750905	BICDL1|DUSP9|EEF1A2|EFCAB2|FOXO6|LAMA5|MEAF6|NRCAM|NUDT14|PPIL2|SEMA3F|SLC2A6|SULT1C2|TAF3|UBE2O|URI1
Human Lypmhoma_Leval07_241genes (17284527-TableS4)	GeneSigDB	1	163	1113	10.1109	3.06562	0.613497	0	-2.97194	0.00033153	0.00756986	ATM
Human Ovarian_Wood03_173genes (12734205-TableS5)	GeneSigDB	1	163	1113	10.1109	3.06562	0.613497	0	-2.97194	0.00033153	0.00756986	NPPB
GTGACGY_E4F1_Q6	MSigDB_C3	20	632	1113	39.2028	5.95633	3.16456	0	-3.22393	0.000333758	0.00761532	ARTN|B3GALT2|CALY|CHD5|CRH|DRD4|ENDOV|EVX1|GNL1|KCNA6|KISS1|NAT14|NMNAT2|PHF7|RAB3A|RBP5|SPATA2L|SULT4A1|USP2|WNT10A
DNA damage	UniProt-Keyword	8	358	1113	22.2067	4.51827	2.23464	0	-3.14427	0.000335181	0.00764237	ANKLE1|ATM|FAAP100|FAAP20|FZR1|POLL|POLN|RNF168
Human HeadandNeck_Roepman06_429genes (16489042-SuppTable1b)	GeneSigDB	7	333	1113	20.6559	4.36075	2.1021	0	-3.13155	0.000336054	0.00765684	APOA1|CELF4|DUSP26|P3H3|PPM1J|SPANXB1|UBTD1
MORF_AP3D1	MSigDB_C4	0	124	1113	7.69169	2.67677	0	0	-2.87349	0.000346082	0.0076678
GSE10239_MEMORY_VS_DAY4.5_EFF_CD8_TCELL_DN	MSigDB_C7	2	195	1113	12.0958	3.35005	1.02564	0	-3.01363	0.00034703	0.0076678	TAF3|ZBTB14
GSE11057_CD4_CENT_MEM_VS_PBMC_UP	MSigDB_C7	2	195	1113	12.0958	3.35005	1.02564	0	-3.01363	0.00034703	0.0076678	MAP4K2|TMEM116
GSE12845_NAIVE_VS_PRE_GC_TONSIL_BCELL_DN	MSigDB_C7	2	195	1113	12.0958	3.35005	1.02564	0	-3.01363	0.00034703	0.0076678	DUSP9|MAP1S
GSE14000_UNSTIM_VS_4H_LPS_DC_TRANSLATED_RNA_UP	MSigDB_C7	2	195	1113	12.0958	3.35005	1.02564	0	-3.01363	0.00034703	0.0076678	LONP2|RNF2
GSE15930_NAIVE_VS_48H_IN_VITRO_STIM_IFNAB_CD8_TCELL_DN	MSigDB_C7	2	195	1113	12.0958	3.35005	1.02564	0	-3.01363	0.00034703	0.0076678	ARL3|UNC119B
GSE17721_0.5H_VS_12H_GARDIQUIMOD_BMDC_DN	MSigDB_C7	2	195	1113	12.0958	3.35005	1.02564	0	-3.01363	0.00034703	0.0076678	DSCAML1|DTNB
GSE17721_0.5H_VS_8H_CPG_BMDC_UP	MSigDB_C7	2	195	1113	12.0958	3.35005	1.02564	0	-3.01363	0.00034703	0.0076678	ADSSL1|KAZALD1
GSE17721_LPS_VS_GARDIQUIMOD_24H_BMDC_DN	MSigDB_C7	2	195	1113	12.0958	3.35005	1.02564	0	-3.01363	0.00034703	0.0076678	MAG|SMIM11A
GSE17974_CTRL_VS_ACT_IL4_AND_ANTI_IL12_4H_CD4_TCELL_DN	MSigDB_C7	2	195	1113	12.0958	3.35005	1.02564	0	-3.01363	0.00034703	0.0076678	BAHD1|PKNOX1
GSE19825_NAIVE_VS_DAY3_EFF_CD8_TCELL_DN	MSigDB_C7	2	195	1113	12.0958	3.35005	1.02564	0	-3.01363	0.00034703	0.0076678	NBAS|PLEKHA2
GSE19825_NAIVE_VS_IL2RAHIGH_DAY3_EFF_CD8_TCELL_DN	MSigDB_C7	2	195	1113	12.0958	3.35005	1.02564	0	-3.01363	0.00034703	0.0076678	IL3RA|TNFSF14
GSE20152_SPHK1_KO_VS_HTNFA_OVEREXPRESS_ANKLE_DN	MSigDB_C7	2	195	1113	12.0958	3.35005	1.02564	0	-3.01363	0.00034703	0.0076678	GRIN2C|ZBTB14
GSE20500_CTRL_VS_RARA_ANTAGONIST_TREATED_CD4_TCELL_DN	MSigDB_C7	2	195	1113	12.0958	3.35005	1.02564	0	-3.01363	0.00034703	0.0076678	UNC119B|ZBTB14
GSE21380_NON_TFH_VS_GERMINAL_CENTER_TFH_CD4_TCELL_DN	MSigDB_C7	2	195	1113	12.0958	3.35005	1.02564	0	-3.01363	0.00034703	0.0076678	BCL2|CYP2R1
GSE21670_UNTREATED_VS_IL6_TREATED_CD4_TCELL_DN	MSigDB_C7	2	195	1113	12.0958	3.35005	1.02564	0	-3.01363	0.00034703	0.0076678	SLC14A1|USE1
GSE21927_BALBC_VS_C57BL6_MONOCYTE_TUMOR_UP	MSigDB_C7	2	195	1113	12.0958	3.35005	1.02564	0	-3.01363	0.00034703	0.0076678	ECD|SLC39A7
GSE22103_LPS_VS_GMCSF_AND_IFNG_STIM_NEUTROPHIL_DN	MSigDB_C7	2	195	1113	12.0958	3.35005	1.02564	0	-3.01363	0.00034703	0.0076678	AGFG1|PDCD7
GSE22140_GERMFREE_VS_SPF_MOUSE_CD4_TCELL_DN	MSigDB_C7	2	195	1113	12.0958	3.35005	1.02564	0	-3.01363	0.00034703	0.0076678	TNFSF14|TP53BP2
GSE22886_NAIVE_BCELL_VS_MONOCYTE_DN	MSigDB_C7	2	195	1113	12.0958	3.35005	1.02564	0	-3.01363	0.00034703	0.0076678	LILRA2|RNF130
GSE22886_NAIVE_TCELL_VS_MONOCYTE_DN	MSigDB_C7	2	195	1113	12.0958	3.35005	1.02564	0	-3.01363	0.00034703	0.0076678	LILRA2|RNF130
GSE22935_UNSTIM_VS_12H_MBOVIS_BCG_STIM_MACROPHAGE_UP	MSigDB_C7	2	195	1113	12.0958	3.35005	1.02564	0	-3.01363	0.00034703	0.0076678	SIL1|ZDHHC14
GSE23308_WT_VS_MINERALCORTICOID_REC_KO_MACROPHAGE_CORTICOSTERONE_TREATED_UP	MSigDB_C7	2	195	1113	12.0958	3.35005	1.02564	0	-3.01363	0.00034703	0.0076678	ABHD8|ST6GALNAC4
GSE23321_CD8_STEM_CELL_MEMORY_VS_CENTRAL_MEMORY_CD8_TCELL_DN	MSigDB_C7	2	195	1113	12.0958	3.35005	1.02564	0	-3.01363	0.00034703	0.0076678	ETFRF1|MYBL1
GSE26890_CXCR1_NEG_VS_POS_EFFECTOR_CD8_TCELL_UP	MSigDB_C7	2	195	1113	12.0958	3.35005	1.02564	0	-3.01363	0.00034703	0.0076678	ATG12|URI1
GSE27434_WT_VS_DNMT1_KO_TREG_DN	MSigDB_C7	2	195	1113	12.0958	3.35005	1.02564	0	-3.01363	0.00034703	0.0076678	CASP4|SCAMP1
GSE29618_PRE_VS_DAY7_POST_LAIV_FLU_VACCINE_PDC_DN	MSigDB_C7	2	195	1113	12.0958	3.35005	1.02564	0	-3.01363	0.00034703	0.0076678	RNF130|SLC39A7
GSE33162_UNTREATED_VS_4H_LPS_STIM_HDAC3_KO_MACROPHAGE_DN	MSigDB_C7	2	195	1113	12.0958	3.35005	1.02564	0	-3.01363	0.00034703	0.0076678	ACSBG1|PGLYRP1
GSE34217_MIR17_92_OVEREXPRESS_VS_WT_ACT_CD8_TCELL_DN	MSigDB_C7	0	124	1113	7.69169	2.67677	0	0	-2.87349	0.000346082	0.0076678
GSE36009_WT_VS_NLRP10_KO_DC_DN	MSigDB_C7	2	195	1113	12.0958	3.35005	1.02564	0	-3.01363	0.00034703	0.0076678	ARMC5|RNF2
GSE36476_CTRL_VS_TSST_ACT_16H_MEMORY_CD4_TCELL_YOUNG_UP	MSigDB_C7	2	195	1113	12.0958	3.35005	1.02564	0	-3.01363	0.00034703	0.0076678	AGBL2|MYBL1
GSE37416_0H_VS_3H_F_TULARENSIS_LVS_NEUTROPHIL_UP	MSigDB_C7	2	195	1113	12.0958	3.35005	1.02564	0	-3.01363	0.00034703	0.0076678	PGLYRP1|SCAMP1
GSE37416_12H_VS_24H_F_TULARENSIS_LVS_NEUTROPHIL_UP	MSigDB_C7	2	195	1113	12.0958	3.35005	1.02564	0	-3.01363	0.00034703	0.0076678	FAM214B|RNF168
GSE37532_TREG_VS_TCONV_PPARG_KO_CD4_TCELL_FROM_LN_DN	MSigDB_C7	2	195	1113	12.0958	3.35005	1.02564	0	-3.01363	0.00034703	0.0076678	DNAH1|ERGIC2
GSE39820_CTRL_VS_IL1B_IL6_IL23A_CD4_TCELL_UP	MSigDB_C7	2	195	1113	12.0958	3.35005	1.02564	0	-3.01363	0.00034703	0.0076678	ARL15|PACSIN1
GSE40277_EOS_AND_LEF1_TRANSDUCED_VS_CTRL_CD4_TCELL_DN	MSigDB_C7	2	195	1113	12.0958	3.35005	1.02564	0	-3.01363	0.00034703	0.0076678	B4GALNT4|ISYNA1
GSE40666_STAT1_KO_VS_STAT4_KO_CD8_TCELL_UP	MSigDB_C7	2	195	1113	12.0958	3.35005	1.02564	0	-3.01363	0.00034703	0.0076678	BBS1|NGDN
GSE42021_TCONV_PLN_VS_TREG_PRECURSORS_THYMUS_DN	MSigDB_C7	2	195	1113	12.0958	3.35005	1.02564	0	-3.01363	0.00034703	0.0076678	AGFG1|SCAMP1
GSE45739_NRAS_KO_VS_WT_UNSTIM_CD4_TCELL_DN	MSigDB_C7	2	195	1113	12.0958	3.35005	1.02564	0	-3.01363	0.00034703	0.0076678	C12ORF76|VAMP4
GSE4748_CTRL_VS_LPS_AND_CYANOBACTERIUM_LPSLIKE_STIM_DC_3H_UP	MSigDB_C7	2	195	1113	12.0958	3.35005	1.02564	0	-3.01363	0.00034703	0.0076678	PLEKHA2|SAA1
GSE9988_LOW_LPS_VS_CTRL_TREATED_MONOCYTE_DN	MSigDB_C7	2	195	1113	12.0958	3.35005	1.02564	0	-3.01363	0.00034703	0.0076678	B4GALT7|MEAF6
HALLMARK_INTERFERON_GAMMA_RESPONSE	MSigDB_H	2	195	1113	12.0958	3.35005	1.02564	0	-3.01363	0.00034703	0.0076678	CASP4|XCL1
endosome membrane [GoID:GO:0010008; evidenceTypes:IBA|IC|IDA|IEA|IMP|ISS|NAS|TAS]	GeneOntology_CC	11	430	1113	26.6728	4.94167	2.55814	0	-3.17156	0.00033696	0.0076678	APOB|NTRK1|RAB27B|RABEP1|RHOV|SCAMP1|SNX8|SYT5|TF|VPS37D|WDR91
Human Ovarian_Mok09_389Genes (19962670-TableS3)	GeneSigDB	6	307	1113	19.0431	4.19014	1.9544	0	-3.11282	0.00034344	0.0076678	BBS1|CEP112|KIAA0895|UPK3B|ZNF516|ZNF846
Human Breast_Loi10_278genes (20479250-TableS4)	GeneSigDB	3	225	1113	13.9567	3.59549	1.33333	0	-3.04735	0.000348075	0.00768563	BCL2|CALML5|OXTR
membrane [GoID:GO:0016020; evidenceTypes:IBA|IC|IDA|IEA|IGI|IMP|IPI|ISS|NAS|TAS]	GeneOntology_CC	438	7943	1113	492.702	16.0491	5.51429	0	-3.40843	0.000348547	0.00769076	A4GALT|ABCC8|ABO|ACRBP|ADAM2|ADAM20|ADGRB1|ADRA1B|ADRA1D|ADRA2B|ADRA2C|AGAP2|AGER|AJAP1|AKAP5|ALAS2|ALDH3B1|ALPI|ALPP|ALPPL2|ANK1|ANKLE1|ANO2|AP3B2|APC2|APOA1|APOB|ARHGDIG|ARL3|ASGR1|ASTN2|ATG12|ATP6V1G3|ATP8B3|AVPR1A|B3GALT2|B3GNT9|B4GALNT4|B4GALT7|BBS1|BCL2|BEST4|BFSP1|BRS3|C14ORF180|C14ORF37|C15ORF62|C19ORF24|C2CD4A|C2CD4B|CABP2|CABP7|CACNA1H|CACNA1I|CACNA1S|CACNA2D2|CACNB1|CACNG3|CACNG7|CADM4…
MORF_G22P1	MSigDB_C4	1	162	1113	10.0488	3.05629	0.617284	0	-2.96072	0.000351661	0.00774514	YBX1
response to nicotine [GoID:GO:0035094; evidenceTypes:IBA|IDA|IEA|IMP|ISS]	GeneOntology_BP	10	45	1113	2.79134	1.6161	22.2222	1	4.46053	0.000351734	0.00774514	BCL2|CHRNA4|CHRNB4|CHRNG|IL13|KCNJ11|NKX6-1|NTRK1|SLC6A3|TH
regulation of apoptotic process [GoID:GO:0042981; evidenceTypes:IBA|IC|IDA|IEA|IEP|IGI|IMP|ISS|NAS|TAS]	GeneOntology_BP	57	1374	1113	85.2289	8.59213	4.14847	0	-3.28544	0.000352488	0.00775643	AGAP2|ALB|ALX4|ATM|BCL2|BIRC7|BMP8B|CARD11|CASP4|CNTFR|EEF1A2|FATE1|FGB|FGF20|FGF4|FGF8|GATA2|GDF1|GHSR|GPER1|GRIK2|IL13|KLF11|MAG|MAP2K7|MAP4K2|MAPK8IP1|NAT8|NKX2-5|NTF3|NTRK1|OBSCN|OSGIN1|PDCD5|PDX1|POU3F4|PROP1|RAPSN|RASSF3|SHH|SIRT5|SIX1|SNCA|SYCE3|TERT|TIAM2|TNFRSF10C|TNFRSF18|TNFRSF8|TNFSF14|TNFSF15|TP53BP2|TP73|UCN|URI1|WNT4|ZNF205
positive regulation of macromolecule biosynthetic process [GoID:GO:0010557; evidenceTypes:IBA|IC|IDA|IEA|IGI|IMP|IPI|ISS|NAS|TAS]	GeneOntology_BP	68	1583	1113	98.1931	9.16413	4.29564	0	-3.29471	0.000354828	0.00780257	ALX4|APOA2|ATM|BARX2|CARD11|CDX4|CEBPE|CITED4|CREB3L3|CRX|DBP|EBF3|ECD|ETV2|EVX1|FAM170A|FBXO4|FGF4|GALR2|GATA2|GATA5|GBX2|GPER1|HFE2|HNF1A|HOXB1|HOXD4|IL17F|INSIG2|MAP2K7|MAPRE3|MYBL1|MYCN|NAT14|NKX2-5|NKX2-8|NKX6-1|NR2E3|NRL|ONECUT1|PAX3|PDX1|PKD1|PKNOX1|POU2F2|POU4F3|PRDM16|PROP1|RAX2|RFX2|SEC14L2|SHH|SIX1|SLC38A3|SOX1|SPAG8|TCEA2|TERT|TFAP2E|TFR2|TLX2|TNFRSF8|TP73|UCN|WNT4|YBX1|ZBTB17|ZNF516
GENTILE_UV_HIGH_DOSE_DN	MSigDB_C2	6	306	1113	18.9811	4.18343	1.96078	0	-3.10298	0.000359711	0.00782801	GATA2|HIST2H2AA3|NTF3|POM121|RRAD|SNRNP35
PLASARI_TGFB1_TARGETS_10HR_UP	MSigDB_C2	2	194	1113	12.0338	3.34154	1.03093	0	-3.00274	0.000366698	0.00782801	GPER1|NPPB
MODULE_489	MSigDB_C4	8	30	1113	1.86089	1.32009	26.6667	1	4.65052	0.000366409	0.00782801	CD79B|GRAP|HPCA|NTN3|POU6F2|REM1|SGCA|VIPR2
GSE1432_6H_VS_24H_IFNG_MICROGLIA_DN	MSigDB_C7	2	194	1113	12.0338	3.34154	1.03093	0	-3.00274	0.000366698	0.00782801	ATM|ECD
GSE1460_INTRATHYMIC_T_PROGENITOR_VS_NAIVE_CD4_TCELL_CORD_BLOOD_UP	MSigDB_C7	2	194	1113	12.0338	3.34154	1.03093	0	-3.00274	0.000366698	0.00782801	TP53BP2|TRO
GSE15215_CD2_POS_VS_NEG_PDC_DN	MSigDB_C7	2	194	1113	12.0338	3.34154	1.03093	0	-3.00274	0.000366698	0.00782801	CYP2R1|MYH3
GSE15330_HSC_VS_LYMPHOID_PRIMED_MULTIPOTENT_PROGENITOR_UP	MSigDB_C7	2	194	1113	12.0338	3.34154	1.03093	0	-3.00274	0.000366698	0.00782801	FTCD|IL3RA
GSE16385_IFNG_TNF_VS_IL4_STIM_MACROPHAGE_ROSIGLITAZONE_TREATED_DN	MSigDB_C7	2	194	1113	12.0338	3.34154	1.03093	0	-3.00274	0.000366698	0.00782801	STIM1|USE1
GSE17186_CD21LOW_VS_CD21HIGH_TRANSITIONAL_BCELL_CORD_BLOOD_UP	MSigDB_C7	2	194	1113	12.0338	3.34154	1.03093	0	-3.00274	0.000366698	0.00782801	EXOC3L4|PPFIA4
GSE17974_0H_VS_2H_IN_VITRO_ACT_CD4_TCELL_DN	MSigDB_C7	2	194	1113	12.0338	3.34154	1.03093	0	-3.00274	0.000366698	0.00782801	PKNOX1|RNF168
GSE18203_CTRL_VS_INTRATUMORAL_CPG_INJ_MC38_TUMOR_DN	MSigDB_C7	2	194	1113	12.0338	3.34154	1.03093	0	-3.00274	0.000366698	0.00782801	CASP4|CXCR5
GSE18791_CTRL_VS_NEWCASTLE_VIRUS_DC_16H_UP	MSigDB_C7	2	194	1113	12.0338	3.34154	1.03093	0	-3.00274	0.000366698	0.00782801	CRH|SLC17A9
GSE1925_CTRL_VS_24H_IFNG_STIM_IFNG_PRIMED_MACROPHAGE_DN	MSigDB_C7	2	194	1113	12.0338	3.34154	1.03093	0	-3.00274	0.000366698	0.00782801	SEMA6B|SLC25A47
GSE19941_UNSTIM_VS_LPS_STIM_IL10_KO_MACROPHAGE_DN	MSigDB_C7	2	194	1113	12.0338	3.34154	1.03093	0	-3.00274	0.000366698	0.00782801	HEXIM2|TMEM239
GSE20198_IL12_VS_IL12_IL18_TREATED_ACT_CD4_TCELL_DN	MSigDB_C7	2	194	1113	12.0338	3.34154	1.03093	0	-3.00274	0.000366698	0.00782801	DNAH8|RHAG
GSE20715_WT_VS_TLR4_KO_24H_OZONE_LUNG_UP	MSigDB_C7	2	194	1113	12.0338	3.34154	1.03093	0	-3.00274	0.000366698	0.00782801	KCNK10|USP2
GSE21546_SAP1A_KO_VS_SAP1A_KO_AND_ELK1_KO_ANTI_CD3_STIM_DP_THYMOCYTES_DN	MSigDB_C7	2	194	1113	12.0338	3.34154	1.03093	0	-3.00274	0.000366698	0.00782801	CELSR1|SPNS3
GSE22229_RENAL_TRANSPLANT_IMMUNOSUPP_THERAPY_VS_HEALTHY_PBMC_UP	MSigDB_C7	2	194	1113	12.0338	3.34154	1.03093	0	-3.00274	0.000366698	0.00782801	SAA1|SLC2A6
GSE22935_WT_VS_MYD88_KO_MACROPHAGE_48H_MBOVIS_BCG_STIM_DN	MSigDB_C7	2	194	1113	12.0338	3.34154	1.03093	0	-3.00274	0.000366698	0.00782801	CREB3L3|GALNT9
GSE26488_WT_VS_HDAC7_DELTAP_TG_OT2_THYMOCYTE_WITH_PEPTIDE_INJECTION_DN	MSigDB_C7	2	194	1113	12.0338	3.34154	1.03093	0	-3.00274	0.000366698	0.00782801	SYTL4|UNC119B
GSE31082_DN_VS_DP_THYMOCYTE_DN	MSigDB_C7	2	194	1113	12.0338	3.34154	1.03093	0	-3.00274	0.000366698	0.00782801	MACO1|PKD1
GSE32986_UNSTIM_VS_CURDLAN_HIGHDOSE_STIM_DC_UP	MSigDB_C7	2	194	1113	12.0338	3.34154	1.03093	0	-3.00274	0.000366698	0.00782801	HUS1B|PHF7
GSE36476_CTRL_VS_TSST_ACT_72H_MEMORY_CD4_TCELL_YOUNG_UP	MSigDB_C7	2	194	1113	12.0338	3.34154	1.03093	0	-3.00274	0.000366698	0.00782801	KLF11|LONP2
GSE37534_UNTREATED_VS_PIOGLITAZONE_TREATED_CD4_TCELL_PPARG1_AND_FOXP3_TRASDUCED_DN	MSigDB_C7	2	194	1113	12.0338	3.34154	1.03093	0	-3.00274	0.000366698	0.00782801	AGER|KIF5C
GSE3982_MAC_VS_CENT_MEMORY_CD4_TCELL_UP	MSigDB_C7	2	194	1113	12.0338	3.34154	1.03093	0	-3.00274	0.000366698	0.00782801	CPM|MATK
GSE40274_HELIOS_VS_FOXP3_AND_HELIOS_TRANSDUCED_ACTIVATED_CD4_TCELL_UP	MSigDB_C7	2	194	1113	12.0338	3.34154	1.03093	0	-3.00274	0.000366698	0.00782801	DNAH8|TRIM3
GSE41087_WT_VS_FOXP3_MUT_ANTI_CD3_CD28_STIM_CD4_TCELL_DN	MSigDB_C7	2	194	1113	12.0338	3.34154	1.03093	0	-3.00274	0.000366698	0.00782801	SDC3|SNCA
GSE41867_LCMV_ARMSTRONG_VS_CLONE13_DAY6_EFFECTOR_CD8_TCELL_DN	MSigDB_C7	2	194	1113	12.0338	3.34154	1.03093	0	-3.00274	0.000366698	0.00782801	AFP|PDCD5
GSE41867_LCMV_ARMSTRONG_VS_CLONE13_DAY6_EFFECTOR_CD8_TCELL_UP	MSigDB_C7	2	194	1113	12.0338	3.34154	1.03093	0	-3.00274	0.000366698	0.00782801	PTPN12|YBX1
GSE44649_NAIVE_VS_ACTIVATED_CD8_TCELL_MIR155_KO_UP	MSigDB_C7	2	194	1113	12.0338	3.34154	1.03093	0	-3.00274	0.000366698	0.00782801	CASP4|VAMP4
GSE45365_HEALTHY_VS_MCMV_INFECTION_BCELL_IFNAR_KO_DN	MSigDB_C7	2	194	1113	12.0338	3.34154	1.03093	0	-3.00274	0.000366698	0.00782801	RAB40B|SLC24A1
GSE45365_WT_VS_IFNAR_KO_CD8A_DC_MCMV_INFECTION_UP	MSigDB_C7	2	194	1113	12.0338	3.34154	1.03093	0	-3.00274	0.000366698	0.00782801	LYRM2|SKAP2
GSE4748_CTRL_VS_CYANOBACTERIUM_LPSLIKE_STIM_DC_3H_DN	MSigDB_C7	2	194	1113	12.0338	3.34154	1.03093	0	-3.00274	0.000366698	0.00782801	PDCD5|RHOV
GSE5589_LPS_VS_LPS_AND_IL6_STIM_IL6_KO_MACROPHAGE_45MIN_DN	MSigDB_C7	2	194	1113	12.0338	3.34154	1.03093	0	-3.00274	0.000366698	0.00782801	CCDC61|KMT5C
GSE9006_HEALTHY_VS_TYPE_1_DIABETES_PBMC_4MONTH_POST_DX_DN	MSigDB_C7	2	194	1113	12.0338	3.34154	1.03093	0	-3.00274	0.000366698	0.00782801	HPCA|SPRR2B
GSE9650_EFFECTOR_VS_EXHAUSTED_CD8_TCELL_UP	MSigDB_C7	2	194	1113	12.0338	3.34154	1.03093	0	-3.00274	0.000366698	0.00782801	ISYNA1|LY6H
GSE9650_NAIVE_VS_EFF_CD8_TCELL_DN	MSigDB_C7	2	194	1113	12.0338	3.34154	1.03093	0	-3.00274	0.000366698	0.00782801	CASP4|PGLYRP1
GSE9960_GRAM_POS_VS_GRAM_NEG_AND_POS_SEPSIS_PBMC_UP	MSigDB_C7	2	194	1113	12.0338	3.34154	1.03093	0	-3.00274	0.000366698	0.00782801	RGS14|TTC33
molecular transducer activity [GoID:GO:0060089; evidenceTypes:IBA|IC|IDA|IEA|IGI|IMP|IPI|ISS|NAS|TAS]	GeneOntology_MF	138	1684	1113	104.458	9.42274	8.19477	1	3.55967	0.000359723	0.00782801	ABCC8|ADGRB1|ADRA1B|ADRA1D|ADRA2B|ADRA2C|AGER|ANGPTL8|APOA1|ARTN|ASGR1|AVPR1A|BMP8B|BRS3|CACNG3|CACNG7|CADM4|CCKBR|CCL27|CD226|CD7|CD70|CD79B|CDK5R2|CELSR1|CGB8|CHRNA4|CHRNB4|CHRNG|CNTFR|CRH|CXCR5|DRD4|FGF17|FGF20|FGF3|FGF4|FGF8|GALR2|GDF1|GH2|GHRH|GHSR|GLRA1|GNRH2|GPER1|GPHA2|GPR20|GPR26|GPR37L1|GRIA2|GRIK1|GRIK2|GRIN2C|HAMP|HEXIM2|HFE2|HTR1E|HTR5A|HTR7|IFNA6|IL13|IL17B|IL17F|IL17RD|IL17RE|IL20R…
axonemal dynein complex assembly [GoID:GO:0070286; evidenceTypes:IBA|IDA|IEA|IMP|ISS]	GeneOntology_BP	8	30	1113	1.86089	1.32009	26.6667	1	4.65052	0.000366409	0.00782801	CCDC114|CFAP100|CFAP73|DNAH1|DNAH5|DNAH8|TEKT2|ZMYND10
generation of precursor metabolites and energy [GoID:GO:0006091; evidenceTypes:IBA|IC|IDA|IEA|IGI|IMP|ISS|NAS|TAS]	GeneOntology_BP	11	428	1113	26.5487	4.93044	2.57009	0	-3.15362	0.000365299	0.00782801	AKR1C4|AVPR1A|ECD|ETFRF1|GAPDHS|PDX1|POM121|PRDM16|SNCA|TRPV4|UCN
regulation of translation [GoID:GO:0006417; evidenceTypes:IBA|IC|IDA|IEA|IGI|IMP|IPI|ISS|NAS|TAS]	GeneOntology_BP	9	381	1113	23.6333	4.6581	2.3622	0	-3.14148	0.000356394	0.00782801	CELF4|HIST1H3C|HIST1H4I|MYCN|NGDN|PIWIL1|POM121|UCN|ZC3H7A
Human Breast_Harvell08_308genes (18338247-SuppTable4A)	GeneSigDB	2	194	1113	12.0338	3.34154	1.03093	0	-3.00274	0.000366698	0.00782801	CST6|WNT7B
Human Colon_Dessein10_744genes (20460542-SuppTable1)	GeneSigDB	22	672	1113	41.684	6.13483	3.27381	0	-3.20856	0.000368171	0.00785423	ABCC8|ADAMTSL5|ASTN2|CCDC78|EEF1A2|IL17RD|IQCN|MEX3B|NOXA1|OBSCN|PACSIN1|PNPLA7|RAB40B|RNF130|SIRT5|SLC24A1|SLC26A9|SLC2A6|SRCIN1|TARSL2|TERT|WDR91
Angiogenesis	UniProt-Keyword	0	123	1113	7.62966	2.66603	0	0	-2.8618	0.000369137	0.00786962
regulation of intracellular signal transduction [GoID:GO:1902531; evidenceTypes:IBA|IC|IDA|IEA|IEP|IGI|IMP|ISS|NAS|TAS]	GeneOntology_BP	74	1694	1113	105.078	9.44777	4.36836	0	-3.2895	0.000369657	0.00787548	ADRA1B|ADRA2B|ADRA2C|AGER|AKAP5|APOA1|ARHGAP31|ARHGAP6|ARHGDIG|ATM|BCL2|BIRC7|BMP8B|CARD11|CC2D1A|CHD5|DRD4|DUSP15|DUSP26|DUSP9|F7|FGB|FGF17|FGF20|FGF3|FGF4|FGF8|GDF1|GPER1|GPR20|GPR37L1|GRIK2|IFNA6|IL13|IQSEC2|JSRP1|KISS1|LRRC4B|LRRC4C|LRTM2|MAP2K7|MAP4K2|MAPK11|MAPK8IP1|MEAF6|NECAB2|NLRP6|NTF3|NTRK1|OBSCN|PDX1|PRKCE|PSCA|RAC3|RASA3|RGS14|RHOV|RTN4RL1|S100A7|SAA1|SFRP5|TAF13|TAF3|TIAM2|TNFRSF18|…
oxidoreductase activity [GoID:GO:0016491; evidenceTypes:EXP|IBA|IC|IDA|IEA|IGI|IMP|ISS|NAS|TAS]	GeneOntology_MF	26	756	1113	46.8945	6.49113	3.43915	0	-3.21893	0.000371664	0.00791299	ADH4|AKR1C4|ALDH3B1|ALDH3B2|ALKBH6|CYP11B1|CYP2R1|CYP2W1|CYP46A1|CYP4F8|DHRS7C|DOHH|GAPDHS|HSD3B1|IL13|IL4I1|LTC4S|NOXA1|P3H3|SARDH|SDR9C7|SNCA|SRD5A2|TERT|TH|TPO
cell cycle G2_M phase transition [GoID:GO:0044839; evidenceTypes:IBA|IDA|IEA|IGI|IMP|ISS|NAS|TAS]	GeneOntology_BP	4	252	1113	15.6315	3.80221	1.5873	0	-3.05915	0.000372233	0.00791986	ATM|CEP131|FZR1|HUS1B
GSE1925_CTRL_VS_IFNG_PRIMED_MACROPHAGE_3H_IFNG_STIM_UP	MSigDB_C7	1	161	1113	9.98679	3.04693	0.621118	0	-2.94946	0.000373002	0.00793097	URI1
MIYAGAWA_TARGETS_OF_EWSR1_ETS_FUSIONS_DN	MSigDB_C2	3	223	1113	13.8326	3.57967	1.34529	0	-3.02615	0.000386385	0.00804167	ACTRT3|B3GNT9|GAPLINC
WANG_CISPLATIN_RESPONSE_AND_XPC_DN	MSigDB_C2	3	223	1113	13.8326	3.57967	1.34529	0	-3.02615	0.000386385	0.00804167	CASP4|RABEP1|VAMP4
TCANNTGAY_SREBP1_01	MSigDB_C3	12	450	1113	27.9134	5.0524	2.66667	0	-3.14967	0.000384344	0.00804167	APOA2|ASB11|ESCO1|FEZF2|HOXD4|HTR5A|LY6G6D|OTOP2|PRKCE|RAB3A|RABEP1|TMCC2
GCM_RAN	MSigDB_C4	2	193	1113	11.9717	3.33301	1.03627	0	-2.99181	0.000387463	0.00804167	KIF5C|MAPK8IP1
GSE10240_IL17_VS_IL17_AND_IL22_STIM_PRIMARY_BRONCHIAL_EPITHELIAL_CELLS_UP	MSigDB_C7	2	193	1113	11.9717	3.33301	1.03627	0	-2.99181	0.000387463	0.00804167	RTN4RL1|SPACA9
GSE10273_HIGH_VS_LOW_IL7_TREATED_IRF4_8_NULL_PRE_BCELL_DN	MSigDB_C7	2	193	1113	11.9717	3.33301	1.03627	0	-2.99181	0.000387463	0.00804167	CARD11|PNPLA7
GSE1112_OT1_VS_HY_CD8AB_THYMOCYTE_RTOC_CULTURE_UP	MSigDB_C7	2	193	1113	11.9717	3.33301	1.03627	0	-2.99181	0.000387463	0.00804167	SNX8|XXYLT1
GSE11864_CSF1_IFNG_VS_CSF1_PAM3CYS_IN_MAC_UP	MSigDB_C7	2	193	1113	11.9717	3.33301	1.03627	0	-2.99181	0.000387463	0.00804167	CPPED1|ETFRF1
GSE11864_UNTREATED_VS_CSF1_IN_MAC_DN	MSigDB_C7	2	193	1113	11.9717	3.33301	1.03627	0	-2.99181	0.000387463	0.00804167	ARL15|PDCD7
GSE13484_3H_UNSTIM_VS_YF17D_VACCINE_STIM_PBMC_DN	MSigDB_C7	2	193	1113	11.9717	3.33301	1.03627	0	-2.99181	0.000387463	0.00804167	AGFG1|ARHGAP6
GSE13738_RESTING_VS_BYSTANDER_ACTIVATED_CD4_TCELL_DN	MSigDB_C7	2	193	1113	11.9717	3.33301	1.03627	0	-2.99181	0.000387463	0.00804167	HEATR6|TNFRSF18
GSE16266_CTRL_VS_HEATSHOCK_AND_LPS_STIM_MEF_UP	MSigDB_C7	2	193	1113	11.9717	3.33301	1.03627	0	-2.99181	0.000387463	0.00804167	TTC33|VAMP4
GSE17721_LPS_VS_POLYIC_6H_BMDC_UP	MSigDB_C7	2	193	1113	11.9717	3.33301	1.03627	0	-2.99181	0.000387463	0.00804167	CELSR1|KIF5C
GSE18791_CTRL_VS_NEWCASTLE_VIRUS_DC_4H_UP	MSigDB_C7	2	193	1113	11.9717	3.33301	1.03627	0	-2.99181	0.000387463	0.00804167	HEATR6|PDCD7
GSE22601_CD4_SINGLE_POSITIVE_VS_CD8_SINGLE_POSITIVE_THYMOCYTE_UP	MSigDB_C7	2	193	1113	11.9717	3.33301	1.03627	0	-2.99181	0.000387463	0.00804167	KMT5C|MACO1
GSE22935_24H_VS_48H_MBOVIS_BCG_STIM_MACROPHAGE_DN	MSigDB_C7	2	193	1113	11.9717	3.33301	1.03627	0	-2.99181	0.000387463	0.00804167	PAX3|PDCD7
GSE22935_WT_VS_MYD88_KO_MACROPHAGE_24H_MBOVIS_BCG_STIM_DN	MSigDB_C7	2	193	1113	11.9717	3.33301	1.03627	0	-2.99181	0.000387463	0.00804167	IL4I1|IRX3
GSE24726_WT_VS_E2-2_KO_PDC_UP	MSigDB_C7	2	193	1113	11.9717	3.33301	1.03627	0	-2.99181	0.000387463	0.00804167	PHF7|RASSF3
GSE25123_ROSIGLITAZONE_VS_IL4_AND_ROSIGLITAZONE_STIM_PPARG_KO_MACROPHAGE_DAY10_UP	MSigDB_C7	2	193	1113	11.9717	3.33301	1.03627	0	-2.99181	0.000387463	0.00804167	PTGER3|SNX8
GSE2770_UNTREATED_VS_IL4_TREATED_ACT_CD4_TCELL_48H_DN	MSigDB_C7	2	193	1113	11.9717	3.33301	1.03627	0	-2.99181	0.000387463	0.00804167	PCYT1B|SPEF1
GSE28783_ANTI_MIR33_VS_UNTREATED_ATHEROSCLEROSIS_MACROPHAGE_UP	MSigDB_C7	2	193	1113	11.9717	3.33301	1.03627	0	-2.99181	0.000387463	0.00804167	IFNA6|POU2F2
GSE3039_ALPHABETA_CD8_TCELL_VS_B2_BCELL_UP	MSigDB_C7	2	193	1113	11.9717	3.33301	1.03627	0	-2.99181	0.000387463	0.00804167	CACNA1S|RASA3
GSE34006_A2AR_KO_VS_A2AR_AGONIST_TREATED_TREG_DN	MSigDB_C7	2	193	1113	11.9717	3.33301	1.03627	0	-2.99181	0.000387463	0.00804167	ATG12|FKBPL
GSE37416_0H_VS_48H_F_TULARENSIS_LVS_NEUTROPHIL_UP	MSigDB_C7	2	193	1113	11.9717	3.33301	1.03627	0	-2.99181	0.000387463	0.00804167	RFX2|S1PR4
GSE37605_FOXP3_FUSION_GFP_VS_IRES_GFP_TREG_NOD_UP	MSigDB_C7	2	193	1113	11.9717	3.33301	1.03627	0	-2.99181	0.000387463	0.00804167	PADI4|PHF7
GSE39820_TGFBETA3_IL6_VS_TGFBETA3_IL6_IL23A_TREATED_CD4_TCELL_DN	MSigDB_C7	2	193	1113	11.9717	3.33301	1.03627	0	-2.99181	0.000387463	0.00804167	RANBP17|ROM1
GSE40068_BCL6_POS_VS_NEG_CXCR5_POS_TFH_UP	MSigDB_C7	2	193	1113	11.9717	3.33301	1.03627	0	-2.99181	0.000387463	0.00804167	MATK|PTPN12
GSE40666_WT_VS_STAT4_KO_CD8_TCELL_DN	MSigDB_C7	2	193	1113	11.9717	3.33301	1.03627	0	-2.99181	0.000387463	0.00804167	BBS1|CHST13
GSE44955_MCSF_VS_MCSF_AND_IL27_STIM_MACROPHAGE_UP	MSigDB_C7	2	193	1113	11.9717	3.33301	1.03627	0	-2.99181	0.000387463	0.00804167	ECD|TIAM2
GSE45739_NRAS_KO_VS_WT_ACD3_ACD28_STIM_CD4_TCELL_DN	MSigDB_C7	2	193	1113	11.9717	3.33301	1.03627	0	-2.99181	0.000387463	0.00804167	ANO2|MACO1
GSE7852_LN_VS_THYMUS_TCONV_DN	MSigDB_C7	2	193	1113	11.9717	3.33301	1.03627	0	-2.99181	0.000387463	0.00804167	CEPT1|CIR1
GSE9960_HEALTHY_VS_GRAM_NEG_SEPSIS_PBMC_DN	MSigDB_C7	2	193	1113	11.9717	3.33301	1.03627	0	-2.99181	0.000387463	0.00804167	MIR3945HG|PTPN12
axon terminus [GoID:GO:0043679; evidenceTypes:IBA|IEA|ISS|TAS]	GeneOntology_CC	17	109	1113	6.76124	2.51071	15.5963	1	4.07803	0.000381314	0.00804167	ADRA2C|CNGB1|GHRH|GPER1|GRIK2|KCNA6|KCNK2|NPFF|OXT|PACSIN1|RAB3A|SEPT5|SNCA|SYP|TH|UCN|UNC13A
perinuclear region of cytoplasm [GoID:GO:0048471; evidenceTypes:IBA|IDA|IEA|IMP|ISS|TAS]	GeneOntology_CC	20	628	1113	38.9547	5.93814	3.18471	0	-3.19203	0.000382911	0.00804167	ADGRB1|APC2|CABP2|CABP7|CCDC78|DOK1|GPER1|MAP1S|MAPK8IP1|OBSL1|PACSIN1|PRKCE|RAB40B|RAC3|SNCA|SNCG|SYT5|TF|TP53BP2|USP2
negative regulation of digestive system process [GoID:GO:0060457; evidenceTypes:IBA|IEA|IGI|IMP|ISS]	GeneOntology_BP	6	17	1113	1.05451	0.994089	35.2941	1	4.9749	0.000384216	0.00804167	HAMP|OXT|OXTR|PTGER3|SCT|UCN
Li(PMID: 24336226)-2013-MolSigVaccines_cell cycle and transcription (M4.0)	PAPER	7	330	1113	20.4698	4.34143	2.12121	0	-3.10262	0.000384395	0.00804167	ASGR1|CPPED1|LILRA1|LILRA2|PADI4|PGLYRP1|RNF130
MODULE_2	MSigDB_C4	9	379	1113	23.5093	4.64612	2.37467	0	-3.12288	0.000387855	0.00804461	ARHGDIG|EEF1A2|GAP43|GPC3|KIF5C|LAMA5|MIA|SNCG|TNXB
channel activity [GoID:GO:0015267; evidenceTypes:EXP|IBA|IC|IDA|IEA|IGI|IMP|IPI|ISS|NAS|TAS]	GeneOntology_MF	58	593	1113	36.7836	5.77612	9.78078	1	3.67311	0.000388748	0.00805794	ABCC8|ANO2|BCL2|BEST4|CACNA1H|CACNA1I|CACNA1S|CACNA2D2|CACNB1|CACNG3|CACNG7|CHRNA4|CHRNB4|CHRNG|CLCN1|CNGB1|CRH|DRD4|FXYD7|GALR2|GLRA1|GRIA2|GRIK1|GRIK2|GRIN2C|HCN2|HPCA|HPCAL4|JSRP1|KCNA10|KCNA6|KCNC3|KCNH6|KCNJ11|KCNJ12|KCNK10|KCNK2|KCNQ4|KCNT1|LOXHD1|PACSIN3|PKD1|RASA3|REM1|RHAG|RRAD|RYR1|SCN2B|SCN8A|SHANK1|SLC14A1|SLC24A1|SLC26A1|SLC26A9|STIM1|TRPV4|TTYH1|ZACN
protein catabolic process [GoID:GO:0030163; evidenceTypes:IBA|IC|IDA|IEA|IGI|IMP|IPI|ISS|NAS|TAS]	GeneOntology_BP	28	796	1113	49.3757	6.65288	3.51759	0	-3.213	0.000389806	0.00807467	ADAMTS7|ADGRB1|AGAP2|APOB|ATM|EEF1A2|FBXO2|FBXO4|FBXO44|FZR1|GPC3|GRIN2C|KCTD17|LONP2|NEU4|PACSIN3|PGA3|PGC|PKD1|RNF168|SHH|SNCA|TMEM67|USE1|USP2|USP37|WDR91|ZSWIM9
transporter complex [GoID:GO:1990351; evidenceTypes:IBA|IC|IDA|IEA|IGI|IMP|IPI|ISS|NAS|TAS]	GeneOntology_CC	34	296	1113	18.3608	4.11567	11.4865	1	3.79991	0.000392253	0.00812012	ABCC8|ANO2|BEST4|CACNA1H|CACNA1I|CACNA1S|CACNA2D2|CACNB1|CACNG3|CACNG7|CATSPERG|CHRNA4|CHRNB4|CHRNG|CLCN1|CNGB1|CPT1C|GLRA1|GRIA2|GRIK2|GRIN2C|HCN2|KCNA10|KCNA6|KCNC3|KCNJ11|KCNK2|KCNQ4|KCNT1|RYR1|SCN2B|SCN8A|SHANK1|TTYH1
AMIT_EGF_RESPONSE_480_HELA	MSigDB_C2	1	160	1113	9.92476	3.03754	0.625	0	-2.93816	0.000395623	0.00815836	FAM214B
DOUGLAS_BMI1_TARGETS_DN	MSigDB_C2	6	304	1113	18.857	4.16997	1.97368	0	-3.08325	0.000394533	0.00815836	AMDHD2|INSIG2|LRRC37A|MR1|RNF168|WNT10A
GSE37532_TREG_VS_TCONV_CD4_TCELL_FROM_VISCERAL_ADIPOSE_TISSUE_DN	MSigDB_C7	1	160	1113	9.92476	3.03754	0.625	0	-2.93816	0.000395623	0.00815836	SMIM11A
Human InVitro_Bild06_206genes (16273092-TableS1a)	GeneSigDB	1	160	1113	9.92476	3.03754	0.625	0	-2.93816	0.000395623	0.00815836	CCDC78
Human StemCell_Moreno04_205genes (15466190-TableS2)	GeneSigDB	1	160	1113	9.92476	3.03754	0.625	0	-2.93816	0.000395623	0.00815836	ISYNA1
HIF1alpha_1.5x_Up	SignatureDB	1	160	1113	9.92476	3.03754	0.625	0	-2.93816	0.000395623	0.00815836	KLF11
ion channel activity [GoID:GO:0005216; evidenceTypes:EXP|IBA|IC|IDA|IEA|IGI|IMP|IPI|ISS|NAS|TAS]	GeneOntology_MF	55	555	1113	34.4265	5.5941	9.90991	1	3.67771	0.000396402	0.00816919	ABCC8|ANO2|BEST4|CACNA1H|CACNA1I|CACNA1S|CACNA2D2|CACNB1|CACNG3|CACNG7|CHRNA4|CHRNB4|CHRNG|CLCN1|CNGB1|CRH|DRD4|FXYD7|GALR2|GLRA1|GRIA2|GRIK1|GRIK2|GRIN2C|HCN2|HPCA|HPCAL4|JSRP1|KCNA10|KCNA6|KCNC3|KCNH6|KCNJ11|KCNJ12|KCNK10|KCNK2|KCNQ4|KCNT1|LOXHD1|PACSIN3|PKD1|RASA3|REM1|RRAD|RYR1|SCN2B|SCN8A|SHANK1|SLC24A1|SLC26A1|SLC26A9|STIM1|TRPV4|TTYH1|ZACN
ACEVEDO_METHYLATED_IN_LIVER_CANCER_DN	MSigDB_C2	68	724	1113	44.9095	6.35817	9.39227	1	3.63162	0.000402334	0.00828274	ABCC8|ABO|ADAM2|ADGRV1|AJAP1|ANK1|APOB|ARHGAP6|ARMC5|ASTN2|CCDC136|CCSER1|COL26A1|CPA1|CRYGC|CSAG2|DLGAP2|DOCK3|ERC2-IT1|F11-AS1|GAPDHS|GATA2|GCNT7|GRIK2|GSG1|HOXA6|IGLV4-3|JAKMIP1|KCNK2|KIF5C|LRRC4C|MATN4|MYH4|NEU4|NGDN|NTNG2|OBSCN|OR10H1|PAGE1|PAGE5|PIWIL1|PLCH2|PLSCR2|PLXNA4|RBBP8NL|S1PR4|SNX8|SPAG11A|SPAG11B|SPANXB1|SPATA31C2|SVOP|TENM2|TIAM2|TMCC2|TNFRSF8|TPO|TREML2|TSSK1B|TUBB7P|UNC5A|URI1|…
MODULE_47	MSigDB_C4	3	222	1113	13.7706	3.57174	1.35135	0	-3.01551	0.000407059	0.00828274	APOA1|KCNK2|TENM2
GSE12392_IFNAR_KO_VS_IFNB_KO_CD8_NEG_SPLEEN_DC_UP	MSigDB_C7	2	192	1113	11.9097	3.32446	1.04167	0	-2.98085	0.000409383	0.00828274	AGFG1|FGF3
GSE12845_IGD_NEG_BLOOD_VS_NAIVE_TONSIL_BCELL_UP	MSigDB_C7	2	192	1113	11.9097	3.32446	1.04167	0	-2.98085	0.000409383	0.00828274	LTC4S|RHOV
GSE15330_LYMPHOID_MULTIPOTENT_VS_GRANULOCYTE_MONOCYTE_PROGENITOR_IKAROS_KO_UP	MSigDB_C7	2	192	1113	11.9097	3.32446	1.04167	0	-2.98085	0.000409383	0.00828274	ATM|CELSR1
GSE16385_ROSIGLITAZONE_IFNG_TNF_VS_IL4_STIM_MACROPHAGE_UP	MSigDB_C7	2	192	1113	11.9097	3.32446	1.04167	0	-2.98085	0.000409383	0.00828274	CHD5|UBTD1
GSE17721_0.5H_VS_12H_CPG_BMDC_DN	MSigDB_C7	2	192	1113	11.9097	3.32446	1.04167	0	-2.98085	0.000409383	0.00828274	POU2F2|PRKCE
GSE17721_0.5H_VS_8H_GARDIQUIMOD_BMDC_DN	MSigDB_C7	2	192	1113	11.9097	3.32446	1.04167	0	-2.98085	0.000409383	0.00828274	HCN2|RGS9
GSE17721_CTRL_VS_POLYIC_1H_BMDC_UP	MSigDB_C7	2	192	1113	11.9097	3.32446	1.04167	0	-2.98085	0.000409383	0.00828274	RNF2|TAF13
GSE17721_POLYIC_VS_GARDIQUIMOD_4H_BMDC_UP	MSigDB_C7	2	192	1113	11.9097	3.32446	1.04167	0	-2.98085	0.000409383	0.00828274	CABP7|RGS14
GSE18791_UNSTIM_VS_NEWCATSLE_VIRUS_DC_18H_UP	MSigDB_C7	2	192	1113	11.9097	3.32446	1.04167	0	-2.98085	0.000409383	0.00828274	CRH|MILR1
GSE21546_UNSTIM_VS_ANTI_CD3_STIM_SAP1A_KO_DP_THYMOCYTES_UP	MSigDB_C7	2	192	1113	11.9097	3.32446	1.04167	0	-2.98085	0.000409383	0.00828274	HTN3|REG3G
GSE21546_WT_VS_SAP1A_KO_DP_THYMOCYTES_UP	MSigDB_C7	2	192	1113	11.9097	3.32446	1.04167	0	-2.98085	0.000409383	0.00828274	GSG1|RSPO1
GSE22025_PROGESTERONE_VS_TGFB1_AND_PROGESTERONE_TREATED_CD4_TCELL_UP	MSigDB_C7	2	192	1113	11.9097	3.32446	1.04167	0	-2.98085	0.000409383	0.00828274	PPIL2|RPL23AP53
GSE22196_HEALTHY_VS_OBESE_MOUSE_SKIN_GAMMADELTA_TCELL_DN	MSigDB_C7	2	192	1113	11.9097	3.32446	1.04167	0	-2.98085	0.000409383	0.00828274	MATK|TNFSF14
GSE24574_BCL6_LOW_TFH_VS_TCONV_CD4_TCELL_DN	MSigDB_C7	2	192	1113	11.9097	3.32446	1.04167	0	-2.98085	0.000409383	0.00828274	SKAP2|XCL2
GSE26669_CD4_VS_CD8_TCELL_IN_MLR_DN	MSigDB_C7	2	192	1113	11.9097	3.32446	1.04167	0	-2.98085	0.000409383	0.00828274	TAF13|TBXA2R
GSE2770_IL12_ACT_VS_ACT_CD4_TCELL_2H_DN	MSigDB_C7	2	192	1113	11.9097	3.32446	1.04167	0	-2.98085	0.000409383	0.00828274	PTPN12|ST3GAL2
GSE34156_UNTREATED_VS_6H_TLR1_TLR2_LIGAND_TREATED_MONOCYTE_UP	MSigDB_C7	2	192	1113	11.9097	3.32446	1.04167	0	-2.98085	0.000409383	0.00828274	ALDH3B1|ALPP
GSE37301_MULTIPOTENT_PROGENITOR_VS_CD4_TCELL_DN	MSigDB_C7	2	192	1113	11.9097	3.32446	1.04167	0	-2.98085	0.000409383	0.00828274	KIF1C|MAP4K2
GSE38681_WT_VS_LYL1_KO_LYMPHOID_PRIMED_MULTIPOTENT_PROGENITOR_DN	MSigDB_C7	2	192	1113	11.9097	3.32446	1.04167	0	-2.98085	0.000409383	0.00828274	AGFG1|MAG
GSE40273_EOS_KO_VS_WT_TREG_UP	MSigDB_C7	2	192	1113	11.9097	3.32446	1.04167	0	-2.98085	0.000409383	0.00828274	ALDH3B1|UPB1
GSE40274_CTRL_VS_FOXP3_AND_HELIOS_TRANSDUCED_ACTIVATED_CD4_TCELL_DN	MSigDB_C7	2	192	1113	11.9097	3.32446	1.04167	0	-2.98085	0.000409383	0.00828274	C14ORF180|UPB1
GSE40274_CTRL_VS_FOXP3_TRANSDUCED_ACTIVATED_CD4_TCELL_UP	MSigDB_C7	2	192	1113	11.9097	3.32446	1.04167	0	-2.98085	0.000409383	0.00828274	BTF3L4|CELSR1
GSE8621_LPS_PRIMED_UNSTIM_VS_LPS_PRIMED_AND_LPS_STIM_MACROPHAGE_DN	MSigDB_C7	2	192	1113	11.9097	3.32446	1.04167	0	-2.98085	0.000409383	0.00828274	CEP128|VAMP4
GSE9316_CD4_TCELL_BALBC_VS_TH17_ENRI_CD4_TCELL_SKG_PMA_IONO_STIM_FR4NEG_DN	MSigDB_C7	2	192	1113	11.9097	3.32446	1.04167	0	-2.98085	0.000409383	0.00828274	ARL3|GLRA1
GSE9988_LOW_LPS_VS_VEHICLE_TREATED_MONOCYTE_DN	MSigDB_C7	2	192	1113	11.9097	3.32446	1.04167	0	-2.98085	0.000409383	0.00828274	FAM214B|ZNF688
passive transmembrane transporter activity [GoID:GO:0022803; evidenceTypes:EXP|IBA|IC|IDA|IEA|IGI|IMP|IPI|ISS|NAS|TAS]	GeneOntology_MF	58	594	1113	36.8457	5.78082	9.76431	1	3.6594	0.000405619	0.00828274	ABCC8|ANO2|BCL2|BEST4|CACNA1H|CACNA1I|CACNA1S|CACNA2D2|CACNB1|CACNG3|CACNG7|CHRNA4|CHRNB4|CHRNG|CLCN1|CNGB1|CRH|DRD4|FXYD7|GALR2|GLRA1|GRIA2|GRIK1|GRIK2|GRIN2C|HCN2|HPCA|HPCAL4|JSRP1|KCNA10|KCNA6|KCNC3|KCNH6|KCNJ11|KCNJ12|KCNK10|KCNK2|KCNQ4|KCNT1|LOXHD1|PACSIN3|PKD1|RASA3|REM1|RHAG|RRAD|RYR1|SCN2B|SCN8A|SHANK1|SLC14A1|SLC24A1|SLC26A1|SLC26A9|STIM1|TRPV4|TTYH1|ZACN
Sadanandam(PMID:23584089)_Inflammatory	PAPER	2	192	1113	11.9097	3.32446	1.04167	0	-2.98085	0.000409383	0.00828274	PIWIL1|RAB27B
ACTTTAT_MIR1425P	MSigDB_C3	5	277	1113	17.1822	3.98353	1.80505	0	-3.05815	0.000411243	0.00831512	CELSR1|KLF11|MYCN|PAPPA|TRIM3
ATGTACA_MIR493	MSigDB_C3	6	303	1113	18.795	4.16322	1.9802	0	-3.07334	0.000413151	0.00834845	BCL2|IRX3|PTPN12|SPAG8|TTN|UNC5A
BCL6_targets_CHIPCHIP	SignatureDB	12	448	1113	27.7893	5.04145	2.67857	0	-3.13191	0.000415784	0.00839637	AGER|ATP8B3|CARD11|CCDC106|CD70|DBP|ETFRF1|GPER1|GRAP|THAP2|USP37|ZNF37A
Newman(PMID: 25822800)_CIBERSORT-SuppT1 T cells regulatory (Tregs)	PAPER	9	38	1113	2.35713	1.48538	23.6842	1	4.47216	0.000417527	0.00842629	BARX2|CD70|CEMP1|LILRA4|NPAS1|NTN3|PLCH2|RYR1|SEPT5
GSE37605_TREG_VS_TCONV_C57BL6_FOXP3_IRES_GFP_UP	MSigDB_C7	16	100	1113	6.20298	2.40543	16	1	4.07287	0.000418105	0.00843265	ACSBG1|ATP8B3|CCKBR|CFAP100|CHRNG|FAM69B|KRT33A|LINGO1|RYR1|SDR9C7|SIX1|SLC16A8|SLC25A42|SLC2A6|SYT5|TAC4
MORF_PPP1CC	MSigDB_C4	1	159	1113	9.86273	3.02812	0.628931	0	-2.92681	0.000419601	0.00845752	POM121
response to oxidative stress [GoID:GO:0006979; evidenceTypes:IBA|IC|IDA|IEA|IEP|IGI|IMP|ISS|NAS|TAS]	GeneOntology_BP	10	401	1113	24.8739	4.77607	2.49377	0	-3.11426	0.000420028	0.00846082	ALDH3B1|BCL2|CHRNA4|FGF8|GPR37L1|RGS14|S100A7|SNCA|TPO|UCN
LEE_DIFFERENTIATING_T_LYMPHOCYTE	MSigDB_C2	2	191	1113	11.8477	3.31589	1.04712	0	-2.96985	0.000432522	0.00856757	MR1|PGGHG
ODONNELL_TFRC_TARGETS_UP	MSigDB_C2	43	406	1113	25.1841	4.80507	10.5911	1	3.70773	0.000428091	0.00856757	AP3B2|APOBEC3F|BICDL1|BIRC7|BMP8B|C15ORF62|CADM4|CAPS|CARMIL3|CD7|CST6|DSPP|EXOC3-AS1|FBXO44|GRIK2|GRIN2C|HAB1|HSPB9|IGFN1|IQCF5|JSRP1|KCNH6|LINC02239|MIR622|MR1|MYH1|NRCAM|OSBPL5|PADI4|PAPPA|PCYT1B|PLXNA4|PTGER3|PTPN12|RRAD|S100A7A|SH3D21|SIX1|SNX8|ST6GALNAC4|TNP2|ZMYND10|ZNF155
SHEDDEN_LUNG_CANCER_POOR_SURVIVAL_A6	MSigDB_C2	12	447	1113	27.7273	5.03596	2.68456	0	-3.123	0.000432418	0.00856757	AFP|ARTN|CD70|DUSP9|FCHO1|KAZALD1|MYBL1|POLR3G|SNCG|STEAP1B|TUBA4B|WDR62
GSE11057_PBMC_VS_MEM_CD4_TCELL_DN	MSigDB_C7	2	191	1113	11.8477	3.31589	1.04712	0	-2.96985	0.000432522	0.00856757	BICDL1|ISYNA1
GSE1460_DP_THYMOCYTE_VS_NAIVE_CD4_TCELL_CORD_BLOOD_UP	MSigDB_C7	2	191	1113	11.8477	3.31589	1.04712	0	-2.96985	0.000432522	0.00856757	RASSF1|TRO
GSE15930_STIM_VS_STIM_AND_IFNAB_48H_CD8_T_CELL_DN	MSigDB_C7	2	191	1113	11.8477	3.31589	1.04712	0	-2.96985	0.000432522	0.00856757	CASP4|ST6GALNAC4
GSE17721_0.5H_VS_8H_GARDIQUIMOD_BMDC_UP	MSigDB_C7	2	191	1113	11.8477	3.31589	1.04712	0	-2.96985	0.000432522	0.00856757	ABHD8|TIAM2
GSE17974_0H_VS_1H_IN_VITRO_ACT_CD4_TCELL_DN	MSigDB_C7	2	191	1113	11.8477	3.31589	1.04712	0	-2.96985	0.000432522	0.00856757	SNRNP35|TNFSF14
GSE17974_CTRL_VS_ACT_IL4_AND_ANTI_IL12_1H_CD4_TCELL_DN	MSigDB_C7	2	191	1113	11.8477	3.31589	1.04712	0	-2.96985	0.000432522	0.00856757	RNF168|TNFSF14
GSE18791_CTRL_VS_NEWCASTLE_VIRUS_DC_14H_UP	MSigDB_C7	2	191	1113	11.8477	3.31589	1.04712	0	-2.96985	0.000432522	0.00856757	SNRNP35|TTLL1
GSE21670_STAT3_KO_VS_WT_CD4_TCELL_TGFB_IL6_TREATED_UP	MSigDB_C7	2	191	1113	11.8477	3.31589	1.04712	0	-2.96985	0.000432522	0.00856757	CARD11|UNC119B
GSE21927_SPLEEN_C57BL6_VS_4T1_TUMOR_BALBC_MONOCYTES_DN	MSigDB_C7	2	191	1113	11.8477	3.31589	1.04712	0	-2.96985	0.000432522	0.00856757	ERGIC2|RNF25
GSE24574_BCL6_HIGH_VS_LOW_TFH_CD4_TCELL_DN	MSigDB_C7	2	191	1113	11.8477	3.31589	1.04712	0	-2.96985	0.000432522	0.00856757	SKAP2|TNFSF14
GSE26669_CD4_VS_CD8_TCELL_IN_MLR_COSTIM_BLOCK_DN	MSigDB_C7	2	191	1113	11.8477	3.31589	1.04712	0	-2.96985	0.000432522	0.00856757	FXYD7|SLC17A9
GSE27786_LSK_VS_CD8_TCELL_UP	MSigDB_C7	2	191	1113	11.8477	3.31589	1.04712	0	-2.96985	0.000432522	0.00856757	PDCD7|PGGHG
GSE29617_CTRL_VS_TIV_FLU_VACCINE_PBMC_2008_DN	MSigDB_C7	2	191	1113	11.8477	3.31589	1.04712	0	-2.96985	0.000432522	0.00856757	ATP1A1-AS1|ORM1
GSE32986_UNSTIM_VS_CURDLAN_LOWDOSE_STIM_DC_DN	MSigDB_C7	2	191	1113	11.8477	3.31589	1.04712	0	-2.96985	0.000432522	0.00856757	CXORF21|RHOV
GSE369_PRE_VS_POST_IL6_INJECTION_SOCS3_KO_LIVER_UP	MSigDB_C7	2	191	1113	11.8477	3.31589	1.04712	0	-2.96985	0.000432522	0.00856757	CCDC144A|TTN
GSE40443_INDUCED_VS_TOTAL_TREG_DN	MSigDB_C7	2	191	1113	11.8477	3.31589	1.04712	0	-2.96985	0.000432522	0.00856757	CD7|S1PR4
GSE41867_DAY8_VS_DAY15_LCMV_CLONE13_EFFECTOR_CD8_TCELL_DN	MSigDB_C7	2	191	1113	11.8477	3.31589	1.04712	0	-2.96985	0.000432522	0.00856757	HTR7|RNF168
GSE43955_TH0_VS_TGFB_IL6_TH17_ACT_CD4_TCELL_4H_DN	MSigDB_C7	2	191	1113	11.8477	3.31589	1.04712	0	-2.96985	0.000432522	0.00856757	MAP2K7|RHAG
GSE46242_TH1_VS_ANERGIC_TH1_CD4_TCELL_WITH_EGR2_DELETED_UP	MSigDB_C7	2	191	1113	11.8477	3.31589	1.04712	0	-2.96985	0.000432522	0.00856757	ECD|HTR7P1
GSE557_WT_VS_I_AB_KO_DC_DN	MSigDB_C7	2	191	1113	11.8477	3.31589	1.04712	0	-2.96985	0.000432522	0.00856757	ARHGAP6|SPEF1
voltage-gated calcium channel activity [GoID:GO:0005245; evidenceTypes:IBA|IDA|IEA|IMP|ISS|NAS|TAS]	GeneOntology_MF	12	63	1113	3.90787	1.91123	19.0476	1	4.23399	0.000429225	0.00856757	CACNA1H|CACNA1I|CACNA1S|CACNA2D2|CACNB1|CACNG3|CACNG7|DRD4|HPCA|REM1|RRAD|RYR1
cellular response to organic substance [GoID:GO:0071310; evidenceTypes:IBA|IC|IDA|IEA|IEP|IGI|IMP|IPI|ISS|NAS|TAS]	GeneOntology_BP	108	2312	1113	143.413	10.8255	4.67128	0	-3.27125	0.000431466	0.00856757	ABCC8|ADAMTS7|AGER|AKR1C4|APOA1|APOB|ATP6V1G3|AVPR1A|BCL2|BMP8B|CACNA1H|CACNA1S|CACNB1|CASP4|CD70|CEBPE|CNTFR|CREB3L3|CRH|CST11|CUX2|CXCR5|CYP11B1|DUSP15|ETV2|FGB|FGF17|FGF20|FGF3|FGF4|FGF8|FUZ|GATA5|GDF1|GH2|GHSR|GLRA1|GNB3|GNG8|GPC3|GPER1|HAMP|HAS1|HCN2|HFE2|HIST1H3C|HMHB1|IFNA6|IL13|IL17F|IL17RD|IL17RE|IL20RB|IL3RA|KCNJ11|KLF11|LILRA2|LRRC4B|LRRC4C|LRTM2|MAPK4|MYCN|MYH6|NFKBIL1|NKX2-5|NKX6-1|N…
sister chromatid segregation [GoID:GO:0000819; evidenceTypes:IBA|IDA|IEA|IEP|IMP|IPI|ISS|NAS|TAS]	GeneOntology_BP	3	221	1113	13.7086	3.56379	1.35747	0	-3.00483	0.000428815	0.00856757	ATM|ESCO1|TTN
OSMAN_BLADDER_CANCER_UP	MSigDB_C2	10	400	1113	24.8119	4.77025	2.5	0	-3.10506	0.000437626	0.00866332	ALDH3B1|ASB8|ERGIC2|FGFR1OP2|LILRA2|MR1|SCAMP1|TTC33|ZC3H7A|ZNF316
Human Skin_Alonso07_187genes (17409456-Table2)	GeneSigDB	1	158	1113	9.8007	3.01866	0.632911	0	-2.91543	0.000445016	0.00880419	PAPPA
DAZARD_RESPONSE_TO_UV_SCC_UP	MSigDB_C2	0	120	1113	7.44357	2.63354	0	0	-2.82645	0.000447925	0.00884542
LIU_PROSTATE_CANCER_DN	MSigDB_C2	13	469	1113	29.092	5.15516	2.77186	0	-3.12153	0.000447882	0.00884542	BCL2|CCDC136|CYP4F8|FBXO2|ISYNA1|KLF11|MR1|P3H3|PLEKHA2|SCGB3A1|SLC14A1|SRD5A2|TRO
mitochondrial translation [GoID:GO:0032543; evidenceTypes:IBA|IDA|IEA|IMP|ISS|TAS]	GeneOntology_BP	0	120	1113	7.44357	2.63354	0	0	-2.82645	0.000447925	0.00884542
EGFR_UP.V1_UP	MSigDB_C6	2	190	1113	11.7857	3.30729	1.05263	0	-2.95882	0.000456946	0.00889786	FGB|RND1
GSE11864_UNTREATED_VS_CSF1_IFNG_IN_MAC_DN	MSigDB_C7	2	190	1113	11.7857	3.30729	1.05263	0	-2.95882	0.000456946	0.00889786	PGBD2|SIL1
GSE13485_DAY1_VS_DAY21_YF17D_VACCINE_PBMC_DN	MSigDB_C7	2	190	1113	11.7857	3.30729	1.05263	0	-2.95882	0.000456946	0.00889786	ETFRF1|FKBPL
GSE14308_TH2_VS_NATURAL_TREG_DN	MSigDB_C7	2	190	1113	11.7857	3.30729	1.05263	0	-2.95882	0.000456946	0.00889786	CATSPERG|GRIA2
GSE17721_0.5H_VS_8H_POLYIC_BMDC_UP	MSigDB_C7	2	190	1113	11.7857	3.30729	1.05263	0	-2.95882	0.000456946	0.00889786	MMP17|NRCAM
GSE20484_MCSG_VS_CXCL4_MONOCYTE_DERIVED_MACROPHAGE_DN	MSigDB_C7	2	190	1113	11.7857	3.30729	1.05263	0	-2.95882	0.000456946	0.00889786	INSIG2|ZC3H7A
GSE22886_NAIVE_BCELL_VS_BM_PLASMA_CELL_UP	MSigDB_C7	2	190	1113	11.7857	3.30729	1.05263	0	-2.95882	0.000456946	0.00889786	DPPA4|UNC119B
GSE22886_NAIVE_TCELL_VS_NKCELL_UP	MSigDB_C7	2	190	1113	11.7857	3.30729	1.05263	0	-2.95882	0.000456946	0.00889786	MAP4K2|RGS14
GSE24726_WT_VS_E2-2_KO_PDC_DN	MSigDB_C7	2	190	1113	11.7857	3.30729	1.05263	0	-2.95882	0.000456946	0.00889786	AFP|PKNOX1
GSE25087_FETAL_VS_ADULT_TCONV_UP	MSigDB_C7	2	190	1113	11.7857	3.30729	1.05263	0	-2.95882	0.000456946	0.00889786	CDR1|TMSB4Y
GSE25123_CTRL_VS_IL4_STIM_MACROPHAGE_DN	MSigDB_C7	2	190	1113	11.7857	3.30729	1.05263	0	-2.95882	0.000456946	0.00889786	FXYD7|ZC3H7A
GSE2770_IL12_AND_TGFB_ACT_VS_ACT_CD4_TCELL_48H_UP	MSigDB_C7	2	190	1113	11.7857	3.30729	1.05263	0	-2.95882	0.000456946	0.00889786	CHRNB4|IL10RB-AS1
GSE2770_IL12_AND_TGFB_VS_IL4_TREATED_ACT_CD4_TCELL_2H_DN	MSigDB_C7	2	190	1113	11.7857	3.30729	1.05263	0	-2.95882	0.000456946	0.00889786	ETFRF1|RNF130
GSE34006_A2AR_KO_VS_A2AR_AGONIST_TREATED_TREG_UP	MSigDB_C7	2	190	1113	11.7857	3.30729	1.05263	0	-2.95882	0.000456946	0.00889786	ACRBP|PNPLA7
GSE36476_CTRL_VS_TSST_ACT_40H_MEMORY_CD4_TCELL_YOUNG_UP	MSigDB_C7	2	190	1113	11.7857	3.30729	1.05263	0	-2.95882	0.000456946	0.00889786	ATG12|KLF11
GSE369_PRE_VS_POST_IL6_INJECTION_IFNG_KO_LIVER_DN	MSigDB_C7	2	190	1113	11.7857	3.30729	1.05263	0	-2.95882	0.000456946	0.00889786	CELF4|PGLYRP1
GSE41176_UNSTIM_VS_ANTI_IGM_STIM_BCELL_1H_DN	MSigDB_C7	2	190	1113	11.7857	3.30729	1.05263	0	-2.95882	0.000456946	0.00889786	KLF11|RNF130
GSE43863_NAIVE_VS_MEMORY_LY6C_INT_CXCR5POS_CD4_TCELL_D150_LCMV_DN	MSigDB_C7	2	190	1113	11.7857	3.30729	1.05263	0	-2.95882	0.000456946	0.00889786	ISYNA1|MAP1S
GSE46242_CTRL_VS_EGR2_DELETED_ANERGIC_TH1_CD4_TCELL_DN	MSigDB_C7	2	190	1113	11.7857	3.30729	1.05263	0	-2.95882	0.000456946	0.00889786	BICDL1|TIAM2
regulation of proteolysis [GoID:GO:0030162; evidenceTypes:IBA|IC|IDA|IEA|IEP|IGI|IMP|IPI|ISS|NAS|TAS]	GeneOntology_BP	25	729	1113	45.2197	6.37916	3.42936	0	-3.16965	0.000451494	0.00889786	ANGPTL8|BIRC7|C3P1|CST11|CST6|CST9|FETUB|FZR1|GPC3|GPER1|IGHV1-69|PACSIN3|PAPLN|PDCD5|PKD1|SERPINA10|SHH|SNCA|SSPO|TNFRSF10C|TNFSF14|TNFSF15|TNP2|WFDC10A|WFDC8
ribosome biogenesis [GoID:GO:0042254; evidenceTypes:EXP|IBA|IC|IDA|IEA|IMP|ISS|NAS|TAS]	GeneOntology_BP	5	275	1113	17.0582	3.96935	1.81818	0	-3.03782	0.000452414	0.00889786	FBLL1|FCF1|GNL1|NGDN|RPL3L
Human Colon_Kim04_285genes (15208663-SuppTable1a)	GeneSigDB	2	190	1113	11.7857	3.30729	1.05263	0	-2.95882	0.000456946	0.00889786	GDF1|PTMS
Rat Hypothalamic_Mansuy10_1270genes (20937356-TableS1)	GeneSigDB	33	893	1113	55.3926	7.02663	3.69541	0	-3.18682	0.000455406	0.00889786	ALDH3B1|ARHGAP31|ASGR1|CABLES1|CCDC136|CFAP100|CPT1C|DBP|EBF4|GALR2|GATA2|GNG8|GRIA2|KAZALD1|LAMA5|MAP2K7|MGAT3|MR1|NUDT14|OBSL1|PLPPR3|PLSCR2|PRKCE|RHPN1|RSPO1|SEMA3F|SIL1|SLC13A4|SLC38A3|TMEM44|USE1|WNT4|ZDHHC1
LU_EZH2_TARGETS_DN	MSigDB_C2	9	375	1113	23.2612	4.62206	2.4	0	-3.08545	0.000459024	0.0089329	ALPP|C14ORF37|CCDC91|DMC1|IL17RD|KCNH6|PTPN12|TMEM154|TNFSF15
Mouse Skin_Driskell09_1322genes (19605494-TableS1)	GeneSigDB	27	770	1113	47.7629	6.54829	3.50649	0	-3.17074	0.000459732	0.00894127	AJAP1|ALX4|ASTN2|CACNA1H|CNTFR|EBF3|FBRSL1|GATA2|IL13|IL17RD|KRT79|LAMA5|LAMC3|OXTR|PLCH2|PLXNA4|PRSS35|RAB27B|RASSF9|RSPO1|SHH|SORCS2|TENM2|TNFRSF18|TNXB|TUSC5|ZFP57
axoneme part [GoID:GO:0044447; evidenceTypes:IBA|IDA|IEA|IMP|ISS|NAS]	GeneOntology_CC	8	31	1113	1.92292	1.34187	25.8065	1	4.5288	0.000467256	0.00908212	CCDC114|CFAP100|CFAP61|CFAP73|DNAH1|DNAH5|DNAH8|MAATS1
neuropeptide receptor binding [GoID:GO:0071855; evidenceTypes:IBA|IDA|IEA|IMP|IPI|ISS]	GeneOntology_MF	7	24	1113	1.48871	1.18092	29.1667	1	4.66693	0.000471238	0.00915398	CCKBR|CRH|GHRH|KISS1|SHANK1|UCN|UCN2
GSE21360_SECONDARY_VS_TERTIARY_MEMORY_CD8_TCELL_DN	MSigDB_C7	1	157	1113	9.73867	3.00918	0.636943	0	-2.904	0.000471952	0.00916232	SLC14A1
CHANDRAN_METASTASIS_DN	MSigDB_C2	6	300	1113	18.6089	4.14291	2	0	-3.04349	0.000474267	0.00918913	AMDHD2|CAPS|FBXO2|LINC00662|RAB27B|RRAD
COLINA_TARGETS_OF_4EBP1_AND_4EBP2	MSigDB_C2	8	350	1113	21.7104	4.46851	2.28571	0	-3.06823	0.00047416	0.00918913	ATM|CPT1C|DBP|FOXP2|IRX3|KAZALD1|SKAP2|TRIM54
E4F1_Q6	MSigDB_C3	5	274	1113	16.9962	3.96224	1.82482	0	-3.02762	0.000474477	0.00918913	ECD|GNL1|KCNA6|SRCIN1|WNT10A
Human Bone_Heller08_693genes (18172295-SuppTable4)	GeneSigDB	8	350	1113	21.7104	4.46851	2.28571	0	-3.06823	0.00047416	0.00918913	ALDH3B1|BCL2|CD79B|MGAT3|MMP16|MYCN|NMRK2|PKD1
FISCHER_G2_M_CELL_CYCLE	MSigDB_C2	3	219	1113	13.5845	3.54782	1.36986	0	-2.98338	0.000475797	0.00919807	FZR1|HSPA1L|PKNOX1
GSE40666_WT_VS_STAT4_KO_CD8_TCELL_UP	MSigDB_C7	22	163	1113	10.1109	3.06562	13.4969	1	3.87822	0.00047559	0.00919807	ALPI|CCDC70|CROCCP3|DICER1-AS1|DUSP15|FAM170A|FBXO24|FLJ30901|H1FOO|JSRP1|KCNK10|LOC221122|LOC254896|NGB|PGGHG|POLN|PPP2R3B|SEMA3F|SFTPC|SLC1A2|SLC25A41|ZBTB17
Human Colon_Allen08_382genes (18927307-tableS3)	GeneSigDB	3	219	1113	13.5845	3.54782	1.36986	0	-2.98338	0.000475797	0.00919807	ALB|CRX|PAPPA
GTTTGTT_MIR495	MSigDB_C3	4	247	1113	15.3214	3.76483	1.61943	0	-3.00714	0.000477247	0.00921502	PCDHAC1|PCDHAC2|PLCH1|SCN8A
metalloexopeptidase activity [GoID:GO:0008235; evidenceTypes:EXP|IBA|IDA|IEA|IMP|ISS|NAS|TAS]	GeneOntology_MF	11	55	1113	3.41164	1.78616	20	1	4.24841	0.000477086	0.00921502	AGBL2|AGBL3|AGBL4|CPA1|CPM|DPEP3|FOLH1|FOLH1B|MMP16|MMP17|NPEPL1
GSE10325_LUPUS_CD4_TCELL_VS_LUPUS_MYELOID_UP	MSigDB_C7	2	189	1113	11.7236	3.29866	1.0582	0	-2.94775	0.000482725	0.00927622	BCL2|MYBL1
GSE11864_UNTREATED_VS_CSF1_PAM3CYS_IN_MAC_DN	MSigDB_C7	2	189	1113	11.7236	3.29866	1.0582	0	-2.94775	0.000482725	0.00927622	IL3RA|RASA3
GSE1791_CTRL_VS_NEUROMEDINU_IN_T_CELL_LINE_0.8H_UP	MSigDB_C7	2	189	1113	11.7236	3.29866	1.0582	0	-2.94775	0.000482725	0.00927622	IL10RB-AS1|POLRMT
GSE1791_CTRL_VS_NEUROMEDINU_IN_T_CELL_LINE_12H_UP	MSigDB_C7	2	189	1113	11.7236	3.29866	1.0582	0	-2.94775	0.000482725	0.00927622	POLRMT|TNFRSF18
GSE22886_NAIVE_TCELL_VS_NEUTROPHIL_UP	MSigDB_C7	2	189	1113	11.7236	3.29866	1.0582	0	-2.94775	0.000482725	0.00927622	CD7|YBX1
GSE36392_TYPE_2_MYELOID_VS_EOSINOPHIL_IL25_TREATED_LUNG_DN	MSigDB_C7	2	189	1113	11.7236	3.29866	1.0582	0	-2.94775	0.000482725	0.00927622	LENG1|TNFSF14
GSE45365_HEALTHY_VS_MCMV_INFECTION_CD8A_DC_UP	MSigDB_C7	2	189	1113	11.7236	3.29866	1.0582	0	-2.94775	0.000482725	0.00927622	CPPED1|ZDHHC14
GSE6674_UNSTIM_VS_ANTI_IGM_AND_CPG_STIM_BCELL_DN	MSigDB_C7	2	189	1113	11.7236	3.29866	1.0582	0	-2.94775	0.000482725	0.00927622	BDP1|FAM185A
TGGAAA_NFAT_Q4_01	MSigDB_C3	79	1775	1113	110.103	9.64687	4.4507	0	-3.22414	0.000484693	0.00930848	ADAMTS17|ADAMTSL3|ADGRV1|ALKBH6|ARHGAP6|ASB11|BICDL1|C16ORF74|C22ORF31|CABLES1|CACNB1|CCDC91|CD79B|CELF4|CIR1|CTAG2|CXCR5|DMP1|DOCK3|ELAVL3|FAM170A|FGF17|FGF8|FOXP2|FUZ|GADL1|GAP43|GNB1L|GPER1|GREB1|HOXB1|HOXD4|HTR7|IL13|IL17B|IL17F|IL20RB|ISYNA1|JAKMIP1|KCNQ4|KLF11|LTC4S|MAP4K2|MAPK4|MYH1|MYH2|MYL3|NKX6-1|NMNAT2|NRIP2|NTF3|NTNG2|NTRK1|PACSIN3|PAX3|PLEKHN1|PLXNA4|POU3F4|POU4F3|PPP4R4|PTGER1|RIBC1…
Mouse Bone_Boylan07_823genes (17483317-TableS5)	GeneSigDB	20	621	1113	38.5205	5.90614	3.22061	0	-3.1358	0.000486038	0.00932875	ABHD8|AFP|ARHGAP6|CACNA1H|CACNA1S|CASP4|CD7|CPM|CRYBA4|DIRAS1|EBF3|GNB1L|LTB4R|OBSCN|PGLYRP1|PSPN|RWDD3|SCAMP1|TMEM154|UPB1
Zinc-finger	UniProt-Keyword	69	1588	1113	98.5033	9.17719	4.34509	0	-3.21485	0.000488014	0.00936107	AGAP2|AGFG1|BIRC7|CHD5|DTNB|EBF3|EBF4|ESCO1|FAAP20|FAM170A|FEZF2|FOXP2|GATA2|GATA5|GTSF1L|KLF11|MARCH10|MARCH11|MEX3B|NR2E3|PHF7|PRDM12|PRDM16|PRKCE|RAPSN|RASA3|RASSF1|RNF130|RNF168|RNF2|RNF25|SYTL4|TAF3|TCEA2|TEX13A|THAP1|THAP2|TRIM3|TRIM54|TUT1|UNC13A|ZBTB14|ZBTB17|ZC3H7A|ZFP57|ZKSCAN7|ZMYND10|ZNF114|ZNF155|ZNF205|ZNF316|ZNF358|ZNF366|ZNF37A|ZNF486|ZNF497|ZNF516|ZNF536|ZNF584|ZNF596|ZNF599|ZNF6…
phosphotransferase activity, alcohol group as acceptor [GoID:GO:0016773; evidenceTypes:EXP|IBA|IC|IDA|IEA|IEP|IGI|IMP|IPI|ISS|NAS|TAS]	GeneOntology_MF	53	1284	1113	79.6462	8.32849	4.12773	0	-3.19941	0.000488348	0.00936189	ADRA2B|ADRA2C|AGER|ATM|BIRC7|CCKBR|CDK5R2|DRD4|DUSP26|DUSP9|ETNK2|FGF17|FGF20|FGF3|FGF4|FGF8|FGFR1OP2|GRAP|HEXIM2|HFE2|IL3RA|LRRC4B|LRRC4C|LRTM2|MAP2K7|MAP4K2|MAPK11|MAPK4|MAPK8IP1|MAPRE3|MATK|MYO3B|NMRK2|NTF3|NTRK1|OBSCN|PKD1|PRKCE|PYDC1|RGS14|RTN4RL1|SAA1|SNCA|SRCIN1|SRPK3|TNFSF15|TP73|TSSK1B|TSSK3|TTBK2|TTN|UCN|WNT7B
regulation of cellular component movement [GoID:GO:0051270; evidenceTypes:IBA|IC|IDA|IEA|IGI|IMP|ISS|NAS|TAS]	GeneOntology_BP	29	809	1113	50.1821	6.70444	3.58467	0	-3.15941	0.000491562	0.0094179	ABCC8|ADGRB1|BCL2|F7|FGF4|FUZ|GPER1|HAS1|ITGA2B|KRT16|LAMA5|NKX6-1|NTF3|ONECUT1|PLXNA4|PRKCE|S100A7|SEMA3F|SHH|SRCIN1|TAC4|TERT|TNFRSF18|TNFSF14|TNNC1|TRPV4|TTBK2|WNT4|XCL1
Human StemCell_Cai06_1370genes (16293578-SuppTable2)	GeneSigDB	48	1187	1113	73.6293	8.031	4.04381	0	-3.1913	0.000492533	0.00943089	ADRA2B|AFP|AGER|AP3B2|APC2|APOA1|APOA2|CABLES1|CALY|CGB8|CHST13|CITED4|CLDN14|CNTFR|CNTN1|CPNE9|DPEP3|DPPA4|DRD4|DUSP9|FAM57B|FCHO1|FEZF2|GATA5|GPC3|HYI|IL17RD|ISYNA1|JAKMIP1|LAMC3|LINGO1|MAPRE3|MDFI|NECAB2|NKAIN4|NMRK2|PACSIN1|PAPPA|PCYT1B|PRSS35|RCC1L|SIL1|SLC17A9|SNCA|SPACA9|TNFRSF8|TSPAN10|ZNF114
Human Leukemia_Lenz08_385genes (19038878-SuppTable3)	GeneSigDB	8	349	1113	21.6484	4.46225	2.29226	0	-3.05863	0.000495036	0.00947316	GADL1|MYBL1|OBSL1|PAPLN|PCYT1B|RBP5|SAA1|SULT1C2
SCHLOSSER_MYC_TARGETS_REPRESSED_BY_SERUM	MSigDB_C2	1	156	1113	9.67664	2.99967	0.641026	0	-2.89254	0.000500501	0.00955499	NGDN
GSE15624_CTRL_VS_6H_HALOFUGINONE_TREATED_CD4_TCELL_DN	MSigDB_C7	1	156	1113	9.67664	2.99967	0.641026	0	-2.89254	0.000500501	0.00955499	PDCD5
GSE37534_GW1929_VS_ROSIGLITAZONE_TREATED_CD4_TCELL_PPARG1_FOXP3_TRANSDUCED_DN	MSigDB_C7	1	156	1113	9.67664	2.99967	0.641026	0	-2.89254	0.000500501	0.00955499	CABLES1
Human StemCell_Li05_279genes (15988031-TableS5)	GeneSigDB	1	156	1113	9.67664	2.99967	0.641026	0	-2.89254	0.000500501	0.00955499	POLRMT
neutrophil degranulation [GoID:GO:0043312; evidenceTypes:IDA|IEA|IEP|IGI|IMP|ISS|TAS]	GeneOntology_BP	13	466	1113	28.9059	5.13908	2.7897	0	-3.09508	0.000502344	0.0095788	ALDH3B1|CALML5|CHRNB4|CPPED1|CYSTM1|MMP25|ORM1|ORM2|PGLYRP1|RAB24|RAB3A|S100A7|SCAMP1
GSE20715_0H_VS_6H_OZONE_LUNG_UP	MSigDB_C7	2	188	1113	11.6616	3.29002	1.06383	0	-2.93664	0.000509931	0.00966045	CDH23|RASSF9
GSE20727_CTRL_VS_ROS_INHIBITOR_TREATED_DC_DN	MSigDB_C7	2	188	1113	11.6616	3.29002	1.06383	0	-2.93664	0.000509931	0.00966045	CD226|JAKMIP1
GSE20727_CTRL_VS_ROS_INH_AND_DNFB_ALLERGEN_TREATED_DC_DN	MSigDB_C7	2	188	1113	11.6616	3.29002	1.06383	0	-2.93664	0.000509931	0.00966045	BMP8B|SIL1
GSE3337_CTRL_VS_16H_IFNG_IN_CD8POS_DC_DN	MSigDB_C7	2	188	1113	11.6616	3.29002	1.06383	0	-2.93664	0.000509931	0.00966045	ABHD8|OSBPL5
GSE36078_UNTREATED_VS_AD5_INF_MOUSE_LUNG_DC_DN	MSigDB_C7	2	188	1113	11.6616	3.29002	1.06383	0	-2.93664	0.000509931	0.00966045	MMP16|VAX2
GSE40068_CXCR5POS_BCL6POS_TFH_VS_CXCR5NEG_BCL6NEG_CD4_TCELL_UP	MSigDB_C7	2	188	1113	11.6616	3.29002	1.06383	0	-2.93664	0.000509931	0.00966045	RTN4RL1|TBXA2R
GSE42088_2H_VS_24H_LEISHMANIA_INF_DC_UP	MSigDB_C7	2	188	1113	11.6616	3.29002	1.06383	0	-2.93664	0.000509931	0.00966045	RHOV|RNF130
GSE7852_THYMUS_VS_FAT_TREG_DN	MSigDB_C7	2	188	1113	11.6616	3.29002	1.06383	0	-2.93664	0.000509931	0.00966045	KRT33A|SRPK3
GSE8868_SPLEEN_VS_INTESTINE_CD11B_POS_CD11C_NEG_DC_UP	MSigDB_C7	2	188	1113	11.6616	3.29002	1.06383	0	-2.93664	0.000509931	0.00966045	AGAP2|PGLYRP1
GSE9509_10MIN_VS_30MIN_LPS_STIM_IL10_KO_MACROPHAGE_UP	MSigDB_C7	2	188	1113	11.6616	3.29002	1.06383	0	-2.93664	0.000509931	0.00966045	KLF11|URI1
ACCAAAG_MIR9	MSigDB_C3	14	488	1113	30.2705	5.25568	2.86885	0	-3.0958	0.000513489	0.00971069	AGFG1|BAHD1|CELF4|CNTFR|KIF1C|MAP2K7|MMP16|MYH1|ONECUT1|PACSIN1|RANBP17|RTN4RL1|SCN2B|WNT4
voltage-gated calcium channel complex [GoID:GO:0005891; evidenceTypes:IBA|IDA|IEA|ISS|NAS|TAS]	GeneOntology_CC	9	39	1113	2.41916	1.50476	23.0769	1	4.37336	0.000513257	0.00971069	CACNA1H|CACNA1I|CACNA1S|CACNA2D2|CACNB1|CACNG3|CACNG7|CATSPERG|RYR1
TTGCACT_MIR130A_MIR301_MIR130B	MSigDB_C3	10	396	1113	24.5638	4.74688	2.52525	0	-3.06808	0.000515399	0.00974106	AGFG1|BAHD1|BTF3L4|DOCK3|GAP43|JAKMIP1|MAPRE3|NPEPL1|RASSF1|TRIM3
regulation of cellular component organization [GoID:GO:0051128; evidenceTypes:IBA|IC|IDA|IEA|IEP|IGI|IMP|IPI|ISS|NAS|TAS]	GeneOntology_BP	102	2194	1113	136.093	10.5853	4.64904	0	-3.22081	0.000517345	0.00977211	ABCC8|ADGRB1|ANK1|APOA1|APOA2|ARHGAP6|ATM|AVPR1A|BCL2|C15ORF62|CALY|CELSR1|CEP131|CNTN1|CPNE9|CUX2|DNAJB8|FBXO4|FGB|FGF8|FOXO6|FSD1|FUZ|FZR1|GAP43|GATA2|GHSR|GPC3|GPER1|GPHA2|GPR26|HAMP|HDGFL2|HIST1H1A|HNF1A|HSPA1L|KAZALD1|KCTD17|KNDC1|LINGO1|LRRC4B|LRRC4C|LRTM2|MAG|MAP1S|MAP2K7|NECAB2|NKX2-5|NKX6-1|NMUR1|NPPB|NRCAM|NTF3|NTRK1|OBSL1|OSGIN1|OXT|OXTR|PACSIN1|PACSIN3|PDCD5|PKD1|PLXNA4|PRDM12|PRKCE|R…
GSE26488_CTRL_VS_PEPTIDE_INJECTION_OT2_THYMOCYTE_UP	MSigDB_C7	22	164	1113	10.1729	3.07493	13.4146	1	3.84631	0.000517837	0.00977565	BCDIN3D-AS1|C15ORF62|CACNA1I|CEBPE|CFAP73|CYP2W1|DNAH1|DUSP26|FLJ31356|HTR5A|IL17B|NAT8|NTRK1|PLSCR2|RNF2|SLC26A1|SLC52A1|SNX22|SPEF1|TNFRSF8|TREH|TRPV4
MARKEY_RB1_ACUTE_LOF_DN	MSigDB_C2	3	217	1113	13.4605	3.53179	1.38249	0	-2.9618	0.000527805	0.00995799	CASP4|SAA1|SKAP2
GSE37301_HEMATOPOIETIC_STEM_CELL_VS_LYMPHOID_PRIMED_MPP_DN	MSigDB_C7	1	155	1113	9.61461	2.99012	0.645161	0	-2.88103	0.000530756	0.0100078	USP2
PYEON_CANCER_HEAD_AND_NECK_VS_CERVICAL_UP	MSigDB_C2	2	187	1113	11.5996	3.28135	1.06952	0	-2.92549	0.000538644	0.0101327	FGFR1OP2|USP37
GSE14308_TH17_VS_INDUCED_TREG_DN	MSigDB_C7	2	187	1113	11.5996	3.28135	1.06952	0	-2.92549	0.000538644	0.0101327	ADH4|MAP1S
GSE7219_UNSTIM_VS_LPS_AND_ANTI_CD40_STIM_NIK_NFKB2_KO_DC_DN	MSigDB_C7	2	187	1113	11.5996	3.28135	1.06952	0	-2.92549	0.000538644	0.0101327	B4GALNT4|RRAD
GSE9988_ANTI_TREM1_AND_LPS_VS_VEHICLE_TREATED_MONOCYTES_DN	MSigDB_C7	2	187	1113	11.5996	3.28135	1.06952	0	-2.92549	0.000538644	0.0101327	ARL3|MR1
Human Viral_Chetaille09_425genes (19096012-TableS3)	GeneSigDB	8	347	1113	21.5243	4.4497	2.30548	0	-3.03938	0.000539484	0.0101426	ALDH3B1|CASP4|CPM|INSIG2|MR1|PTPN12|RNF130|SDC3
BOQUEST_STEM_CELL_CULTURED_VS_FRESH_UP	MSigDB_C2	11	418	1113	25.9284	4.8739	2.63158	0	-3.06294	0.000545106	0.0102363	ADAMTSL3|ARHGAP6|GPC3|KCNK2|KLF11|MYBL1|OXTR|PAPPA|RND1|RRAD|TP53BP2
regulation of cellular amide metabolic process [GoID:GO:0034248; evidenceTypes:IBA|IC|IDA|IEA|IGI|IMP|IPI|ISS|NAS|TAS]	GeneOntology_BP	11	418	1113	25.9284	4.8739	2.63158	0	-3.06294	0.000545106	0.0102363	CELF4|EEF1A2|HIST1H3C|HIST1H4I|MYCN|NGDN|PIWIL1|POM121|SNCA|UCN|ZC3H7A
Li(PMID: 24336226)-2013-MolSigVaccines_TBA (M70.0)	PAPER	6	18	1113	1.11654	1.02288	33.3333	1	4.77423	0.000546232	0.0102455	ELAVL3|IL4I1|MAPRE3|SAA1|SEC14L2|ZNF205
Acute phase	UniProt-Keyword	6	18	1113	1.11654	1.02288	33.3333	1	4.77423	0.000546232	0.0102455	CRP|ORM1|ORM2|REG3G|SAA1|SAA4
mitotic nuclear division [GoID:GO:0140014; evidenceTypes:IBA|IDA|IEA|IEP|IMP|IPI|ISS|NAS|TAS]	GeneOntology_BP	4	244	1113	15.1353	3.74221	1.63934	0	-2.97558	0.000553587	0.0103774	ATM|FGF8|OBSL1|TTN
negative regulation of cell cycle [GoID:GO:0045786; evidenceTypes:IBA|IDA|IEA|IEP|IGI|IMP|ISS|NAS|TAS]	GeneOntology_BP	18	574	1113	35.6051	5.68594	3.13589	0	-3.09625	0.000555393	0.0104052	ATM|BCL2|BTG4|FBXO4|FZR1|GPER1|HEXIM2|HUS1B|MEIOC|PKD1|PPP2R3B|RASSF1|RNF2|TMEM67|TP53BP2|TP73|WHAMMP3|ZBTB17
ubiquitin-protein transferase activity [GoID:GO:0004842; evidenceTypes:EXP|IBA|IDA|IEA|IGI|IMP|IPI|ISS|NAS|TAS]	GeneOntology_MF	15	508	1113	31.5111	5.35922	2.95276	0	-3.08088	0.00055967	0.0104792	BIRC7|DCUN1D2|FBXO2|FBXO24|FBXO4|FBXO44|FZR1|KLHL10|PPIL2|RNF130|RNF168|RNF2|RNF25|TRIM3|UBE2O
Lymph_node_DLBCL	SignatureDB	1	154	1113	9.55258	2.98054	0.649351	0	-2.86947	0.000562818	0.010532	CASP4
Mouse Lung_Moulos09_925genes (20003503-SuppTable1)	GeneSigDB	22	659	1113	40.8776	6.07749	3.33839	0	-3.10615	0.000565724	0.0105803	APOA2|CASP4|CEP131|DLK2|FTCD|GADL1|GNG8|IL4I1|INSIG2|LRRC45|NFKBIL1|PACSIN3|PLCH2|PRSS35|PTPN12|SEMA3F|TARSL2|TTLL1|TUT1|UNC119B|YBX1|ZDHHC1
GSE17974_0.5H_VS_72H_UNTREATED_IN_VITRO_CD4_TCELL_UP	MSigDB_C7	2	186	1113	11.5375	3.27266	1.07527	0	-2.91431	0.000568943	0.0105973	CTU2|KLF11
GSE22886_CTRL_VS_LPS_24H_DC_UP	MSigDB_C7	2	186	1113	11.5375	3.27266	1.07527	0	-2.91431	0.000568943	0.0105973	ISYNA1|MAP1S
GSE3039_CD4_TCELL_VS_B2_BCELL_DN	MSigDB_C7	2	186	1113	11.5375	3.27266	1.07527	0	-2.91431	0.000568943	0.0105973	KCTD17|ZNF846
GSE34006_WT_VS_A2AR_KO_TREG_DN	MSigDB_C7	2	186	1113	11.5375	3.27266	1.07527	0	-2.91431	0.000568943	0.0105973	CDH23|HRASLS
GSE43260_BTLA_POS_VS_NEG_INTRATUMORAL_CD8_TCELL_DN	MSigDB_C7	2	186	1113	11.5375	3.27266	1.07527	0	-2.91431	0.000568943	0.0105973	HOXB1|MR1
multicellular organismal signaling [GoID:GO:0035637; evidenceTypes:IBA|IC|IDA|IEA|IGI|IMP|ISS|NAS|TAS]	GeneOntology_BP	24	187	1113	11.5996	3.28135	12.8342	1	3.77907	0.000568774	0.0105973	AVPR1A|CACNA1H|CACNA1I|CACNA1S|CACNA2D2|CACNB1|CACNG3|CACNG7|CHRNB4|CLCN1|FXYD7|GHSR|GLRA1|GPER1|GRIK2|KCNH6|KCNJ11|KCNJ12|NKX2-5|NRCAM|RYR1|SCN2B|SCN8A|STIM1
Mouse Viral_Cho08_252genes (17975224-TableS6)	GeneSigDB	2	186	1113	11.5375	3.27266	1.07527	0	-2.91431	0.000568943	0.0105973	HNF1A|XPR1
macromolecular complex disassembly [GoID:GO:0032984; evidenceTypes:IBA|IDA|IEA|IMP|ISS|NAS|TAS]	GeneOntology_BP	6	296	1113	18.3608	4.11567	2.02703	0	-3.00335	0.000569548	0.0106024	MAP1LC3C|SPEF1|TRIM54|TRPV4|TTBK2|WNT8A
MODULE_44	MSigDB_C4	7	321	1113	19.9116	4.28291	2.18069	0	-3.01467	0.000573382	0.0106676	ARHGDIG|BCL2|CASP4|CLDN9|DOK1|KCTD17|PTPN12
KOKKINAKIS_METHIONINE_DEPRIVATION_96HR_UP	MSigDB_C2	0	116	1113	7.19545	2.58957	0	0	-2.77863	0.000579705	0.0107666
MODULE_239	MSigDB_C4	0	116	1113	7.19545	2.58957	0	0	-2.77863	0.000579705	0.0107666
Primary mitochondrial disease	UniProt-Keyword	0	116	1113	7.19545	2.58957	0	0	-2.77863	0.000579705	0.0107666
covalent chromatin modification [GoID:GO:0016569; evidenceTypes:IBA|IC|IDA|IEA|IGI|IMP|IPI|ISS|NAS|TAS]	GeneOntology_BP	16	529	1113	32.8137	5.46558	3.02457	0	-3.0763	0.00058232	0.0108027	ATM|BAHD1|CHD5|FBLL1|GATA2|KMT5C|MBD3L2|MEAF6|PADI4|PRDM12|PRDM16|PRDM7|RNF168|RNF2|SNCA|UCN
positive regulation of molecular function [GoID:GO:0044093; evidenceTypes:IBA|IC|IDA|IEA|IEP|IGI|IMP|IPI|ISS|NAS|TAS]	GeneOntology_BP	73	1655	1113	102.659	9.34958	4.41088	0	-3.17226	0.000582256	0.0108027	ABCC8|ADRA2B|ADRA2C|AGAP2|AGER|AGFG1|APC2|APOA1|APOA2|ARHGAP31|ARHGAP6|ARHGDIG|AVPR1A|BCL2|BIRC7|C15ORF62|CARD11|CDK5R2|CLPS|DCUN1D2|DRD4|DUSP9|EEF1A2|FZR1|GALR2|GPER1|GPIHBP1|HPCA|KCNJ11|LTC4S|MAP2K7|MAP4K2|MAPK11|MAPRE3|MMP16|MMP17|MYL3|NEUROG2|NKX6-1|NMUR1|NOXA1|NTF3|NTRK1|P2RY11|PDCD5|PKD1|PON1|PRKCE|RAB3A|RABEP1|RASA3|RGS11|RGS14|RGS9|RNF25|S1PR4|SAA1|SHH|SNCA|SRCIN1|STIM1|STXBP5L|TERT|TIAM2…
ATM_DN.V1_DN	MSigDB_C6	20	144	1113	8.93229	2.88296	13.8889	1	3.83901	0.000583165	0.0108121	CES1P1|CRYGC|CTRC|DNAH9|FBXO24|HMHB1|KCNQ4|LILRA2|LY6G6D|MAG|MDFI|PLSCR2|PPIL2|PRDM11|PRSS50|RASSF9|RHAG|SPAG11A|SRD5A2|SRPK3
TTTTGAG_MIR373	MSigDB_C3	3	215	1113	13.3364	3.51567	1.39535	0	-2.94009	0.000585362	0.0108466	DSCAML1|MYCN|NMNAT2
positive regulation of smooth muscle contraction [GoID:GO:0045987; evidenceTypes:IBA|IDA|IEA|IMP|ISS]	GeneOntology_BP	8	32	1113	1.98495	1.36331	25	1	4.4121	0.000589481	0.0109103	ADRA1B|ADRA1D|ADRA2B|GHSR|GPER1|OXT|OXTR|TBXA2R
positive regulation of vasoconstriction [GoID:GO:0045907; evidenceTypes:IBA|IDA|IEA|ISS]	GeneOntology_BP	8	32	1113	1.98495	1.36331	25	1	4.4121	0.000589481	0.0109103	ADRA1B|ADRA1D|ADRA2C|AVPR1A|FGB|OXTR|SMTNL1|TBXA2R
Human Breast_Pothuri10_361genes (20436685-ST5-1)	GeneSigDB	9	369	1113	22.889	4.58572	2.43902	0	-3.02875	0.000589915	0.0109121	ASTN2|CELSR1|DOK1|MGAT3|NBAS|PGGHG|PKNOX1|RIBC2|WDR60
GSE6269_E_COLI_VS_STAPH_AUREUS_INF_PBMC_UP	MSigDB_C7	1	153	1113	9.49055	2.97093	0.653595	0	-2.85787	0.000596794	0.011033	TTN
MORF_RPA2	MSigDB_C4	2	185	1113	11.4755	3.26394	1.08108	0	-2.90309	0.000600915	0.0110773	CNTN1|CRYBA4
GSE29614_CTRL_VS_DAY7_TIV_FLU_VACCINE_PBMC_DN	MSigDB_C7	2	185	1113	11.4755	3.26394	1.08108	0	-2.90309	0.000600915	0.0110773	CEP128|LOC93463
GSE29618_MONOCYTE_VS_MDC_DAY7_FLU_VACCINE_DN	MSigDB_C7	2	185	1113	11.4755	3.26394	1.08108	0	-2.90309	0.000600915	0.0110773	CD226|FCER1A
GSE3039_ALPHABETA_CD8_TCELL_VS_B2_BCELL_DN	MSigDB_C7	2	185	1113	11.4755	3.26394	1.08108	0	-2.90309	0.000600915	0.0110773	PPM1J|SNX8
Human Colon_Watanabe06_214genes (16585155-TableS1)	GeneSigDB	2	185	1113	11.4755	3.26394	1.08108	0	-2.90309	0.000600915	0.0110773	ATG12|CASP4
CHICAS_RB1_TARGETS_GROWING	MSigDB_C2	4	242	1113	15.0112	3.72705	1.65289	0	-2.9544	0.000610963	0.0112561	B3GALT2|KCNK2|OXTR|SLC14A1
leukocyte cell-cell adhesion [GoID:GO:0007159; evidenceTypes:IBA|IC|IDA|IEA|IEP|IGI|IMP|ISS|NAS|TAS]	GeneOntology_BP	8	344	1113	21.3382	4.4308	2.32558	0	-3.01034	0.000613462	0.0112915	AGER|CARD11|CLECL1|IL20RB|SHH|TNFRSF18|TNFSF14|XCL1
regulation of cell motility [GoID:GO:2000145; evidenceTypes:IBA|IDA|IEA|IGI|IMP|ISS|NAS|TAS]	GeneOntology_BP	26	740	1113	45.902	6.42506	3.51351	0	-3.09756	0.000613751	0.0112915	ABCC8|ADGRB1|BCL2|F7|FGF4|FUZ|GPER1|HAS1|ITGA2B|KRT16|LAMA5|NKX6-1|NTF3|ONECUT1|PRKCE|S100A7|SHH|SRCIN1|TAC4|TERT|TNFRSF18|TNFSF14|TRPV4|TTBK2|WNT4|XCL1
Human Leukemia_Verhaak05_568genes (16109776-TableS1)	GeneSigDB	11	415	1113	25.7424	4.85679	2.6506	0	-3.03541	0.000613941	0.0112915	ALAS2|CACNA2D2|CD7|FCER1A|HOXA6|ICAM4|LILRA1|RHAG|SLC2A6|SNCA|XAGE1B
JAK2_DN.V1_UP	MSigDB_C6	23	177	1113	10.9793	3.19331	12.9944	1	3.76435	0.000616267	0.0113278	ADGRB1|ASGR1|ATP8B3|CRYBA2|DMP1|FBXO4|FGF20|GPR37L1|HOXD12|KISS1|LILRB5|MATN4|MYH13|PAGE1|PLSCR2|PRDM12|SHH|SPAG11A|SPRR2B|TNFRSF10C|TNP2|WFDC8|XCL2
negative regulation of macromolecule biosynthetic process [GoID:GO:0010558; evidenceTypes:IBA|IC|IDA|IEA|IGI|IMP|ISS|NAS|TAS]	GeneOntology_BP	58	1370	1113	84.9808	8.58065	4.23358	0	-3.14438	0.000617795	0.0113494	ARX|BAHD1|BARX2|CC2D1A|CDX4|CELF4|CIR1|CUX2|DMBX1|DUSP26|FOXP2|GATA2|GHSR|HAMP|HEXIM2|HFE2|HIST1H2AH|HIST1H3C|HIST1H4I|HIST2H2AA3|IRX2|KCNK2|KLF11|LHX9|MBD3L2|MDFI|MYCN|NKX2-5|NKX6-1|NPAS1|NR2E3|PDX1|POM121|PRDM16|PROP1|RIPPLY2|RNF168|RNF2|SHH|SIRT5|SIX1|SNCA|TAF3|TENM2|THAP1|TP73|TRPV4|URI1|USP2|VAX2|WNT4|XCL1|YBX1|ZBTB14|ZC3H7A|ZNF205|ZNF366|ZNF536
WANG_ESOPHAGUS_CANCER_VS_NORMAL_UP	MSigDB_C2	0	115	1113	7.13342	2.57845	0	0	-2.76655	0.000618305	0.0113509
Human Lypmhoma_Leval07_644genes (17284527-TableS1)	GeneSigDB	14	483	1113	29.9604	5.22944	2.89855	0	-3.05203	0.000618583	0.0113509	C1ORF228|CD226|FCF1|FOXP2|MYBL1|ORM1|PCDHAC2|PTPN12|RAB27B|SLC1A2|SULT1C2|TNFRSF8|TTN|XCL1
metallocarboxypeptidase activity [GoID:GO:0004181; evidenceTypes:EXP|IBA|IDA|ISS|NAS|TAS]	GeneOntology_MF	7	25	1113	1.55074	1.20524	28	1	4.5213	0.000619743	0.0113657	AGBL2|AGBL3|AGBL4|CPA1|CPM|FOLH1|FOLH1B
Amidation	UniProt-Keyword	9	40	1113	2.48119	1.52388	22.5	1	4.27776	0.000626265	0.0114722	CRH|GHRH|GNRH2|KISS1|NPFF|OXT|SCT|TAC4|UCN
negative regulation of biosynthetic process [GoID:GO:0009890; evidenceTypes:IBA|IC|IDA|IEA|IGI|IMP|ISS|NAS|TAS]	GeneOntology_BP	63	1464	1113	90.8116	8.84494	4.30328	0	-3.14435	0.000628676	0.0115099	ARX|BAHD1|BARX2|CC2D1A|CDX4|CELF4|CIR1|CUX2|DMBX1|DRD4|DUSP26|FOXP2|GALR2|GATA2|GHSR|GPER1|HAMP|HEXIM2|HFE2|HIST1H2AH|HIST1H3C|HIST1H4I|HIST2H2AA3|HPCA|INSIG2|IRX2|KCNK2|KLF11|LHX9|MBD3L2|MDFI|MYCN|NKX2-5|NKX6-1|NPAS1|NR2E3|PDX1|POM121|PRDM16|PROP1|RIPPLY2|RNF168|RNF2|SHH|SIRT5|SIX1|SNCA|TAF3|TENM2|THAP1|TP73|TRPV4|URI1|USP2|VAX2|WNT4|XCL1|YBX1|ZBTB14|ZC3H7A|ZNF205|ZNF366|ZNF536
Human Breast_Turner10_324genes (20101236-SuppTable7a)	GeneSigDB	5	268	1113	16.624	3.91928	1.86567	0	-2.96584	0.000630548	0.0115376	ETFRF1|HEATR6|LRFN1|LRRC45|XG
GSE3720_UNSTIM_VS_PMA_STIM_VD1_GAMMADELTA_TCELL_UP	MSigDB_C7	1	152	1113	9.42852	2.96129	0.657895	0	-2.84623	0.000632797	0.0115635	GZMM
Human Breast_Speers09_780genes (19808870-ST1)	GeneSigDB	26	739	1113	45.84	6.4209	3.51827	0	-3.08991	0.000633045	0.0115635	ADRA1B|AGER|AKAP5|ATM|AVPR1A|CD7|CDK5R2|DOK1|ETNK2|GAP43|MAP2K7|MAP4K2|MAPK11|MAPK4|MAPK8IP1|MATK|MYO3B|NTRK1|PACSIN1|PRKCE|SRPK3|TSKS|TSSK1B|TSSK3|TTBK2|TTN
TIEN_INTESTINE_PROBIOTICS_24HR_DN	MSigDB_C2	2	184	1113	11.4135	3.2552	1.08696	0	-2.89183	0.00063465	0.0115665	ALDH3B1|ST6GALNAC4
WU_CELL_MIGRATION	MSigDB_C2	2	184	1113	11.4135	3.2552	1.08696	0	-2.89183	0.00063465	0.0115665	CST6|EEF1A2
GSE7509_UNSTIM_VS_TNFA_IL1B_IL6_PGE_STIM_DC_UP	MSigDB_C7	2	184	1113	11.4135	3.2552	1.08696	0	-2.89183	0.00063465	0.0115665	ABHD8|PLSCR2
Human Esophagus_Wang06_245genes (16449976-SuppTable2)	GeneSigDB	2	184	1113	11.4135	3.2552	1.08696	0	-2.89183	0.00063465	0.0115665	KIF1C|STIM1
ZHENG_GLIOBLASTOMA_PLASTICITY_UP	MSigDB_C2	4	241	1113	14.9492	3.71945	1.65975	0	-2.94376	0.000641783	0.0116796	CPPED1|NRCAM|RASSF3|SLC6A11
granulocyte activation [GoID:GO:0036230; evidenceTypes:IDA|IEA|IEP|IGI|IMP|ISS|TAS]	GeneOntology_BP	14	482	1113	29.8983	5.22417	2.90456	0	-3.04323	0.000641943	0.0116796	ALDH3B1|CALML5|CHRNB4|CPPED1|CYSTM1|LILRA2|MMP25|ORM1|ORM2|PGLYRP1|RAB24|RAB3A|S100A7|SCAMP1
Human Breast_Williams09_302genes (19798054-ST)	GeneSigDB	4	241	1113	14.9492	3.71945	1.65975	0	-2.94376	0.000641783	0.0116796	CALML5|CCDC83|MYBL1|S100A7
negative regulation of cellular biosynthetic process [GoID:GO:0031327; evidenceTypes:IBA|IC|IDA|IEA|IGI|IMP|ISS|NAS|TAS]	GeneOntology_BP	62	1444	1113	89.571	8.78965	4.29363	0	-3.13675	0.000645111	0.0117306	ARX|BAHD1|BARX2|CC2D1A|CDX4|CELF4|CIR1|CUX2|DMBX1|DRD4|DUSP26|FOXP2|GALR2|GATA2|GHSR|HAMP|HEXIM2|HFE2|HIST1H2AH|HIST1H3C|HIST1H4I|HIST2H2AA3|HPCA|INSIG2|IRX2|KCNK2|KLF11|LHX9|MBD3L2|MDFI|MYCN|NKX2-5|NKX6-1|NPAS1|NR2E3|PDX1|POM121|PRDM16|PROP1|RIPPLY2|RNF168|RNF2|SHH|SIRT5|SIX1|SNCA|TAF3|TENM2|THAP1|TP73|TRPV4|URI1|USP2|VAX2|WNT4|XCL1|YBX1|ZBTB14|ZC3H7A|ZNF205|ZNF366|ZNF536
DNA repair [GoID:GO:0006281; evidenceTypes:IBA|IC|IDA|IEA|IEP|IGI|IMP|IPI|ISS|NAS|TAS]	GeneOntology_BP	15	504	1113	31.263	5.3387	2.97619	0	-3.04625	0.000647498	0.0117673	ANKLE1|ATM|CHRNA4|DMC1|ENDOV|FAAP100|FAAP20|FZR1|HIST1H4I|HUS1B|MEIOC|POLL|POLN|RNF168|TP73
Cell membrane	UniProt-Keyword	198	2581	1113	160.099	11.3391	7.67145	1	3.34253	0.000648105	0.0117717	ABCC8|ADGRB1|ADGRV1|ADRA1B|ADRA1D|ADRA2B|ADRA2C|AGER|AJAP1|ALDH3B1|ALPI|ALPP|ALPPL2|ANO2|AVPR1A|BBS1|BEST4|BFSP1|BRS3|C14ORF180|CABP2|CABP7|CACNA1S|CACNB1|CALY|CARMIL3|CCDC78|CCKBR|CD226|CD79B|CDH15|CDH23|CDK5R2|CELSR1|CHRNA4|CHRNB4|CHRNG|CLCN1|CLDN14|CLDN9|CLECL1|CNTFR|CNTN1|CPM|CXCR5|CYP2W1|DIRAS1|DLGAP2|DRD4|DSCAML1|DUSP15|FCER1A|FOLH1|FRAS1|GALR2|GAP43|GHSR|GJD4|GLRA1|GNG8|GNGT1|GPC3|GPER1|GP…
Human Breast_Yang08_840genes (18794102-TableS1)	GeneSigDB	7	318	1113	19.7255	4.26322	2.20126	0	-2.98495	0.000654396	0.0118793	ABCC8|CASP4|CXCR5|DDX43|DOK1|MYH3|RYR1
GRAESSMANN_APOPTOSIS_BY_DOXORUBICIN_UP	MSigDB_C2	44	1098	1113	68.1087	7.74454	4.00729	0	-3.11299	0.000656871	0.0119175	ADAMTS7|CELF4|CEP112|CITED4|CLDN9|DUSP9|FAM207A|FAM214B|FBXO2|FETUB|GPHA2|ISYNA1|ITGA2B|KCNK2|KLHL10|LENG1|LRFN1|MAPRE3|MR1|OSGIN1|POLRMT|POM121|PTGER1|RHBG|RHOV|ROM1|SGCA|SLC25A42|SLC39A7|SLC9A3R2|SNCG|SPEF1|ST3GAL2|ST6GALNAC4|STIM1|TAF13|TMCC2|TNFRSF18|TTLL1|UBE2O|UNC119B|USP2|VAX2|WNT7B
MARTINEZ_RB1_TARGETS_UP	MSigDB_C2	22	654	1113	40.5675	6.05526	3.36391	0	-3.06634	0.000665859	0.0120737	ATM|AVPR1A|CRYBA4|FBP2|FKBPL|KRT16|KRT79|LTC4S|MR1|MYH1|MYH6|RASSF3|RHOV|RPL3L|RRAD|RYR1|SNCA|SNCG|ST3GAL2|TF|TNFSF14|TPO
ALCALAY_AML_BY_NPM1_LOCALIZATION_DN	MSigDB_C2	2	183	1113	11.3514	3.24643	1.0929	0	-2.88053	0.000670244	0.0120977	ANK1|WDR62
MODULE_1	MSigDB_C4	9	366	1113	22.7029	4.56743	2.45902	0	-3.00013	0.000668193	0.0120977	DBP|GPC3|ORM2|PKD1|PTPN12|RRAD|SNCG|TNXB|TRO
GSE11386_NAIVE_VS_MEMORY_BCELL_DN	MSigDB_C7	1	151	1113	9.36649	2.95162	0.662252	0	-2.83455	0.000670945	0.0120977	ALAS2
GSE17974_CTRL_VS_ACT_IL4_AND_ANTI_IL12_0.5H_CD4_TCELL_DN	MSigDB_C7	2	183	1113	11.3514	3.24643	1.0929	0	-2.88053	0.000670244	0.0120977	LINC00290|SNRNP35
GSE21927_SPLENIC_C26GM_TUMOROUS_VS_BONE_MARROW_MONOCYTES_DN	MSigDB_C7	2	183	1113	11.3514	3.24643	1.0929	0	-2.88053	0.000670244	0.0120977	HDGFL2|MARCH11
GSE2405_0H_VS_9H_A_PHAGOCYTOPHILUM_STIM_NEUTROPHIL_DN	MSigDB_C7	1	151	1113	9.36649	2.95162	0.662252	0	-2.83455	0.000670945	0.0120977	YBX1
GSE24574_BCL6_HIGH_TFH_VS_TFH_CD4_TCELL_DN	MSigDB_C7	2	183	1113	11.3514	3.24643	1.0929	0	-2.88053	0.000670244	0.0120977	CASP4|ITGA2B
GSE34156_UNTREATED_VS_6H_NOD2_AND_TLR1_TLR2_LIGAND_TREATED_MONOCYTE_DN	MSigDB_C7	1	151	1113	9.36649	2.95162	0.662252	0	-2.83455	0.000670945	0.0120977	AGAP2
GSE7218_UNSTIM_VS_ANTIGEN_STIM_THROUGH_IGG_BCELL_UP	MSigDB_C7	2	183	1113	11.3514	3.24643	1.0929	0	-2.88053	0.000670244	0.0120977	ARHGAP6|CNTFR
MGGAAGTG_GABP_B	MSigDB_C3	26	737	1113	45.7159	6.41258	3.52782	0	-3.07457	0.000673373	0.0121347	AGAP2|CD79B|DMP1|ECD|ENDOV|FAM214B|FCHO1|FGF20|IL13|KAZALD1|LRRC29|MAP4K2|POLL|PTPN12|RGS14|RHOV|ROM1|SLC26A9|SNCG|TMEM154|TRO|TUT1|USE1|XCL1|XCL2|ZNF768
Human Leukemia_Saito10_259genes (20371479-TableS2)	GeneSigDB	4	240	1113	14.8871	3.71183	1.66667	0	-2.93309	0.000674115	0.0121412	CLECL1|IL3RA|IRX3|MILR1
Mouse StemCell_Schimmer06_328genes (16484322-SuppTable2)	GeneSigDB	5	266	1113	16.4999	3.90485	1.8797	0	-2.94503	0.000692891	0.0124724	DTNB|GPC3|GPIHBP1|P3H3|SDC3
REACTOME_ADAPTIVE_IMMUNE_SYSTEM	MSigDB_C2	15	502	1113	31.1389	5.3284	2.98805	0	-3.02885	0.000696214	0.0125252	ASB11|ASB8|CARD11|CD226|CD79B|FBXO2|FBXO4|FBXO44|ICAM4|LILRA1|LILRB5|RNF25|STIM1|UBE2O|ULBP3
PENG_LEUCINE_DEPRIVATION_DN	MSigDB_C2	2	182	1113	11.2894	3.23764	1.0989	0	-2.86919	0.000707795	0.012698	FCHO1|POLRMT
MORF_PSMC1	MSigDB_C4	2	182	1113	11.2894	3.23764	1.0989	0	-2.86919	0.000707795	0.012698	EEF1A2|URI1
Chaperone	UniProt-Keyword	2	182	1113	11.2894	3.23764	1.0989	0	-2.86919	0.000707795	0.012698	CALR3|DNAJB8
IGLESIAS_E2F_TARGETS_UP	MSigDB_C2	1	150	1113	9.30446	2.94191	0.666667	0	-2.82281	0.000711364	0.0127408	ALAS2
RUIZ_TNC_TARGETS_UP	MSigDB_C2	1	150	1113	9.30446	2.94191	0.666667	0	-2.82281	0.000711364	0.0127408	TRO
Human Breast_Huang03_176genes_LNmetastasis (12747878-Table2)	GeneSigDB	1	150	1113	9.30446	2.94191	0.666667	0	-2.82281	0.000711364	0.0127408	CASP4
Mouse StemCell_Chambers07_411genes (17676974-TableS4)	GeneSigDB	7	316	1113	19.6014	4.25003	2.21519	0	-2.96502	0.00071444	0.0127887	ATM|BCL2|ERGIC2|FGFR1OP2|GATA2|INSIG2|XPR1
CREIGHTON_ENDOCRINE_THERAPY_RESISTANCE_4	MSigDB_C2	6	291	1113	18.0507	4.08134	2.06186	0	-2.95262	0.000714973	0.0127911	BCL2|GREB1|IRX3|MYBL1|SEMA3F|SYTL4
KIM_WT1_TARGETS_UP	MSigDB_C2	3	211	1113	13.0883	3.48321	1.4218	0	-2.89626	0.000719475	0.0128645	BAHD1|RAB40B|SPATA2L
myeloid leukocyte mediated immunity [GoID:GO:0002444; evidenceTypes:IBA|IC|IDA|IEA|IEP|IGI|IMP|ISS|NAS|TAS]	GeneOntology_BP	16	523	1113	32.4416	5.43543	3.05927	0	-3.02489	0.000721315	0.0128902	ALDH3B1|CALML5|CHRNB4|CPPED1|CYSTM1|GATA2|IL13|MILR1|MMP25|ORM1|ORM2|PGLYRP1|RAB24|RAB3A|S100A7|SCAMP1
KRIEG_HYPOXIA_NOT_VIA_KDM3A	MSigDB_C2	25	714	1113	44.2892	6.31594	3.5014	0	-3.05406	0.000723735	0.0129263	B4GALNT4|BFSP1|CABLES1|CCDC107|CEP112|CITED4|CRYBB2|ERV3-2|FAM207A|FBRSL1|GADL1|GPER1|HIST2H2AA3|INSIG2|IRX3|PPFIA4|RASA3|RASSF1|SPATA2L|TMEM44|TP53BP2|UBE2O|ZC3H7A|ZNF114|ZP1
ATP-binding	UniProt-Keyword	54	1287	1113	79.8323	8.33746	4.1958	0	-3.09834	0.000726341	0.0129656	ABCC8|ACSBG1|ACSM2A|ATAD3C|ATM|ATP8B3|CHD5|DDX43|DMC1|DNAH1|DNAH5|DNAH8|DNAH9|ETNK2|HSPA1L|KIF12|KIF1C|KIF5C|LONP2|MAP2K7|MAP4K2|MAPK11|MAPK4|MATK|MYH1|MYH13|MYH15|MYH2|MYH3|MYH4|MYH6|MYH7B|MYO18B|MYO3B|NLRP6|NMNAT2|NMRK2|NTRK1|OBSCN|PALM3|PRKCE|RYR1|SCN8A|SLC27A5|SRPK3|TARSL2|TRPV4|TSSK1B|TSSK3|TTBK2|TTLL1|TTN|TUT1|UBE2O
MORF_PAX7	MSigDB_C4	30	259	1113	16.0657	3.85389	11.583	1	3.61564	0.0007318	0.0130559	ABCC8|ABO|ADAM20|ARL3|BARX2|BCL2|CACNB1|CADM4|COLGALT2|HMHB1|HNF1A|HOXD4|HTR1E|KRT33A|LILRA4|MAP2K7|MYH2|NPFF|NTNG2|POU6F2|RAC3|S100A5|SDC3|SLC22A6|SPAG11B|SRPK3|STXBP5L|SULT4A1|SYT5|ZBTB14
positive regulation of immune response [GoID:GO:0050778; evidenceTypes:IBA|IC|IDA|IEA|IGI|IMP|IPI|ISS|NAS|TAS]	GeneOntology_BP	23	672	1113	41.684	6.13483	3.42262	0	-3.04556	0.000732833	0.013067	APOB|BCL2|CARD11|CD226|CD79B|FGB|GATA2|IGHV1-69|IGLL1|IL13|LILRA2|LILRA4|MYH2|NFKBIL1|NLRP6|PGC|PGLYRP1|PGLYRP2|POLR3G|PRKCE|REG3G|SKAP2|XCL1
KRAS.BREAST_UP.V1_UP	MSigDB_C6	19	136	1113	8.43605	2.80236	13.9706	1	3.76966	0.00073558	0.0131087	ALPP|ANO2|CLPS|ERC2-IT1|ETV2|GPR37L1|GSG1|KCNA10|MAPK4|MYCN|NPAS1|NPPB|NRL|OSGIN1|PSCA|S100A5|SPRR2B|SYP|TERT
signal transducer activity [GoID:GO:0004871; evidenceTypes:IBA|IC|IDA|IEA|IGI|IMP|IPI|ISS|NAS|TAS]	GeneOntology_MF	149	1872	1113	116.12	9.87719	7.9594	1	3.32891	0.000743732	0.013232	ABCC8|ADGRB1|ADRA1B|ADRA1D|ADRA2B|ADRA2C|AGER|ANGPTL8|APOA1|ARTN|AVPR1A|BIRC7|BMP8B|BRS3|CACNG3|CACNG7|CC2D1A|CCKBR|CCL27|CD70|CD79B|CELSR1|CGB8|CHRNA4|CHRNB4|CHRNG|CNTFR|CRH|CXCR5|DOK1|DRD4|DUSP9|FGF17|FGF20|FGF3|FGF4|FGF8|GALR2|GDF1|GH2|GHRH|GHSR|GLRA1|GNB3|GNG8|GNGT1|GNRH2|GPER1|GPHA2|GPR20|GPR26|GPR37L1|GRIA2|GRIK1|GRIK2|GRIN2C|HAMP|HFE2|HTR1E|HTR5A|HTR7|IFNA6|IL13|IL17B|IL17F|IL17RD|IL17RE|I…
Mouse StemCell_Lawlor06_285genes (16651409-SuppTable1)	GeneSigDB	4	238	1113	14.7631	3.69654	1.68067	0	-2.91166	0.000743607	0.013232	ISYNA1|PDX1|RASA3|ST6GALNAC4
Blood_Module-3.9_Undetermined	SignatureDB	4	238	1113	14.7631	3.69654	1.68067	0	-2.91166	0.000743607	0.013232	CCDC91|FCF1|NBAS|RGS14
WANG_CLIM2_TARGETS_DN	MSigDB_C2	2	181	1113	11.2274	3.22882	1.10497	0	-2.85782	0.000747409	0.0132569	ATG12|GATA2
GSE14000_UNSTIM_VS_16H_LPS_DC_UP	MSigDB_C7	2	181	1113	11.2274	3.22882	1.10497	0	-2.85782	0.000747409	0.0132569	ARL3|SKAP2
GSE22611_UNSTIM_VS_2H_MDP_STIM_MUTANT_NOD2_TRANSDUCED_HEK293T_CELL_DN	MSigDB_C7	2	181	1113	11.2274	3.22882	1.10497	0	-2.85782	0.000747409	0.0132569	LONP2|TUT1
GSE45365_HEALTHY_VS_MCMV_INFECTION_CD8A_DC_IFNAR_KO_UP	MSigDB_C7	2	181	1113	11.2274	3.22882	1.10497	0	-2.85782	0.000747409	0.0132569	SFTPC|TCEA2
regulation of hemopoiesis [GoID:GO:1903706; evidenceTypes:IBA|IC|IDA|IEA|IEP|IMP|ISS|NAS|TAS]	GeneOntology_BP	11	410	1113	25.4322	4.82813	2.68293	0	-2.98919	0.000747605	0.0132569	AGER|CARD11|GATA2|HIST1H3C|HIST1H4I|ITGA2B|PGLYRP1|PGLYRP2|SHH|TNFRSF18|TP73
regulation of viral process [GoID:GO:0050792; evidenceTypes:IDA|IEA|IGI|IMP|ISS|NAS|TAS]	GeneOntology_BP	2	181	1113	11.2274	3.22882	1.10497	0	-2.85782	0.000747409	0.0132569	APOBEC3F|BCL2
Human Colon_Fritzmann09_123genes (19328798-SuppTable2)	GeneSigDB	0	112	1113	6.94733	2.54481	0	0	-2.73	0.000750209	0.0132957
CTCTGGA_MIR520A_MIR525	MSigDB_C3	1	149	1113	9.24243	2.93217	0.671141	0	-2.81104	0.000754188	0.0133589	TMCC2
MODULE_218	MSigDB_C4	6	19	1113	1.17857	1.05088	31.5789	1	4.58799	0.000756708	0.0133962	SLC12A1|SLC12A3|SLC16A8|SLC24A1|SLC6A11|SLC6A3
rRNA processing [GoID:GO:0006364; evidenceTypes:EXP|IBA|IDA|IEA|IMP|ISS|NAS|TAS]	GeneOntology_BP	3	210	1113	13.0262	3.47504	1.42857	0	-2.88522	0.000757439	0.0134017	FBLL1|FCF1|NGDN
cilium movement [GoID:GO:0003341; evidenceTypes:IBA|IC|IDA|IEA|IMP|ISS|NAS]	GeneOntology_BP	11	58	1113	3.59773	1.83408	18.9655	1	4.03597	0.000765689	0.0135328	CCDC114|CFAP100|CFAP61|CFAP73|DNAH1|DNAH5|DNAH8|DNAH9|MAATS1|TEKT2|TTLL1
monoamine transport [GoID:GO:0015844; evidenceTypes:IBA|IC|IDA|IEA|IGI|ISS|NAS|TAS]	GeneOntology_BP	12	67	1113	4.15599	1.97075	17.9104	1	3.98021	0.000767586	0.0135589	ADRA2B|ADRA2C|CHRNA4|CRH|DRD4|FGF20|GHSR|OXT|OXTR|SLC6A3|SNCA|SNCG
GSE5589_WT_VS_IL6_KO_LPS_AND_IL6_STIM_MACROPHAGE_45MIN_UP	MSigDB_C7	24	191	1113	11.8477	3.31589	12.5654	1	3.66488	0.000771904	0.0136276	ADH4|ALAS2|APC2|BBS1|C14ORF180|CREB3L3|FAM71A|INSIG2|MAATS1|MAP4K2|MATN4|MYCN|NMUR1|PRSS50|RAPSN|RYR1|SOX1|SPNS3|SRPK3|SSTR5|SULT4A1|SVOP|SYP|TAF3
CREIGHTON_ENDOCRINE_THERAPY_RESISTANCE_1	MSigDB_C2	15	499	1113	30.9529	5.31291	3.00601	0	-3.00266	0.000775912	0.0136909	ARL3|BCL2|BMP8B|CCDC83|GPER1|GREB1|GRIA2|IRX2|MYBL1|NRCAM|RNF168|SYTL4|TAF3|ZNF114|ZNF516
REACTOME_GPCR_DOWNSTREAM_SIGNALING	MSigDB_C2	48	481	1113	29.8363	5.2189	9.97921	1	3.48037	0.000779044	0.0137386	ADRA1B|ADRA1D|ADRA2B|AVPR1A|BRS3|CCKBR|CCL27|CRH|CXCR5|GALR2|GHRH|GHSR|GNB3|GNG8|GNGT1|GNRH2|GPER1|HTR1E|HTR5A|HTR7|KISS1|LTB4R|NMUR1|NPFF|NPFFR1|NPW|OBSCN|OR10H1|OR1J4|OXT|OXTR|P2RY11|PRKCE|PTGER1|PTGER3|PTH1R|RGS11|RGS9|S1PR4|SAA1|SCT|SSTR5|TBXA2R|TIAM2|TRHR|VIPR2|XCL1|XCL2
Blood_Module-3.2_Inflammation-1	SignatureDB	4	237	1113	14.7011	3.68887	1.68776	0	-2.9009	0.000780919	0.0137641	FZR1|RHOV|TP53BP2|ZNF697
GSE2770_TGFB_AND_IL4_ACT_VS_ACT_CD4_TCELL_2H_UP	MSigDB_C7	2	180	1113	11.1654	3.21998	1.11111	0	-2.8464	0.000789197	0.0138796	IL13|TNFSF15
GSE6269_FLU_VS_STAPH_AUREUS_INF_PBMC_UP	MSigDB_C7	2	180	1113	11.1654	3.21998	1.11111	0	-2.8464	0.000789197	0.0138796	CYP2R1|ZKSCAN7
ribosome [GoID:GO:0005840; evidenceTypes:IBA|IDA|IEA|ISS|NAS|TAS]	GeneOntology_CC	2	180	1113	11.1654	3.21998	1.11111	0	-2.8464	0.000789197	0.0138796	RPL3L|SNCA
HRAS_overexpression_2x_up	SignatureDB	2	180	1113	11.1654	3.21998	1.11111	0	-2.8464	0.000789197	0.0138796	C16ORF74|TMEM154
Human Leukemia_Haslinger04_126genes (15459216-TableA2f)	GeneSigDB	0	111	1113	6.8853	2.5335	0	0	-2.71771	0.000800151	0.0140645
neutrophil activation [GoID:GO:0042119; evidenceTypes:IDA|IEA|IEP|IGI|IMP|ISS|TAS]	GeneOntology_BP	14	476	1113	29.5262	5.19244	2.94118	0	-2.99015	0.000800855	0.0140692	ALDH3B1|CALML5|CHRNB4|CPPED1|CYSTM1|LILRA2|MMP25|ORM1|ORM2|PGLYRP1|RAB24|RAB3A|S100A7|SCAMP1
LIAO_METASTASIS	MSigDB_C2	16	520	1113	32.2555	5.42029	3.07692	0	-2.99901	0.000802187	0.0140849	BICDL1|DUSP9|EEF1A2|EFCAB2|FOXO6|LAMA5|MEAF6|NRCAM|NUDT14|PPIL2|SEMA3F|SLC2A6|SULT1C2|TAF3|UBE2O|URI1
high-density lipoprotein particle [GoID:GO:0034364; evidenceTypes:IDA|IEA|TAS]	GeneOntology_CC	7	26	1113	1.61277	1.22908	26.9231	1	4.38315	0.000803083	0.014093	APOA1|APOA2|APOC4|GPIHBP1|PON1|SAA1|SAA4
KRAS.LUNG.BREAST_UP.V1_DN	MSigDB_C6	19	137	1113	8.49808	2.81257	13.8686	1	3.73393	0.000805481	0.0141196	APOB|CACNA1I|CALML5|DTNB|FRAS1|HCN2|HTR1E|IGF2-AS|KRT16|NTF3|PGGHG|RYR1|S100A7|SERPINA10|SLC12A3|SPAG11A|TTLL1|UPK3B|VAX2
regulation of transferase activity [GoID:GO:0051338; evidenceTypes:IBA|IC|IDA|IEA|IEP|IGI|IMP|IPI|ISS|NAS|TAS]	GeneOntology_BP	36	933	1113	57.8738	7.17385	3.85852	0	-3.0491	0.00080512	0.0141196	ADRA2B|ADRA2C|AGER|BIRC7|CCKBR|CDK5R2|DCUN1D2|DRD4|DUSP26|DUSP9|EEF1A2|FZR1|HEXIM2|LRRC4B|LRRC4C|LRTM2|MAP2K7|MAP4K2|MAPK11|MAPK8IP1|MAPRE3|NTF3|NTRK1|PKD1|PYDC1|RGS14|RTN4RL1|SAA1|SNCA|SRCIN1|TNFSF15|TP73|TTN|UCN|WDR91|WNT7B
regulation of RNA biosynthetic process [GoID:GO:2001141; evidenceTypes:IBA|IC|IDA|IEA|IGI|IMP|IPI|ISS|NAS|TAS]	GeneOntology_BP	168	3342	1113	207.303	12.5792	5.02693	0	-3.12448	0.000807213	0.0141346	AGER|ALX4|ARX|ATOH7|BAHD1|BARX2|BDP1|BMP8B|CARD11|CC2D1A|CDX4|CEBPE|CGB8|CHD5|CIR1|CITED4|CREB3L3|CRX|CUX2|DBP|DMBX1|DMRTA1|DPPA4|DUSP26|DUX5|EBF3|EBF4|ECD|ELOA3B|ETV2|EVX1|FAM170A|FEZF2|FGF4|FGF8|FOXD4|FOXO6|FOXP2|GALR2|GATA2|GATA5|GBX2|GDF1|GPC3|GPER1|GSC2|HAMP|HEXIM2|HFE2|HIST1H2AH|HIST1H3C|HIST1H4I|HIST2H2AA3|HNF1A|HOXA6|HOXB1|HOXD12|HOXD4|IL17F|INSIG2|IRX2|IRX3|ISL2|KLF11|KMT5C|LHX9|MAPK11|M…
regulation of catalytic activity [GoID:GO:0050790; evidenceTypes:IBA|IC|IDA|IEA|IEP|IGI|IMP|IPI|ISS|NAS|TAS]	GeneOntology_BP	99	2117	1113	131.317	10.4233	4.67643	0	-3.10046	0.000807058	0.0141346	ADRA2B|ADRA2C|AGAP2|AGER|AGFG1|ANGPTL8|APC2|APOA1|APOA2|ARHGAP31|ARHGAP6|ARHGDIG|AVPR1A|BCL2|BIRC7|C15ORF62|C3P1|CCKBR|CDK5R2|CFAP100|CFAP73|CLPS|CST11|CST6|CST9|DCUN1D2|DRD4|DUSP26|DUSP9|EEF1A2|FETUB|FZR1|GALR2|GPC3|GPER1|GPIHBP1|HEXIM2|HPCA|IL13|LRRC4B|LRRC4C|LRTM2|LTC4S|MAP2K7|MAP4K2|MAPK11|MAPK8IP1|MAPRE3|MMP16|MMP17|MYH6|MYL3|NMUR1|NOXA1|NTF3|NTRK1|P2RY11|PAPLN|PDCD5|PKD1|PPP1R12C|PPP2R3B|PP…
Myc_ChIP_PET_2plus	SignatureDB	149	3009	1113	186.648	12.0714	4.95181	0	-3.11873	0.000808202	0.0141442	ADAMTS17|ADRA1B|AGAP2|AGBL3|AGFG1|AJAP1|ALDH3B1|ALPPL2|ANO2|ARHGAP6|ASTN2|B4GALNT4|B4GALT7|BAHD1|BCL2|BICDL1|BMP8B|BTF3L4|C10ORF91|C19ORF24|C9ORF50|CABLES1|CACNA1H|CACNA1I|CACNB1|CARD11|CARMIL3|CCDC91|CCSER1|CDR1|CELF4|CFAP100|CFAP61|CHD5|CHRNG|CIR1|CUX2|DLGAP2|DNAH5|DNAH9|DOHH|DSPP|DUSP15|EBF4|EEF1A2|ESCO1|ETV2|FAAP20|FAM207A|FAM214B|FAM69B|FBRSL1|FBXO4|FGF4|FLJ37786|FLYWCH2|FOXP2|FRAS1|GADL1|GA…
[truncated: 1,141 more rows]

## Sheet: M2
Gene Signature	GeneSet	Overlapping	GeneSetSize	DiffExpGenes	randomAvg	randomSD	%Overlap	Enriched	Zscore	probability	FDR	EnrichedGenes
[truncated: 318 more rows]

[truncated: 35 more sheets: M3, M4, M5, M6, M7, M8, M9, M10, M11, M12, M13, M14, M15, M16, M17, M18, M19, M20, M21, M22 …]
