# Supplementary material for: Parsimonious Gene Correlation Network Analysis (PGCNA): a tool to define modular gene co-expression for refined molecular stratification in cancer
Source: NPJ Syst Biol Appl. 2019 Apr 11;5:13. doi: 10.1038/s41540-019-0090-7 (PMC6459838; doi:10.1038/s41540-019-0090-7)
Supplement: Supplementary file 7 — Supplemental Table 5 [file 41540_2019_90_MOESM7_ESM.xlsx]

## Sheet: BRCA
File1/File2	M7 CellCycle	M12 Chr3p	M16 RNAprocessing Mitochondrion	M15 Haptotaxis SMARCA2-Correlated	M39 Chr11q	M31 GrowthFactorSignaling	M13 HOXB	M9 EMT	M14 Basal	M8 Angiogenesis	M27 Nucleosome	M20 InterferonResponse	M29 ImmuneResponse	M6 Luminal
YRCCAKNNGNCGC_UNKNOWN_MSigDB_C3	0	0	0	0	0	0	0	0	0	0	0	0	0	3.88564
MYOD_Q6_MSigDB_C3	0	0	0	-3.00957	0	0	0	0	0	0	0	0	0	2.60418
CYTAGCAAY_UNKNOWN_MSigDB_C3	0	0	4.14644	0	0	0	0	0	0	0	0	0	-2.53601	3.54817
RYTGCNNRGNAAC_MIF1_01_MSigDB_C3	0	0	3.8249	0	0	0	0	0	0	0	0	0	0	3.5763
MIF1_01_MSigDB_C3	0	0	3.20886	0	0	0	0	0	0	0	0	0	0	2.72729
MYC_Q2_MSigDB_C3	0	0	3.92945	0	0	0	0	0	0	0	0	0	0	0
AP2GAMMA_01_MSigDB_C3	0	0	4.07626	0	0	0	0	0	0	0	0	0	0	0
MAZ_Q6_MSigDB_C3	0	0	4.12461	0	0	0	0	0	0	0	0	0	0	0
GGAANCGGAANY_UNKNOWN_MSigDB_C3	0	0	5.19904	0	0	0	0	0	-2.72204	0	0	0	0	0
CAGCCTC_MIR4855P_MSigDB_C3	0	0	4.38914	-2.48726	0	0	0	0	0	0	0	0	-2.57911	0
AP2ALPHA_01_MSigDB_C3	0	0	4.74695	0	0	0	0	0	0	0	0	0	-2.30776	0
GGGYGTGNY_UNKNOWN_MSigDB_C3	0	0	4.12196	0	0	0	0	0	0	3.77419	0	0	0	0
USF2_Q6_MSigDB_C3	0	0	3.02092	0	5.57583	0	0	0	0	0	0	0	0	0
HTF_01_MSigDB_C3	0	0	0	0	5.72124	0	0	0	0	0	0	0	0	0
XBP1_01_MSigDB_C3	0	0	0	0	7.11413	0	6.34379	0	0	0	0	0	0	0
SP1_Q4_01_MSigDB_C3	0	2.77303	0	0	0	0	0	0	0	0	0	0	-3.59634	0
NRF1_Q6_MSigDB_C3	0	2.82591	4.51125	0	0	0	0	-2.85233	-3.44561	0	0	0	-3.05985	0
COUP_DR1_Q6_MSigDB_C3	0	3.49284	3.00509	0	0	0	0	0	0	0	0	0	-3.13113	0
ETF_Q6_MSigDB_C3	0	4.38622	5.5525	0	0	0	0	0	0	0	0	0	-2.53774	0
CTCAGGG_MIR125B_MIR125A_MSigDB_C3	0	3.0054	0	0	0	0	0	0	0	0	0	0	0	0
CCAGGTT_MIR490_MSigDB_C3	0	4.19107	0	0	0	0	0	0	0	0	0	0	0	0
AGGAGTG_MIR483_MSigDB_C3	0	4.19107	0	0	0	0	0	0	0	0	0	0	0	0
GAGCCAG_MIR149_MSigDB_C3	0	3.86394	0	0	0	0	0	0	0	0	0	0	0	0
AGGGCAG_MIR18A_MSigDB_C3	0	4.2046	0	0	0	0	0	0	0	0	0	0	0	0
TAANNYSGCG_UNKNOWN_MSigDB_C3	0	7.32247	0	0	0	0	0	0	0	0	0	0	0	0
GTATGAT_MIR154_MIR487_MSigDB_C3	0	5.27948	0	0	0	0	0	0	0	0	0	0	0	0
KCCGNSWTTT_UNKNOWN_MSigDB_C3	0	5.8923	0	0	0	0	0	0	0	0	0	0	0	0
AHR_Q5_MSigDB_C3	0	4.32792	0	2.70587	0	0	0	0	0	0	0	0	0	0
NFMUE1_Q6_MSigDB_C3	0	5.89228	0	3.87984	0	0	0	-2.49521	-2.57548	0	0	0	-2.96609	0
GTTTGTT_MIR495_MSigDB_C3	0	3.13008	0	3.12931	0	0	0	0	0	0	0	0	-2.59254	-2.3215
TGCACTT_MIR519C_MIR519B_MIR519A_MSigDB_C3	0	0	0	3.00861	0	0	0	3.13874	2.75228	0	0	0	-3.86414	0
TTGCACT_MIR130A_MIR301_MIR130B_MSigDB_C3	0	0	0	3.28012	0	0	0	2.97189	2.78967	0	0	0	-2.30826	0
GTGCCTT_MIR506_MSigDB_C3	0	0	0	4.82218	0	0	0	3.90552	3.19899	0	0	0	-2.31881	0
TGGTGCT_MIR29A_MIR29B_MIR29C_MSigDB_C3	0	0	0	3.65579	0	3.91503	0	6.57256	3.41186	0	0	0	-2.6409	0
CTTGTAT_MIR381_MSigDB_C3	0	0	0	3.74023	0	0	0	3.33706	0	0	0	0	0	0
GCATTTG_MIR105_MSigDB_C3	0	0	-2.35453	3.29996	0	0	0	3.85227	0	0	0	0	-2.63633	0
CAGTATT_MIR200B_MIR200C_MIR429_MSigDB_C3	0	0	0	5.59758	0	0	0	6.81479	0	2.67654	0	0	-2.95131	0
ACTTTAT_MIR1425P_MSigDB_C3	0	0	0	4.58455	0	4.12225	0	0	0	0	0	0	0	0
TGTGTGA_MIR377_MSigDB_C3	0	0	0	4.07512	0	5.14743	0	0	0	0	0	0	0	0
TGAATGT_MIR181A_MIR181B_MIR181C_MIR181D_MSigDB_C3	0	0	0	7.57389	0	5.3812	0	0	3.65304	0	0	0	-3.91837	0
GTGCCAT_MIR183_MSigDB_C3	0	0	0	3.8231	0	0	0	0	2.77395	0	0	0	0	0
TACTTGA_MIR26A_MIR26B_MSigDB_C3	0	0	0	6.90889	0	0	0	0	2.9048	0	0	0	0	0
ATATGCA_MIR448_MSigDB_C3	0	0	0	2.59213	0	0	0	0	0	0	0	0	0	0
ATGCAGT_MIR217_MSigDB_C3	0	0	0	3.54294	0	0	0	0	0	0	0	0	0	0
E2F_Q2_MSigDB_C3	0	0	0	3.8231	0	0	0	0	0	0	0	0	0	0
ATCATGA_MIR433_MSigDB_C3	0	0	0	6.10166	0	0	0	0	0	0	0	0	0	0
TAGCTTT_MIR9_MSigDB_C3	0	0	-2.51369	3.03585	0	0	0	0	0	0	0	0	0	0
CATGTAA_MIR496_MSigDB_C3	0	0	-3.10084	5.78928	0	0	0	0	0	0	0	0	0	0
TTTGCAG_MIR518A2_MSigDB_C3	0	0	-3.06589	6.49451	0	0	0	0	0	0	0	0	0	0
ACTGAAA_MIR30A3P_MIR30E3P_MSigDB_C3	0	0	-2.414	6.21369	0	0	0	0	0	0	0	0	0	0
ATTCTTT_MIR186_MSigDB_C3	0	0	-2.55619	6.32778	0	0	0	0	0	0	0	0	0	0
CATTTCA_MIR203_MSigDB_C3	0	0	0	6.34788	0	0	0	0	0	0	0	0	-2.7375	0
TGCTTTG_MIR330_MSigDB_C3	-2.78729	0	0	6.58747	0	0	0	0	0	0	0	0	-3.08888	0
CTTTGTA_MIR524_MSigDB_C3	-2.41006	0	0	7.69854	0	0	0	0	0	0	0	0	-3.95691	0
TTTTGAG_MIR373_MSigDB_C3	0	0	0	4.80681	0	0	0	0	0	0	0	0	0	-2.60281
ARNT_02_MSigDB_C3	0	0	0	4.41462	0	0	0	0	0	0	0	0	-2.50415	-2.62029
GCGNNANTTCC_UNKNOWN_MSigDB_C3	0	0	3.77004	4.82268	0	0	0	0	0	0	0	0	0	0
ELK1_02_MSigDB_C3	0	0	2.70595	5.47079	0	0	0	0	-2.63624	0	0	0	0	0
GABP_B_MSigDB_C3	0	0	4.88707	3.47401	0	0	0	0	-3.76208	-2.49923	0	0	0	0
MGGAAGTG_GABP_B_MSigDB_C3	0	0	4.90061	4.57171	0	0	0	0	-3.51992	-2.35803	0	0	4.03634	-2.92661
CETS1P54_01_MSigDB_C3	0	0	3.4181	4.26275	0	0	0	-2.34254	0	0	0	0	0	-3.751
CACGTG_MYC_Q2_MSigDB_C3	0	0	3.95724	4.15903	0	0	0	0	0	0	0	0	-2.95467	0
GGGCGGR_SP1_Q6_MSigDB_C3	0	3.0287	6.74178	5.95603	0	4.81766	0	0	0	0	0	0	-6.71457	0
TCCCRNNRTGC_UNKNOWN_MSigDB_C3	0	0	0	3.09395	0	0	0	-2.91656	-2.41684	0	0	0	-3.09432	0
TMTCGCGANR_UNKNOWN_MSigDB_C3	0	0	0	4.37471	0	0	0	-2.27769	-2.99059	-2.45812	0	0	-3.07848	0
ACTAYRNNNCCCR_UNKNOWN_MSigDB_C3	3.58303	0	4.03753	3.90697	0	0	0	-3.22126	-3.33322	-2.673	0	0	-4.47095	0
YY1_Q6_MSigDB_C3	0	0	5.43583	2.72745	0	0	0	-2.69036	-2.50128	-2.33955	0	0	-3.67418	0
GCCATNTTG_YY1_Q6_MSigDB_C3	0	5.53299	3.5973	4.12959	0	0	0	-3.30557	-3.41021	-3.49647	0	0	-3.38685	-3.18859
NRF2_01_MSigDB_C3	0	0	3.2251	4.31085	0	0	0	-3.33382	-2.91537	-2.61356	0	0	0	-2.62712
TGCGCANK_UNKNOWN_MSigDB_C3	0	0	3.07863	5.58417	0	0	0	-2.88436	-2.65975	-2.74593	0	0	-4.62714	-3.63778
SCGGAAGY_ELK1_02_MSigDB_C3	2.86754	2.82311	8.17168	9.10825	0	0	0	-6.32092	-6.86097	-4.58946	0	-2.53696	-5.11359	-3.65852
RCGCANGCGY_NRF1_Q6_MSigDB_C3	3.38637	3.65316	7.60946	8.56554	0	0	0	-5.06462	-4.24798	-3.66802	0	0	-5.75113	-4.00277
E2F1_Q6_01_MSigDB_C3	10.3165	0	0	0	0	0	0	0	0	0	0	0	-2.64693	0
E2F_Q4_01_MSigDB_C3	11.2104	0	0	0	0	0	0	0	0	0	0	0	-2.36111	0
E2F_Q3_01_MSigDB_C3	10.396	0	0	0	0	0	0	0	0	0	0	0	-3.1427	0
E2F_Q6_01_MSigDB_C3	11.0862	0	0	0	0	0	0	0	0	0	0	0	-3.69493	0
E2F1DP1_01_MSigDB_C3	11.8953	0	0	0	0	0	0	0	0	0	0	0	-3.17722	-2.48191
E2F1DP2_01_MSigDB_C3	11.8953	0	0	0	0	0	0	0	0	0	0	0	-3.17722	-2.48191
E2F4DP2_01_MSigDB_C3	11.8953	0	0	0	0	0	0	0	0	0	0	0	-3.17722	-2.48191
E2F_02_MSigDB_C3	11.8953	0	0	0	0	0	0	0	0	0	0	0	-3.17722	-2.48191
E2F4DP1_01_MSigDB_C3	11.9935	0	0	0	0	0	0	0	0	0	0	0	-3.22277	-2.76473
E2F1DP1RB_01_MSigDB_C3	11.2523	0	0	0	0	0	0	0	0	0	0	0	-3.65332	-2.62804
E2F_Q6_MSigDB_C3	12.4788	0	0	0	0	0	0	0	0	0	0	0	-3.68457	-3.32599
E2F_Q4_MSigDB_C3	12.165	0	0	0	0	0	0	0	0	0	0	0	-3.69493	-3.34173
E2F1_Q6_MSigDB_C3	13.0648	0	0	0	0	0	0	0	0	0	0	0	-2.89427	-3.31021
E2F1_Q3_MSigDB_C3	12.3988	0	0	0	0	0	0	0	0	0	0	0	0	-3.02683
SGCGSSAAA_E2F1DP2_01_MSigDB_C3	10.8906	0	0	0	0	0	0	0	0	0	4.50847	0	-2.64992	-2.9457
AREB6_01_MSigDB_C3	0	0	0	0	0	0	0	0	3.60028	0	0	0	0	3.19099
GATA_C_MSigDB_C3	-2.78398	0	0	-2.37112	0	0	0	0	2.78743	0	0	0	0	0
OCT1_Q6_MSigDB_C3	-2.7953	0	0	0	0	0	0	0	4.57256	0	0	0	0	0
CAGGTA_AREB6_01_MSigDB_C3	-2.90524	0	0	0	0	0	0	0	6.06891	3.22768	3.69826	0	0	0
HIF1_Q5_MSigDB_C3	0	0	0	0	0	0	0	0	4.26521	0	0	0	0	0
GCTNWTTGK_UNKNOWN_MSigDB_C3	0	0	0	0	0	0	0	0	3.15964	0	0	0	0	0
CDPCR3_01_MSigDB_C3	0	0	0	0	0	0	0	0	5.91156	0	0	0	0	0
ACAGGGT_MIR10A_MIR10B_MSigDB_C3	0	0	0	0	0	0	0	0	6.33676	0	0	0	-2.26298	0
SREBP1_Q6_MSigDB_C3	-2.43576	0	0	0	0	0	0	0	0	2.77386	0	0	0	0
LFA1_Q6_MSigDB_C3	0	0	0	-3.20303	0	0	0	0	0	2.9682	0	0	0	0
GATA_Q6_MSigDB_C3	0	0	0	-2.58088	0	0	0	0	0	5.35104	0	0	0	0
MTF1_Q4_MSigDB_C3	0	0	0	0	0	0	0	0	0	3.36033	0	0	0	0
HAND1E47_01_MSigDB_C3	0	0	0	0	0	0	0	0	0	5.18848	0	0	0	0
TAL1BETAE47_01_MSigDB_C3	0	0	-2.31003	-2.43953	0	0	0	0	2.73635	5.22743	0	0	0	0
GATA6_01_MSigDB_C3	0	0	-3.28326	0	0	0	0	2.80038	2.65052	5.54616	0	0	0	0
HNF1_C_MSigDB_C3	-2.31223	0	-3.04677	0	0	0	0	2.80473	0	0	0	0	0	0
HNF1_01_MSigDB_C3	-2.36214	-2.45804	-2.53714	-2.37199	0	0	0	4.05679	0	0	0	0	0	0
SRY_01_MSigDB_C3	0	0	0	0	0	0	0	3.46004	0	0	0	0	-2.37264	0
AAGCAAT_MIR137_MSigDB_C3	0	0	-2.65428	0	0	0	0	4.71865	0	0	0	0	-2.7086	0
CAATGCA_MIR33_MSigDB_C3	0	0	0	0	0	0	0	3.98736	0	0	0	0	0	0
GGGNRMNNYCAT_UNKNOWN_MSigDB_C3	0	0	0	0	0	0	0	3.83683	0	0	0	0	0	0
YKACATTT_UNKNOWN_MSigDB_C3	0	0	0	0	0	0	0	2.64491	0	0	0	0	0	0
CCCNNGGGAR_OLF1_01_MSigDB_C3	0	0	0	0	0	0	0	3.35416	0	0	0	0	0	0
PITX2_Q2_MSigDB_C3	0	0	0	0	0	0	0	6.68673	0	0	0	0	0	0
GTGCCAA_MIR96_MSigDB_C3	0	0	0	0	0	0	0	5.16623	0	0	0	0	0	0
TEF1_Q6_MSigDB_C3	0	0	0	0	3.40415	0	0	2.92292	3.33777	0	0	0	0	0
TATA_01_MSigDB_C3	0	0	-2.5836	-2.66056	0	0	0	3.68501	4.05508	0	0	0	0	0
SOX5_01_MSigDB_C3	0	0	0	0	0	0	0	3.48179	3.57612	0	0	0	0	0
TATTATA_MIR374_MSigDB_C3	0	0	-2.31788	0	0	0	0	5.59242	4.43373	0	0	0	0	0
WGGAATGY_TEF1_Q6_MSigDB_C3	-2.82518	0	0	-2.74905	0	0	0	6.20487	4.06538	0	0	0	0	0
TGANTCA_AP1_C_MSigDB_C3	0	-2.44682	0	-3.22021	0	0	0	5.43199	5.25073	0	0	0	3.36296	0
NCX_01_MSigDB_C3	0	0	0	0	0	0	0	3.05372	0	2.85924	0	0	0	0
TGACATY_UNKNOWN_MSigDB_C3	-2.52114	0	0	0	0	0	0	4.75702	0	4.96464	0	0	0	0
CAGCTG_AP4_Q5_MSigDB_C3	-3.41159	0	0	-3.47304	0	0	0	4.07659	3.07635	5.08106	0	0	0	0
GATA1_04_MSigDB_C3	-2.63359	0	0	-2.37199	0	0	0	2.97914	0	5.32557	0	0	0	0
TTANTCA_UNKNOWN_MSigDB_C3	0	0	0	0	0	0	0	5.18061	5.45599	3.13996	0	-2.17724	0	0
TGCCAAR_NF1_Q6_MSigDB_C3	-3.22587	0	0	0	0	0	0	6.57462	5.0411	6.28733	0	0	0	0
CAGGTG_E12_Q6_MSigDB_C3	-3.24731	0	0	-5.04379	0	0	3.68246	3.32209	4.6865	3.77734	-2.38159	0	0	3.9307
GGGTGGRR_PAX4_03_MSigDB_C3	-3.71604	0	0	-2.7053	0	0	4.64449	5.03804	2.46072	2.70028	0	0	0	0
CTTTGA_LEF1_Q2_MSigDB_C3	-2.39034	0	-2.36807	0	-2.27543	0	6.09708	5.23751	5.04498	3.78587	0	0	0	0
TAATTA_CHX10_01_MSigDB_C3	-3.07553	0	-2.8725	0	0	0	4.98869	6.31979	4.37817	3.40608	0	0	0	0
WGTTNNNNNAAA_UNKNOWN_MSigDB_C3	0	0	-2.35386	0	0	0	4.49456	4.31503	3.55592	6.25891	0	0	0	0
TGGAAA_NFAT_Q4_01_MSigDB_C3	-2.3469	0	-4.28871	0	0	0	3.61903	8.54267	5.69065	8.71529	0	0	0	0
TATAAA_TATA_01_MSigDB_C3	-3.44199	0	-4.05514	-2.35764	0	5.01527	5.95311	6.26459	5.93035	6.46827	5.67536	0	0	0
TTGTTT_FOXO4_01_MSigDB_C3	-2.45217	0	-3.16698	0	0	3.92209	5.16637	5.29476	4.60148	7.42227	0	0	-2.68144	0
AACTTT_UNKNOWN_MSigDB_C3	-3.30744	-2.56221	-2.95258	0	0	6.82757	6.39478	7.87835	5.85604	5.93327	0	0	-3.33	0
GFI1_01_MSigDB_C3	-2.85141	0	-2.4875	0	0	0	6.83899	0	5.71923	3.53871	0	0	0	0
CTTTGT_LEF1_Q2_MSigDB_C3	0	0	0	0	0	0	7.16926	7.47899	4.40019	0	0	-2.6055	-3.56205	0
AML_Q6_MSigDB_C3	0	0	0	-3.14322	0	6.07278	6.80849	0	0	0	0	0	6.60009	0
RACCACAR_AML_Q6_MSigDB_C3	-3.03729	0	0	0	0	0	9.40269	0	0	0	0	0	6.37393	0
OCT1_05_MSigDB_C3	0	0	0	0	0	6.37959	7.13064	0	2.8076	0	0	0	0	0
HNF1_Q6_MSigDB_C3	-2.66884	0	-2.57205	0	0	0	7.09661	3.97809	0	0	0	0	0	0
PAX2_02_MSigDB_C3	-2.76123	0	0	0	0	0	9.42379	5.61644	4.13346	0	0	0	0	0
YATTNATC_UNKNOWN_MSigDB_C3	-2.47966	0	-2.57355	-2.94281	0	0	9.78414	3.4017	3.44056	0	0	0	0	0
HP1SITEFACTOR_Q6_MSigDB_C3	0	0	0	0	0	0	7.43843	3.38087	2.68075	6.10125	0	0	0	0
TGATTTRY_GFI1_01_MSigDB_C3	0	0	-2.96708	0	0	0	11.2062	3.61461	3.69598	4.44789	0	0	0	0
PAX4_04_MSigDB_C3	0	0	0	0	0	0	10.3088	4.22197	0	3.80321	0	0	0	0
CREB_Q3_MSigDB_C3	0	0	0	2.64503	0	0	6.94863	0	0	0	0	0	0	0
ARNT_01_MSigDB_C3	0	0	0	4.11439	0	0	6.80849	0	0	0	0	0	-2.87928	-2.37371
CACBINDINGPROTEIN_Q6_MSigDB_C3	0	0	0	-2.43953	0	0	7.07976	0	0	0	0	0	0	0
MYB_Q6_MSigDB_C3	0	0	0	0	0	0	9.36088	0	0	0	0	0	0	0
SPZ1_01_MSigDB_C3	0	0	0	0	0	0	9.97245	0	0	0	0	0	0	0
PAX8_B_MSigDB_C3	0	0	0	0	0	0	14.8026	0	0	0	0	0	0	0
EVI1_05_MSigDB_C3	0	0	0	0	0	0	11.7342	0	0	0	0	0	0	0
ZIC2_01_MSigDB_C3	0	0	0	0	0	0	12.0433	0	0	0	0	0	0	0
FAC1_01_MSigDB_C3	-3.17718	0	0	0	0	0	12.9807	0	0	0	0	0	0	0
CART1_01_MSigDB_C3	0	0	0	0	0	0	10.336	3.10429	3.24506	0	0	0	0	0
PIT1_Q6_MSigDB_C3	0	0	0	0	0	0	12.4723	3.77719	0	0	0	0	0	0
GATAAGR_GATA_C_MSigDB_C3	-2.38557	0	0	-4.10221	0	4.15148	0	0	0	4.00814	0	0	0	0
TGTTTGY_HNF3_Q6_MSigDB_C3	-2.44277	0	0	-2.78481	0	5.07944	0	0	2.73029	4.00204	0	0	0	0
CTGCAGY_UNKNOWN_MSigDB_C3	-3.27499	0	0	-2.67155	0	5.95723	0	3.58524	2.88489	2.74615	0	0	0	0
RTAAACA_FREAC2_01_MSigDB_C3	-4.00492	0	0	0	0	6.20576	4.51001	6.54329	0	4.30132	0	0	0	0
CEBP_Q3_MSigDB_C3	0	0	0	0	0	4.57717	0	0	2.95205	0	0	0	0	0
STAT6_01_MSigDB_C3	0	0	0	0	0	4.48212	0	0	5.08919	0	0	0	0	0
RNGTGGGC_UNKNOWN_MSigDB_C3	0	0	0	0	0	3.91995	0	3.3197	3.07902	0	0	0	0	0
CEBP_Q2_01_MSigDB_C3	-2.38993	0	0	0	0	6.02978	0	3.20173	7.09706	0	0	0	0	0
EGR1_01_MSigDB_C3	0	2.90023	0	0	0	4.29398	0	0	0	0	0	0	-2.50703	0
MYOD_Q6_01_MSigDB_C3	0	0	0	-2.65259	0	4.44761	0	0	0	0	0	0	0	0
WCTCNATGGY_UNKNOWN_MSigDB_C3	0	0	3.0319	0	0	5.72346	0	0	0	0	0	0	0	0
GTGACTT_MIR224_MSigDB_C3	0	0	0	3.12042	0	8.17255	0	0	0	3.16915	0	0	0	0
CEBPDELTA_Q6_MSigDB_C3	-2.68052	0	0	0	0	11.5198	0	0	0	4.19223	0	0	0	0
GTGACGY_E4F1_Q6_MSigDB_C3	0	0	0	3.65442	0	11.8094	0	0	0	0	0	0	-4.4716	0
ATF6_01_MSigDB_C3	0	0	0	0	0	9.38044	0	0	0	0	0	0	0	0
ATF3_Q6_MSigDB_C3	0	0	0	0	0	11.4131	0	0	0	0	0	0	0	0
CREB_Q4_MSigDB_C3	0	0	0	0	0	12.4851	0	0	0	0	0	0	0	0
CREBP1_Q2_MSigDB_C3	0	0	0	0	0	14.6457	0	0	0	0	0	0	0	0
CREB_Q2_01_MSigDB_C3	0	0	0	0	0	12.1901	0	0	0	0	0	0	0	0
CREB_Q2_MSigDB_C3	0	0	0	0	0	14.3627	0	0	0	0	0	0	0	0
CGTSACG_PAX3_B_MSigDB_C3	0	0	0	2.75187	0	14.9205	0	0	0	0	0	0	0	0
E4F1_Q6_MSigDB_C3	0	0	0	0	0	15.386	0	0	0	0	0	0	-3.1326	0
SRF_01_MSigDB_C3	0	0	0	0	0	25.9334	0	5.08067	0	0	0	0	0	0
ATF_01_MSigDB_C3	0	0	0	0	4.58387	16.129	0	0	0	0	0	0	0	0
CREB_02_MSigDB_C3	0	0	0	0	0	6.16104	0	0	0	0	0	0	-2.30243	-2.89771
SRF_Q6_MSigDB_C3	0	0	0	0	0	13.3111	0	8.028	3.31348	0	0	0	0	0
SRF_Q4_MSigDB_C3	0	0	0	0	0	15.5966	4.79066	8.0176	3.4284	0	0	0	-2.45308	0
SRF_Q5_01_MSigDB_C3	0	0	0	-2.30508	0	15.7525	4.84263	7.88574	0	0	0	0	0	0
SRF_C_MSigDB_C3	0	0	0	-2.58274	0	18.0656	4.99313	9.45391	0	0	0	0	0	0
GATTGGY_NFY_Q6_01_MSigDB_C3	5.19743	0	2.98956	0	0	0	0	0	0	0	5.30817	0	-2.93686	0
E2F_01_MSigDB_C3	5.39489	0	0	0	0	0	0	0	0	0	10.3856	0	-2.24081	0
YATGNWAAT_OCT_C_MSigDB_C3	-2.50925	0	0	0	0	0	0	0	2.91038	2.79151	6.48039	0	0	0
OCT1_01_MSigDB_C3	0	0	0	0	0	0	0	0	3.11776	3.03953	9.2522	0	0	0
YAATNANRNNNCAG_UNKNOWN_MSigDB_C3	0	0	0	0	0	0	0	0	0	0	5.33528	0	0	0
NFY_Q6_01_MSigDB_C3	0	0	0	0	0	0	0	0	0	0	6.21628	0	0	0
KRCTCNNNNMANAGC_UNKNOWN_MSigDB_C3	0	0	0	-2.44372	0	0	0	0	0	0	82.8983	0	0	0
TTTNNANAGCYR_UNKNOWN_MSigDB_C3	0	0	0	0	0	0	6.7475	0	0	0	50.3025	0	0	0
OCT1_B_MSigDB_C3	-2.55532	0	0	0	0	4.45905	0	0	2.71851	0	11.9343	0	0	0
OCT_C_MSigDB_C3	-2.45998	0	0	0	0	4.55299	0	0	3.16599	0	12.1561	0	0	0
OCT1_Q5_01_MSigDB_C3	0	0	0	0	0	4.48212	9.36088	0	3.28098	0	10.5767	0	0	0
OCT_Q6_MSigDB_C3	0	0	0	0	0	4.52909	6.98081	0	3.63866	0	12.0996	0	0	0
AML1_01_MSigDB_C3	0	0	0	0	0	0	0	2.82299	0	0	0	0	3.17934	0
AML1_Q6_MSigDB_C3	0	0	0	0	0	0	0	2.82299	0	0	0	0	3.17934	0
RGAGGAARY_PU1_Q6_MSigDB_C3	0	0	0	0	0	0	0	3.64475	0	0	0	0	8.95766	0
COREBINDINGFACTOR_Q6_MSigDB_C3	0	0	0	0	0	0	0	0	0	2.7422	0	0	6.44876	0
ELK1_01_MSigDB_C3	0	0	0	0	0	0	0	0	0	0	0	0	2.60879	0
NFKB_Q6_01_MSigDB_C3	0	0	0	0	0	0	0	0	0	0	0	0	6.82993	0
PEA3_Q6_MSigDB_C3	0	0	0	0	0	0	0	0	0	0	0	0	8.3463	0
PU1_Q6_MSigDB_C3	0	0	0	0	0	0	0	0	0	0	0	0	9.5339	0
NFKAPPAB_01_MSigDB_C3	0	0	0	-2.97558	0	0	0	0	0	0	0	0	7.20144	0
ETS_Q4_MSigDB_C3	-2.45998	0	0	0	0	0	0	0	0	0	0	0	7.77982	-2.35615
TEL2_Q6_MSigDB_C3	0	0	0	0	0	0	0	0	0	0	0	0	4.49702	-3.02879
GGGNNTTTCC_NFKB_Q6_01_MSigDB_C3	0	0	0	0	0	0	0	0	0	0	0	0	6.72641	-3.12628
ELF1_Q6_MSigDB_C3	0	0	0	0	0	0	0	0	0	0	0	0	12.0124	-3.4953
RYTTCCTG_ETS2_B_MSigDB_C3	-3.54691	0	0	0	0	4.63978	0	2.98136	0	4.86797	0	0	11.6949	0
IRF1_01_MSigDB_C3	0	0	0	0	0	0	6.93269	0	0	0	0	6.98056	3.80798	0
ICSBP_Q6_MSigDB_C3	0	0	0	0	0	0	0	0	0	3.03953	0	10.6655	4.6507	0
IRF2_01_MSigDB_C3	0	0	0	0	0	0	0	0	0	0	0	9.34129	3.37801	0
ISRE_01_MSigDB_C3	0	0	0	0	0	0	0	0	0	0	0	15.3838	7.11025	0
STTTCRNTTT_IRF_Q6_MSigDB_C3	-2.6257	0	0	0	0	0	0	0	0	0	0	16.7215	6.24218	0
IRF_Q6_MSigDB_C3	-2.41139	0	0	0	0	0	0	0	0	0	0	13.5845	8.17677	0
IRF7_01_MSigDB_C3	-2.49602	0	0	0	0	4.51725	0	0	0	0	0	16.0689	0	-2.40891

## Sheet: CRC
File1/File2	M4 CellCycle SMARCA2-Correlated	M17 Chr19 Chr11q Chr16	M10 Chr1q	M21 GrowthFactorSignaling	M24 Chr17p11-13_TP53	M8 EMT Angiogenesis	M7 GobletCell	M3 Enterocyte	M34 HOXA	M35 Nucleosome	M26 ImmuneResponse	M32 InterferonResponse
STAT1_02_MSigDB_C3	0	2.99788	4.60263	0	0	-2.61206	0	0	0	0	0	0
GGAANCGGAANY_UNKNOWN_MSigDB_C3	0	5.28843	4.1336	0	0	-2.39423	0	0	0	0	0	0
HNF4_DR1_Q3_MSigDB_C3	0	3.91603	0	0	0	0	0	0	0	0	0	0
ZF5_01_MSigDB_C3	0	2.86763	0	0	0	0	0	0	0	0	0	0
TEL2_Q6_MSigDB_C3	0	5.48115	0	0	0	0	0	0	0	0	0	0
RACTNNRTTTNC_UNKNOWN_MSigDB_C3	0	4.18024	0	0	0	0	0	0	0	0	0	0
MGGAAGTG_GABP_B_MSigDB_C3	0	4.81453	0	0	0	0	0	0	0	0	0	0
GGAMTNNNNNTCCY_UNKNOWN_MSigDB_C3	0	5.04444	0	0	0	0	0	0	0	0	0	0
GABP_B_MSigDB_C3	0	5.79546	0	0	0	-3.08173	0	0	0	0	-2.51701	0
TCANNTGAY_SREBP1_01_MSigDB_C3	0	2.97432	0	0	2.79764	0	0	0	0	0	0	0
SP1_Q6_01_MSigDB_C3	0	6.40911	0	0	5.2511	0	0	0	0	0	-2.97897	0
GATTGGY_NFY_Q6_01_MSigDB_C3	2.83431	5.41943	0	0	4.81226	0	0	0	0	3.53232	-3.28264	0
GGGCGGR_SP1_Q6_MSigDB_C3	3.66742	7.75908	0	3.46501	6.08658	0	0	0	0	0	-5.31859	-4.51406
E2F_Q3_MSigDB_C3	2.73001	0	0	0	0	0	0	0	0	0	-2.55264	0
TMTCGCGANR_UNKNOWN_MSigDB_C3	2.96472	0	0	0	0	-3.51693	0	0	0	0	-2.59927	0
GKCGCNNNNNNNTGAYG_UNKNOWN_MSigDB_C3	3.34896	0	0	0	0	-2.57612	0	0	0	0	0	0
NFMUE1_Q6_MSigDB_C3	5.47317	0	0	0	0	-3.169	-2.92107	0	0	0	0	0
GCCATNTTG_YY1_Q6_MSigDB_C3	5.75968	0	0	0	0	-3.02119	-3.54748	0	0	0	-3.64068	0
YGCGYRCGC_UNKNOWN_MSigDB_C3	2.7191	3.74706	0	0	0	0	0	0	0	0	0	0
E2F1_Q3_MSigDB_C3	4.44546	2.9487	0	0	0	0	0	0	0	0	0	0
SGCGSSAAA_E2F1DP2_01_MSigDB_C3	3.89914	3.56897	0	0	0	0	-2.64219	0	0	0	-2.41425	0
E2F_Q4_MSigDB_C3	4.0674	3.35238	0	0	0	0	-2.33656	0	0	0	-2.65773	0
E2F_Q6_MSigDB_C3	4.09354	3.88872	0	0	0	0	-2.3262	0	0	0	-2.64911	0
E2F4DP1_01_MSigDB_C3	4.84819	3.07253	0	0	0	0	-2.64758	0	0	0	-2.66633	0
E2F1DP1_01_MSigDB_C3	4.93183	3.14828	0	0	0	0	-2.92107	0	0	0	-2.64047	0
E2F1DP2_01_MSigDB_C3	4.93183	3.14828	0	0	0	0	-2.92107	0	0	0	-2.64047	0
E2F4DP2_01_MSigDB_C3	4.93183	3.14828	0	0	0	0	-2.92107	0	0	0	-2.64047	0
E2F_02_MSigDB_C3	4.93183	3.14828	0	0	0	0	-2.92107	0	0	0	-2.64047	0
E2F1_Q6_MSigDB_C3	5.47317	3.4041	0	0	0	0	-2.92107	0	0	0	-2.31785	0
TGCGCANK_UNKNOWN_MSigDB_C3	5.6943	3.78192	0	0	2.89753	-2.82401	0	0	0	0	-3.26541	0
TCCCRNNRTGC_UNKNOWN_MSigDB_C3	2.74291	2.66493	0	0	0	-2.81168	0	0	0	0	-2.78283	0
E2F1_Q6_01_MSigDB_C3	4.11983	4.42739	0	0	0	-2.51085	0	0	0	0	-2.31785	0
ELK1_02_MSigDB_C3	4.39286	5.65531	0	0	0	-2.89318	0	0	0	0	-2.40997	0
RCGCANGCGY_NRF1_Q6_MSigDB_C3	6.5637	7.62829	0	0	0	-4.64006	-4.34097	0	0	0	-5.19796	0
SCGGAAGY_ELK1_02_MSigDB_C3	8.53247	9.63394	0	0	0	-7.81619	-3.53903	0	0	0	-5.19654	-2.28395
CETS1P54_01_MSigDB_C3	3.23774	5.03988	0	0	0	-2.74379	0	0	0	0	0	0
ACTAYRNNNCCCR_UNKNOWN_MSigDB_C3	3.08125	6.50515	0	0	0	-3.01974	0	0	0	0	-3.17008	0
NRF2_01_MSigDB_C3	3.6154	9.38284	0	0	0	-3.21857	0	0	0	0	-2.29195	0
MYC_Q2_MSigDB_C3	5.16472	3.28516	3.56372	0	0	0	0	0	0	0	0	0
USF2_Q6_MSigDB_C3	5.92438	4.099	6.50801	0	0	0	0	0	0	0	0	0
AP1_Q4_MSigDB_C3	0	0	0	0	0	0	2.81699	0	0	0	0	0
AP1_01_MSigDB_C3	0	0	0	0	0	0	3.69461	0	0	0	0	0
AP1_Q2_01_MSigDB_C3	0	0	0	0	0	0	3.40872	0	0	0	0	0
SMAD_Q6_MSigDB_C3	0	0	2.9848	0	0	3.49265	0	0	0	0	0	0
TEF1_Q6_MSigDB_C3	0	0	3.99697	0	0	4.65958	0	0	0	0	0	0
SRY_01_MSigDB_C3	0	0	5.60933	0	0	4.65958	0	0	0	0	0	0
GTGCCAT_MIR183_MSigDB_C3	0	0	3.72878	0	0	0	0	0	0	0	0	0
ETF_Q6_MSigDB_C3	0	0	5.3015	0	0	0	0	0	0	0	0	0
LEF1_Q2_MSigDB_C3	0	0	5.22174	0	0	0	0	0	0	0	0	0
MAZ_Q6_MSigDB_C3	0	0	4.56114	0	0	0	0	0	0	0	0	0
WCTCNATGGY_UNKNOWN_MSigDB_C3	0	0	5.24935	0	0	0	0	0	0	0	0	0
E2F_Q2_MSigDB_C3	0	-2.75706	8.52033	0	0	0	0	0	0	0	0	0
CTTGTAT_MIR381_MSigDB_C3	0	-2.91917	0	0	0	2.64202	0	2.79138	0	0	0	0
TGTTTGY_HNF3_Q6_MSigDB_C3	-2.58672	0	0	0	0	5.34695	2.84007	5.08693	0	0	0	0
CAGGTG_E12_Q6_MSigDB_C3	-3.54095	0	0	0	0	6.21277	3.70233	4.96487	0	0	0	-3.17134
HNF1_C_MSigDB_C3	0	-2.53269	0	0	0	0	0	4.26615	0	0	0	0
ER_Q6_01_MSigDB_C3	0	0	0	0	0	0	0	3.00484	0	0	0	0
TAATGTG_MIR323_MSigDB_C3	0	0	0	0	0	0	0	3.03007	0	0	0	0
HNF4_01_MSigDB_C3	0	0	0	0	0	0	0	5.29503	0	0	0	0
ACGCACA_MIR210_MSigDB_C3	0	0	0	0	0	0	0	6.8521	0	0	0	0
CEBPB_02_MSigDB_C3	0	0	0	0	0	3.53207	0	5.5105	0	0	0	0
HNF1_Q6_MSigDB_C3	0	-2.57187	0	0	0	0	3.27731	5.5488	0	0	0	0
HNF1_01_MSigDB_C3	0	0	0	0	0	0	4.89545	5.96765	0	0	0	0
AAAGACA_MIR511_MSigDB_C3	0	0	0	0	0	2.6212	-2.59564	0	0	0	-2.33053	0
AP2ALPHA_01_MSigDB_C3	-3.4489	2.9174	0	0	0	3.44242	0	0	0	0	0	0
GATA_C_MSigDB_C3	-3.41452	0	0	0	0	2.99898	0	0	0	0	0	0
SP1_01_MSigDB_C3	-2.31398	0	0	0	0	3.34167	0	0	0	0	0	0
AP2GAMMA_01_MSigDB_C3	-3.56753	0	0	0	0	3.3074	-2.42833	0	0	0	0	0
GGGTGGRR_PAX4_03_MSigDB_C3	-3.05837	0	0	0	3.57284	8.27765	0	0	0	0	0	0
TACTTGA_MIR26A_MIR26B_MSigDB_C3	3.11738	0	0	0	0	3.86019	0	0	0	0	0	0
TGAATGT_MIR181A_MIR181B_MIR181C_MIR181D_MSigDB_C3	2.85112	-3.24446	0	0	0	4.07065	0	0	0	0	-2.89728	0
GTGCAAA_MIR507_MSigDB_C3	0	0	0	0	0	2.67496	0	0	0	0	0	0
CTTTGCA_MIR527_MSigDB_C3	0	0	0	0	0	3.41253	0	0	0	0	0	0
MZF1_01_MSigDB_C3	0	0	0	0	0	3.75427	0	0	0	0	0	0
AP4_Q6_MSigDB_C3	0	0	0	0	0	3.81297	0	0	0	0	0	0
GCATTTG_MIR105_MSigDB_C3	0	0	0	0	0	2.60757	0	0	0	0	0	0
GRE_C_MSigDB_C3	0	0	0	0	0	3.40454	0	0	0	0	0	0
S8_01_MSigDB_C3	0	0	0	0	0	4.98143	0	0	0	0	0	0
GACTGTT_MIR212_MIR132_MSigDB_C3	0	0	0	0	0	3.83949	0	0	0	0	0	0
CP2_01_MSigDB_C3	0	0	0	0	0	3.61872	0	0	0	0	0	0
ACTGCAG_MIR173P_MSigDB_C3	0	0	0	0	0	3.16556	0	0	0	0	0	0
AACTGGA_MIR145_MSigDB_C3	0	0	0	0	0	3.2394	0	0	0	0	0	0
CACCCBINDINGFACTOR_Q6_MSigDB_C3	0	0	0	0	0	3.39023	0	0	0	0	0	0
CTTTGTA_MIR524_MSigDB_C3	0	0	0	0	0	5.32922	0	0	0	0	0	0
LFA1_Q6_MSigDB_C3	0	0	0	0	0	3.6017	0	0	0	0	0	0
GR_Q6_MSigDB_C3	0	0	0	0	0	4.76901	0	0	0	0	0	0
STAT6_01_MSigDB_C3	0	0	0	0	0	4.76901	0	0	0	0	0	0
YNTTTNNNANGCARM_UNKNOWN_MSigDB_C3	0	0	0	0	0	3.90253	0	0	0	0	0	0
SREBP1_Q6_MSigDB_C3	0	0	0	0	0	4.44141	0	0	0	0	0	0
NKX25_01_MSigDB_C3	0	0	0	0	0	4.3398	0	0	0	0	0	0
CAGCTG_AP4_Q5_MSigDB_C3	-4.00064	-2.51303	0	0	0	9.78757	0	0	0	0	0	0
SP1_Q2_01_MSigDB_C3	0	0	0	0	0	3.69936	0	0	0	0	-2.36426	0
GGGYGTGNY_UNKNOWN_MSigDB_C3	0	0	0	0	0	4.46201	0	0	0	0	-2.42674	0
ATGTACA_MIR493_MSigDB_C3	0	0	0	0	0	6.11189	0	0	0	0	-2.38212	0
TGGTGCT_MIR29A_MIR29B_MIR29C_MSigDB_C3	0	0	0	0	0	7.11492	0	0	0	0	-2.43533	0
AATGGAG_MIR136_MSigDB_C3	0	-2.46581	0	0	0	3.05778	0	0	0	0	0	0
TTGCACT_MIR130A_MIR301_MIR130B_MSigDB_C3	0	-2.31965	0	0	0	4.77014	0	0	0	0	0	0
NKX61_01_MSigDB_C3	0	-2.6843	0	0	0	5.30338	0	0	0	0	0	0
CATGTAA_MIR496_MSigDB_C3	0	-3.13076	0	0	0	4.06737	0	0	0	0	-2.49011	0
TAGCTTT_MIR9_MSigDB_C3	0	-2.49311	0	0	0	6.22866	0	0	0	0	-2.32719	0
STAT5A_03_MSigDB_C3	0	-3.20525	2.89844	0	0	5.64554	0	0	0	0	0	0
AP1_Q6_MSigDB_C3	0	0	0	0	0	2.89803	3.6244	0	0	0	0	0
AP1_C_MSigDB_C3	0	0	0	0	0	4.3183	3.00122	0	0	0	0	0
HNF3ALPHA_Q6_MSigDB_C3	0	0	0	0	0	4.37985	3.52723	0	0	0	0	0
TGANTCA_AP1_C_MSigDB_C3	0	0	-2.42055	0	0	6.58013	3.93568	0	0	0	2.92895	0
STAT6_02_MSigDB_C3	-2.56872	0	0	0	0	4.0141	0	0	5.99453	0	4.40101	0
IRF1_Q6_MSigDB_C3	0	0	0	0	0	3.89064	0	0	6.03686	0	5.09761	3.43345
AAAYWAACM_HFH4_01_MSigDB_C3	0	0	0	0	0	4.34835	0	4.33167	6.05114	0	0	0
TCF4_Q5_MSigDB_C3	-2.52733	-2.34445	0	0	0	2.59683	0	5.20752	6.38855	0	0	0
TGCACTT_MIR519C_MIR519B_MIR519A_MSigDB_C3	0	0	0	0	0	4.76109	0	0	4.26007	0	0	0
YATTNATC_UNKNOWN_MSigDB_C3	0	0	0	0	0	5.89883	0	0	6.5939	0	0	0
HNF3B_01_MSigDB_C3	0	0	0	0	0	6.68272	0	0	8.95955	0	0	0
YCATTAA_UNKNOWN_MSigDB_C3	-2.86319	0	0	0	0	6.31969	0	3.03792	8.20934	0	0	0
GATA1_05_MSigDB_C3	-2.30462	0	0	0	0	6.47311	0	0	7.78723	0	0	0
HFH4_01_MSigDB_C3	-3.02356	0	0	0	0	4.53528	0	0	9.41333	0	0	0
FOXO1_02_MSigDB_C3	-2.71683	0	0	0	0	5.61883	0	0	10.5384	0	0	0
POU6F1_01_MSigDB_C3	-3.39836	-2.39917	0	0	0	6.48372	0	0	10.8387	0	0	0
CEBPGAMMA_Q6_MSigDB_C3	0	-3.59095	0	0	0	4.04133	0	0	6.10912	0	0	0
WTGAAAT_UNKNOWN_MSigDB_C3	0	-2.8643	0	0	0	5.72612	0	0	9.26681	0	0	0
TGATTTRY_GFI1_01_MSigDB_C3	0	-2.60698	0	0	0	6.71954	0	3.48474	9.64218	0	0	0
CTTTGA_LEF1_Q2_MSigDB_C3	-2.84602	-3.5795	0	0	0	7.7352	0	6.74065	6.11805	0	0	-2.60438
CTTTAAR_UNKNOWN_MSigDB_C3	-2.92228	0	0	0	0	7.39366	0	4.11908	3.61424	0	0	0
TATAAA_TATA_01_MSigDB_C3	-2.97419	-2.56579	0	0	0	10.3229	0	5.7311	3.97846	4.22307	0	0
WGTTNNNNNAAA_UNKNOWN_MSigDB_C3	0	-3.50524	0	3.74246	-2.98845	8.51666	0	2.66642	6.82505	0	0	0
AACTTT_UNKNOWN_MSigDB_C3	0	-3.86202	0	5.37503	0	12.6475	0	5.30424	4.48576	0	0	-2.83752
TAATTA_CHX10_01_MSigDB_C3	-2.61766	-3.80312	0	0	0	8.57102	0	0	5.42651	0	0	0
TGGAAA_NFAT_Q4_01_MSigDB_C3	-2.49872	-4.36594	0	0	0	12.065	0	2.92629	8.72651	0	0	0
TTGTTT_FOXO4_01_MSigDB_C3	0	-4.19443	0	0	0	11.4605	0	4.19697	5.05182	0	0	0
CTTTGT_LEF1_Q2_MSigDB_C3	0	0	0	0	0	12.2837	0	3.16911	6.81826	0	-3.57978	-3.47432
RTAAACA_FREAC2_01_MSigDB_C3	-3.84004	0	0	4.5591	0	8.36125	0	3.3441	7.24747	0	0	0
CTGCAGY_UNKNOWN_MSigDB_C3	-3.6556	0	0	5.24021	0	8.76328	0	0	5.53921	0	0	0
GGGAGGRR_MAZ_Q6_MSigDB_C3	0	0	0	5.08474	0	9.2603	0	0	4.67482	0	0	-3.13215
SRF_Q6_MSigDB_C3	0	0	0	10.7137	0	8.89715	0	0	6.2294	0	0	0
CACGTG_MYC_Q2_MSigDB_C3	4.31508	4.42583	0	0	0	0	0	0	5.62004	0	-3.4724	0
E2F1_Q4_MSigDB_C3	0	4.23348	0	4.90627	0	0	0	0	6.12383	0	-3.3362	0
SREBP1_01_MSigDB_C3	0	3.97021	0	0	0	0	0	0	7.52506	0	0	0
ARNT_02_MSigDB_C3	0	0	0	0	0	0	0	0	6.06551	0	-2.73427	0
ATCATGA_MIR433_MSigDB_C3	0	0	0	0	0	0	0	0	6.06376	0	0	0
P53_DECAMER_Q2_MSigDB_C3	0	0	0	0	0	0	0	0	6.09449	0	0	0
GGCNNMSMYNTTG_UNKNOWN_MSigDB_C3	0	0	0	0	0	0	0	0	7.77371	0	0	0
ACTACCT_MIR196A_MIR196B_MSigDB_C3	0	0	0	0	0	2.66746	0	0	10.9739	0	0	0
CDX2_Q5_MSigDB_C3	0	0	0	0	0	4.68843	0	0	12.6812	0	0	0
FREAC3_01_MSigDB_C3	0	0	0	0	0	5.3192	0	0	15.0731	0	0	0
HNF4_Q6_MSigDB_C3	0	0	0	0	0	0	3.804	4.32153	10.1494	0	0	0
YATGNWAAT_OCT_C_MSigDB_C3	0	0	0	0	-2.39414	6.03206	0	0	8.73008	7.68642	0	0
OCT1_01_MSigDB_C3	0	0	0	0	0	4.83986	0	3.30173	6.07996	9.23777	0	0
OCT_C_MSigDB_C3	0	0	0	0	0	4.62505	0	0	8.26159	9.23777	0	0
OCT1_Q5_01_MSigDB_C3	0	0	0	0	0	4.50009	0	0	8.18652	11.0894	0	0
OCT1_B_MSigDB_C3	-2.29464	0	0	0	0	4.68185	0	0	6.00856	12.9966	0	0
OCT_Q6_MSigDB_C3	0	0	0	0	0	4.65666	0	0	6.09449	13.1702	0	0
NFY_Q6_01_MSigDB_C3	0	4.10982	0	0	0	0	0	0	0	7.10295	0	0
E2F_01_MSigDB_C3	0	3.3502	0	0	0	0	0	0	0	10.7303	0	0
TTTNNANAGCYR_UNKNOWN_MSigDB_C3	0	0	0	0	0	0	0	0	0	40.9796	0	0
KRCTCNNNNMANAGC_UNKNOWN_MSigDB_C3	0	0	0	0	0	0	0	0	0	69.1877	0	0
YY1_Q6_MSigDB_C3	0	0	0	0	3.19729	0	-2.62818	0	0	0	-2.97103	0
COUP_DR1_Q6_MSigDB_C3	0	0	0	0	3.60157	0	0	0	0	0	0	0
PPAR_DR1_Q2_MSigDB_C3	0	0	0	0	3.86593	0	0	0	0	0	0	0
AACATTC_MIR4093P_MSigDB_C3	3.1966	0	3.78497	4.97624	0	3.95329	0	0	0	0	0	0
BACH1_01_MSigDB_C3	0	0	0	4.75191	0	3.0816	3.31142	0	0	0	0	0
ATF6_01_MSigDB_C3	0	0	0	5.52411	0	0	3.46865	0	0	0	0	0
TGAYRTCA_ATF3_Q6_MSigDB_C3	0	0	0	4.77838	4.47835	4.44053	0	0	0	0	0	0
CTAWWWATA_RSRFC4_Q2_MSigDB_C3	-3.07714	-3.08123	0	5.0391	0	5.35093	0	3.45877	0	0	0	0
CTACTGT_MIR199A_MSigDB_C3	0	0	0	4.22657	0	3.42314	0	0	0	0	0	0
YWATTWNNRGCT_UNKNOWN_MSigDB_C3	0	0	0	4.9593	0	4.24043	0	0	0	0	0	0
SRF_Q5_01_MSigDB_C3	0	0	0	11.2138	0	9.45671	0	0	0	0	0	0
SRF_C_MSigDB_C3	0	0	0	13.0071	0	9.41088	0	0	0	0	0	0
HSF2_01_MSigDB_C3	0	0	0	9.21692	0	5.28555	0	0	0	0	0	0
SRF_Q4_MSigDB_C3	0	-2.30289	0	14.0086	0	7.42589	0	0	0	0	0	0
CEBPDELTA_Q6_MSigDB_C3	0	-2.77372	0	9.21692	0	2.88778	0	2.6464	0	0	0	0
AGCACTT_MIR93_MIR302A_MIR302B_MIR302C_MIR302D_MIR372_MIR373_MIR520E_MIR520A_MIR526B_MIR520B_MIR520C_MIR520D_MSigDB_C3	0	0	0	6.37513	0	0	0	0	0	0	-3.37486	0
GTGACGY_E4F1_Q6_MSigDB_C3	2.672	4.19481	0	8.37074	3.94447	0	0	0	0	0	-2.37849	0
TGACGTCA_ATF3_Q6_MSigDB_C3	0	0	0	5.11528	4.3977	0	0	0	0	0	0	0
CREBP1CJUN_01_MSigDB_C3	0	0	0	6.1098	4.91078	0	0	0	0	0	0	0
CREB_02_MSigDB_C3	0	0	0	6.15541	0	0	0	0	0	0	0	0
E4F1_Q6_MSigDB_C3	0	0	0	10.9863	0	0	0	0	0	0	0	0
SRF_01_MSigDB_C3	0	0	0	17.9147	0	4.61591	0	0	0	0	0	0
ATF3_Q6_MSigDB_C3	0	0	0	9.17183	5.19207	3.69936	0	0	0	0	0	0
ATF_B_MSigDB_C3	0	0	0	7.36594	4.05493	0	0	0	0	0	0	0
CREB_01_MSigDB_C3	0	0	0	8.8096	4.37834	0	0	0	0	0	0	0
CGTSACG_PAX3_B_MSigDB_C3	0	0	0	10.2961	3.04972	0	0	0	0	0	0	0
CREB_Q2_01_MSigDB_C3	0	0	0	11.1844	3.49045	0	0	0	0	0	0	0
CREB_Q4_MSigDB_C3	0	0	0	12.71	4.26225	0	0	0	0	0	0	0
ATF_01_MSigDB_C3	0	0	0	13.0479	3.46076	3.34906	0	0	0	0	0	0
CREBP1_Q2_MSigDB_C3	0	0	0	13.1065	2.98797	2.5556	0	0	0	0	0	0
CREB_Q2_MSigDB_C3	0	0	0	14.2075	4.34477	2.73565	0	0	0	0	0	0
ETS_Q4_MSigDB_C3	0	2.78015	0	0	0	0	0	0	0	0	4.4238	0
PEA3_Q6_MSigDB_C3	0	4.08392	0	0	0	0	0	0	0	0	7.04164	0
ELF1_Q6_MSigDB_C3	-2.91758	3.14828	0	0	0	0	0	0	0	0	8.00582	0
GGGNNTTTCC_NFKB_Q6_01_MSigDB_C3	0	0	0	0	0	0	0	0	0	0	5.60379	0
PU1_Q6_MSigDB_C3	0	0	0	0	0	0	0	0	0	0	8.69503	0
AML1_01_MSigDB_C3	0	0	0	0	0	3.89597	0	0	0	0	4.31094	0
AML1_Q6_MSigDB_C3	0	0	0	0	0	3.89597	0	0	0	0	4.31094	0
COREBINDINGFACTOR_Q6_MSigDB_C3	0	0	0	0	0	5.48292	0	0	0	0	7.3219	0
RACCACAR_AML_Q6_MSigDB_C3	0	0	0	0	0	3.00871	0	0	0	0	7.57977	0
RGAGGAARY_PU1_Q6_MSigDB_C3	-2.76423	0	0	0	0	4.52552	0	0	0	0	8.78823	0
RYTTCCTG_ETS2_B_MSigDB_C3	-2.73165	0	0	3.94385	0	5.87846	0	0	0	0	12.3837	0
AML_Q6_MSigDB_C3	0	0	0	4.72719	0	4.49705	0	0	0	0	6.7603	0
IRF1_01_MSigDB_C3	0	0	0	0	0	3.83135	0	0	0	0	0	10.3727
IRF2_01_MSigDB_C3	0	0	0	0	0	0	0	0	0	0	0	11.7269
IRF7_01_MSigDB_C3	0	-2.38688	0	0	0	0	0	0	0	0	0	14.659
IRF_Q6_MSigDB_C3	0	0	0	0	0	0	0	0	0	0	6.83523	14.1339
ISRE_01_MSigDB_C3	0	0	0	0	0	0	0	0	0	0	5.24594	14.842
ICSBP_Q6_MSigDB_C3	-2.52152	0	0	0	0	0	0	0	0	0	3.2345	13.9582
STTTCRNTTT_IRF_Q6_MSigDB_C3	0	0	0	0	0	0	0	0	0	0	4.30275	19.666
