# Supplementary material for: Parsimonious Gene Correlation Network Analysis (PGCNA): a tool to define modular gene co-expression for refined molecular stratification in cancer
Source: NPJ Syst Biol Appl. 2019 Apr 11;5:13. doi: 10.1038/s41540-019-0090-7 (PMC6459838; doi:10.1038/s41540-019-0090-7)
Supplement: Supplementary file 8 — Supplemental Table 6 [file 41540_2019_90_MOESM8_ESM.xlsx]

## Sheet: BRCA_M6_n1
Gene Signature	GeneSet	Overlapping	GeneSetSize	DiffExpGenes	randomAvg	randomSD	%Overlap	Enriched	Zscore	probability	FDR	EnrichedGenes
NIKOLSKY_BREAST_CANCER_17Q21_Q25_AMPLICON	MSigDB_C2	14	29	141	2.34461	1.45617	48.2759	1	8.00414	7.36286e-09	0.00012578	CANT1|CCDC57|DCXR|EPN3|FASN|GPRC5C|HID1|PRR15L|RNF43|SLC39A11|SLC9A3R1|SSTR2|SYNGR2|TMC6
SMID_BREAST_CANCER_ERBB2_UP	MSigDB_C2	15	39	141	3.1531	1.68374	38.4615	1	7.03605	9.26677e-08	0.000791521	ABCA12|ALDH3B2|ALDH4A1|C2ORF72|CRISP2|CRISP3|CYB561|FASN|FFAR2|HPX|NQO1|SERHL2|TRIM3|TRPM4|UGT2B28
chr17q25	MSigDB_C1	9	15	141	1.21273	1.05154	60	1	7.40561	3.79789e-07	0.00216265	CANT1|CBX4|CCDC57|DCXR|FASN|GPRC5C|HID1|SYNGR2|TMC6
CHARAFE_BREAST_CANCER_LUMINAL_VS_MESENCHYMAL_UP	MSigDB_C2	36	198	141	16.008	3.61259	18.1818	1	5.53397	6.45739e-07	0.00275779	ABCA12|ABCC11|ALDH3B2|ALDH4A1|AP1M2|ARFIP2|ARRDC1|CACFD1|CAMSAP3|CREB3L4|CRIP1|CRIP2|CXORF40A|CXORF40B|CYB561|DLG3|EPN3|EPS8L1|HID1|LMTK3|OVOL1|PGAP2|PIP4K2C|PPDPF|PPM1H|PRR15L|SLC9A3R1|SPDEF|SYNGR2|TJP3|TMEM184A|TRIM3|TRPM4|TTC9|ZBTB42|ZNF467
Human Breast_Barry10_1022genes (20368555-TS-1)	GeneSigDB	3	234	141	18.9186	3.8813	1.28205	0	-4.10135	1.51647e-06	0.00518117	NECTIN2|SLC9A3R1|SPDEF
Human Breast_Vincent-Salomon08_1001genes (18381933-SuppTableS4)	GeneSigDB	2	197	141	15.9272	3.60462	1.01523	0	-3.8637	4.5351e-06	0.0129122	NECTIN2|TMEM80
Human Breast_Miller05_p53 (16141321-Table2)	GeneSigDB	0	137	141	11.0763	3.06372	0	0	-3.6153	5.86303e-06	0.0143083
protein sumoylation [GoID:GO:0016925; evidenceTypes:EXP|IBA|IDA|IEA|IMP|ISS|TAS]	GeneOntology_BP	5	6	141	0.485092	0.666779	83.3333	1	6.77123	1.81386e-05	0.0340411	CBX4|HMG20B|MTA1|NUP214|TRPM4
Human Breast_Doane06_138genes (16491124-Table1)	GeneSigDB	14	50	141	4.04243	1.9003	28	1	5.23999	1.99269e-05	0.0340411	ABCA12|ALDH3B2|ALDH4A1|CRAT|CRISP3|DCXR|FASN|FGFR4|HGD|HPX|RND1|SERHL2|SPDEF|TRIM3
DOANE_BREAST_CANCER_CLASSES_UP	MSigDB_C2	14	51	141	4.12328	1.91865	27.451	1	5.14776	2.55749e-05	0.0397178	ABCA12|ALDH3B2|ALDH4A1|CRAT|CRISP3|DCXR|FASN|FGFR4|HGD|HPX|RND1|SERHL2|SPDEF|TRIM3

## Sheet: BRCA_M6_n2
Gene Signature	GeneSet	Overlapping	GeneSetSize	DiffExpGenes	randomAvg	randomSD	%Overlap	Enriched	Zscore	probability	FDR	EnrichedGenes
extracellular organelle [GoID:GO:0043230; evidenceTypes:IBA|IDA|IEA|ISS|TAS]	GeneOntology_CC	68	263	235	35.4386	5.10433	25.8555	1	6.37916	2.74467e-09	1.5629e-05	ACOT2|ACSM1|ACVR1B|AKR7A2|AKR7A3|ANXA9|AZU1|BCAS1|BPIFB1|C4B_2|CDSN|CEACAM5|CFB|CIB1|CRABP2|CST6|CYB5R1|DHRS2|DHRS4|FAM213B|FBP1|FUT2|FUZ|FXYD3|GAMT|GDF15|GOLM1|GP2|GPRC5A|H2AFJ|HDAC11|HSPB1|JUP|KRT18|KRT19|KRT8|LFNG|MUC1|MUC5B|P2RX4|PGAM2|PGLYRP2|PKHD1|PROM2|PVALB|QSOX1|RAB5B|RHOB|S100A14|S100A16|S100P|SELENBP1|SERPINA3|SERPINA5|SHROOM2|SLC1A4|SLC23A1|SLC44A4|SPR|SULT2B1|TFF3|TPPP3|UBC|VPS37C|VP…
extracellular space [GoID:GO:0005615; evidenceTypes:IBA|IC|IDA|IEA|IMP|ISS|NAS|TAS]	GeneOntology_CC	78	317	235	42.715	5.50079	24.6057	1	6.41453	1.49332e-09	1.5629e-05	ACOT2|ACSM1|ACVR1B|AKR7A2|AKR7A3|ANXA9|AZU1|BCAS1|BPIFB1|C4B_2|CDSN|CEACAM5|CEACAM6|CFB|CIB1|CRABP2|CST6|CST9|CST9L|CYB5R1|DHRS2|DHRS4|FAM213B|FBP1|FUT2|FUZ|FXYD3|GAMT|GDF15|GOLM1|GP2|GPRC5A|H2AFJ|HDAC11|HSPB1|JUP|KRT18|KRT19|KRT8|LINGO1|LIPH|MSMB|MUC1|MUC5B|OLFM1|P2RX4|PGAM2|PGLYRP2|PKHD1|PROM2|PVALB|QSOX1|RAB5B|RHOB|S100A14|S100A16|S100P|SCGB1D1|SCGB1D2|SCGB2A1|SELENBP1|SEMA4B|SERPINA3|SERPINA5…
extracellular vesicle [GoID:GO:1903561; evidenceTypes:IBA|IDA|IEA|ISS|TAS]	GeneOntology_CC	68	263	235	35.4386	5.10433	25.8555	1	6.37916	2.74467e-09	1.5629e-05	ACOT2|ACSM1|ACVR1B|AKR7A2|AKR7A3|ANXA9|AZU1|BCAS1|BPIFB1|C4B_2|CDSN|CEACAM5|CFB|CIB1|CRABP2|CST6|CYB5R1|DHRS2|DHRS4|FAM213B|FBP1|FUT2|FUZ|FXYD3|GAMT|GDF15|GOLM1|GP2|GPRC5A|H2AFJ|HDAC11|HSPB1|JUP|KRT18|KRT19|KRT8|LFNG|MUC1|MUC5B|P2RX4|PGAM2|PGLYRP2|PKHD1|PROM2|PVALB|QSOX1|RAB5B|RHOB|S100A14|S100A16|S100P|SELENBP1|SERPINA3|SERPINA5|SHROOM2|SLC1A4|SLC23A1|SLC44A4|SPR|SULT2B1|TFF3|TPPP3|UBC|VPS37C|VP…
extracellular region part [GoID:GO:0044421; evidenceTypes:IBA|IC|IDA|IEA|IMP|ISS|NAS|TAS]	GeneOntology_CC	80	335	235	45.1405	5.61903	23.8806	1	6.20383	4.0962e-09	1.74938e-05	ACOT2|ACSM1|ACVR1B|AKR7A2|AKR7A3|ANXA9|AZU1|BCAS1|BPIFB1|C4B_2|CDSN|CEACAM5|CEACAM6|CFB|CHADL|CIB1|CRABP2|CST6|CST9|CST9L|CYB5R1|DHRS2|DHRS4|FAM213B|FBP1|FUT2|FUZ|FXYD3|GAMT|GDF15|GOLM1|GP2|GPRC5A|H2AFJ|HDAC11|HSPB1|JUP|KRT18|KRT19|KRT8|LFNG|LINGO1|LIPH|MSMB|MUC1|MUC5B|OLFM1|P2RX4|PGAM2|PGLYRP2|PKHD1|PROM2|PVALB|QSOX1|RAB5B|RHOB|S100A14|S100A16|S100P|SCGB1D1|SCGB1D2|SCGB2A1|SELENBP1|SEMA4B|SERPIN…
extracellular region [GoID:GO:0005576; evidenceTypes:IBA|IC|IDA|IEA|IMP|ISS|NAS|TAS]	GeneOntology_CC	87	379	235	51.0694	5.8826	22.9551	1	6.10795	5.24989e-09	1.79368e-05	ACOT2|ACSM1|ACVR1B|AKR7A2|AKR7A3|ANXA9|AZU1|BCAS1|BPIFB1|C4B_2|C9ORF47|CDSN|CEACAM5|CEACAM6|CFB|CHADL|CIB1|CRABP2|CST6|CST9|CST9L|CYB5R1|DHRS2|DHRS4|FAM213B|FBP1|FGFR3|FUT2|FUZ|FXYD3|GAMT|GDF15|GOLM1|GP2|GPRC5A|H2AFJ|HDAC11|HSPB1|JUP|KRT18|KRT19|KRT8|LFNG|LINGO1|LIPH|MMEL1|MSMB|MUC1|MUC5B|NXPH1|OLFM1|P2RX4|PGAM2|PGLYRP2|PKHD1|PROM2|PVALB|PYCARD|QSOX1|RAB5B|RHOB|S100A14|S100A16|S100P|SCCPDH|SCGB1D…
extracellular exosome [GoID:GO:0070062; evidenceTypes:IBA|IDA|IEA|TAS]	GeneOntology_CC	67	262	235	35.3039	5.09634	25.5725	1	6.21939	6.33038e-09	1.80236e-05	ACOT2|ACSM1|ACVR1B|AKR7A2|AKR7A3|ANXA9|AZU1|BCAS1|BPIFB1|C4B_2|CDSN|CEACAM5|CFB|CIB1|CRABP2|CST6|CYB5R1|DHRS2|DHRS4|FAM213B|FBP1|FUT2|FUZ|FXYD3|GAMT|GDF15|GOLM1|GP2|GPRC5A|H2AFJ|HDAC11|HSPB1|JUP|KRT18|KRT19|KRT8|MUC1|MUC5B|P2RX4|PGAM2|PGLYRP2|PKHD1|PROM2|PVALB|QSOX1|RAB5B|RHOB|S100A14|S100A16|S100P|SELENBP1|SERPINA3|SERPINA5|SHROOM2|SLC1A4|SLC23A1|SLC44A4|SPR|SULT2B1|TFF3|TPPP3|UBC|VPS37C|VPS37D|…
LEI_MYB_TARGETS	MSigDB_C2	17	32	235	4.31193	1.9143	53.125	1	6.62804	8.00638e-08	0.00019539	CCND1|CEACAM6|CRABP2|DHRS2|EEF1A2|FBP1|HSPB1|JUP|KRT18|KRT19|KRT8|MUC1|S100P|SELENBP1|TFF3|TSC22D3|UBC
vesicle [GoID:GO:0031982; evidenceTypes:IBA|IC|IDA|IEA|IMP|ISS|NAS|TAS]	GeneOntology_CC	87	406	235	54.7076	6.02802	21.4286	1	5.35706	2.13962e-07	0.000456889	ABCG1|ACOT2|ACSM1|ACVR1B|AKR7A2|AKR7A3|ANXA9|ARRB1|ATP7B|AZU1|BCAS1|BPIFB1|C4B_2|CACNG4|CCDC115|CCDC120|CDSN|CEACAM5|CEACAM6|CFB|CIB1|CNST|CRABP2|CST6|CYB5R1|DHRS2|DHRS4|FAM213B|FBP1|FGFR3|FUT2|FUZ|FXYD3|GAMT|GDF15|GOLM1|GP2|GPR143|GPRC5A|H2AFJ|HDAC11|HSPB1|JUP|KRT18|KRT19|KRT8|LFNG|MAP6D1|MUC1|MUC5B|N4BP3|P2RX4|PGAM2|PGLYRP2|PKHD1|PROM2|PTPRN2|PVALB|PYCARD|QSOX1|RAB5B|RET|RHOB|S100A14|S100A16|S1…
Human Breast_Mutarelli08_1488genes (18387200-Genes)	GeneSigDB	44	161	235	21.6944	4.12892	27.3292	1	5.40229	6.70606e-07	0.00127289	ABCG1|BCAS1|CAMK2N1|CCDC120|CCND1|CEACAM6|CGN|COBL|CRABP2|CXXC5|CYB5R1|CYP4F11|DCAF11|DHRS2|GDF15|GPRC5A|HSPB8|IER3|JUP|KCNK15|MAP6D1|MISP|MUC1|NKAIN1|OLFM1|PGLYRP2|PLEKHH1|PPP2R2C|PROM2|RAP1GAP|RARA|S100A16|SELENBP1|SERPINA3|SFXN1|SLC22A18|SLC2A10|TMEM164|TSC22D3|TSPAN31|TUBA3C|TUFT1|ZG16B|ZNF689
CROMER_TUMORIGENESIS_DN	MSigDB_C2	7	7	235	0.943234	0.901846	100	1	6.71597	7.45957e-07	0.00127432	CEACAM5|CEACAM6|MSMB|MUC1|S100P|SELENBP1|TFF3
CHARAFE_BREAST_CANCER_LUMINAL_VS_MESENCHYMAL_UP	MSigDB_C2	50	198	235	26.68	4.52502	25.2525	1	5.15356	1.45516e-06	0.00225986	ABCG1|ACVR1B|ANXA9|ASB8|BCAS1|BICDL1|CACNG4|CAMK2N1|CEACAM6|CGN|CRABP2|DCAF11|FAM174B|FBP1|FXYD3|GALNT6|GOLT1A|H2AFJ|ITPK1|JUP|KRT19|MGMT|MMEL1|MUC1|PLEKHA6|PRODH|PROM2|PRR15|RAB5B|RHOB|RMND5B|S100A14|S100P|SELENBP1|SLC16A14|ST6GALNAC2|STARD10|SULT2B1|SUOX|TBC1D30|TFF3|TMBIM6|TMED3|TMEM229B|TOX3|TP53TG1|TSC22D3|TUFT1|WFS1|ZG16B
Human Breast_Charafe-Jauffret06_1309genes (16288205-GeneTable3)	GeneSigDB	49	198	235	26.68	4.52502	24.7475	1	4.93256	3.64664e-06	0.0051913	ABCG1|ACVR1B|ANXA9|ASB8|BCAS1|BICDL1|CAMK2N1|CEACAM6|CGN|CRABP2|DCAF11|FAM174B|FBP1|FXYD3|GALNT6|GOLT1A|H2AFJ|ITPK1|JUP|KRT19|MGMT|MMEL1|MUC1|PLEKHA6|PRODH|PROM2|PRR15|RAB5B|RHOB|RMND5B|S100A14|S100P|SELENBP1|SLC16A14|ST6GALNAC2|STARD10|SULT2B1|SUOX|TBC1D30|TFF3|TMBIM6|TMED3|TMEM229B|TOX3|TP53TG1|TSC22D3|TUFT1|WFS1|ZG16B
MODULE_6	MSigDB_C4	22	61	235	8.21961	2.62054	36.0656	1	5.25861	4.65534e-06	0.00611748	CCND1|CEACAM5|CEACAM6|CFB|CYB5R1|FBP1|FGFR3|GDF15|GPRC5A|HES1|IER3|KRT18|KRT19|MSMB|MUC1|MUC5B|PTPRN2|RHOB|S100P|SERPINA3|TFF3|TMED3
BOSCO_EPITHELIAL_DIFFERENTIATION_MODULE	MSigDB_C2	7	8	235	1.07798	0.963836	87.5	1	6.14422	5.28225e-06	0.00644548	ANXA9|CEACAM5|CEACAM6|GPRC5A|HSPB8|KRT18|MUC1
Human HeadandNeck_Cromer04_55genes (14676830-Table3)	GeneSigDB	6	6	235	0.808486	0.835187	100	1	6.21599	5.66145e-06	0.00644764	CEACAM5|CEACAM6|MSMB|S100P|SELENBP1|TFF3
GSE14769_UNSTIM_VS_80MIN_LPS_BMDM_UP	MSigDB_C7	10	16	235	2.15596	1.35993	62.5	1	5.76799	6.29689e-06	0.00672311	ABCG1|ACOT2|ACVR1B|ASB8|CCDC115|H2AFJ|HMGCL|PRKAB1|RMND5B|SMUG1
Mouse Intestine_DeGiovanni04_30genes (14750170-Table1)	GeneSigDB	5	5	235	0.673739	0.762638	100	1	5.67276	4.28055e-05	0.0406248	HES1|JUP|KRT18|KRT19|KRT8
Human Breast_Creighton08_623genes (18794137-SuppTable1b)	GeneSigDB	5	139	235	18.7299	3.86303	3.59712	0	-3.55419	5.28122e-05	0.0451095	AZU1|LINGO1|RSPH9|SHROOM2|SLC4A8
Repeat	UniProt-Keyword	34	425	235	57.2678	6.12351	8	0	-3.79975	5.06883e-05	0.0451095	ANXA9|ASB8|ATP7B|BAIAP3|CEACAM5|CEACAM6|CFB|CHADL|CIB1|CIB3|COBL|DCAF11|FGFR3|FSIP2|GFI1B|JUP|KLHL26|LINGO1|MUC1|MUC5B|NEURL1|NFATC4|PKHD1|PLEKHH1|PPP2R2C|PVALB|S100A16|S100P|SLC25A4|SPAG16|TLE6|UBC|XRRA1|ZNF689

## Sheet: BRCA_M6_n3
Gene Signature	GeneSet	Overlapping	GeneSetSize	DiffExpGenes	randomAvg	randomSD	%Overlap	Enriched	Zscore	probability	FDR	EnrichedGenes
Human Breast_Creighton08_623genes (18794137-SuppTable1b)	GeneSigDB	103	139	299	23.8308	4.26402	74.1007	1	18.5668	1.52918e-55	2.6123e-51	ADGB|AK7|AK8|AKAP14|ARMC3|BBOF1|BRD3OS|C11ORF70|C16ORF46|C17ORF97|C1ORF194|C9ORF116|C9ORF135|CABCOCO1|CAPSL|CASC1|CC2D2A|CCDC113|CCDC173|CCDC189|CCDC191|CCDC30|CCDC65|CCDC87|CCDC96|CCNO|CDC20B|CDK20|CDKL3|CFAP126|CFAP206|CFAP43|CFAP45|CFAP46|CFAP53|CFAP69|CFAP70|CLHC1|CLUAP1|CYB5D1|DNAAF1|DNAAF3|DNAH12|DNAH7|DNAI1|DNAJC27|DRC3|DYNLRB2|DZANK1|EFCAB12|EFCAB6|EFHB|EFHC1|FAM81B|FANK1|FBXO15|FOXJ1|FOX…
CREIGHTON_ENDOCRINE_THERAPY_RESISTANCE_2	MSigDB_C2	106	150	299	25.7167	4.41432	70.6667	1	18.187	7.11347e-54	6.07597e-50	ADGB|AK7|AK8|AKAP14|ARMC3|BBOF1|BBS5|BRD3OS|C11ORF70|C16ORF46|C17ORF97|C1ORF194|C9ORF116|C9ORF135|CABCOCO1|CAPSL|CASC1|CC2D2A|CCDC113|CCDC173|CCDC189|CCDC191|CCDC30|CCDC65|CCDC87|CCDC96|CCNO|CDC20B|CDK20|CDKL3|CFAP126|CFAP157|CFAP206|CFAP43|CFAP45|CFAP46|CFAP53|CFAP69|CFAP70|CLHC1|CLUAP1|CYB5D1|DNAAF1|DNAAF3|DNAH12|DNAH7|DNAI1|DNAJC27|DRC3|DYNLRB2|DZANK1|EFCAB12|EFCAB6|EFHB|EFHC1|FAM81B|FANK1|FBX…
DODD_NASOPHARYNGEAL_CARCINOMA_UP	MSigDB_C2	155	446	299	76.4644	6.86877	34.7534	1	11.4337	2.41695e-27	1.37629e-23	ADGB|AK7|AKAP14|ANKMY1|ARHGAP32|ARMC3|BBOF1|BNIPL|C11ORF52|C11ORF70|C11ORF88|C17ORF97|C1ORF194|C20ORF85|C2ORF81|C5AR2|C8ORF34|C9ORF116|C9ORF135|C9ORF66|CABCOCO1|CAMKK1|CAPSL|CASC1|CATSPERE|CC2D2A|CCDC103|CCDC113|CCDC148|CCDC151|CCDC153|CCDC173|CCDC189|CCDC30|CCDC65|CCDC96|CCNO|CDC20B|CDHR3|CDK20|CEP126|CFAP126|CFAP157|CFAP206|CFAP43|CFAP44|CFAP45|CFAP46|CFAP53|CFAP61|CFAP69|CFAP70|CLUAP1|DCST1-AS…
SENGUPTA_NASOPHARYNGEAL_CARCINOMA_DN	MSigDB_C2	76	143	299	24.5166	4.31955	53.1469	1	11.9187	3.31298e-25	1.41489e-21	AK7|AKAP14|ARMC3|BBOF1|BNIPL|C11ORF52|C11ORF70|C11ORF88|C1ORF194|C20ORF85|C9ORF116|C9ORF135|CABCOCO1|CAPSL|CASC1|CC2D2A|CCDC113|CCDC173|CCDC65|CCDC96|CCNO|CDC20B|CDHR3|CFAP126|CFAP206|CFAP43|CFAP45|CFAP53|DNAAF1|DNAH12|DNAH7|DNAI1|DRC3|DYNLRB2|EFHB|EFHC1|FAM81B|FANK1|FBXO15|FOXJ1|IQCD|KLHDC9|LZTFL1|MDH1B|NEK11|OSCP1|PIFO|PIH1D2|RIBC1|ROPN1L|RSPH1|RSPH4A|SAXO2|SNTN|SPA17|SPATA17|SPATA18|SPEF2|TACC…
Human HeadandNeck_Sengupta06_429genes (16912175-SuppTable3b)	GeneSigDB	73	137	299	23.488	4.23587	53.2847	1	11.6888	2.97989e-24	1.01811e-20	AK7|AKAP14|ARMC3|BBOF1|BNIPL|C11ORF52|C11ORF70|C11ORF88|C1ORF194|C20ORF85|C9ORF116|C9ORF135|CABCOCO1|CAPSL|CASC1|CC2D2A|CCDC113|CCDC173|CCDC65|CCDC96|CCNO|CDHR3|CFAP126|CFAP206|CFAP43|CFAP45|CFAP53|DNAAF1|DNAH12|DNAH7|DNAI1|DRC3|DYNLRB2|EFHB|EFHC1|FAM81B|FANK1|FBXO15|FOXJ1|IQCD|KLHDC9|LZTFL1|MDH1B|NEK11|PIFO|PIH1D2|RIBC1|ROPN1L|RSPH1|RSPH4A|SAXO2|SNTN|SPA17|SPATA17|SPATA18|SPEF2|TACC2|TEKT1|TEKT2…
cilium [GoID:GO:0005929; evidenceTypes:IBA|IC|IDA|IEA|IMP|ISS|TAS]	GeneOntology_CC	64	117	299	20.0591	3.93877	54.7009	1	11.156	5.39568e-22	1.53624e-18	AK8|AKAP14|BBOF1|BBS5|CACNA1F|CATSPERE|CC2D2A|CCDC103|CCDC151|CDK20|CEP126|CFAP126|CFAP157|CFAP206|CFAP45|CFAP46|CFAP53|CFAP61|CFAP70|CLUAP1|CNGA3|DNAAF1|DNAAF4|DNAH12|DNAH7|DNAI1|DRC3|DYNC2H1|DYNLRB2|EFHC1|IFT122|IFT22|IFT46|IFT88|INTU|IQUB|KIF27|LRRC6|MAATS1|MNS1|MYRIP|NME5|NPHP1|PFKM|PIFO|ROPN1L|RPGRIP1L|RSPH1|RSPH4A|SAXO1|SNTN|SPA17|SPEF1|TCTN1|TEKT1|TEKT2|TEKT3|TMEM218|TRAF3IP1|UBXN10|WDR19|…
cilium organization [GoID:GO:0044782; evidenceTypes:IBA|IDA|IEA|IGI|IMP|ISS|TAS]	GeneOntology_BP	51	85	299	14.5728	3.39006	60	1	10.7453	5.92497e-20	1.44595e-16	AKAP9|BBOF1|BBS5|CC2D2A|CCDC103|CCDC113|CCDC151|CCDC65|CCNO|CEP126|CFAP126|CFAP157|CFAP206|CFAP46|CFAP53|CFAP61|CLUAP1|DNAAF1|DNAAF3|DNAAF4|DNAH7|DNAI1|DYNC2H1|DYNLRB2|FOXJ1|IFT122|IFT22|IFT46|IFT88|INTU|IQUB|KIF27|LRGUK|LRRC6|MNS1|NEK1|NME5|NPHP1|RPGRIP1L|RSPH1|RSPH4A|SAXO1|TCTN1|TEKT1|TEKT2|TEKT3|TRAF3IP1|UBXN10|WDR19|WDR60|ZMYND10
cilium assembly [GoID:GO:0060271; evidenceTypes:IBA|IDA|IEA|IGI|IMP|ISS|TAS]	GeneOntology_BP	49	82	299	14.0585	3.3327	59.7561	1	10.4844	4.52885e-19	9.67079e-16	AKAP9|BBOF1|BBS5|CC2D2A|CCDC103|CCDC113|CCDC151|CCDC65|CCNO|CEP126|CFAP157|CFAP206|CFAP46|CFAP53|CLUAP1|DNAAF1|DNAAF3|DNAAF4|DNAH7|DNAI1|DYNC2H1|DYNLRB2|FOXJ1|IFT122|IFT22|IFT46|IFT88|INTU|IQUB|KIF27|LRGUK|LRRC6|MNS1|NEK1|NME5|NPHP1|RPGRIP1L|RSPH1|RSPH4A|SAXO1|TCTN1|TEKT1|TEKT2|TEKT3|TRAF3IP1|UBXN10|WDR19|WDR60|ZMYND10
ciliary part [GoID:GO:0044441; evidenceTypes:IBA|IC|IDA|IEA|IMP|ISS|NAS|TAS]	GeneOntology_CC	47	87	299	14.9157	3.42764	54.023	1	9.36046	7.21278e-16	1.36907e-12	AK8|AKAP14|BBOF1|BBS5|CACNA1F|CATSPERE|CC2D2A|CCDC103|CCDC151|CEP126|CFAP126|CFAP157|CFAP206|CFAP46|CFAP61|CLUAP1|CNGA3|DNAAF1|DNAH7|DNAI1|DRC3|DYNC2H1|DYNLRB2|EFHC1|IFT122|IFT22|IFT46|IFT88|INTU|MAATS1|MNS1|MYRIP|NPHP1|PFKM|PIFO|RPGRIP1L|RSPH1|RSPH4A|SAXO1|SPA17|SPEF1|TCTN1|TRAF3IP1|WDR19|WDR60|WDR66|WDR78
Cilium biogenesis_degradation	UniProt-Keyword	31	43	299	7.37213	2.44152	72.093	1	9.67751	1.0046e-15	1.71617e-12	AK7|BBS5|CC2D2A|CCDC103|CCDC113|CCDC151|CCNO|CEP126|CFAP126|CFAP206|CFAP46|CLUAP1|DNAAF3|DNAI1|DYNC2H1|FOXJ1|IFT122|IFT88|INTU|IQUB|KIF27|NEK1|NPHP1|PIFO|SAXO1|TCTN1|TEKT2|TRAF3IP1|UBXN10|WDR19|WDR60
membrane [GoID:GO:0016020; evidenceTypes:IBA|IC|IDA|IEA|IGI|IMP|IPI|ISS|NAS|TAS]	GeneOntology_CC	72	770	299	132.013	7.81806	9.35065	0	-7.67615	2.82295e-15	4.38405e-12	ADGRB2|AKAP9|ARHGAP32|ATP6AP1L|BBS5|C19ORF18|C3ORF18|C5|C5AR2|C9ORF135|CACNA1F|CATSPERE|CDHR3|CFAP126|CFAP157|CNGA3|CYB5D2|DCST2|DNAAF1|DNAAF4|DYNC2H1|DZIP3|ENO2|FBXL2|GOLGB1|IFT122|KISS1R|L3MBTL1|LRIG1|LRP1B|LRRC27|LRTOMT|MAG|MAGI2|NPFFR2|NPHP1|OSCP1|PATJ|PFKM|PIGV|PKP4|PLPPR2|PXMP4|RAB3D|RPGRIP1L|RPH3AL|RRNAD1|SEC16B|SERPINC1|SLC16A4|SLC25A35|SLC35D2|SLC46A1|SLC4A7|SPA17|SPAG8|SPATA18|SPTLC3|SR…
Human Breast_Farmer05_3198genes_basal_apocrine_luminal (15897907-SuppTable2)	GeneSigDB	29	460	299	78.8647	6.93802	6.30435	0	-7.18716	6.64748e-15	9.46324e-12	AKAP9|ARHGAP32|BBOF1|BDH2|CTDSPL|DYNC2H1|DZIP3|EFHC1|ENO2|GPATCH2|GSTT1|H1F0|IFT122|IQCK|LRIG1|LRP1B|LRRC6|LZTFL1|MAGI2|NME5|PAAF1|PFKM|PXMP4|STEAP1|TACC2|TNNT1|TTC12|VWA5A|WDR19
microtubule-based movement [GoID:GO:0007018; evidenceTypes:IBA|IC|IDA|IEA|IMP|ISS|NAS|TAS]	GeneOntology_BP	37	61	299	10.4581	2.89255	60.6557	1	9.17593	7.90595e-15	1.0389e-11	CCDC103|CCDC151|CCDC65|CFAP206|CFAP46|CFAP53|CFAP61|CLUAP1|DNAAF1|DNAAF4|DNAH12|DNAH7|DNAI1|DYNC2H1|DYNLRB2|IFT122|IFT22|IFT46|IFT88|KIF27|KIF9|LRRC6|MAATS1|NME5|ROPN1L|RSPH4A|SPA17|TEKT1|TEKT2|TEKT3|TRAF3IP1|TRIM58|WDR19|WDR60|WDR63|WDR66|WDR78
microtubule-based process [GoID:GO:0007017; evidenceTypes:IBA|IC|IDA|IEA|IEP|IGI|IMP|ISS|NAS|TAS]	GeneOntology_BP	51	105	299	18.0017	3.74506	48.5714	1	8.81115	1.21298e-14	1.4801e-11	AKAP9|CC2D2A|CCDC103|CCDC151|CCDC65|CEP126|CFAP157|CFAP206|CFAP46|CFAP53|CFAP61|CLUAP1|DNAAF1|DNAAF3|DNAAF4|DNAH12|DNAH7|DNAI1|DYNC2H1|DYNLRB2|EFHC1|IFT122|IFT22|IFT46|IFT88|KIAA0753|KIF27|KIF9|LRGUK|LRRC6|MAATS1|NME5|PARP3|ROPN1L|RSPH1|RSPH4A|SPA17|SPEF1|SPICE1|TACC2|TEKT1|TEKT2|TEKT3|TRAF3IP1|TRIM58|WDR19|WDR60|WDR63|WDR66|WDR78|ZMYND10
plasma membrane bounded cell projection assembly [GoID:GO:0120031; evidenceTypes:IBA|IDA|IEA|IGI|IMP|ISS|NAS|TAS]	GeneOntology_BP	49	99	299	16.9731	3.64313	49.4949	1	8.79105	1.68266e-14	1.91633e-11	AKAP9|BBOF1|BBS5|CC2D2A|CCDC103|CCDC113|CCDC151|CCDC65|CCNO|CEP126|CFAP157|CFAP206|CFAP46|CFAP53|CLUAP1|DNAAF1|DNAAF3|DNAAF4|DNAH7|DNAI1|DYNC2H1|DYNLRB2|FOXJ1|IFT122|IFT22|IFT46|IFT88|INTU|IQUB|KIF27|LRGUK|LRRC6|MNS1|NEK1|NME5|NPHP1|RPGRIP1L|RSPH1|RSPH4A|SAXO1|TCTN1|TEKT1|TEKT2|TEKT3|TRAF3IP1|UBXN10|WDR19|WDR60|ZMYND10
SMID_BREAST_CANCER_BASAL_DN	MSigDB_C2	20	378	299	64.8062	6.48703	5.29101	0	-6.90705	2.33142e-14	2.48923e-11	ADGRB2|ARHGAP32|C9ORF116|CASC1|CCNO|CFAP45|CFAP69|DNAAF1|DZANK1|DZIP3|EFHC1|IFT122|LRIG1|LRRC6|NME5|PATJ|SLC4A7|TNNT1|TTC12|ZMYND10
cell projection assembly [GoID:GO:0030031; evidenceTypes:IBA|IDA|IEA|IGI|IMP|ISS|NAS|TAS]	GeneOntology_BP	49	100	299	17.1445	3.66037	49	1	8.7028	2.8104e-14	2.66722e-11	AKAP9|BBOF1|BBS5|CC2D2A|CCDC103|CCDC113|CCDC151|CCDC65|CCNO|CEP126|CFAP157|CFAP206|CFAP46|CFAP53|CLUAP1|DNAAF1|DNAAF3|DNAAF4|DNAH7|DNAI1|DYNC2H1|DYNLRB2|FOXJ1|IFT122|IFT22|IFT46|IFT88|INTU|IQUB|KIF27|LRGUK|LRRC6|MNS1|NEK1|NME5|NPHP1|RPGRIP1L|RSPH1|RSPH4A|SAXO1|TCTN1|TEKT1|TEKT2|TEKT3|TRAF3IP1|UBXN10|WDR19|WDR60|ZMYND10
Cilium	UniProt-Keyword	35	57	299	9.77236	2.79943	61.4035	1	9.01171	2.65691e-14	2.66722e-11	BBOF1|BBS5|CC2D2A|CCDC103|CDK20|CFAP157|CFAP206|CFAP45|CFAP46|CFAP53|CFAP70|CLUAP1|DNAAF1|DNAH12|DNAH7|DNAI1|DYNC2H1|IFT122|IFT22|IFT46|IFT88|KIF27|LRRC6|NPHP1|RPGRIP1L|RSPH4A|SNTN|SPEF1|TEKT1|TEKT2|TEKT3|TRAF3IP1|UBXN10|WDR19|WDR60
organelle assembly [GoID:GO:0070925; evidenceTypes:IBA|IDA|IEA|IGI|IMP|ISS|NAS|TAS]	GeneOntology_BP	53	114	299	19.5447	3.89153	46.4912	1	8.59694	3.49417e-14	3.14162e-11	AKAP9|BBOF1|BBS5|CC2D2A|CCDC103|CCDC113|CCDC151|CCDC65|CCNO|CEP126|CFAP157|CFAP206|CFAP46|CFAP53|CLUAP1|DNAAF1|DNAAF3|DNAAF4|DNAH7|DNAI1|DYNC2H1|DYNLRB2|FOXJ1|IFT122|IFT22|IFT46|IFT88|INTU|IQUB|KIAA0753|KIF27|KIF9|LRGUK|LRRC6|MNS1|NEK1|NME5|NPHP1|RPGRIP1L|RSPH1|RSPH4A|SAMD15|SAXO1|SPICE1|TCTN1|TEKT1|TEKT2|TEKT3|TRAF3IP1|UBXN10|WDR19|WDR60|ZMYND10
Membrane	UniProt-Keyword	52	618	299	105.953	7.53074	8.41424	0	-7.16436	5.44547e-14	4.65125e-11	ADGRB2|ARHGAP32|ATP6AP1L|BBS5|C19ORF18|C3ORF18|C5AR2|C9ORF135|CACNA1F|CATSPERE|CDHR3|CFAP126|CNGA3|DCST2|DYNC2H1|ENO2|FBXL2|GOLGB1|KISS1R|LRIG1|LRP1B|LRTOMT|MAG|MAGI2|NPFFR2|OSCP1|PATJ|PIGV|PKP4|PLPPR2|PXMP4|RAB3D|RPH3AL|RRNAD1|SEC16B|SLC16A4|SLC25A35|SLC35D2|SLC46A1|SLC4A7|SPA17|SPATA18|SPTLC3|STEAP1|STEAP2|THEM4|TMEM136|TMEM190|TMEM205|TMEM218|TMEM25|TMEM270
Ciliopathy	UniProt-Keyword	27	38	299	6.51491	2.29856	71.0526	1	8.91215	1.48155e-13	1.2052e-10	BBS5|CC2D2A|CCDC103|CCDC151|CCDC65|CCNO|CFAP53|DNAAF1|DNAAF3|DNAAF4|DNAI1|DYNC2H1|IFT122|KIAA0753|LRRC6|LZTFL1|NEK1|NPHP1|RPGRIP1L|RSPH1|RSPH4A|TCTN1|TRAF3IP1|TTC25|WDR19|WDR60|ZMYND10
motile cilium [GoID:GO:0031514; evidenceTypes:IBA|IC|IDA|IEA|ISS]	GeneOntology_CC	26	37	299	6.34346	2.26878	70.2703	1	8.66393	6.60333e-13	5.12748e-10	AK8|CATSPERE|CCDC103|CFAP206|CFAP61|DYNC2H1|IFT46|IFT88|INTU|IQUB|MAATS1|MNS1|NME5|NPHP1|PFKM|ROPN1L|RSPH1|RSPH4A|SAXO1|SPA17|SPEF1|TEKT1|TEKT2|TEKT3|WDR19|WDR66
membrane part [GoID:GO:0044425; evidenceTypes:IBA|IC|IDA|IEA|IGI|IMP|IPI|ISS|NAS|TAS]	GeneOntology_CC	49	579	299	99.2666	7.41441	8.46287	0	-6.77959	9.26936e-13	6.59785e-10	ADGRB2|AKAP9|ARHGAP32|ATP6AP1L|BBS5|C19ORF18|C3ORF18|C5|C5AR2|C9ORF135|CACNA1F|CATSPERE|CDHR3|CFAP126|CNGA3|DCST2|DZIP3|GOLGB1|KISS1R|LRIG1|LRP1B|LRTOMT|MAG|NPFFR2|OSCP1|PATJ|PFKM|PIGV|PKP4|PLPPR2|PXMP4|RRNAD1|SEC16B|SLC16A4|SLC25A35|SLC35D2|SLC46A1|SLC4A7|SPA17|SPTLC3|STEAP1|STEAP2|THEM4|TMEM136|TMEM190|TMEM205|TMEM218|TMEM25|TMEM270
membrane-bounded organelle [GoID:GO:0043227; evidenceTypes:IBA|IC|IDA|IEA|IGI|IMP|IPI|ISS|NAS|TAS]	GeneOntology_CC	116	1001	299	171.616	7.78549	11.5884	0	-7.1436	9.14045e-13	6.59785e-10	AKAP9|ANAPC4|ARHGAP32|ARMC3|ATPAF2|BBS5|BDH2|BNIPL|BRD8|C11ORF1|C11ORF52|C16ORF46|C19ORF18|C5|CAMKK1|CCDC30|CCNO|CDK20|CDKL3|CFAP157|CFAP45|CFAP70|CLUAP1|CNGA3|CTC1|CTDSPL|DHX32|DNAAF1|DNAAF4|DNAJC27|DYDC2|DYNC2H1|DYNLRB2|DZIP3|EFCAB6|ENO2|ETNPPL|FAM81B|FANK1|FBXW8|FOXJ1|FOXN1|FOXN4|GATAD1|GOLGB1|GPATCH2|GSC|GSTT1|H1F0|HSD11B1L|HSFX2|IFT122|IGFALS|ING5|IQUB|KANSL3|KIF27|KIF9|KISS1R|L3MBTL1|LRGUK|…
cytoskeletal part [GoID:GO:0044430; evidenceTypes:IBA|IC|IDA|IEA|IMP|IPI|ISS|NAS|TAS]	GeneOntology_CC	67	176	299	30.1743	4.74246	38.0682	1	7.7651	1.49073e-12	1.01864e-09	AK8|AKAP14|AKAP9|BBOF1|BBS5|CCDC103|CCDC113|CCDC15|CCDC151|CCDC96|CEP126|CFAP126|CFAP157|CFAP206|CFAP46|CFAP61|CLUAP1|DNAAF1|DNAAF4|DNAH12|DNAH7|DNAI1|DRC3|DYNC2H1|DYNLRB2|EFHC1|IFT122|IFT22|IFT46|IFT88|INTU|KIAA0753|KIF27|KIF9|LRGUK|LRRC49|MAATS1|MNS1|MYRIP|NEK1|PARP3|PATJ|PIFO|PKP4|RAB3D|RPGRIP1L|RSPH1|RSPH4A|SAXO1|SPACA9|SPAG8|SPEF1|SPICE1|TACC2|TEKT1|TEKT2|TEKT3|TNNI3|TNNT1|TRAF3IP1|TTC12|TTC…
Coiled coil	UniProt-Keyword	80	232	299	39.7752	5.3468	34.4828	1	7.52314	2.99756e-12	1.96951e-09	ADGB|AK7|AKAP9|BBOF1|BRD8|C15ORF59|CC2D2A|CCDC103|CCDC113|CCDC148|CCDC15|CCDC151|CCDC153|CCDC159|CCDC173|CCDC184|CCDC189|CCDC191|CCDC30|CCDC65|CCDC87|CCDC96|CEP126|CFAP157|CFAP43|CFAP44|CFAP45|CFAP46|CFAP53|CLHC1|CLUAP1|CNGA3|DNAH12|DNAH7|DRC3|DYNC2H1|DZIP3|EFCC1|FAM81B|GOLGB1|IQCD|KIAA0753|KIAA1328|KIF27|KIF9|LCA5L|LRRC23|LRRC27|LRRC46|LRRC49|LRRC6|LZTFL1|MAATS1|MNS1|NEK10|NEK11|NPHP1|PKP4|RIBC1…
Human Breast_Bertucci06_2537genes (16651414-Supp2)	GeneSigDB	6	214	299	36.6892	5.16567	2.80374	0	-5.94099	4.57868e-12	2.89695e-09	BBOF1|CEP126|MTERF2|RAB3D|SLC46A1|TMEM205
organic substance metabolic process [GoID:GO:0071704; evidenceTypes:EXP|IBA|IC|IDA|IEA|IEP|IGI|IMP|IPI|ISS|NAS|TAS]	GeneOntology_BP	93	850	299	145.728	7.8696	10.9412	0	-6.70024	9.54487e-12	5.82339e-09	ADGB|ADPRHL1|AK7|AK8|AKAP9|ANAPC4|ASTE1|BDH2|BRD8|C17ORF97|C5|C5AR2|CAMKK1|CCNO|CDC20B|CDK20|CDKL3|CTC1|CTDSPL|DHX32|DNAAF4|DNAJC27|DYDC2|DZIP3|EFCAB6|ENO2|ETNPPL|FANK1|FBXL2|FBXO15|FBXO9|FBXW8|FDXACB1|FOXJ1|FOXN1|FOXN4|GATAD1|GOLGB1|GSC|GSTT1|H1F0|HSFX2|IDNK|IGFALS|ING5|KANSL3|KBTBD3|L3MBTL1|LRTOMT|MAGI2|MDH1B|MTERF2|NEK1|NEK10|NEK11|NME5|NPFFR2|NUDT16|OTUD7B|PARP3|PFKM|PIGV|PLPPR2|PPP1R26|RAB3D…
Human Breast_Parker09_1918genes_IntrinsicGenes_Compilation (19204204-SupplementaryTable5)	GeneSigDB	17	315	299	54.0052	6.05683	5.39683	0	-6.10965	1.22882e-11	7.23862e-09	ADGRB2|ADPRHL1|C3ORF18|C8ORF34|CTDSPL|CYB5D2|EFHC1|GSC|GSTT1|H1F0|IFT88|IGFALS|LRIG1|SPACA9|STEAP2|TMEM25|TTC12
metabolic process [GoID:GO:0008152; evidenceTypes:EXP|IBA|IC|IDA|IEA|IEP|IGI|IMP|IPI|ISS|NAS|TAS]	GeneOntology_BP	103	908	299	155.672	7.86539	11.3436	0	-6.69668	1.30977e-11	7.45825e-09	ADGB|ADPRHL1|AK7|AK8|AKAP9|ANAPC4|ASTE1|BDH2|BRD8|C17ORF97|C5|C5AR2|CAMKK1|CCNO|CDC20B|CDK20|CDKL3|CTC1|CTDSPL|DHX32|DNAAF4|DNAJC27|DYDC2|DZIP3|EFCAB6|ENO2|ETNPPL|FANK1|FBXL2|FBXO15|FBXO9|FBXW8|FDXACB1|FOXJ1|FOXN1|FOXN4|GATAD1|GOLGB1|GPATCH2|GSC|GSTT1|H1F0|HSD11B1L|HSFX2|IDNK|IFT88|IGFALS|ING5|KANSL3|KBTBD3|L3MBTL1|LRGUK|LRTOMT|MAGI2|MDH1B|MTERF2|NEK1|NEK10|NEK11|NME5|NPFFR2|NUDT16|OTUD7B|PARP3|P…
primary metabolic process [GoID:GO:0044238; evidenceTypes:EXP|IBA|IC|IDA|IEA|IEP|IGI|IMP|IPI|ISS|NAS|TAS]	GeneOntology_BP	88	815	299	139.728	7.85527	10.7975	0	-6.58509	1.80125e-11	9.92607e-09	ADGB|ADPRHL1|AK7|AK8|AKAP9|ANAPC4|ASTE1|BDH2|BRD8|C17ORF97|C5|C5AR2|CAMKK1|CCNO|CDC20B|CDK20|CDKL3|CTC1|CTDSPL|DHX32|DNAAF4|DNAJC27|DYDC2|DZIP3|EFCAB6|ENO2|ETNPPL|FANK1|FBXL2|FBXO15|FBXO9|FBXW8|FDXACB1|FOXJ1|FOXN1|FOXN4|GATAD1|GOLGB1|GSC|H1F0|HSFX2|IDNK|IGFALS|ING5|KANSL3|KBTBD3|L3MBTL1|MAGI2|MDH1B|MTERF2|NEK1|NEK10|NEK11|NME5|NPFFR2|NUDT16|OTUD7B|PARP3|PFKM|PIGV|PLPPR2|PPP1R26|RAB3D|RBKS|RBPJ|RO…
intrinsic component of membrane [GoID:GO:0031224; evidenceTypes:IBA|IC|IDA|IEA|IGI|IMP|IPI|ISS|NAS|TAS]	GeneOntology_CC	38	477	299	81.7792	7.01814	7.96646	0	-6.23801	2.86354e-11	1.52869e-08	ADGRB2|AKAP9|ATP6AP1L|C19ORF18|C3ORF18|C5|C5AR2|C9ORF135|CACNA1F|CATSPERE|CDHR3|CNGA3|DCST2|GOLGB1|KISS1R|LRIG1|LRP1B|LRTOMT|MAG|NPFFR2|PIGV|PLPPR2|PXMP4|RRNAD1|SLC16A4|SLC25A35|SLC35D2|SLC46A1|SLC4A7|SPTLC3|STEAP1|STEAP2|TMEM136|TMEM190|TMEM205|TMEM218|TMEM25|TMEM270
axoneme [GoID:GO:0005930; evidenceTypes:IBA|IC|IDA|IEA|IMP|ISS|NAS|TAS]	GeneOntology_CC	24	36	299	6.17202	2.23856	66.6667	1	7.96403	3.19153e-11	1.59965e-08	AK8|AKAP14|BBS5|CCDC103|CCDC151|CFAP206|CFAP46|CFAP61|DNAAF1|DNAH7|DNAI1|DRC3|DYNC2H1|DYNLRB2|EFHC1|MAATS1|MNS1|RPGRIP1L|RSPH4A|SAXO1|SPEF1|TRAF3IP1|WDR66|WDR78
ciliary plasm [GoID:GO:0097014; evidenceTypes:IBA|IC|IDA|IEA|IMP|ISS|NAS|TAS]	GeneOntology_CC	24	36	299	6.17202	2.23856	66.6667	1	7.96403	3.19153e-11	1.59965e-08	AK8|AKAP14|BBS5|CCDC103|CCDC151|CFAP206|CFAP46|CFAP61|DNAAF1|DNAH7|DNAI1|DRC3|DYNC2H1|DYNLRB2|EFHC1|MAATS1|MNS1|RPGRIP1L|RSPH4A|SAXO1|SPEF1|TRAF3IP1|WDR66|WDR78
cilium movement [GoID:GO:0003341; evidenceTypes:IBA|IC|IDA|IEA|IMP|ISS|NAS]	GeneOntology_BP	22	31	299	5.31479	2.08034	70.9677	1	8.02043	3.27739e-11	1.59965e-08	CCDC103|CCDC151|CCDC65|CFAP206|CFAP46|CFAP53|CFAP61|DNAAF1|DNAAF4|DNAH7|DNAI1|LRRC6|MAATS1|NME5|ROPN1L|RSPH4A|SPA17|TEKT1|TEKT2|TEKT3|WDR66|WDR78
GOZGIT_ESR1_TARGETS_DN	MSigDB_C2	7	213	299	36.5178	5.15527	3.28638	0	-5.72574	3.94511e-11	1.87207e-08	C11ORF52|GPATCH2|GSTT1|IFT122|LOC100147773|NUDT16|PATJ
response to stimulus [GoID:GO:0050896; evidenceTypes:IBA|IC|IDA|IEA|IEP|IGI|IMP|IPI|ISS|NAS|TAS]	GeneOntology_BP	69	688	299	117.954	7.69486	10.0291	0	-6.36193	4.5439e-11	2.09793e-08	ADGRB2|AKAP9|ARHGAP32|ASTE1|BBS5|BRD8|C5|C5AR2|CACNA1F|CAMKK1|CC2D2A|CCNO|CNGA3|CTC1|DCDC1|DNAAF4|DNAJC27|DZIP3|FBXL2|FBXO9|FOXJ1|FOXN1|GSC|GSTT1|IFT122|IFT46|IGFALS|ING5|INTU|IQUB|KISS1R|L3MBTL1|LRRC27|MAG|MAGI2|MORN4|NEK1|NEK10|NEK11|NME5|NPFFR2|NPHP1|NUDT16|OTUD7B|PARP3|PATJ|PDE11A|PLPPR2|RAB3D|RBPJ|RORC|RPGRIP1L|RPH3AL|SAXO1|SERPINC1|SHPK|SLC46A1|SPATA18|SRR|STEAP2|SWSAP1|TCTN1|THEM4|TNNI3|TN…
Human Breast_Rouzier05_298genes_4classes (16115903-TableS1)	GeneSigDB	1	138	299	23.6594	4.24998	0.724638	0	-5.33165	5.2907e-11	2.37845e-08	LRIG1
Glycoprotein	UniProt-Keyword	23	356	299	61.0344	6.34591	6.46067	0	-5.99353	5.92216e-11	2.59406e-08	ADGRB2|C5|C5AR2|C9ORF135|CACNA1F|CATSPERE|CDHR3|DCST2|IGFALS|KISS1R|LRIG1|LRP1B|MAG|NPFFR2|PFKM|PLPPR2|PXMP4|SERPINC1|SIAE|SLC46A1|SLC4A7|TCTN1|TMEM25
Cell projection	UniProt-Keyword	58	152	299	26.0596	4.44087	38.1579	1	7.19237	6.08577e-11	2.59908e-08	ARHGAP32|BBOF1|BBS5|CATSPERE|CC2D2A|CCDC103|CCDC151|CDK20|CEP126|CFAP126|CFAP157|CFAP206|CFAP43|CFAP44|CFAP45|CFAP46|CFAP53|CFAP61|CFAP70|CLUAP1|DNAAF1|DNAH12|DNAH7|DNAI1|DRC3|DYNC2H1|IFT122|IFT22|IFT46|IFT88|INTU|KIF27|LRGUK|LRRC6|MAATS1|MORN4|NPHP1|ROPN1L|RPGRIP1L|RSPH1|RSPH4A|SAXO1|SLC4A7|SNTN|SPEF1|TCTN1|TEKT1|TEKT2|TEKT3|THEM4|TMEM218|TPRN|TRAF3IP1|TTC25|UBXN10|WDR19|WDR60|WDR66
microtubule cytoskeleton [GoID:GO:0015630; evidenceTypes:IBA|IDA|IEA|IMP|IPI|ISS|NAS|TAS]	GeneOntology_CC	53	133	299	22.8022	4.17876	39.8496	1	7.22649	6.91109e-11	2.87956e-08	AKAP9|BBOF1|BBS5|CCDC113|CCDC15|CCDC151|CCDC96|CEP126|CFAP126|CFAP157|CFAP206|CLUAP1|DNAAF1|DNAAF4|DNAH12|DNAH7|DNAI1|DYNC2H1|DYNLRB2|EFHC1|IFT122|IFT22|IFT46|IFT88|INTU|KIAA0753|KIF27|KIF9|LRGUK|LRRC49|NEK1|PARP3|PATJ|PIFO|PKP4|RAB3D|RPGRIP1L|RSPH1|SAXO1|SPACA9|SPAG8|SPICE1|TACC2|TEKT1|TEKT2|TEKT3|TRAF3IP1|TTC12|TTC23L|WDR60|WDR63|WDR78|ZMYND10
CHARAFE_BREAST_CANCER_LUMINAL_VS_MESENCHYMAL_UP	MSigDB_C2	6	198	299	33.9461	4.99473	3.0303	0	-5.59512	8.49828e-11	3.37619e-08	C11ORF52|PATJ|RAB3D|RSPH1|TSTD1|ZBTB7B
Human Breast_Charafe-Jauffret06_1309genes (16288205-GeneTable3)	GeneSigDB	6	198	299	33.9461	4.99473	3.0303	0	-5.59512	8.49828e-11	3.37619e-08	C11ORF52|PATJ|RAB3D|RSPH1|TSTD1|ZBTB7B
integral component of membrane [GoID:GO:0016021; evidenceTypes:IBA|IC|IDA|IEA|IGI|IMP|IPI|ISS|NAS|TAS]	GeneOntology_CC	38	466	299	79.8933	6.96679	8.15451	0	-6.01329	1.44438e-10	5.60781e-08	ADGRB2|AKAP9|ATP6AP1L|C19ORF18|C3ORF18|C5|C5AR2|C9ORF135|CACNA1F|CATSPERE|CDHR3|CNGA3|DCST2|GOLGB1|KISS1R|LRIG1|LRP1B|LRTOMT|MAG|NPFFR2|PIGV|PLPPR2|PXMP4|RRNAD1|SLC16A4|SLC25A35|SLC35D2|SLC46A1|SLC4A7|SPTLC3|STEAP1|STEAP2|TMEM136|TMEM190|TMEM205|TMEM218|TMEM25|TMEM270
response to chemical [GoID:GO:0042221; evidenceTypes:IBA|IC|IDA|IEA|IEP|IGI|IMP|IPI|ISS|NAS|TAS]	GeneOntology_BP	19	316	299	54.1766	6.06432	6.01266	0	-5.80059	1.69839e-10	6.44747e-08	AKAP9|C5|C5AR2|CCNO|CNGA3|DNAAF4|DZIP3|GSTT1|MAGI2|NME5|NPFFR2|RBPJ|RORC|RPH3AL|SERPINC1|SHPK|SLC46A1|SRR|STEAP2
biological regulation [GoID:GO:0065007; evidenceTypes:EXP|IBA|IC|IDA|IEA|IEP|IGI|IMP|IPI|ISS|NAS|TAS]	GeneOntology_BP	112	943	299	161.673	7.84597	11.877	0	-6.33097	1.78083e-10	6.61345e-08	ADGRB2|ADPRHL1|AKAP9|ANAPC4|ARHGAP32|BDH2|BNIPL|BRD8|C1ORF56|C5|C5AR2|CACNA1F|CAMKK1|CC2D2A|CCDC151|CCDC65|CDC20B|CDK20|CDKL3|CNGA3|CTC1|CTDSPL|CYB5D2|DCDC1|DNAAF1|DNAAF4|DNAJC27|DYDC2|DZIP3|EFCAB6|EFHC1|FANK1|FBXL2|FBXO9|FBXW8|FOXJ1|FOXN1|FOXN4|GATAD1|GOLGB1|GPATCH2|GSC|HSFX2|IFT122|IFT46|IFT88|IGFALS|ING5|INTU|IQUB|KIF9|KISS1R|L3MBTL1|LRRC27|LRRC46|LRTOMT|LZTFL1|MAG|MAGI2|MNS1|MTERF2|MYRIP|NEK1…
biosynthetic process [GoID:GO:0009058; evidenceTypes:EXP|IBA|IC|IDA|IEA|IEP|IGI|IMP|IPI|ISS|NAS|TAS]	GeneOntology_BP	40	479	299	82.1221	7.02728	8.35073	0	-5.99409	1.83125e-10	6.656e-08	AK7|AK8|AKAP9|BDH2|BRD8|CTC1|DYDC2|EFCAB6|ENO2|ETNPPL|FANK1|FDXACB1|FOXJ1|FOXN1|FOXN4|GATAD1|GOLGB1|GSC|GSTT1|HSFX2|ING5|L3MBTL1|MTERF2|NME5|NPFFR2|OTUD7B|PARP3|PFKM|PIGV|RBPJ|RORC|SLC35D2|SPAG8|SPTLC3|SRR|TAL2|TSPOAP1|ZBTB7B|ZNF18|ZNF527
cytoskeleton [GoID:GO:0005856; evidenceTypes:IBA|IC|IDA|IEA|IMP|IPI|ISS|NAS|TAS]	GeneOntology_CC	75	227	299	38.918	5.29761	33.0396	1	6.81099	2.07276e-10	7.37686e-08	AK8|AKAP14|AKAP9|ARHGAP32|BBOF1|BBS5|CC2D2A|CCDC103|CCDC113|CCDC15|CCDC151|CCDC96|CEP126|CFAP126|CFAP157|CFAP206|CFAP46|CFAP61|CLUAP1|DNAAF1|DNAAF4|DNAH12|DNAH7|DNAI1|DRC3|DYNC2H1|DYNLRB2|EFHC1|H1F0|IFT122|IFT22|IFT46|IFT88|INTU|KIAA0753|KIF27|KIF9|LRGUK|LRRC49|MAATS1|MNS1|MYRIP|NEK1|NPFFR2|NPHP1|PARP3|PATJ|PIFO|PKP4|RAB3D|RPGRIP1L|RSPH1|RSPH4A|SAXO1|SPACA9|SPAG8|SPEF1|SPICE1|TACC2|TCTN1|TEKT1|TE…
cellular metabolic process [GoID:GO:0044237; evidenceTypes:EXP|IBA|IC|IDA|IEA|IEP|IGI|IMP|IPI|ISS|NAS|TAS]	GeneOntology_BP	95	835	299	143.157	7.86501	11.3772	0	-6.12288	4.47161e-10	1.55895e-07	ADPRHL1|AK7|AK8|AKAP9|ANAPC4|ASTE1|BDH2|BRD8|C17ORF97|C5|C5AR2|CAMKK1|CCNO|CDC20B|CDK20|CDKL3|CTC1|CTDSPL|DHX32|DNAAF4|DNAJC27|DYDC2|DZIP3|EFCAB6|ENO2|ETNPPL|FANK1|FBXL2|FBXO15|FBXO9|FBXW8|FDXACB1|FOXJ1|FOXN1|FOXN4|GATAD1|GOLGB1|GPATCH2|GSC|GSTT1|H1F0|HSFX2|IDNK|IFT88|IGFALS|ING5|KANSL3|KBTBD3|L3MBTL1|LRGUK|LRTOMT|MAGI2|MDH1B|MTERF2|NEK1|NEK10|NEK11|NME5|NPFFR2|NUDT16|OTUD7B|PARP3|PFKM|PIFO|PIGV|…
Transmembrane	UniProt-Keyword	36	443	299	75.9501	6.85354	8.12641	0	-5.82912	4.71494e-10	1.6109e-07	ADGRB2|ATP6AP1L|C19ORF18|C3ORF18|C5AR2|C9ORF135|CACNA1F|CATSPERE|CDHR3|CNGA3|DCST2|GOLGB1|KISS1R|LRIG1|LRP1B|LRTOMT|MAG|NPFFR2|PIGV|PLPPR2|PXMP4|RRNAD1|SLC16A4|SLC25A35|SLC35D2|SLC46A1|SLC4A7|SPTLC3|STEAP1|STEAP2|TMEM136|TMEM190|TMEM205|TMEM218|TMEM25|TMEM270
intracellular membrane-bounded organelle [GoID:GO:0043231; evidenceTypes:IBA|IC|IDA|IEA|IGI|IMP|IPI|ISS|NAS|TAS]	GeneOntology_CC	93	822	299	140.928	7.85915	11.3139	0	-6.09834	4.98326e-10	1.6692e-07	AKAP9|ANAPC4|ARHGAP32|ARMC3|ATPAF2|BNIPL|BRD8|C11ORF1|C16ORF46|CAMKK1|CCNO|CDK20|CDKL3|CFAP157|CFAP45|CLUAP1|CTC1|CTDSPL|DHX32|DNAAF1|DNAAF4|DNAJC27|DYDC2|DYNC2H1|DZIP3|EFCAB6|ETNPPL|FAM81B|FANK1|FBXW8|FOXJ1|FOXN1|FOXN4|GATAD1|GOLGB1|GPATCH2|GSC|H1F0|HSD11B1L|HSFX2|IFT122|IGFALS|ING5|KANSL3|KISS1R|L3MBTL1|LRTOMT|MAATS1|MAGI2|MNS1|MTERF2|NEK1|NEK11|NLRP5|NUDT16|OTUD7B|PARP3|PFKM|PIFO|PIGV|PPP1R26|…
biological_process [GoID:GO:0008150; evidenceTypes:EXP|IBA|IC|IDA|IEA|IEP|IGI|IMP|IPI|ISM|ISS|NAS|ND|TAS]	GeneOntology_BP	201	1407	299	241.223	6.21636	14.2857	0	-6.47051	6.19689e-10	2.0358e-07	ADGB|ADGRB2|ADPRHL1|AK7|AK8|AKAP14|AKAP9|ANAPC4|ARHGAP32|ASTE1|ATP6AP1L|ATPAF2|BBOF1|BBS5|BDH2|BNIPL|BRD8|C11ORF1|C17ORF97|C19ORF18|C1ORF56|C5|C5AR2|CACNA1F|CAMKK1|CC2D2A|CCDC103|CCDC113|CCDC151|CCDC65|CCNO|CDC20B|CDHR3|CDK20|CDKL3|CEP126|CFAP126|CFAP157|CFAP206|CFAP44|CFAP46|CFAP53|CFAP61|CFAP70|CLUAP1|CNGA3|CTC1|CTDSPL|CYB5D2|DCDC1|DHX32|DNAAF1|DNAAF3|DNAAF4|DNAH12|DNAH7|DNAI1|DNAJC27|DYDC2|DYN…
Transmembrane helix	UniProt-Keyword	36	440	299	75.4358	6.83816	8.18182	0	-5.76701	7.22408e-10	2.32847e-07	ADGRB2|ATP6AP1L|C19ORF18|C3ORF18|C5AR2|C9ORF135|CACNA1F|CATSPERE|CDHR3|CNGA3|DCST2|GOLGB1|KISS1R|LRIG1|LRP1B|LRTOMT|MAG|NPFFR2|PIGV|PLPPR2|PXMP4|RRNAD1|SLC16A4|SLC25A35|SLC35D2|SLC46A1|SLC4A7|SPTLC3|STEAP1|STEAP2|TMEM136|TMEM190|TMEM205|TMEM218|TMEM25|TMEM270
extracellular region [GoID:GO:0005576; evidenceTypes:IBA|IC|IDA|IEA|IMP|ISS|NAS|TAS]	GeneOntology_CC	28	379	299	64.9776	6.49322	7.38786	0	-5.69481	7.58549e-10	2.35605e-07	ARMC3|BDH2|C11ORF52|C19ORF18|C1ORF56|C5|CCDC30|CFAP70|CTDSPL|CYB5D2|DYNC2H1|DYNLRB2|ENO2|GSTT1|HSD11B1L|IGFALS|KIF27|PATJ|PFKM|RAB3D|RBKS|SERPINC1|SIAE|TCTN1|TEKT3|TMEM205|TMEM25|WDR60
organic substance biosynthetic process [GoID:GO:1901576; evidenceTypes:EXP|IBA|IC|IDA|IEA|IEP|IGI|IMP|IPI|ISS|NAS|TAS]	GeneOntology_BP	40	469	299	80.4077	6.98097	8.52878	0	-5.78826	7.54934e-10	2.35605e-07	AK7|AK8|AKAP9|BDH2|BRD8|CTC1|DYDC2|EFCAB6|ENO2|ETNPPL|FANK1|FDXACB1|FOXJ1|FOXN1|FOXN4|GATAD1|GOLGB1|GSC|GSTT1|HSFX2|ING5|L3MBTL1|MTERF2|NME5|NPFFR2|OTUD7B|PARP3|PFKM|PIGV|RBPJ|RORC|SLC35D2|SPAG8|SPTLC3|SRR|TAL2|TSPOAP1|ZBTB7B|ZNF18|ZNF527
cellular biosynthetic process [GoID:GO:0044249; evidenceTypes:EXP|IBA|IC|IDA|IEA|IEP|IGI|IMP|IPI|ISS|NAS|TAS]	GeneOntology_BP	39	457	299	78.3503	6.92344	8.53392	0	-5.68364	1.45813e-09	4.44808e-07	AK7|AK8|AKAP9|BDH2|BRD8|CTC1|DYDC2|EFCAB6|ETNPPL|FANK1|FDXACB1|FOXJ1|FOXN1|FOXN4|GATAD1|GOLGB1|GSC|GSTT1|HSFX2|ING5|L3MBTL1|MTERF2|NME5|NPFFR2|OTUD7B|PARP3|PFKM|PIGV|RBPJ|RORC|SLC35D2|SPAG8|SPTLC3|SRR|TAL2|TSPOAP1|ZBTB7B|ZNF18|ZNF527
endomembrane system [GoID:GO:0012505; evidenceTypes:IBA|IC|IDA|IEA|IGI|IMP|IPI|ISS|NAS|TAS]	GeneOntology_CC	29	382	299	65.492	6.5117	7.59162	0	-5.60406	1.50834e-09	4.52053e-07	ADPRHL1|AKAP9|ARHGAP32|CYB5D2|DYNC2H1|DZIP3|FBXW8|GOLGB1|H1F0|IQUB|LRGUK|LRTOMT|MAGI2|MNS1|MYRIP|PIFO|PIGV|RAB3D|RPH3AL|SEC16B|SERPINC1|SLC35D2|SPACA9|SPAG8|SPTLC3|STEAP1|STEAP2|TEKT3|TMEM190
regulation of biological process [GoID:GO:0050789; evidenceTypes:IBA|IC|IDA|IEA|IEP|IGI|IMP|IPI|ISS|NAS|TAS]	GeneOntology_BP	104	879	299	150.7	7.87185	11.8316	0	-5.93255	1.75177e-09	5.15958e-07	ADGRB2|ADPRHL1|AKAP9|ANAPC4|ARHGAP32|BNIPL|BRD8|C1ORF56|C5|C5AR2|CACNA1F|CAMKK1|CC2D2A|CCDC151|CCDC65|CDC20B|CDK20|CDKL3|CNGA3|CTC1|CTDSPL|CYB5D2|DCDC1|DNAAF1|DNAAF4|DNAJC27|DYDC2|DZIP3|EFCAB6|EFHC1|FANK1|FBXL2|FBXO9|FBXW8|FOXJ1|FOXN1|FOXN4|GATAD1|GOLGB1|GPATCH2|GSC|HSFX2|IFT122|IFT46|IFT88|IGFALS|ING5|INTU|IQUB|KIF9|KISS1R|L3MBTL1|LRRC27|LRRC46|LZTFL1|MAG|MAGI2|MNS1|MTERF2|MYRIP|NEK1|NEK10|NEK11…
Human Breast_Charafe-Jauffret06_1233genes (16288205-GeneTable2)	GeneSigDB	6	180	299	30.8601	4.78993	3.33333	0	-5.19008	2.07302e-09	6.00226e-07	ADGRB2|KLHDC9|MTERF2|PKP4|RAB3D|RSPH1
Cytoskeleton	UniProt-Keyword	52	140	299	24.0023	4.278	37.1429	1	6.54458	2.30709e-09	6.56868e-07	AKAP9|BBOF1|BBS5|CC2D2A|CCDC113|CCDC151|CCDC96|CEP126|CFAP126|CFAP157|CFAP206|CFAP46|CFAP61|DNAAF1|DNAH12|DNAH7|DNAI1|DRC3|DYNC2H1|DYNLRB2|EFHC1|IFT122|IFT46|IFT88|INTU|KIAA0753|KIF27|KIF9|LRGUK|LRRC49|MAATS1|NEK1|NPHP1|PARP3|PKP4|RPGRIP1L|RSPH4A|SAXO1|SPAG8|SPEF1|SPICE1|TACC2|TCTN1|TEKT1|TEKT2|TEKT3|TRAF3IP1|TTC23L|TTC25|WDR19|WDR66|ZMYND10
CREIGHTON_ENDOCRINE_THERAPY_RESISTANCE_5	MSigDB_C2	0	102	299	17.4874	3.69455	0	0	-4.7333	2.46273e-09	6.89686e-07
extracellular region part [GoID:GO:0044421; evidenceTypes:IBA|IC|IDA|IEA|IMP|ISS|NAS|TAS]	GeneOntology_CC	24	335	299	57.4341	6.20229	7.16418	0	-5.3906	4.70607e-09	1.29667e-06	ARMC3|BDH2|C11ORF52|C19ORF18|C5|CCDC30|CFAP70|CTDSPL|DYNC2H1|DYNLRB2|ENO2|GSTT1|IGFALS|KIF27|PATJ|PFKM|RAB3D|RBKS|SERPINC1|SIAE|TCTN1|TEKT3|TMEM205|WDR60
plasma membrane bounded cell projection cytoplasm [GoID:GO:0032838; evidenceTypes:IBA|IC|IDA|IEA|IMP|ISS|NAS|TAS]	GeneOntology_CC	24	43	299	7.37213	2.44152	55.814	1	6.81045	6.32946e-09	1.71629e-06	AK8|AKAP14|BBS5|CCDC103|CCDC151|CFAP206|CFAP46|CFAP61|DNAAF1|DNAH7|DNAI1|DRC3|DYNC2H1|DYNLRB2|EFHC1|MAATS1|MNS1|RPGRIP1L|RSPH4A|SAXO1|SPEF1|TRAF3IP1|WDR66|WDR78
CHARAFE_BREAST_CANCER_LUMINAL_VS_BASAL_UP	MSigDB_C2	6	172	299	29.4885	4.69424	3.48837	0	-5.0037	8.29308e-09	2.17955e-06	ADGRB2|KLHDC9|MTERF2|RAB3D|RIIAD1|RSPH1
response to organic substance [GoID:GO:0010033; evidenceTypes:IBA|IC|IDA|IEA|IEP|IGI|IMP|IPI|ISS|NAS|TAS]	GeneOntology_BP	11	221	299	37.8893	5.23746	4.97738	0	-5.13404	8.16954e-09	2.17955e-06	AKAP9|CNGA3|DNAAF4|DZIP3|MAGI2|NPFFR2|RBPJ|RORC|SHPK|SRR|STEAP2
regulation of cellular process [GoID:GO:0050794; evidenceTypes:IBA|IC|IDA|IEA|IEP|IGI|IMP|IPI|ISS|NAS|TAS]	GeneOntology_BP	99	833	299	142.814	7.86423	11.8848	0	-5.57126	1.34174e-08	3.47288e-06	ADGRB2|ADPRHL1|AKAP9|ANAPC4|ARHGAP32|BNIPL|BRD8|C1ORF56|C5|C5AR2|CACNA1F|CAMKK1|CC2D2A|CCDC151|CCDC65|CDC20B|CDK20|CDKL3|CNGA3|CTC1|CTDSPL|CYB5D2|DCDC1|DNAAF1|DNAAF4|DNAJC27|DYDC2|DZIP3|EFCAB6|EFHC1|FANK1|FBXL2|FBXO9|FBXW8|FOXJ1|FOXN1|FOXN4|GATAD1|GOLGB1|GPATCH2|GSC|HSFX2|IFT122|IFT46|IFT88|IGFALS|ING5|INTU|IQUB|KIF9|KISS1R|L3MBTL1|LRRC27|LRRC46|MAG|MAGI2|MNS1|MTERF2|MYRIP|NEK1|NEK10|NEK11|NME5|N…
signaling [GoID:GO:0023052; evidenceTypes:IBA|IC|IDA|IEA|IEP|IGI|IMP|IPI|ISS|NAS|TAS]	GeneOntology_BP	50	518	299	88.8085	7.19423	9.65251	0	-5.39439	1.36465e-08	3.47945e-06	ADGRB2|AKAP9|ARHGAP32|BRD8|C5|C5AR2|CACNA1F|CAMKK1|CC2D2A|CNGA3|DCDC1|DNAAF4|DNAJC27|DZIP3|FBXL2|FBXO9|GSC|IFT122|IFT46|IGFALS|ING5|INTU|IQUB|KISS1R|L3MBTL1|LRRC27|MAGI2|MYRIP|NEK1|NEK10|NEK11|NME5|NPFFR2|NPHP1|OTUD7B|PATJ|PDE11A|PFKM|PKP4|PLPPR2|RBPJ|RORC|RPGRIP1L|RPH3AL|TCTN1|THEM4|TNNI3|TRAF3IP1|TSPOAP1|WDR19
cell communication [GoID:GO:0007154; evidenceTypes:IBA|IC|IDA|IEA|IEP|IGI|IMP|IPI|ISS|NAS|TAS]	GeneOntology_BP	50	516	299	88.4656	7.18618	9.68992	0	-5.35271	1.76011e-08	4.42175e-06	ADGRB2|AKAP9|ARHGAP32|BRD8|C5|C5AR2|CACNA1F|CAMKK1|CC2D2A|CNGA3|DCDC1|DNAAF4|DNAJC27|DZIP3|FBXL2|FBXO9|GSC|IFT122|IFT46|IGFALS|ING5|INTU|IQUB|KISS1R|L3MBTL1|LRRC27|MAGI2|MYRIP|NEK1|NEK10|NEK11|NME5|NPFFR2|NPHP1|OTUD7B|PATJ|PDE11A|PFKM|PKP4|PLPPR2|RBPJ|RORC|RPGRIP1L|RPH3AL|TCTN1|THEM4|TNNI3|TRAF3IP1|TSPOAP1|WDR19
intraciliary transport involved in cilium assembly [GoID:GO:0035735; evidenceTypes:IMP|TAS]	GeneOntology_BP	10	10	299	1.71445	1.18877	100	1	6.96983	1.93378e-08	4.78766e-06	CLUAP1|DYNC2H1|DYNLRB2|IFT122|IFT22|IFT46|IFT88|TRAF3IP1|WDR19|WDR60
nitrogen compound metabolic process [GoID:GO:0006807; evidenceTypes:EXP|IBA|IC|IDA|IEA|IEP|IGI|IMP|IPI|ISS|NAS|TAS]	GeneOntology_BP	86	750	299	128.584	7.79468	11.4667	0	-5.46318	1.99495e-08	4.86854e-06	ADGB|ADPRHL1|AK7|AK8|AKAP9|ANAPC4|ASTE1|BDH2|BRD8|C17ORF97|C5|C5AR2|CAMKK1|CCNO|CDC20B|CDK20|CDKL3|CTC1|CTDSPL|DHX32|DNAAF4|DNAJC27|DYDC2|DZIP3|EFCAB6|ENO2|FANK1|FBXL2|FBXO15|FBXO9|FBXW8|FDXACB1|FOXJ1|FOXN1|FOXN4|GATAD1|GOLGB1|GSC|GSTT1|H1F0|HSFX2|IGFALS|ING5|KANSL3|KBTBD3|L3MBTL1|LRTOMT|MAGI2|MDH1B|MTERF2|NEK1|NEK10|NEK11|NME5|NPFFR2|NUDT16|OTUD7B|PARP3|PFKM|PIGV|PPP1R26|RAB3D|RBKS|RBPJ|ROPN1L|R…
Phosphoprotein	UniProt-Keyword	77	692	299	118.64	7.70256	11.1272	0	-5.40598	2.35629e-08	5.66937e-06	ADGRB2|ADPRHL1|AKAP9|ANAPC4|ARHGAP32|BRD8|C11ORF52|C1ORF56|C2ORF81|C5AR2|CACNA1F|CAMKK1|CCDC189|CCNO|CDKL3|CFAP44|CLUAP1|DNAAF1|DNAI1|DZANK1|EFCAB6|ENO2|FBXO9|FBXW8|GOLGB1|GPATCH2|H1F0|IFT22|IFT46|ING5|INTU|KANSL3|KIAA0753|KIAA1328|KIF27|KIF9|L3MBTL1|LRRC46|MAATS1|MAG|MAGI2|MNS1|MYRIP|NEK1|NEK11|NPHP1|OTUD7B|PATJ|PDE11A|PFKM|PHYHD1|PKP4|PLPPR2|PPP1R26|RAB3D|RSPH4A|SEC16B|SERPINC1|SLC46A1|SLC4A7|S…
negative regulation of biological process [GoID:GO:0048519; evidenceTypes:IBA|IC|IDA|IEA|IEP|IGI|IMP|IPI|ISS|NAS|TAS]	GeneOntology_BP	36	414	299	70.9782	6.69885	8.69565	0	-5.22152	2.51853e-08	5.97557e-06	ADGRB2|AKAP9|ANAPC4|BNIPL|C5|C5AR2|CDKL3|CTC1|CTDSPL|DYDC2|FANK1|FOXJ1|GPATCH2|GSC|IFT122|ING5|INTU|L3MBTL1|LZTFL1|MAG|MAGI2|NEK11|NME5|NUDT16|OTUD7B|PPP1R26|RBPJ|RORC|RPGRIP1L|RPH3AL|SERPINC1|SPEF1|THEM4|TNNT1|TRAF3IP1|ZBTB7B
Human Breast_van'tVeer02_2460genes_Ergenes (11823860-SuppTable3)	GeneSigDB	33	390	299	66.8635	6.56018	8.46154	0	-5.16198	3.2445e-08	7.48997e-06	ADGRB2|ARHGAP32|ATPAF2|BNIPL|BRD8|C3ORF18|C9ORF116|CCDC96|CCNO|FBXL2|GATAD1|KIF9|KLHDC9|LRIG1|LRRC46|LRRC49|LRRC73|LRTOMT|LZTFL1|MYRIP|PHYHD1|PIFO|PPP1R26|RBKS|RORC|SLC4A7|SPEF1|SWSAP1|TCTN1|TMEM205|TMEM25|TNNT1|UBXN10
3D-structure	UniProt-Keyword	40	441	299	75.6072	6.8433	9.07029	0	-5.20322	3.23801e-08	7.48997e-06	ANAPC4|ARHGAP32|BDH2|C5|CDKL3|CNGA3|CTDSPL|DNAJC27|DYNC2H1|EFCAB6|ENO2|FOXN1|GSC|GSTT1|ING5|IQUB|KIF9|L3MBTL1|LRIG1|MAGI2|NEK1|NPHP1|NUDT16|OTUD7B|PARP3|PATJ|PFKM|PHYHD1|RAB3D|RBKS|RBPJ|RORC|RPGRIP1L|SERPINC1|SPEF1|SRR|THEM4|TNNI3|TRAF3IP1|ZMYND10
regulation of molecular function [GoID:GO:0065009; evidenceTypes:IBA|IC|IDA|IEA|IEP|IGI|IMP|IPI|ISS|NAS|TAS]	GeneOntology_BP	20	288	299	49.3761	5.8459	6.94444	0	-5.02509	3.98125e-08	8.94891e-06	ADPRHL1|AKAP9|ANAPC4|ARHGAP32|C5|CAMKK1|CDC20B|CDK20|FANK1|FOXJ1|GPATCH2|MAGI2|NEK1|NEK10|NPFFR2|PIFO|PKP4|PPP1R26|SERPINC1|TNNI3
negative regulation of cellular process [GoID:GO:0048523; evidenceTypes:IBA|IC|IDA|IEA|IEP|IGI|IMP|IPI|ISS|NAS|TAS]	GeneOntology_BP	33	388	299	66.5206	6.54817	8.50515	0	-5.11908	4.22498e-08	9.37342e-06	AKAP9|ANAPC4|BNIPL|C5|C5AR2|CDKL3|CTC1|CTDSPL|DYDC2|FANK1|FOXJ1|GPATCH2|GSC|IFT122|ING5|INTU|L3MBTL1|MAG|MAGI2|NEK11|NME5|NUDT16|OTUD7B|PPP1R26|RBPJ|RORC|RPGRIP1L|RPH3AL|SERPINC1|SPEF1|THEM4|TRAF3IP1|ZBTB7B
cellular response to stimulus [GoID:GO:0051716; evidenceTypes:IBA|IC|IDA|IEA|IEP|IGI|IMP|IPI|ISS|NAS|TAS]	GeneOntology_BP	58	563	299	96.5235	7.36128	10.302	0	-5.23326	4.37596e-08	9.58392e-06	ADGRB2|AKAP9|ARHGAP32|ASTE1|BRD8|C5|C5AR2|CACNA1F|CAMKK1|CC2D2A|CCNO|CNGA3|CTC1|DCDC1|DNAAF4|DNAJC27|DZIP3|FBXL2|FBXO9|GSC|GSTT1|IFT122|IFT46|IGFALS|ING5|INTU|IQUB|KISS1R|L3MBTL1|LRRC27|MAG|MAGI2|NEK1|NEK10|NEK11|NME5|NPFFR2|NPHP1|NUDT16|OTUD7B|PARP3|PATJ|PDE11A|PLPPR2|RBPJ|RORC|RPGRIP1L|RPH3AL|SAXO1|SHPK|SPATA18|SWSAP1|TCTN1|THEM4|TNNI3|TRAF3IP1|TTC23L|WDR19
Human Breast_Creighton08_643genes (18794137-SuppTable1e)	GeneSigDB	1	103	299	17.6588	3.71148	0.970874	0	-4.48846	4.82048e-08	1.04238e-05	SPICE1
organelle membrane [GoID:GO:0031090; evidenceTypes:IBA|IC|IDA|IEA|IGI|IMP|IPI|ISS|NAS|TAS]	GeneOntology_CC	16	253	299	43.3756	5.54464	6.32411	0	-4.9373	5.22326e-08	1.11536e-05	ARHGAP32|BBS5|CNGA3|GOLGB1|PXMP4|RAB3D|RPH3AL|SEC16B|SLC25A35|SLC35D2|SPATA18|STEAP1|STEAP2|TEKT3|THEM4|TMEM190
extracellular space [GoID:GO:0005615; evidenceTypes:IBA|IC|IDA|IEA|IMP|ISS|NAS|TAS]	GeneOntology_CC	24	317	299	54.3481	6.07178	7.57098	0	-4.99821	5.96067e-08	1.25711e-05	ARMC3|BDH2|C11ORF52|C19ORF18|C5|CCDC30|CFAP70|CTDSPL|DYNC2H1|DYNLRB2|ENO2|GSTT1|IGFALS|KIF27|PATJ|PFKM|RAB3D|RBKS|SERPINC1|SIAE|TCTN1|TEKT3|TMEM205|WDR60
macromolecule biosynthetic process [GoID:GO:0009059; evidenceTypes:IBA|IC|IDA|IEA|IGI|IMP|IPI|ISS|NAS|TAS]	GeneOntology_BP	28	347	299	59.4914	6.28546	8.06916	0	-5.0102	6.70209e-08	1.39624e-05	BRD8|CTC1|DYDC2|EFCAB6|FANK1|FDXACB1|FOXJ1|FOXN1|FOXN4|GATAD1|GOLGB1|GSC|HSFX2|ING5|L3MBTL1|MTERF2|OTUD7B|PARP3|PFKM|PIGV|RBPJ|RORC|SLC35D2|SPAG8|TAL2|ZBTB7B|ZNF18|ZNF527
cellular response to chemical stimulus [GoID:GO:0070887; evidenceTypes:IBA|IC|IDA|IEA|IEP|IGI|IMP|IPI|ISS|NAS|TAS]	GeneOntology_BP	12	216	299	37.0321	5.18636	5.55556	0	-4.82653	7.38834e-08	1.50665e-05	AKAP9|C5|C5AR2|DNAAF4|DZIP3|GSTT1|MAGI2|NME5|NPFFR2|RBPJ|RORC|SHPK
Signal	UniProt-Keyword	17	259	299	44.4042	5.5987	6.56371	0	-4.89475	7.40844e-08	1.50665e-05	ADGRB2|C19ORF18|C1ORF56|C5|CATSPERE|CDHR3|CYB5D2|HSD11B1L|IGFALS|LRIG1|LRP1B|MAG|SERPINC1|SIAE|TCTN1|TMEM190|TMEM25
Human Breast_Creighton08_772genes (18794137-SuppTable1a)	GeneSigDB	2	114	299	19.5447	3.89153	1.75439	0	-4.50844	7.65217e-08	1.53791e-05	BDH2|TNNT1
Human Kidney_Sallustio10_2134genes_DiscriminatedARPCsFromRPTEC_MSC (19843711-TableS1)	GeneSigDB	7	168	299	28.8028	4.64523	4.16667	0	-4.69358	8.98205e-08	1.78419e-05	BDH2|IFT46|NEK11|RBKS|SLC35D2|TTC31|VWA5A
cell projection part [GoID:GO:0044463; evidenceTypes:IBA|IC|IDA|IEA|IMP|ISS|NAS|TAS]	GeneOntology_CC	53	158	299	27.0883	4.51913	33.5443	1	5.73378	9.92585e-08	1.92686e-05	AK8|AKAP14|AKAP9|ARHGAP32|BBOF1|BBS5|CACNA1F|CATSPERE|CC2D2A|CCDC103|CCDC151|CEP126|CFAP126|CFAP157|CFAP206|CFAP46|CFAP61|CLUAP1|CNGA3|DNAAF1|DNAH7|DNAI1|DRC3|DYNC2H1|DYNLRB2|EFHC1|IFT122|IFT22|IFT46|IFT88|INTU|MAATS1|MAG|MNS1|MORN4|MYRIP|NPHP1|PFKM|PIFO|RPGRIP1L|RSPH1|RSPH4A|SAXO1|SLC46A1|SPA17|SPEF1|TCTN1|THEM4|TRAF3IP1|WDR19|WDR60|WDR66|WDR78
plasma membrane bounded cell projection part [GoID:GO:0120038; evidenceTypes:IBA|IC|IDA|IEA|IMP|ISS|NAS|TAS]	GeneOntology_CC	53	158	299	27.0883	4.51913	33.5443	1	5.73378	9.92585e-08	1.92686e-05	AK8|AKAP14|AKAP9|ARHGAP32|BBOF1|BBS5|CACNA1F|CATSPERE|CC2D2A|CCDC103|CCDC151|CEP126|CFAP126|CFAP157|CFAP206|CFAP46|CFAP61|CLUAP1|CNGA3|DNAAF1|DNAH7|DNAI1|DRC3|DYNC2H1|DYNLRB2|EFHC1|IFT122|IFT22|IFT46|IFT88|INTU|MAATS1|MAG|MNS1|MORN4|MYRIP|NPHP1|PFKM|PIFO|RPGRIP1L|RSPH1|RSPH4A|SAXO1|SLC46A1|SPA17|SPEF1|TCTN1|THEM4|TRAF3IP1|WDR19|WDR60|WDR66|WDR78
axoneme assembly [GoID:GO:0035082; evidenceTypes:IBA|IDA|IEA|IMP|ISS]	GeneOntology_BP	17	27	299	4.62901	1.94375	62.963	1	6.36448	1.02741e-07	1.97205e-05	CC2D2A|CCDC103|CCDC151|CFAP157|CFAP206|CFAP46|DNAAF1|DNAAF3|DNAAF4|DNAH7|DNAI1|LRGUK|LRRC6|RSPH1|RSPH4A|TEKT2|ZMYND10
cellular macromolecule biosynthetic process [GoID:GO:0034645; evidenceTypes:IBA|IC|IDA|IEA|IGI|IMP|IPI|ISS|NAS|TAS]	GeneOntology_BP	27	336	299	57.6055	6.20934	8.03571	0	-4.92895	1.05146e-07	1.98609e-05	BRD8|CTC1|DYDC2|EFCAB6|FANK1|FDXACB1|FOXJ1|FOXN1|FOXN4|GATAD1|GOLGB1|GSC|HSFX2|ING5|L3MBTL1|MTERF2|OTUD7B|PARP3|PFKM|PIGV|RBPJ|RORC|SPAG8|TAL2|ZBTB7B|ZNF18|ZNF527
Human Kidney_Sallustio10_2134genes_CompleteListAnalysis (19843711-TableS2)	GeneSigDB	7	167	299	28.6313	4.63285	4.19162	0	-4.66911	1.05798e-07	1.98609e-05	BDH2|IFT46|NEK11|RBKS|SLC35D2|TTC31|VWA5A
microtubule organizing center [GoID:GO:0005815; evidenceTypes:IBA|IDA|IEA|IMP|ISS|NAS|TAS]	GeneOntology_CC	33	79	299	13.5442	3.27412	41.7722	1	5.94231	1.08646e-07	1.9957e-05	AKAP9|BBOF1|BBS5|CCDC113|CCDC15|CCDC151|CCDC96|CEP126|CFAP126|CFAP157|CLUAP1|DNAAF4|EFHC1|IFT122|IFT22|IFT46|IFT88|INTU|KIAA0753|NEK1|PARP3|PATJ|PIFO|RPGRIP1L|SAXO1|SPICE1|TACC2|TEKT2|TRAF3IP1|TTC12|TTC23L|WDR60|ZMYND10
Primary ciliary dyskinesia	UniProt-Keyword	13	17	299	2.91456	1.54684	76.4706	1	6.52003	1.08549e-07	1.9957e-05	CCDC103|CCDC151|CCDC65|CCNO|DNAAF1|DNAAF3|DNAAF4|DNAI1|LRRC6|RSPH1|RSPH4A|TTC25|ZMYND10
CREIGHTON_ENDOCRINE_THERAPY_RESISTANCE_1	MSigDB_C2	2	112	299	19.2018	3.85961	1.78571	0	-4.45688	1.10547e-07	2.00902e-05	BDH2|TNNT1
regulation of metabolic process [GoID:GO:0019222; evidenceTypes:IBA|IC|IDA|IEA|IEP|IGI|IMP|IPI|ISS|NAS|TAS]	GeneOntology_BP	49	493	299	84.5224	7.08968	9.93915	0	-5.01043	1.2929e-07	2.32491e-05	AKAP9|ANAPC4|BRD8|C5|C5AR2|CAMKK1|CDC20B|CDK20|CTC1|CTDSPL|DNAAF4|DNAJC27|DYDC2|EFCAB6|FANK1|FBXL2|FOXJ1|FOXN1|FOXN4|GATAD1|GOLGB1|GPATCH2|GSC|HSFX2|IFT88|ING5|L3MBTL1|MAGI2|MTERF2|NEK1|NEK10|NPFFR2|NUDT16|OTUD7B|PARP3|PFKM|PIFO|PPP1R26|RBPJ|ROPN1L|RORC|SEC16B|SERPINC1|SPAG8|TAL2|TRAF3IP1|ZBTB7B|ZNF18|ZNF527
vesicle [GoID:GO:0031982; evidenceTypes:IBA|IC|IDA|IEA|IMP|ISS|NAS|TAS]	GeneOntology_CC	37	406	299	69.6067	6.65373	9.1133	0	-4.9005	1.77858e-07	3.16494e-05	ARHGAP32|ARMC3|BDH2|C11ORF52|C19ORF18|C5|CCDC30|CFAP70|CTDSPL|DYNC2H1|DYNLRB2|ENO2|GSTT1|IGFALS|IQUB|KIF27|KIF9|LRGUK|MAGI2|MYRIP|PATJ|PFKM|PIFO|RAB3D|RBKS|RPH3AL|SERPINC1|SIAE|SLC4A7|SPACA9|SPAG8|STEAP1|STEAP2|TEKT3|TMEM190|TMEM205|WDR60
regulation of primary metabolic process [GoID:GO:0080090; evidenceTypes:IBA|IC|IDA|IEA|IEP|IGI|IMP|IPI|ISS|NAS|TAS]	GeneOntology_BP	43	448	299	76.8073	6.87885	9.59821	0	-4.91468	1.93151e-07	3.40164e-05	AKAP9|ANAPC4|BRD8|C5|C5AR2|CAMKK1|CDC20B|CDK20|CTC1|CTDSPL|DNAAF4|DNAJC27|DYDC2|EFCAB6|FANK1|FOXJ1|FOXN1|FOXN4|GATAD1|GOLGB1|GSC|HSFX2|ING5|L3MBTL1|MAGI2|MTERF2|NEK1|NEK10|NPFFR2|NUDT16|OTUD7B|PARP3|PFKM|RBPJ|ROPN1L|RORC|SERPINC1|SPAG8|TAL2|TRAF3IP1|ZBTB7B|ZNF18|ZNF527
FARMER_BREAST_CANCER_BASAL_VS_LULMINAL	MSigDB_C2	4	132	299	22.6307	4.16432	3.0303	0	-4.4739	2.03297e-07	3.5438e-05	BBOF1|EFHC1|PAAF1|WDR19
signal transduction [GoID:GO:0007165; evidenceTypes:IBA|IC|IDA|IEA|IEP|IGI|IMP|IPI|ISS|NAS|TAS]	GeneOntology_BP	46	468	299	80.2362	6.97626	9.82906	0	-4.90754	2.1632e-07	3.73272e-05	ADGRB2|AKAP9|ARHGAP32|BRD8|C5|C5AR2|CACNA1F|CAMKK1|CC2D2A|CNGA3|DCDC1|DNAAF4|DNAJC27|DZIP3|FBXL2|FBXO9|GSC|IFT122|IFT46|IGFALS|ING5|INTU|IQUB|KISS1R|L3MBTL1|LRRC27|MAGI2|NEK1|NEK10|NEK11|NME5|NPFFR2|NPHP1|OTUD7B|PATJ|PDE11A|PLPPR2|RBPJ|RORC|RPGRIP1L|RPH3AL|TCTN1|THEM4|TNNI3|TRAF3IP1|WDR19
macromolecule metabolic process [GoID:GO:0043170; evidenceTypes:EXP|IBA|IC|IDA|IEA|IEP|IGI|IMP|IPI|ISS|NAS|TAS]	GeneOntology_BP	74	653	299	111.954	7.6198	11.3323	0	-4.98092	2.42142e-07	4.13651e-05	ADGB|ADPRHL1|AKAP9|ANAPC4|ASTE1|BRD8|C17ORF97|C5|C5AR2|CAMKK1|CCNO|CDC20B|CDK20|CDKL3|CTC1|CTDSPL|DHX32|DNAAF4|DNAJC27|DYDC2|DZIP3|EFCAB6|FANK1|FBXL2|FBXO15|FBXO9|FBXW8|FDXACB1|FOXJ1|FOXN1|FOXN4|GATAD1|GOLGB1|GSC|H1F0|HSFX2|IGFALS|ING5|KANSL3|KBTBD3|L3MBTL1|MAGI2|MTERF2|NEK1|NEK10|NEK11|NPFFR2|NUDT16|OTUD7B|PARP3|PFKM|PIGV|PPP1R26|RAB3D|RBPJ|ROPN1L|RORC|RRNAD1|SAMD15|SEC16B|SERPINC1|SLC35D2|SPAG8…
FARMER_BREAST_CANCER_APOCRINE_VS_BASAL	MSigDB_C2	2	107	299	18.3446	3.77825	1.86916	0	-4.32597	2.75924e-07	4.55941e-05	AKAP9|VWA5A
cellular_component [GoID:GO:0005575; evidenceTypes:IBA|IC|IDA|IEA|IEP|IGI|IMP|IPI|ISS|NAS|ND|TAS]	GeneOntology_CC	226	1492	299	255.796	5.53553	15.1475	0	-5.38266	2.74862e-07	4.55941e-05	ADGB|ADGRB2|ADPRHL1|AK7|AK8|AKAP14|AKAP9|ANAPC4|ARHGAP32|ARMC3|ATP6AP1L|ATPAF2|BBOF1|BBS5|BDH2|BNIPL|BRD8|C11ORF1|C11ORF52|C16ORF46|C19ORF18|C1ORF56|C3ORF18|C5|C5AR2|C9ORF135|CACNA1F|CAMKK1|CAPSL|CATSPERE|CC2D2A|CCDC103|CCDC113|CCDC15|CCDC151|CCDC184|CCDC30|CCDC65|CCDC96|CCNO|CDHR3|CDK20|CDKL3|CEP126|CFAP126|CFAP157|CFAP206|CFAP43|CFAP44|CFAP45|CFAP46|CFAP53|CFAP61|CFAP70|CLUAP1|CNGA3|CTC1|CTDSPL…
endoplasmic reticulum [GoID:GO:0005783; evidenceTypes:IBA|IC|IDA|IEA|IGI|IMP|IPI|ISS|NAS|TAS]	GeneOntology_CC	7	161	299	27.6026	4.55751	4.34783	0	-4.52059	2.80242e-07	4.55941e-05	ARHGAP32|DZIP3|LRTOMT|PIGV|SEC16B|SERPINC1|SPTLC3
organonitrogen compound metabolic process [GoID:GO:1901564; evidenceTypes:EXP|IBA|IC|IDA|IEA|IEP|IGI|IMP|IPI|ISS|NAS|TAS]	GeneOntology_BP	57	541	299	92.7517	7.28292	10.536	0	-4.90898	2.69682e-07	4.55941e-05	ADGB|ADPRHL1|AKAP9|ANAPC4|BDH2|BRD8|C17ORF97|C5|C5AR2|CAMKK1|CDC20B|CDK20|CDKL3|CTDSPL|DNAAF4|DNAJC27|DYDC2|DZIP3|ENO2|FBXL2|FBXO15|FBXO9|FBXW8|FDXACB1|FOXJ1|GSTT1|IGFALS|ING5|KANSL3|KBTBD3|LRTOMT|MAGI2|MDH1B|NEK1|NEK10|NEK11|NME5|NPFFR2|NUDT16|OTUD7B|PARP3|PFKM|PIGV|PPP1R26|RAB3D|RBKS|ROPN1L|SERPINC1|SHPK|SLC35D2|SLC46A1|SPATA18|SPTLC3|SRR|TRAF3IP1|TRIM58|USP54
Human Breast_Mutarelli08_1488genes (18387200-Genes)	GeneSigDB	7	161	299	27.6026	4.55751	4.34783	0	-4.52059	2.80242e-07	4.55941e-05	BNIPL|BRD8|C11ORF1|GOLGB1|IFT88|SWSAP1|TRIM58
cell projection [GoID:GO:0042995; evidenceTypes:IBA|IC|IDA|IEA|IMP|ISS|NAS|TAS]	GeneOntology_CC	77	271	299	46.4616	5.70375	28.4133	1	5.3541	2.87264e-07	4.62956e-05	AK8|AKAP14|AKAP9|ARHGAP32|BBOF1|BBS5|CACNA1F|CATSPERE|CC2D2A|CCDC103|CCDC151|CDK20|CEP126|CFAP126|CFAP157|CFAP206|CFAP43|CFAP44|CFAP45|CFAP46|CFAP53|CFAP61|CFAP70|CLUAP1|CNGA3|DNAAF1|DNAAF4|DNAH12|DNAH7|DNAI1|DRC3|DYNC2H1|DYNLRB2|EFHC1|IFT122|IFT22|IFT46|IFT88|INTU|IQUB|KIF27|LRGUK|LRRC6|MAATS1|MAG|MAGI2|MNS1|MORN4|MYRIP|NME5|NPHP1|PFKM|PIFO|ROPN1L|RPGRIP1L|RSPH1|RSPH4A|SAXO1|SLC46A1|SLC4A7|SNTN|…
chr17p13	MSigDB_C1	13	18	299	3.08601	1.59122	72.2222	1	6.23042	3.30927e-07	5.28339e-05	C17ORF97|CAMKK1|CTC1|CYB5D1|CYB5D2|KIAA0753|LINC02581|LOC100130950|RPH3AL|SHPK|SLC25A35|SRR|TEKT1
lipid metabolic process [GoID:GO:0006629; evidenceTypes:EXP|IBA|IC|IDA|IEA|IGI|IMP|ISS|NAS|TAS]	GeneOntology_BP	8	169	299	28.9742	4.65755	4.73373	0	-4.50326	3.63388e-07	5.74792e-05	BDH2|ETNPPL|PIGV|PLPPR2|RORC|SPTLC3|THEM4|TSPOAP1
transport [GoID:GO:0006810; evidenceTypes:IBA|IC|IDA|IEA|IEP|IGI|IMP|IPI|ISS|NAS|TAS]	GeneOntology_BP	42	435	299	74.5786	6.81222	9.65517	0	-4.78237	3.9696e-07	6.16547e-05	ADPRHL1|AKAP9|ATP6AP1L|BBS5|C5|C5AR2|CACNA1F|CLUAP1|CNGA3|DNAJC27|DYNC2H1|DYNLRB2|GOLGB1|IFT122|IFT22|IFT46|IFT88|LRP1B|LRRC46|MAGI2|MYRIP|OSCP1|PFKM|RAB3D|RBPJ|RPH3AL|SEC16B|SERPINC1|SLC16A4|SLC25A35|SLC35D2|SLC46A1|SLC4A7|STEAP1|STEAP2|THEM4|TNNI3|TRAF3IP1|TRIM58|TSPOAP1|WDR19|WDR60
Human Breast_Abba05_183genes (15762987-SuppTable4)	GeneSigDB	2	105	299	18.0017	3.74506	1.90476	0	-4.27276	3.97004e-07	6.16547e-05	ADGRB2|LRIG1
cell periphery [GoID:GO:0071944; evidenceTypes:IBA|IC|IDA|IEA|IGI|IMP|IPI|ISS|NAS|TAS]	GeneOntology_CC	47	469	299	80.4077	6.98097	10.0213	0	-4.78554	4.36252e-07	6.65401e-05	ADGRB2|AKAP9|ARHGAP32|BBS5|C5|C5AR2|C9ORF135|CACNA1F|CATSPERE|CDHR3|CFAP126|CFAP157|CNGA3|DNAAF1|DNAAF4|DYNC2H1|ENO2|IFT122|KISS1R|L3MBTL1|LRIG1|LRRC27|LRTOMT|MAG|MAGI2|MYRIP|NPFFR2|OSCP1|PATJ|PFKM|PKP4|PLPPR2|RAB3D|RPGRIP1L|RPH3AL|SERPINC1|SLC16A4|SLC46A1|SLC4A7|SPA17|SRR|STEAP1|STEAP2|TACC2|THEM4|TMEM25|WDR19
establishment of localization [GoID:GO:0051234; evidenceTypes:IBA|IC|IDA|IEA|IEP|IGI|IMP|IPI|ISS|NAS|TAS]	GeneOntology_BP	43	441	299	75.6072	6.8433	9.75057	0	-4.76484	4.47814e-07	6.76992e-05	ADPRHL1|AKAP9|ATP6AP1L|BBS5|C5|C5AR2|CACNA1F|CLUAP1|CNGA3|DNAJC27|DYNC2H1|DYNLRB2|GOLGB1|IFT122|IFT22|IFT46|IFT88|LRP1B|LRRC46|MAGI2|MYRIP|OSCP1|PFKM|RAB3D|RBPJ|RPH3AL|SEC16B|SERPINC1|SLC16A4|SLC25A35|SLC35D2|SLC46A1|SLC4A7|SPICE1|STEAP1|STEAP2|THEM4|TNNI3|TRAF3IP1|TRIM58|TSPOAP1|WDR19|WDR60
regulation of biosynthetic process [GoID:GO:0009889; evidenceTypes:IBA|IC|IDA|IEA|IGI|IMP|IPI|ISS|NAS|TAS]	GeneOntology_BP	26	317	299	54.3481	6.07178	8.20189	0	-4.66882	4.67275e-07	7.00216e-05	AKAP9|BRD8|CTC1|DYDC2|EFCAB6|FANK1|FOXJ1|FOXN1|FOXN4|GATAD1|GOLGB1|GSC|HSFX2|ING5|L3MBTL1|MTERF2|NPFFR2|OTUD7B|PFKM|RBPJ|RORC|SPAG8|TAL2|ZBTB7B|ZNF18|ZNF527
cellular response to organic substance [GoID:GO:0071310; evidenceTypes:IBA|IC|IDA|IEA|IEP|IGI|IMP|IPI|ISS|NAS|TAS]	GeneOntology_BP	8	166	299	28.4599	4.62042	4.81928	0	-4.42813	5.82002e-07	8.64551e-05	AKAP9|DNAAF4|DZIP3|MAGI2|NPFFR2|RBPJ|RORC|SHPK
HALLMARK_ESTROGEN_RESPONSE_EARLY	MSigDB_H	1	89	299	15.2586	3.46472	1.1236	0	-4.11537	6.83968e-07	0.000100726	LRIG1
intraciliary transport particle [GoID:GO:0030990; evidenceTypes:IBA|IDA|IEA|ISS]	GeneOntology_CC	8	8	299	1.37156	1.06388	100	1	6.23042	6.90186e-07	0.000100773	CLUAP1|IFT122|IFT22|IFT46|IFT88|TRAF3IP1|UBXN10|WDR19
plasma membrane [GoID:GO:0005886; evidenceTypes:IBA|IC|IDA|IEA|IGI|IMP|IPI|ISS|NAS|TAS]	GeneOntology_CC	46	458	299	78.5218	6.92831	10.0437	0	-4.69404	7.03367e-07	0.000101827	ADGRB2|AKAP9|ARHGAP32|BBS5|C5|C5AR2|C9ORF135|CACNA1F|CATSPERE|CDHR3|CFAP126|CFAP157|CNGA3|DNAAF1|DNAAF4|DYNC2H1|ENO2|IFT122|KISS1R|L3MBTL1|LRIG1|LRRC27|LRTOMT|MAG|MAGI2|NPFFR2|OSCP1|PATJ|PFKM|PKP4|PLPPR2|RAB3D|RPGRIP1L|RPH3AL|SERPINC1|SLC16A4|SLC46A1|SLC4A7|SPA17|SRR|STEAP1|STEAP2|TACC2|THEM4|TMEM25|WDR19
axoneme part [GoID:GO:0044447; evidenceTypes:IBA|IDA|IEA|IMP|ISS|NAS]	GeneOntology_CC	11	14	299	2.40023	1.40495	78.5714	1	6.12104	7.14828e-07	0.000101868	CFAP206|CFAP61|DNAH7|DNAI1|DYNLRB2|MAATS1|RPGRIP1L|RSPH4A|SAXO1|WDR66|WDR78
Disulfide bond	UniProt-Keyword	14	218	299	37.375	5.20691	6.42202	0	-4.48923	7.15576e-07	0.000101868	ADGRB2|C5|C5AR2|CACNA1F|GOLGB1|KISS1R|LRIG1|LRP1B|MAG|NPFFR2|SERPINC1|SLC4A7|TMEM190|TMEM25
regulation of cellular metabolic process [GoID:GO:0031323; evidenceTypes:IBA|IC|IDA|IEA|IEP|IGI|IMP|IPI|ISS|NAS|TAS]	GeneOntology_BP	48	471	299	80.7506	6.99035	10.1911	0	-4.68511	7.67782e-07	0.000108397	AKAP9|ANAPC4|BRD8|C5|C5AR2|CAMKK1|CDC20B|CDK20|CTC1|CTDSPL|DNAAF4|DNAJC27|DYDC2|EFCAB6|FANK1|FBXL2|FOXJ1|FOXN1|FOXN4|GATAD1|GOLGB1|GPATCH2|GSC|HSFX2|IFT88|ING5|L3MBTL1|MAGI2|MTERF2|NEK1|NEK10|NPFFR2|NUDT16|OTUD7B|PARP3|PFKM|PIFO|PPP1R26|RBPJ|ROPN1L|RORC|SERPINC1|SPAG8|TAL2|TRAF3IP1|ZBTB7B|ZNF18|ZNF527
regulation of cellular biosynthetic process [GoID:GO:0031326; evidenceTypes:IBA|IC|IDA|IEA|IGI|IMP|IPI|ISS|NAS|TAS]	GeneOntology_BP	26	313	299	53.6623	6.0418	8.30671	0	-4.57848	7.80771e-07	0.000109327	AKAP9|BRD8|CTC1|DYDC2|EFCAB6|FANK1|FOXJ1|FOXN1|FOXN4|GATAD1|GOLGB1|GSC|HSFX2|ING5|L3MBTL1|MTERF2|NPFFR2|OTUD7B|PFKM|RBPJ|RORC|SPAG8|TAL2|ZBTB7B|ZNF18|ZNF527
Human Breast_Muggerud06_271genes (16536878-SuppTable1)	GeneSigDB	0	73	299	12.5155	3.153	0	0	-3.96939	7.90233e-07	0.000109752
regulation of macromolecule metabolic process [GoID:GO:0060255; evidenceTypes:IBA|IC|IDA|IEA|IEP|IGI|IMP|IPI|ISS|NAS|TAS]	GeneOntology_BP	44	443	299	75.9501	6.85354	9.93228	0	-4.66184	8.03121e-07	0.000110643	AKAP9|ANAPC4|BRD8|C5|C5AR2|CAMKK1|CDC20B|CDK20|CTC1|CTDSPL|DNAAF4|DNAJC27|DYDC2|EFCAB6|FANK1|FOXJ1|FOXN1|FOXN4|GATAD1|GOLGB1|GSC|HSFX2|ING5|L3MBTL1|MAGI2|MTERF2|NEK1|NEK10|NPFFR2|NUDT16|OTUD7B|PARP3|PFKM|RBPJ|ROPN1L|RORC|SEC16B|SERPINC1|SPAG8|TAL2|TRAF3IP1|ZBTB7B|ZNF18|ZNF527
ciliary tip [GoID:GO:0097542; evidenceTypes:IEA|IMP|ISS|TAS]	GeneOntology_CC	10	12	299	2.05734	1.30148	83.3333	1	6.10277	9.18999e-07	0.000124597	CLUAP1|DYNC2H1|DYNLRB2|IFT122|IFT22|IFT46|IFT88|TRAF3IP1|WDR19|WDR60
intraciliary transport [GoID:GO:0042073; evidenceTypes:IBA|IEA|IMP|ISS|TAS]	GeneOntology_BP	10	12	299	2.05734	1.30148	83.3333	1	6.10277	9.18999e-07	0.000124597	CLUAP1|DYNC2H1|DYNLRB2|IFT122|IFT22|IFT46|IFT88|TRAF3IP1|WDR19|WDR60
cellular process [GoID:GO:0009987; evidenceTypes:EXP|IBA|IC|IDA|IEA|IEP|IGI|IMP|IPI|ISS|NAS|TAS]	GeneOntology_BP	178	1244	299	213.278	7.11983	14.3087	0	-4.95483	9.28708e-07	0.000124922	ADGRB2|ADPRHL1|AK7|AK8|AKAP9|ANAPC4|ARHGAP32|ASTE1|ATPAF2|BBOF1|BBS5|BDH2|BNIPL|BRD8|C17ORF97|C1ORF56|C5|C5AR2|CACNA1F|CAMKK1|CC2D2A|CCDC103|CCDC113|CCDC151|CCDC65|CCNO|CDC20B|CDK20|CDKL3|CEP126|CFAP126|CFAP157|CFAP206|CFAP44|CFAP46|CFAP53|CFAP61|CLUAP1|CNGA3|CTC1|CTDSPL|CYB5D2|DCDC1|DHX32|DNAAF1|DNAAF3|DNAAF4|DNAH12|DNAH7|DNAI1|DNAJC27|DYDC2|DYNC2H1|DYNLRB2|DZIP3|EFCAB6|EFHC1|ENO2|ETNPPL|FANK1|F…
regulation of nitrogen compound metabolic process [GoID:GO:0051171; evidenceTypes:IBA|IC|IDA|IEA|IEP|IGI|IMP|IPI|ISS|NAS|TAS]	GeneOntology_BP	43	434	299	74.4071	6.80699	9.90783	0	-4.61395	1.01739e-06	0.000135782	AKAP9|ANAPC4|BRD8|C5|C5AR2|CAMKK1|CDC20B|CDK20|CTC1|CTDSPL|DNAAF4|DNAJC27|DYDC2|EFCAB6|FANK1|FOXJ1|FOXN1|FOXN4|GATAD1|GOLGB1|GSC|HSFX2|ING5|L3MBTL1|MAGI2|MTERF2|NEK1|NEK10|NPFFR2|NUDT16|OTUD7B|PARP3|PFKM|RBPJ|ROPN1L|RORC|SERPINC1|SPAG8|TAL2|TRAF3IP1|ZBTB7B|ZNF18|ZNF527
regulation of cell death [GoID:GO:0010941; evidenceTypes:IBA|IC|IDA|IEA|IEP|IGI|IMP|ISS|NAS|TAS]	GeneOntology_BP	6	142	299	24.3452	4.30576	4.22535	0	-4.26061	1.22542e-06	0.000162278	FANK1|ING5|MAG|NEK1|NME5|SYCE3
Human MesenchymalStemCells_Yamamoto08_1252genes (18318837-TableS1)	GeneSigDB	7	151	299	25.8882	4.42762	4.63576	0	-4.26599	1.37584e-06	0.000180796	C5|DYDC2|ETNPPL|IGFALS|LRP1B|RAB3D|SERPINC1
HALLMARK_ESTROGEN_RESPONSE_LATE	MSigDB_H	0	70	299	12.0011	3.0903	0	0	-3.88349	1.42654e-06	0.000186027
plasma membrane bounded cell projection [GoID:GO:0120025; evidenceTypes:IBA|IC|IDA|IEA|IMP|ISS|NAS|TAS]	GeneOntology_CC	73	262	299	44.9186	5.62534	27.8626	1	4.99195	1.55585e-06	0.000201353	AK8|AKAP14|AKAP9|ARHGAP32|BBOF1|BBS5|CACNA1F|CATSPERE|CC2D2A|CCDC103|CCDC151|CDK20|CEP126|CFAP126|CFAP157|CFAP206|CFAP45|CFAP46|CFAP53|CFAP61|CFAP70|CLUAP1|CNGA3|DNAAF1|DNAAF4|DNAH12|DNAH7|DNAI1|DRC3|DYNC2H1|DYNLRB2|EFHC1|IFT122|IFT22|IFT46|IFT88|INTU|IQUB|KIF27|LRRC6|MAATS1|MAG|MAGI2|MNS1|MORN4|MYRIP|NME5|NPHP1|PFKM|PIFO|ROPN1L|RPGRIP1L|RSPH1|RSPH4A|SAXO1|SLC46A1|SLC4A7|SNTN|SPA17|SPEF1|TCTN1|TE…
microtubule bundle formation [GoID:GO:0001578; evidenceTypes:IBA|IDA|IEA|IEP|IMP|ISS]	GeneOntology_BP	17	31	299	5.31479	2.08034	54.8387	1	5.61698	1.65379e-06	0.000212419	CC2D2A|CCDC103|CCDC151|CFAP157|CFAP206|CFAP46|DNAAF1|DNAAF3|DNAAF4|DNAH7|DNAI1|LRGUK|LRRC6|RSPH1|RSPH4A|TEKT2|ZMYND10
cytoplasmic part [GoID:GO:0044444; evidenceTypes:IBA|IC|IDA|IEA|IGI|IMP|IPI|ISS|NAS|TAS]	GeneOntology_CC	105	826	299	141.614	7.86114	12.7119	0	-4.65753	1.83744e-06	0.000233386	AK7|AK8|AKAP14|AKAP9|ANAPC4|ARHGAP32|ATPAF2|BBS5|BDH2|BNIPL|BRD8|C16ORF46|CAMKK1|CC2D2A|CCDC103|CCDC113|CCDC151|CFAP157|CFAP206|CFAP46|CFAP61|DHX32|DNAAF1|DNAAF4|DNAH7|DNAI1|DNAJC27|DRC3|DYNC2H1|DYNLRB2|DZIP3|EFHC1|ENO2|ETNPPL|FAM185A|FANK1|FBXO15|FBXO9|FBXW8|FDXACB1|GOLGB1|GSTT1|H1F0|IFT122|IFT88|IQUB|KIAA0753|LRGUK|LRTOMT|LZTFL1|MAATS1|MAGI2|MNS1|MTERF2|MYRIP|NEK1|NLRP5|NPHP1|OTUD7B|PARP3|PATJ|…
regulation of macromolecule biosynthetic process [GoID:GO:0010556; evidenceTypes:IBA|IC|IDA|IEA|IGI|IMP|IPI|ISS|NAS|TAS]	GeneOntology_BP	24	291	299	49.8905	5.87021	8.24742	0	-4.41049	1.84435e-06	0.000233386	BRD8|CTC1|DYDC2|EFCAB6|FANK1|FOXJ1|FOXN1|FOXN4|GATAD1|GOLGB1|GSC|HSFX2|ING5|L3MBTL1|MTERF2|OTUD7B|PFKM|RBPJ|RORC|SPAG8|TAL2|ZBTB7B|ZNF18|ZNF527
positive regulation of biological process [GoID:GO:0048518; evidenceTypes:IBA|IC|IDA|IEA|IEP|IGI|IMP|IPI|ISS|NAS|TAS]	GeneOntology_BP	45	442	299	75.7787	6.84843	10.181	0	-4.49427	1.98709e-06	0.000249598	ADGRB2|AKAP9|ANAPC4|BRD8|C5|C5AR2|CACNA1F|CAMKK1|CDC20B|CDK20|CDKL3|CTC1|CYB5D2|DNAJC27|FANK1|FBXW8|FOXJ1|FOXN1|FOXN4|ING5|INTU|LRRC46|MAG|MAGI2|MNS1|MYRIP|NEK1|NEK10|NPHP1|NUDT16|OSCP1|PARP3|PFKM|PIFO|PKP4|RAB3D|RBPJ|RORC|RPH3AL|SAXO1|SEC16B|SPAG8|SYCE3|TRIM58|ZBTB7B
intracellular non-membrane-bounded organelle [GoID:GO:0043232; evidenceTypes:IBA|IC|IDA|IEA|IGI|IMP|IPI|ISS|NAS|TAS]	GeneOntology_CC	97	382	299	65.492	6.5117	25.3927	1	4.83868	2.10546e-06	0.000260635	AK8|AKAP14|AKAP9|ARHGAP32|BBOF1|BBS5|BRD8|CC2D2A|CCDC103|CCDC113|CCDC15|CCDC151|CCDC96|CEP126|CFAP126|CFAP157|CFAP206|CFAP46|CFAP61|CLUAP1|CTC1|DNAAF1|DNAAF4|DNAH12|DNAH7|DNAI1|DRC3|DYDC2|DYNC2H1|DYNLRB2|EFHC1|FANK1|FOXJ1|FOXN1|GPATCH2|GSC|H1F0|IFT122|IFT22|IFT46|IFT88|INTU|KANSL3|KIAA0753|KIF27|KIF9|L3MBTL1|LRGUK|LRRC49|MAATS1|MNS1|MTERF2|MYRIP|NEK1|NEK11|NLRP5|NPFFR2|NPHP1|NUDT16|PARP3|PATJ|PIF…
non-membrane-bounded organelle [GoID:GO:0043228; evidenceTypes:IBA|IC|IDA|IEA|IGI|IMP|IPI|ISS|NAS|TAS]	GeneOntology_CC	97	382	299	65.492	6.5117	25.3927	1	4.83868	2.10546e-06	0.000260635	AK8|AKAP14|AKAP9|ARHGAP32|BBOF1|BBS5|BRD8|CC2D2A|CCDC103|CCDC113|CCDC15|CCDC151|CCDC96|CEP126|CFAP126|CFAP157|CFAP206|CFAP46|CFAP61|CLUAP1|CTC1|DNAAF1|DNAAF4|DNAH12|DNAH7|DNAI1|DRC3|DYDC2|DYNC2H1|DYNLRB2|EFHC1|FANK1|FOXJ1|FOXN1|GPATCH2|GSC|H1F0|IFT122|IFT22|IFT46|IFT88|INTU|KANSL3|KIAA0753|KIF27|KIF9|L3MBTL1|LRGUK|LRRC49|MAATS1|MNS1|MTERF2|MYRIP|NEK1|NEK11|NLRP5|NPFFR2|NPHP1|NUDT16|PARP3|PATJ|PIF…
Kartagener syndrome	UniProt-Keyword	11	15	299	2.57167	1.45384	73.3333	1	5.79727	2.27319e-06	0.000279373	CCDC103|CCDC151|CCDC65|DNAAF1|DNAAF3|DNAAF4|DNAI1|LRRC6|RSPH4A|TTC25|ZMYND10
ion transport [GoID:GO:0006811; evidenceTypes:IBA|IC|IDA|IEA|IEP|IGI|IMP|IPI|ISS|NAS|TAS]	GeneOntology_BP	10	174	299	29.8314	4.71844	5.74713	0	-4.20296	2.76607e-06	0.000337519	AKAP9|ATP6AP1L|CACNA1F|CNGA3|SLC16A4|SLC46A1|SLC4A7|STEAP2|TNNI3|TSPOAP1
multicellular organismal process [GoID:GO:0032501; evidenceTypes:IBA|IC|IDA|IEA|IEP|IGI|IMP|ISS|NAS|TAS]	GeneOntology_BP	68	592	299	101.495	7.45524	11.4865	0	-4.49287	2.79255e-06	0.000338335	ADGRB2|AK8|AKAP9|BBS5|C5|C5AR2|CACNA1F|CC2D2A|CCDC103|CCDC151|CDK20|CDKL3|CFAP157|CFAP53|CNGA3|CTC1|CYB5D2|DNAAF1|DNAAF4|DNAI1|DYNC2H1|EFHC1|FBXW8|FOXJ1|FOXN1|FOXN4|GSC|IFT122|INTU|L3MBTL1|LRGUK|LRIG1|LRRC6|LRTOMT|MAG|MAGI2|MNS1|NME5|NPHP1|OTUD7B|PKP4|RAB3D|RBPJ|ROPN1L|RORC|RPGRIP1L|RSPH1|SERPINC1|SLC46A1|SLC4A7|SPA17|SPAG8|SRR|SYCE3|TACC2|TAL2|TCTN1|TMEM190|TNNI3|TNNT1|TPRN|TRAF3IP1|TRIM58|TSNAX…
molecular_function [GoID:GO:0003674; evidenceTypes:EXP|IBA|IC|IDA|IEA|IEP|IGI|IMP|IPI|ISS|NAS|ND|TAS]	GeneOntology_MF	212	1410	299	241.737	6.19523	15.0355	0	-4.80005	2.84738e-06	0.000342547	ADGB|ADGRB2|ADPRHL1|AK7|AK8|AKAP14|AKAP9|ANAPC4|ANKMY1|ARHGAP32|ASTE1|ATP6AP1L|ATPAF2|BBS5|BDH2|BNIPL|BRD8|C11ORF1|C19ORF18|C1ORF56|C5|C5AR2|C9ORF116|CACNA1F|CAMKK1|CAPSL|CCDC103|CCDC113|CCDC148|CCDC151|CCDC153|CCDC184|CCDC65|CCDC87|CCNO|CDC20B|CDHR3|CDK20|CDKL3|CEP126|CFAP157|CFAP206|CFAP53|CFAP70|CLHC1|CLUAP1|CNGA3|CTC1|CTDSPL|CYB5D1|CYB5D2|DHX32|DNAAF1|DNAAF4|DNAH12|DNAH7|DNAI1|DNAJC27|DYDC2|D…
regulation of gene expression [GoID:GO:0010468; evidenceTypes:IBA|IC|IDA|IEA|IEP|IGI|IMP|IPI|ISS|NAS|TAS]	GeneOntology_BP	27	310	299	53.1479	6.01908	8.70968	0	-4.34418	2.90287e-06	0.000346782	BRD8|C5|C5AR2|DYDC2|EFCAB6|FANK1|FOXJ1|FOXN1|FOXN4|GATAD1|GOLGB1|GSC|HSFX2|ING5|L3MBTL1|MTERF2|NUDT16|OTUD7B|PFKM|RBPJ|RORC|SEC16B|SPAG8|TAL2|ZBTB7B|ZNF18|ZNF527
CYTAGCAAY_UNKNOWN	MSigDB_C3	15	26	299	4.45757	1.90797	57.6923	1	5.52546	2.97246e-06	0.000352628	ARMC3|CCDC65|CDK20|CFAP69|DNAH7|DRC3|DYNLRB2|DZANK1|IQCD|LRRC46|LRRC56|NME5|SPATA18|TMEM190|TTC25
sperm part [GoID:GO:0097223; evidenceTypes:IBA|IDA|IEA|ISS|TAS]	GeneOntology_CC	16	29	299	4.9719	2.01329	55.1724	1	5.47766	3.06181e-06	0.000360723	AK8|CATSPERE|IQUB|LRGUK|MNS1|NME5|PFKM|RSPH1|SAXO1|SPA17|SPACA9|SPAG8|TEKT1|TEKT2|TEKT3|TMEM190
DOANE_BREAST_CANCER_ESR1_UP	MSigDB_C2	3	105	299	18.0017	3.74506	2.85714	0	-4.00574	3.16168e-06	0.000367422	C9ORF116|IFT122|TNNT1
regulation of localization [GoID:GO:0032879; evidenceTypes:IBA|IC|IDA|IEA|IEP|IGI|IMP|IPI|ISS|NAS|TAS]	GeneOntology_BP	19	248	299	42.5183	5.49878	7.66129	0	-4.27702	3.14288e-06	0.000367422	ADPRHL1|AKAP9|C5|C5AR2|CACNA1F|CCDC65|DNAAF1|DNAJC27|LRRC46|LZTFL1|MAGI2|MYRIP|OSCP1|OTUD7B|PFKM|RAB3D|RPH3AL|SEC16B|TRIM58
regulation of programmed cell death [GoID:GO:0043067; evidenceTypes:IBA|IC|IDA|IEA|IEP|IGI|IMP|ISS|NAS|TAS]	GeneOntology_BP	6	136	299	23.3165	4.22169	4.41176	0	-4.10179	3.18881e-06	0.00036807	FANK1|ING5|MAG|NEK1|NME5|SYCE3
regulation of signaling [GoID:GO:0023051; evidenceTypes:IBA|IC|IDA|IEA|IEP|IGI|IMP|IPI|ISS|NAS|TAS]	GeneOntology_BP	27	309	299	52.9765	6.01145	8.73786	0	-4.32117	3.27877e-06	0.000375915	ARHGAP32|C5|C5AR2|CACNA1F|DNAAF4|DNAJC27|FBXL2|FBXO9|GSC|IFT122|ING5|INTU|L3MBTL1|MAGI2|MYRIP|NEK10|NME5|NPFFR2|OTUD7B|PFKM|RBPJ|RPGRIP1L|RPH3AL|TCTN1|THEM4|TNNI3|TRAF3IP1
protein complex localization [GoID:GO:0031503; evidenceTypes:IBA|IDA|IEA|IEP|IGI|IMP|ISS|NAS|TAS]	GeneOntology_BP	10	13	299	2.22878	1.35424	76.9231	1	5.73845	3.38014e-06	0.000384953	CLUAP1|DYNC2H1|DYNLRB2|IFT122|IFT22|IFT46|IFT88|TRAF3IP1|WDR19|WDR60
regulation of cellular macromolecule biosynthetic process [GoID:GO:2000112; evidenceTypes:IBA|IC|IDA|IEA|IGI|IMP|IPI|ISS|NAS|TAS]	GeneOntology_BP	24	286	299	49.0333	5.82956	8.39161	0	-4.29419	3.45068e-06	0.000387815	BRD8|CTC1|DYDC2|EFCAB6|FANK1|FOXJ1|FOXN1|FOXN4|GATAD1|GOLGB1|GSC|HSFX2|ING5|L3MBTL1|MTERF2|OTUD7B|PFKM|RBPJ|RORC|SPAG8|TAL2|ZBTB7B|ZNF18|ZNF527
Human Breast_Parker09_412genes_IntrinsicGenes_Perou2000 (19204204-SupplementaryTable2)	GeneSigDB	2	93	299	15.9444	3.53744	2.15054	0	-3.94194	3.43138e-06	0.000387815	GSTT1|LRIG1
regulation of cell communication [GoID:GO:0010646; evidenceTypes:IBA|IC|IDA|IEA|IEP|IGI|IMP|IPI|ISS|NAS|TAS]	GeneOntology_BP	26	301	299	51.6049	5.94964	8.63787	0	-4.30361	3.49334e-06	0.000390044	ARHGAP32|C5|C5AR2|CACNA1F|DNAAF4|DNAJC27|FBXL2|FBXO9|GSC|IFT122|ING5|INTU|L3MBTL1|MAGI2|MYRIP|NEK10|NME5|NPFFR2|OTUD7B|PFKM|RBPJ|RPGRIP1L|RPH3AL|TCTN1|THEM4|TRAF3IP1
positive regulation of response to stimulus [GoID:GO:0048584; evidenceTypes:IBA|IC|IDA|IEA|IEP|IGI|IMP|IPI|ISS|NAS|TAS]	GeneOntology_BP	8	154	299	26.4025	4.46718	5.19481	0	-4.1195	3.68387e-06	0.000408647	C5|C5AR2|CACNA1F|DNAJC27|INTU|NEK10|NUDT16|RBPJ
cellular nitrogen compound biosynthetic process [GoID:GO:0044271; evidenceTypes:EXP|IBA|IC|IDA|IEA|IEP|IGI|IMP|IPI|ISS|NAS|TAS]	GeneOntology_BP	31	337	299	57.7769	6.21636	9.19881	0	-4.30749	3.91331e-06	0.00042932	AK7|AK8|AKAP9|BDH2|BRD8|CTC1|DYDC2|EFCAB6|FANK1|FDXACB1|FOXJ1|FOXN1|FOXN4|GATAD1|GOLGB1|GSC|HSFX2|ING5|L3MBTL1|MTERF2|NME5|NPFFR2|OTUD7B|PFKM|RBPJ|RORC|SPAG8|TAL2|ZBTB7B|ZNF18|ZNF527
protein metabolic process [GoID:GO:0019538; evidenceTypes:EXP|IBA|IC|IDA|IEA|IEP|IGI|IMP|IPI|ISS|NAS|TAS]	GeneOntology_BP	44	429	299	73.5499	6.78056	10.2564	0	-4.35803	3.9205e-06	0.00042932	ADGB|ADPRHL1|AKAP9|ANAPC4|BRD8|C17ORF97|C5|C5AR2|CAMKK1|CDC20B|CDK20|CDKL3|CTDSPL|DNAAF4|DNAJC27|DYDC2|DZIP3|FBXL2|FBXO15|FBXO9|FBXW8|FDXACB1|FOXJ1|IGFALS|ING5|KANSL3|KBTBD3|MAGI2|NEK1|NEK10|NEK11|NPFFR2|NUDT16|OTUD7B|PARP3|PIGV|PPP1R26|RAB3D|ROPN1L|SERPINC1|SPATA18|TRAF3IP1|TRIM58|USP54
regulation of biological quality [GoID:GO:0065008; evidenceTypes:EXP|IBA|IC|IDA|IEA|IEP|IGI|IMP|IPI|ISS|NAS|TAS]	GeneOntology_BP	29	322	299	55.2053	6.10875	9.00621	0	-4.2898	4.08066e-06	0.000444013	ADGRB2|AKAP9|BDH2|C5AR2|CACNA1F|CDKL3|CNGA3|CTC1|FOXN1|IFT46|LRRC46|LRTOMT|MAG|MYRIP|PARP3|PFKM|RAB3D|RPH3AL|SAXO1|SERPINC1|SLC46A1|SLC4A7|STEAP1|STEAP2|SWSAP1|THEM4|TNNI3|TRIM58|TSPOAP1
molecular function regulator [GoID:GO:0098772; evidenceTypes:EXP|IBA|IC|IDA|IEA|IGI|IMP|IPI|ISS|NAS|TAS]	GeneOntology_MF	9	162	299	27.7741	4.5702	5.55556	0	-4.10794	4.34342e-06	0.000469591	ADPRHL1|AKAP9|ARHGAP32|C5|CDC20B|CDK20|PPP1R26|SERPINC1|TNNI3
cellular lipid metabolic process [GoID:GO:0044255; evidenceTypes:EXP|IBA|IC|IDA|IEA|IGI|IMP|ISS|NAS|TAS]	GeneOntology_BP	6	134	299	22.9736	4.19314	4.47761	0	-4.04795	4.37071e-06	0.000469591	BDH2|ETNPPL|PIGV|PLPPR2|SPTLC3|THEM4
gene expression [GoID:GO:0010467; evidenceTypes:EXP|IBA|IC|IDA|IEA|IEP|IGI|IMP|IPI|ISS|NAS|TAS]	GeneOntology_BP	32	342	299	58.6342	6.25117	9.35673	0	-4.26067	5.09626e-06	0.000539225	BRD8|C5|C5AR2|DHX32|DYDC2|EFCAB6|FANK1|FDXACB1|FOXJ1|FOXN1|FOXN4|GATAD1|GOLGB1|GSC|HSFX2|ING5|L3MBTL1|MTERF2|NUDT16|OTUD7B|PFKM|RBPJ|RORC|RRNAD1|SAMD15|SEC16B|SPAG8|TAL2|TRMO|ZBTB7B|ZNF18|ZNF527
microtubule cytoskeleton organization [GoID:GO:0000226; evidenceTypes:IBA|IDA|IEA|IEP|IGI|IMP|ISS|NAS|TAS]	GeneOntology_BP	26	64	299	10.9725	2.96019	40.625	1	5.07655	5.08731e-06	0.000539225	AKAP9|CC2D2A|CCDC103|CCDC151|CEP126|CFAP157|CFAP206|CFAP46|DNAAF1|DNAAF3|DNAAF4|DNAH7|DNAI1|EFHC1|KIAA0753|LRGUK|LRRC6|PARP3|RSPH1|RSPH4A|SPEF1|SPICE1|TACC2|TEKT2|TRAF3IP1|ZMYND10
regulation of apoptotic process [GoID:GO:0042981; evidenceTypes:IBA|IC|IDA|IEA|IEP|IGI|IMP|ISS|NAS|TAS]	GeneOntology_BP	6	133	299	22.8022	4.17876	4.51128	0	-4.02085	5.11353e-06	0.000539225	FANK1|ING5|MAG|NEK1|NME5|SYCE3
Human Breast_Parker09_501genes_IntrinsicGenes_Sorlie2003 (19204204-SupplementaryTable6)	GeneSigDB	3	102	299	17.4874	3.69455	2.94118	0	-3.92129	5.28264e-06	0.000553641	GSTT1|H1F0|STEAP2
cell projection organization [GoID:GO:0030030; evidenceTypes:IBA|IDA|IEA|IEP|IGI|IMP|ISS|NAS|TAS]	GeneOntology_BP	57	195	299	33.4318	4.96155	29.2308	1	4.75018	5.81616e-06	0.000600085	AK7|AKAP9|BBOF1|BBS5|CC2D2A|CCDC103|CCDC113|CCDC151|CCDC65|CCNO|CDKL3|CEP126|CFAP126|CFAP157|CFAP206|CFAP46|CFAP53|CFAP61|CLUAP1|DNAAF1|DNAAF3|DNAAF4|DNAH7|DNAI1|DYNC2H1|DYNLRB2|FBXW8|FOXJ1|IFT122|IFT22|IFT46|IFT88|INTU|IQUB|KIF27|LRGUK|LRRC6|MAG|MAGI2|MNS1|NEK1|NME5|NPHP1|PIFO|RPGRIP1L|RSPH1|RSPH4A|SAXO1|TCTN1|TEKT1|TEKT2|TEKT3|TRAF3IP1|UBXN10|WDR19|WDR60|ZMYND10
response to external stimulus [GoID:GO:0009605; evidenceTypes:IBA|IC|IDA|IEA|IEP|IGI|IMP|ISS|NAS|TAS]	GeneOntology_BP	9	160	299	27.4312	4.54477	5.625	0	-4.05547	5.83118e-06	0.000600085	C5|C5AR2|CACNA1F|MAG|RBPJ|SERPINC1|SHPK|SRR|TRAF3IP1
9+2 motile cilium [GoID:GO:0097729; evidenceTypes:IBA|IDA|IEA|ISS]	GeneOntology_CC	11	16	299	2.74312	1.50109	68.75	1	5.5006	6.16954e-06	0.000627347	AK8|CATSPERE|MNS1|NME5|PFKM|RSPH1|SAXO1|SPA17|TEKT1|TEKT2|TEKT3
sperm flagellum [GoID:GO:0036126; evidenceTypes:IBA|IDA|IEA|ISS]	GeneOntology_CC	11	16	299	2.74312	1.50109	68.75	1	5.5006	6.16954e-06	0.000627347	AK8|CATSPERE|MNS1|NME5|PFKM|RSPH1|SAXO1|SPA17|TEKT1|TEKT2|TEKT3
Human Breast_Doane06_145genes (16491124-SuppTable1)	GeneSigDB	3	101	299	17.3159	3.67751	2.9703	0	-3.89284	6.26354e-06	0.000633137	C9ORF116|IFT122|TNNT1
Ubl conjugation	UniProt-Keyword	7	141	299	24.1737	4.29191	4.96454	0	-4.00142	6.46848e-06	0.000650006	ANAPC4|BRD8|FANK1|GATAD1|HSFX2|L3MBTL1|ROPN1L
cellular macromolecule metabolic process [GoID:GO:0044260; evidenceTypes:EXP|IBA|IC|IDA|IEA|IEP|IGI|IMP|IPI|ISS|NAS|TAS]	GeneOntology_BP	71	603	299	103.381	7.48817	11.7745	0	-4.32433	6.53595e-06	0.000652946	ADPRHL1|AKAP9|ANAPC4|ASTE1|BRD8|C17ORF97|C5|C5AR2|CAMKK1|CCNO|CDC20B|CDK20|CDKL3|CTC1|CTDSPL|DHX32|DNAAF4|DNAJC27|DYDC2|DZIP3|EFCAB6|FANK1|FBXL2|FBXO15|FBXO9|FBXW8|FDXACB1|FOXJ1|FOXN1|FOXN4|GATAD1|GOLGB1|GSC|H1F0|HSFX2|IGFALS|ING5|KANSL3|KBTBD3|L3MBTL1|MAGI2|MTERF2|NEK1|NEK10|NEK11|NPFFR2|NUDT16|OTUD7B|PARP3|PFKM|PIGV|PPP1R26|RAB3D|RBPJ|ROPN1L|RORC|RRNAD1|SAMD15|SERPINC1|SPAG8|SPATA18|SWSAP1|SYCE…
regulation of response to stimulus [GoID:GO:0048583; evidenceTypes:IBA|IC|IDA|IEA|IEP|IGI|IMP|IPI|ISS|NAS|TAS]	GeneOntology_BP	30	324	299	55.5482	6.12338	9.25926	0	-4.17223	7.62701e-06	0.000757513	ARHGAP32|C5|C5AR2|CACNA1F|DNAAF4|DNAJC27|FBXL2|FBXO9|FOXJ1|GSC|IFT122|ING5|INTU|L3MBTL1|MAGI2|NEK10|NME5|NPFFR2|NUDT16|OTUD7B|RBPJ|RPGRIP1L|RPH3AL|SERPINC1|SHPK|TCTN1|THEM4|TNNT1|TRAF3IP1|ZBTB7B
MODULE_23	MSigDB_C4	1	76	299	13.0298	3.21425	1.31579	0	-3.74266	7.68965e-06	0.000759319	SERPINC1
enzyme linked receptor protein signaling pathway [GoID:GO:0007167; evidenceTypes:IBA|IC|IDA|IEA|IEP|IGI|IMP|IPI|ISS|NAS|TAS]	GeneOntology_BP	2	88	299	15.0872	3.44624	2.27273	0	-3.79751	8.30988e-06	0.000811186	MAGI2|RBPJ
Human Breast_Sorlie03_552genes_IntrinsicGeneList (12829800-IntrinsicList)	GeneSigDB	4	110	299	18.8589	3.82734	3.63636	0	-3.88232	8.27693e-06	0.000811186	CFAP69|GSTT1|H1F0|STEAP2
MEISSNER_BRAIN_HCP_WITH_H3K4ME3_AND_H3K27ME3	MSigDB_C2	7	139	299	23.8308	4.26402	5.03597	0	-3.94718	8.76699e-06	0.00085058	ADGRB2|CCNO|CFAP206|FOXJ1|KISS1R|TRIM58|ZBTB7B
RFX1_01	MSigDB_C3	17	34	299	5.82913	2.17677	50	1	5.13186	8.81301e-06	0.00085058	CCDC103|CCDC65|DNAH7|DNAI1|DYDC2|DYNLRB2|IFT88|IQCD|LRRC46|MDH1B|NME5|RIBC1|SPA17|SRR|SWSAP1|TEKT2|UBXN10
organic cyclic compound biosynthetic process [GoID:GO:1901362; evidenceTypes:EXP|IBA|IC|IDA|IEA|IEP|IGI|IMP|IPI|ISS|NAS|TAS]	GeneOntology_BP	30	322	299	55.2053	6.10875	9.31677	0	-4.1261	9.60783e-06	0.000922081	AK7|AK8|AKAP9|BRD8|CTC1|DYDC2|EFCAB6|FANK1|FOXJ1|FOXN1|FOXN4|GATAD1|GOLGB1|GSC|HSFX2|ING5|L3MBTL1|MTERF2|NME5|NPFFR2|OTUD7B|PFKM|RBPJ|RORC|SPAG8|TAL2|TSPOAP1|ZBTB7B|ZNF18|ZNF527
axonemal dynein complex assembly [GoID:GO:0070286; evidenceTypes:IBA|IDA|IEA|IMP|ISS]	GeneOntology_BP	10	14	299	2.40023	1.40495	71.4286	1	5.40928	1.00434e-05	0.00094791	CCDC103|CCDC151|DNAAF1|DNAAF3|DNAAF4|DNAH7|DNAI1|LRRC6|TEKT2|ZMYND10
microtubule-based protein transport [GoID:GO:0099118; evidenceTypes:IBA|IEA|IMP|ISS|TAS]	GeneOntology_BP	10	14	299	2.40023	1.40495	71.4286	1	5.40928	1.00434e-05	0.00094791	CLUAP1|DYNC2H1|DYNLRB2|IFT122|IFT22|IFT46|IFT88|TRAF3IP1|WDR19|WDR60
protein transport along microtubule [GoID:GO:0098840; evidenceTypes:IBA|IEA|IMP|ISS|TAS]	GeneOntology_BP	10	14	299	2.40023	1.40495	71.4286	1	5.40928	1.00434e-05	0.00094791	CLUAP1|DYNC2H1|DYNLRB2|IFT122|IFT22|IFT46|IFT88|TRAF3IP1|WDR19|WDR60
apoptotic process [GoID:GO:0006915; evidenceTypes:IBA|IC|IDA|IEA|IEP|IGI|IMP|ISS|NAS|TAS]	GeneOntology_BP	9	156	299	26.7454	4.49326	5.76923	0	-3.94934	1.04498e-05	0.000980842	BNIPL|FANK1|H1F0|ING5|MAG|NEK1|NME5|SYCE3|THEM4
cell development [GoID:GO:0048468; evidenceTypes:IBA|IC|IDA|IEA|IEP|IGI|IMP|ISS|NAS|TAS]	GeneOntology_BP	14	198	299	33.9461	4.99473	7.07071	0	-3.99343	1.13238e-05	0.00105708	CDKL3|CFAP157|CYB5D2|FBXW8|FOXJ1|LRTOMT|MAG|MAGI2|NME5|ROPN1L|RSPH1|SLC4A7|TCTN1|TRIM58
Human Breast_Parker09_500genes_IntrinsicGenes_SorlieAnnot (19204204-SupplementaryTable9)	GeneSigDB	4	108	299	18.5161	3.7947	3.7037	0	-3.82535	1.14799e-05	0.00106582	CFAP69|GSTT1|H1F0|STEAP2
Acetylation	UniProt-Keyword	15	206	299	35.3177	5.08143	7.28155	0	-3.99841	1.15709e-05	0.00106846	BRD8|DHX32|DYNLRB2|ENO2|FBXW8|GOLGB1|H1F0|ING5|PAAF1|PFKM|RAB3D|RBPJ|SLC46A1|THEM4|TNNI3
developmental process [GoID:GO:0032502; evidenceTypes:IBA|IC|IDA|IEA|IEP|IGI|IMP|ISS|NAS|TAS]	GeneOntology_BP	60	526	299	90.18	7.22588	11.4068	0	-4.17666	1.17043e-05	0.00107498	ADGRB2|AK8|BBS5|BDH2|C5|CC2D2A|CCDC103|CCDC151|CCNO|CDK20|CDKL3|CFAP157|CFAP53|CTC1|CYB5D2|DNAAF1|DNAAF4|DNAI1|DYNC2H1|EFHC1|FBXO9|FBXW8|FOXJ1|FOXN1|FOXN4|GSC|IFT122|INTU|L3MBTL1|LRGUK|LRIG1|LRRC6|LRTOMT|MAG|MAGI2|MNS1|NME5|NPHP1|PKP4|RBPJ|ROPN1L|RORC|RPGRIP1L|RSPH1|SERPINC1|SLC4A7|SPAG8|SRR|TACC2|TAL2|TCTN1|TMEM190|TNNI3|TRAF3IP1|TRIM58|TSNAXIP1|WDR19|WDR60|WDR78|ZBTB7B
CREIGHTON_ENDOCRINE_THERAPY_RESISTANCE_4	MSigDB_C2	2	86	299	14.7443	3.40891	2.32558	0	-3.73851	1.18073e-05	0.00107863	LRIG1|RPH3AL
RNA biosynthetic process [GoID:GO:0032774; evidenceTypes:IBA|IC|IDA|IEA|IGI|IMP|IPI|ISS|NAS|TAS]	GeneOntology_BP	23	268	299	45.9472	5.67786	8.58209	0	-4.04153	1.23355e-05	0.00112089	BRD8|DYDC2|EFCAB6|FANK1|FOXJ1|FOXN1|FOXN4|GATAD1|GOLGB1|GSC|HSFX2|ING5|L3MBTL1|MTERF2|OTUD7B|PFKM|RBPJ|RORC|SPAG8|TAL2|ZBTB7B|ZNF18|ZNF527
Mouse Lung_Rangasamy09_2003genes (19286929-SuppTable1)	GeneSigDB	11	172	299	29.4885	4.69424	6.39535	0	-3.93856	1.27758e-05	0.00115476	ARMC3|CCNO|CTDSPL|H1F0|LRIG1|MYRIP|OTUD7B|PKP4|RORC|SLC4A7|TACC2
regulation of RNA metabolic process [GoID:GO:0051252; evidenceTypes:IBA|IC|IDA|IEA|IGI|IMP|IPI|ISS|NAS|TAS]	GeneOntology_BP	24	275	299	47.1474	5.73788	8.72727	0	-4.03413	1.3153e-05	0.0011764	BRD8|DYDC2|EFCAB6|FANK1|FOXJ1|FOXN1|FOXN4|GATAD1|GOLGB1|GSC|HSFX2|ING5|L3MBTL1|MTERF2|NUDT16|OTUD7B|PFKM|RBPJ|RORC|SPAG8|TAL2|ZBTB7B|ZNF18|ZNF527
AACTTT_UNKNOWN	MSigDB_C3	12	180	299	30.8601	4.78993	6.66667	0	-3.93745	1.36464e-05	0.00121417	ADGRB2|CACNA1F|DRC3|GPATCH2|H1F0|LRP1B|OTUD7B|SERPINC1|SLC4A7|SPATA17|STEAP2|ZBTB7B
nucleic acid-templated transcription [GoID:GO:0097659; evidenceTypes:IBA|IC|IDA|IEA|IGI|IMP|IPI|ISS|NAS|TAS]	GeneOntology_BP	23	267	299	45.7758	5.66918	8.61423	0	-4.01748	1.39104e-05	0.00123125	BRD8|DYDC2|EFCAB6|FANK1|FOXJ1|FOXN1|FOXN4|GATAD1|GOLGB1|GSC|HSFX2|ING5|L3MBTL1|MTERF2|OTUD7B|PFKM|RBPJ|RORC|SPAG8|TAL2|ZBTB7B|ZNF18|ZNF527
Human Breast_Hu06_1400genes (16643655-1300GenesList)	GeneSigDB	20	244	299	41.8326	5.46154	8.19672	0	-3.99751	1.40646e-05	0.00123848	ADGRB2|ADPRHL1|C3ORF18|C8ORF34|CFAP69|CYB5D2|EFHC1|GSC|GSTT1|H1F0|IFT46|IFT88|IGFALS|KLHDC9|LRIG1|SPACA9|TMEM205|TNNI3|TSTD1|TTC12
plasma membrane bounded cell projection organization [GoID:GO:0120036; evidenceTypes:IBA|IDA|IEA|IEP|IGI|IMP|ISS|NAS|TAS]	GeneOntology_BP	55	191	299	32.746	4.91673	28.7958	1	4.52618	1.458e-05	0.00127728	AKAP9|BBOF1|BBS5|CC2D2A|CCDC103|CCDC113|CCDC151|CCDC65|CCNO|CDKL3|CEP126|CFAP126|CFAP157|CFAP206|CFAP46|CFAP53|CFAP61|CLUAP1|DNAAF1|DNAAF3|DNAAF4|DNAH7|DNAI1|DYNC2H1|DYNLRB2|FBXW8|FOXJ1|IFT122|IFT22|IFT46|IFT88|INTU|IQUB|KIF27|LRGUK|LRRC6|MAG|MAGI2|MNS1|NEK1|NME5|NPHP1|RPGRIP1L|RSPH1|RSPH4A|SAXO1|TCTN1|TEKT1|TEKT2|TEKT3|TRAF3IP1|UBXN10|WDR19|WDR60|ZMYND10
negative regulation of metabolic process [GoID:GO:0009892; evidenceTypes:IBA|IC|IDA|IEA|IEP|IGI|IMP|IPI|ISS|NAS|TAS]	GeneOntology_BP	18	228	299	39.0894	5.30752	7.89474	0	-3.97351	1.48363e-05	0.0012931	AKAP9|ANAPC4|C5|CTC1|CTDSPL|DYDC2|FOXJ1|GPATCH2|GSC|L3MBTL1|NUDT16|OTUD7B|PPP1R26|RBPJ|RORC|SERPINC1|TRAF3IP1|ZBTB7B
negative regulation of macromolecule metabolic process [GoID:GO:0010605; evidenceTypes:IBA|IC|IDA|IEA|IEP|IGI|IMP|ISS|NAS|TAS]	GeneOntology_BP	15	204	299	34.9748	5.05999	7.35294	0	-3.94759	1.50365e-05	0.0013039	ANAPC4|C5|CTC1|CTDSPL|DYDC2|FOXJ1|GSC|L3MBTL1|NUDT16|OTUD7B|RBPJ|RORC|SERPINC1|TRAF3IP1|ZBTB7B
motile cilium assembly [GoID:GO:0044458; evidenceTypes:IBA|IEA|IMP|ISS]	GeneOntology_BP	9	12	299	2.05734	1.30148	75	1	5.33442	1.5618e-05	0.00134748	BBOF1|BBS5|CC2D2A|DNAAF1|DNAAF3|FOXJ1|INTU|LRRC6|ZMYND10
regulation of developmental process [GoID:GO:0050793; evidenceTypes:IBA|IC|IDA|IEA|IEP|IGI|IMP|ISS|NAS|TAS]	GeneOntology_BP	16	211	299	36.1749	5.13436	7.58294	0	-3.92938	1.71989e-05	0.00146904	ADGRB2|C5|CDKL3|CYB5D2|FBXW8|FOXJ1|FOXN1|IFT122|L3MBTL1|MAG|MAGI2|RBPJ|RORC|TRAF3IP1|TRIM58|ZBTB7B
Human Breast_Parker09_1232genes_IntrinsicGenes_hu2006 (19204204-SupplementaryTable1)	GeneSigDB	15	203	299	34.8033	5.04921	7.38916	0	-3.92206	1.71282e-05	0.00146904	ADGRB2|ADPRHL1|C3ORF18|C8ORF34|CYB5D2|EFHC1|GSC|GSTT1|H1F0|IFT88|IGFALS|LRIG1|SPACA9|TMEM25|TTC12
determination of bilateral symmetry [GoID:GO:0009855; evidenceTypes:IBA|IDA|IEA|IMP|ISS|NAS|TAS]	GeneOntology_BP	12	20	299	3.4289	1.67632	60	1	5.11303	1.7934e-05	0.00148722	BBS5|CC2D2A|CCDC103|CCDC151|CFAP53|DNAAF1|DNAAF4|DNAI1|FOXJ1|FOXN4|LRRC6|RPGRIP1L
determination of left_right symmetry [GoID:GO:0007368; evidenceTypes:IBA|IEA|IMP|ISS|NAS|TAS]	GeneOntology_BP	12	20	299	3.4289	1.67632	60	1	5.11303	1.7934e-05	0.00148722	BBS5|CC2D2A|CCDC103|CCDC151|CFAP53|DNAAF1|DNAAF4|DNAI1|FOXJ1|FOXN4|LRRC6|RPGRIP1L
programmed cell death [GoID:GO:0012501; evidenceTypes:IBA|IC|IDA|IEA|IEP|IGI|IMP|ISS|NAS|TAS]	GeneOntology_BP	10	161	299	27.6026	4.55751	6.21118	0	-3.86234	1.78714e-05	0.00148722	BNIPL|FANK1|H1F0|ING5|MAG|NEK1|NME5|PKP4|SYCE3|THEM4
regulation of RNA biosynthetic process [GoID:GO:2001141; evidenceTypes:IBA|IC|IDA|IEA|IGI|IMP|IPI|ISS|NAS|TAS]	GeneOntology_BP	23	265	299	45.4329	5.65173	8.67925	0	-3.96921	1.76637e-05	0.00148722	BRD8|DYDC2|EFCAB6|FANK1|FOXJ1|FOXN1|FOXN4|GATAD1|GOLGB1|GSC|HSFX2|ING5|L3MBTL1|MTERF2|OTUD7B|PFKM|RBPJ|RORC|SPAG8|TAL2|ZBTB7B|ZNF18|ZNF527
regulation of nucleobase-containing compound metabolic process [GoID:GO:0019219; evidenceTypes:IBA|IC|IDA|IEA|IGI|IMP|IPI|ISS|NAS|TAS]	GeneOntology_BP	28	302	299	51.7764	5.95745	9.27152	0	-3.99103	1.78649e-05	0.00148722	AKAP9|BRD8|CTC1|DYDC2|EFCAB6|FANK1|FOXJ1|FOXN1|FOXN4|GATAD1|GOLGB1|GSC|HSFX2|ING5|L3MBTL1|MTERF2|NPFFR2|NUDT16|OTUD7B|PARP3|PFKM|RBPJ|RORC|SPAG8|TAL2|ZBTB7B|ZNF18|ZNF527
transcription, DNA-templated [GoID:GO:0006351; evidenceTypes:IBA|IC|IDA|IEA|IGI|IMP|IPI|ISS|NAS|TAS]	GeneOntology_BP	23	265	299	45.4329	5.65173	8.67925	0	-3.96921	1.76637e-05	0.00148722	BRD8|DYDC2|EFCAB6|FANK1|FOXJ1|FOXN1|FOXN4|GATAD1|GOLGB1|GSC|HSFX2|ING5|L3MBTL1|MTERF2|OTUD7B|PFKM|RBPJ|RORC|SPAG8|TAL2|ZBTB7B|ZNF18|ZNF527
Human Breast_Wirapati08_288genes_ESR1_Module (18662380-S3-ESR1)	GeneSigDB	9	152	299	26.0596	4.44087	5.92105	0	-3.84151	1.85794e-05	0.00153329	C9ORF116|CCDC96|EFHC1|IFT88|LRRC6|NME5|RBKS|TCTN1|ZMYND10
cell-cell signaling [GoID:GO:0007267; evidenceTypes:IBA|IC|IDA|IEA|IEP|IGI|IMP|IPI|ISS|NAS|TAS]	GeneOntology_BP	8	143	299	24.5166	4.31955	5.59441	0	-3.8237	1.8861e-05	0.00154164	AKAP9|GSC|MAGI2|MYRIP|PFKM|PKP4|RBPJ|TSPOAP1
regulation of nucleic acid-templated transcription [GoID:GO:1903506; evidenceTypes:IBA|IC|IDA|IEA|IGI|IMP|IPI|ISS|NAS|TAS]	GeneOntology_BP	23	264	299	45.2615	5.64296	8.71212	0	-3.945	1.98903e-05	0.00161453	BRD8|DYDC2|EFCAB6|FANK1|FOXJ1|FOXN1|FOXN4|GATAD1|GOLGB1|GSC|HSFX2|ING5|L3MBTL1|MTERF2|OTUD7B|PFKM|RBPJ|RORC|SPAG8|TAL2|ZBTB7B|ZNF18|ZNF527
Human Breast_Creighton08_453genes (18794137-SuppTable1d)	GeneSigDB	2	83	299	14.2299	3.35196	2.40964	0	-3.6486	1.99418e-05	0.00161453	LRIG1|RPH3AL
heterocycle biosynthetic process [GoID:GO:0018130; evidenceTypes:EXP|IBA|IC|IDA|IEA|IEP|IGI|IMP|IPI|ISS|NAS|TAS]	GeneOntology_BP	29	308	299	52.805	6.00381	9.41558	0	-3.96499	2.06734e-05	0.00166587	AK7|AK8|AKAP9|BRD8|CTC1|DYDC2|EFCAB6|FANK1|FOXJ1|FOXN1|FOXN4|GATAD1|GOLGB1|GSC|HSFX2|ING5|L3MBTL1|MTERF2|NME5|NPFFR2|OTUD7B|PFKM|RBPJ|RORC|SPAG8|TAL2|ZBTB7B|ZNF18|ZNF527
anatomical structure development [GoID:GO:0048856; evidenceTypes:IBA|IC|IDA|IEA|IEP|IGI|IMP|ISS|NAS|TAS]	GeneOntology_BP	57	500	299	85.7225	7.11983	11.4	0	-4.03415	2.19131e-05	0.00174794	ADGRB2|AK8|BBS5|BDH2|C5|CC2D2A|CCDC103|CCDC151|CCNO|CDK20|CDKL3|CFAP157|CFAP53|CTC1|CYB5D2|DNAAF1|DNAAF4|DNAI1|DYNC2H1|EFHC1|FBXW8|FOXJ1|FOXN1|FOXN4|GSC|IFT122|INTU|L3MBTL1|LRIG1|LRRC6|LRTOMT|MAG|MAGI2|MNS1|NME5|NPHP1|PKP4|RBPJ|ROPN1L|RORC|RPGRIP1L|RSPH1|SERPINC1|SLC4A7|SRR|TACC2|TAL2|TCTN1|TMEM190|TNNI3|TRAF3IP1|TRIM58|TSNAXIP1|WDR19|WDR60|WDR78|ZBTB7B
cell surface receptor signaling pathway [GoID:GO:0007166; evidenceTypes:IBA|IC|IDA|IEA|IEP|IGI|IMP|IPI|ISS|NAS|TAS]	GeneOntology_BP	17	217	299	37.2036	5.19665	7.8341	0	-3.8878	2.19989e-05	0.00174794	ADGRB2|BRD8|C5|C5AR2|CACNA1F|CC2D2A|GSC|IFT122|IFT46|INTU|IQUB|MAGI2|RBPJ|RPGRIP1L|TCTN1|TRAF3IP1|WDR19
Transport	UniProt-Keyword	14	193	299	33.0889	4.93923	7.25389	0	-3.86475	2.192e-05	0.00174794	BBS5|CACNA1F|CNGA3|DYNLRB2|OSCP1|RAB3D|SEC16B|SLC16A4|SLC25A35|SLC35D2|SLC46A1|SLC4A7|STEAP1|STEAP2
extracellular organelle [GoID:GO:0043230; evidenceTypes:IBA|IDA|IEA|ISS|TAS]	GeneOntology_CC	23	263	299	45.09	5.63417	8.74525	0	-3.92073	2.23868e-05	0.00175428	ARMC3|BDH2|C11ORF52|C19ORF18|C5|CCDC30|CFAP70|CTDSPL|DYNC2H1|DYNLRB2|ENO2|GSTT1|IGFALS|KIF27|PATJ|PFKM|RAB3D|RBKS|SERPINC1|SIAE|TEKT3|TMEM205|WDR60
extracellular vesicle [GoID:GO:1903561; evidenceTypes:IBA|IDA|IEA|ISS|TAS]	GeneOntology_CC	23	263	299	45.09	5.63417	8.74525	0	-3.92073	2.23868e-05	0.00175428	ARMC3|BDH2|C11ORF52|C19ORF18|C5|CCDC30|CFAP70|CTDSPL|DYNC2H1|DYNLRB2|ENO2|GSTT1|IGFALS|KIF27|PATJ|PFKM|RAB3D|RBKS|SERPINC1|SIAE|TEKT3|TMEM205|WDR60
cell death [GoID:GO:0008219; evidenceTypes:IBA|IC|IDA|IEA|IEP|IGI|IMP|ISS|NAS|TAS]	GeneOntology_BP	11	168	299	28.8028	4.64523	6.54762	0	-3.83248	2.21959e-05	0.00175428	BNIPL|FANK1|H1F0|ING5|MAG|NEK1|NLRP5|NME5|PKP4|SYCE3|THEM4
ONDER_CDH1_TARGETS_2_DN	MSigDB_C2	1	70	299	12.0011	3.0903	1.42857	0	-3.55989	2.31252e-05	0.00180387	STEAP1
regulation of signal transduction [GoID:GO:0009966; evidenceTypes:IBA|IC|IDA|IEA|IEP|IGI|IMP|IPI|ISS|NAS|TAS]	GeneOntology_BP	24	270	299	46.2901	5.69515	8.88889	0	-3.91388	2.37158e-05	0.00184153	ARHGAP32|C5|C5AR2|CACNA1F|DNAAF4|DNAJC27|FBXL2|FBXO9|GSC|IFT122|ING5|INTU|L3MBTL1|MAGI2|NEK10|NME5|NPFFR2|OTUD7B|RBPJ|RPGRIP1L|RPH3AL|TCTN1|THEM4|TRAF3IP1
endoplasmic reticulum part [GoID:GO:0044432; evidenceTypes:IBA|IC|IDA|IEA|IMP|IPI|ISS|NAS|TAS]	GeneOntology_CC	6	123	299	21.0877	4.03105	4.87805	0	-3.74288	2.3943e-05	0.00185076	ARHGAP32|DZIP3|PIGV|SEC16B|SERPINC1|SPTLC3
intraciliary transport particle B [GoID:GO:0030992; evidenceTypes:IBA|IDA|IEA|ISS]	GeneOntology_CC	6	6	299	1.02867	0.921881	100	1	5.39259	2.43537e-05	0.00187403	CLUAP1|IFT22|IFT46|IFT88|TRAF3IP1|UBXN10
extracellular exosome [GoID:GO:0070062; evidenceTypes:IBA|IDA|IEA|TAS]	GeneOntology_CC	23	262	299	44.9186	5.62534	8.77863	0	-3.8964	2.51845e-05	0.00192065	ARMC3|BDH2|C11ORF52|C19ORF18|C5|CCDC30|CFAP70|CTDSPL|DYNC2H1|DYNLRB2|ENO2|GSTT1|IGFALS|KIF27|PATJ|PFKM|RAB3D|RBKS|SERPINC1|SIAE|TEKT3|TMEM205|WDR60
regulation of transcription, DNA-templated [GoID:GO:0006355; evidenceTypes:IBA|IC|IDA|IEA|IGI|IMP|IPI|ISS|NAS|TAS]	GeneOntology_BP	23	262	299	44.9186	5.62534	8.77863	0	-3.8964	2.51845e-05	0.00192065	BRD8|DYDC2|EFCAB6|FANK1|FOXJ1|FOXN1|FOXN4|GATAD1|GOLGB1|GSC|HSFX2|ING5|L3MBTL1|MTERF2|OTUD7B|PFKM|RBPJ|RORC|SPAG8|TAL2|ZBTB7B|ZNF18|ZNF527
aromatic compound biosynthetic process [GoID:GO:0019438; evidenceTypes:EXP|IBA|IC|IDA|IEA|IEP|IGI|IMP|IPI|ISS|NAS|TAS]	GeneOntology_BP	29	306	299	52.4622	5.98845	9.47712	0	-3.9179	2.5875e-05	0.00195585	AK7|AK8|AKAP9|BRD8|CTC1|DYDC2|EFCAB6|FANK1|FOXJ1|FOXN1|FOXN4|GATAD1|GOLGB1|GSC|HSFX2|ING5|L3MBTL1|MTERF2|NME5|NPFFR2|OTUD7B|PFKM|RBPJ|RORC|SPAG8|TAL2|ZBTB7B|ZNF18|ZNF527
positive regulation of cellular process [GoID:GO:0048522; evidenceTypes:IBA|IC|IDA|IEA|IEP|IGI|IMP|IPI|ISS|NAS|TAS]	GeneOntology_BP	43	404	299	69.2638	6.64228	10.6436	0	-3.95403	2.70731e-05	0.0020374	ADGRB2|AKAP9|ANAPC4|BRD8|C5|C5AR2|CAMKK1|CDC20B|CDK20|CDKL3|CTC1|CYB5D2|DNAJC27|FANK1|FBXW8|FOXJ1|FOXN1|FOXN4|ING5|INTU|LRRC46|MAG|MAGI2|MNS1|MYRIP|NEK1|NEK10|NPHP1|NUDT16|OSCP1|PARP3|PFKM|PIFO|PKP4|RAB3D|RBPJ|RORC|RPH3AL|SAXO1|SPAG8|SYCE3|TRIM58|ZBTB7B
SMID_BREAST_CANCER_RELAPSE_IN_BRAIN_DN	MSigDB_C2	1	69	299	11.8297	3.06907	1.44928	0	-3.52866	2.7754e-05	0.00207948	CCNO
inner dynein arm assembly [GoID:GO:0036159; evidenceTypes:IBA|IDA|IEA|IGI|IMP|ISS]	GeneOntology_BP	7	8	299	1.37156	1.06388	87.5	1	5.29047	2.8014e-05	0.00208979	CCDC103|DNAAF1|DNAAF4|DNAH7|LRRC6|TEKT2|ZMYND10
negative regulation of cellular metabolic process [GoID:GO:0031324; evidenceTypes:IBA|IC|IDA|IEA|IGI|IMP|IPI|ISS|NAS|TAS]	GeneOntology_BP	17	215	299	36.8607	5.17604	7.90698	0	-3.83704	2.82625e-05	0.00209008	AKAP9|ANAPC4|C5|CTC1|CTDSPL|DYDC2|FOXJ1|GPATCH2|GSC|L3MBTL1|NUDT16|OTUD7B|PPP1R26|RBPJ|RORC|SERPINC1|TRAF3IP1
Human Breast_Farmer05_269genes__basal_apocrine_luminal (15897907-SuppTable5)	GeneSigDB	2	81	299	13.887	3.31332	2.46914	0	-3.58766	2.82268e-05	0.00209008	GSTT1|H1F0
signal transducer activity [GoID:GO:0004871; evidenceTypes:IBA|IC|IDA|IEA|IGI|IMP|IPI|ISS|NAS|TAS]	GeneOntology_MF	9	149	299	25.5453	4.40096	6.04027	0	-3.75947	2.84549e-05	0.00209524	ADGRB2|BRD8|C5|C5AR2|KISS1R|MAGI2|NEK10|NPFFR2|RORC
MODULE_88	MSigDB_C4	5	112	299	19.2018	3.85961	4.46429	0	-3.6796	2.98415e-05	0.00217717	C5|GSTT1|SERPINC1|SLC16A4|TACC2
catalytic activity [GoID:GO:0003824; evidenceTypes:EXP|IBA|IC|IDA|IEA|IEP|IGI|IMP|IPI|ISS|NAS|TAS]	GeneOntology_MF	83	663	299	113.668	7.64265	12.5189	0	-4.01275	2.98657e-05	0.00217717	ADGB|ADPRHL1|AK7|AK8|AKAP9|ANAPC4|ARHGAP32|ASTE1|ATP6AP1L|BDH2|C5|CAMKK1|CCNO|CDC20B|CDK20|CDKL3|CTDSPL|DHX32|DNAH12|DNAH7|DNAI1|DNAJC27|DYDC2|DYNC2H1|DYNLRB2|DZIP3|ENO2|ETNPPL|FBXL2|FBXO15|FBXO9|FBXW8|FDXACB1|FOXJ1|GPATCH2|GSTT1|HSD11B1L|IDNK|KANSL3|KBTBD3|KIF27|KIF9|LRGUK|LRTOMT|MAGI2|MDH1B|NEK1|NEK10|NEK11|NME5|NPFFR2|NUDT16|OTUD7B|PARP3|PDE11A|PFKM|PHYHD1|PIFO|PIGV|PKP4|PLPPR2|PPP1R26|PTRH1|R…
response to stress [GoID:GO:0006950; evidenceTypes:IBA|IC|IDA|IEA|IEP|IGI|IMP|IPI|ISS|NAS|TAS]	GeneOntology_BP	22	253	299	43.3756	5.54464	8.69565	0	-3.85518	2.995e-05	0.00217717	ASTE1|C5|C5AR2|CCNO|CTC1|DZIP3|FBXO9|FOXN1|MORN4|NEK1|NEK11|NME5|NUDT16|PARP3|RBPJ|SAXO1|SERPINC1|SHPK|SPATA18|SWSAP1|TRAF3IP1|TTC23L
organelle subcompartment [GoID:GO:0031984; evidenceTypes:IBA|IC|IDA|IEA|IGI|IMP|IPI|ISS|NAS|TAS]	GeneOntology_CC	10	157	299	26.9169	4.50622	6.36943	0	-3.75411	3.11986e-05	0.00225833	AKAP9|ARHGAP32|DZIP3|GOLGB1|PIFO|PIGV|SEC16B|SLC35D2|SPTLC3|STEAP2
Human Breast_Yau08_1518genes_OxidativeStress (18631401-TableS3)	GeneSigDB	11	165	299	28.2884	4.60795	6.66667	0	-3.75187	3.34074e-05	0.00240801	BBOF1|CCNO|CDK20|CTDSPL|DZIP3|H1F0|MYRIP|NEK1|PIGV|PXMP4|SLC4A7
MASSARWEH_TAMOXIFEN_RESISTANCE_DN	MSigDB_C2	3	91	299	15.6015	3.50132	3.2967	0	-3.59907	3.36145e-05	0.00241276	LRIG1|SAMD15|TNNT1
specification of symmetry [GoID:GO:0009799; evidenceTypes:IBA|IDA|IEA|IMP|ISS|NAS|TAS]	GeneOntology_BP	12	21	299	3.60034	1.71722	57.1429	1	4.89142	3.54783e-05	0.00253589	BBS5|CC2D2A|CCDC103|CCDC151|CFAP53|DNAAF1|DNAAF4|DNAI1|FOXJ1|FOXN4|LRRC6|RPGRIP1L
ciliary basal body [GoID:GO:0036064; evidenceTypes:IBA|IDA|IEA|IMP|ISS]	GeneOntology_CC	13	24	299	4.11468	1.83419	54.1667	1	4.84428	3.563e-05	0.00253611	BBOF1|BBS5|CCDC151|CFAP126|CFAP157|IFT122|IFT46|IFT88|INTU|PIFO|RPGRIP1L|SAXO1|TRAF3IP1
cytoplasmic vesicle [GoID:GO:0031410; evidenceTypes:IBA|IC|IDA|IEA|IGI|IMP|ISS|NAS|TAS]	GeneOntology_CC	15	197	299	33.7747	4.98371	7.61421	0	-3.76721	3.70255e-05	0.00261366	ARHGAP32|IQUB|LRGUK|MAGI2|MYRIP|PIFO|RAB3D|RPH3AL|SLC4A7|SPACA9|SPAG8|STEAP1|STEAP2|TEKT3|TMEM190
intracellular vesicle [GoID:GO:0097708; evidenceTypes:IBA|IC|IDA|IEA|IGI|IMP|ISS|NAS|TAS]	GeneOntology_CC	15	197	299	33.7747	4.98371	7.61421	0	-3.76721	3.70255e-05	0.00261366	ARHGAP32|IQUB|LRGUK|MAGI2|MYRIP|PIFO|RAB3D|RPH3AL|SLC4A7|SPACA9|SPAG8|STEAP1|STEAP2|TEKT3|TMEM190
MASSARWEH_TAMOXIFEN_RESISTANCE_UP	MSigDB_C2	6	120	299	20.5734	3.98527	5	0	-3.65681	3.76824e-05	0.00264909	IDNK|OTUD7B|RBKS|RORC|TACC2|USP54
small molecule metabolic process [GoID:GO:0044281; evidenceTypes:EXP|IBA|IC|IDA|IEA|IEP|IGI|IMP|ISS|NAS|TAS]	GeneOntology_BP	19	228	299	39.0894	5.30752	8.33333	0	-3.78509	3.8664e-05	0.00270695	AK7|AK8|AKAP9|BDH2|ENO2|FDXACB1|IDNK|MDH1B|NME5|NPFFR2|NUDT16|PFKM|RBKS|RORC|SHPK|SLC35D2|SLC46A1|SRR|THEM4
cell differentiation [GoID:GO:0030154; evidenceTypes:IBA|IC|IDA|IEA|IEP|IGI|IMP|ISS|NAS|TAS]	GeneOntology_BP	34	338	299	57.9484	6.22337	10.0592	0	-3.84814	3.89419e-05	0.00271529	BDH2|CCNO|CDKL3|CFAP157|CYB5D2|DNAAF4|FBXO9|FBXW8|FOXJ1|FOXN1|FOXN4|GSC|INTU|L3MBTL1|LRGUK|LRTOMT|MAG|MAGI2|NME5|NPHP1|PKP4|RBPJ|ROPN1L|RORC|RSPH1|SLC4A7|SPAG8|TCTN1|TMEM190|TNNI3|TRIM58|TSNAXIP1|WDR78|ZBTB7B
CAGGTG_E12_Q6	MSigDB_C3	28	295	299	50.5763	5.90228	9.49153	0	-3.82501	3.92567e-05	0.00272611	ADGRB2|ARHGAP32|C11ORF52|CAMKK1|CAPSL|CCDC148|CCDC151|CLHC1|DNAI1|FBXO15|FOXN1|KIF9|LRIG1|OTUD7B|PDE11A|PIGV|PKP4|RBKS|RBPJ|RORC|SHPK|SIAE|SLC25A35|SPA17|TACC2|UBXN10|USP54|ZBTB7B
COLDREN_GEFITINIB_RESISTANCE_DN	MSigDB_C2	1	67	299	11.4868	3.02607	1.49254	0	-3.46549	3.99389e-05	0.00274007	SPTLC3
Human Breast_Bertucci06_527genes (16651414-Supp4)	GeneSigDB	3	90	299	15.43	3.48308	3.33333	0	-3.56869	3.96685e-05	0.00274007	C11ORF52|EFHC1|RAB3D
cellular nitrogen compound metabolic process [GoID:GO:0034641; evidenceTypes:EXP|IBA|IC|IDA|IEA|IEP|IGI|IMP|IPI|ISS|NAS|TAS]	GeneOntology_BP	48	434	299	74.4071	6.80699	11.0599	0	-3.87941	4.01701e-05	0.0027449	AK7|AK8|AKAP9|ASTE1|BDH2|BRD8|CCNO|CTC1|DHX32|DYDC2|EFCAB6|ENO2|FANK1|FDXACB1|FOXJ1|FOXN1|FOXN4|GATAD1|GOLGB1|GSC|GSTT1|H1F0|HSFX2|ING5|L3MBTL1|MDH1B|MTERF2|NME5|NPFFR2|NUDT16|OTUD7B|PARP3|PFKM|RBKS|RBPJ|RORC|RRNAD1|SAMD15|SHPK|SLC46A1|SPAG8|SWSAP1|SYCE3|TAL2|TRMO|ZBTB7B|ZNF18|ZNF527
Human Lung_Boelens09_135genes (19334046-TableS3b)	GeneSigDB	16	34	299	5.82913	2.17677	47.0588	1	4.67247	4.31709e-05	0.0029382	AK8|ARMC3|CC2D2A|CCDC189|CEP126|CFAP157|CFAP70|DNAH12|EFHC1|FANK1|LRIG1|LRRC46|NPHP1|SPACA9|TTC12|ZMYND10
neurogenesis [GoID:GO:0022008; evidenceTypes:IBA|IC|IDA|IEA|IEP|IGI|IMP|ISS|NAS|TAS]	GeneOntology_BP	11	163	299	27.9455	4.58283	6.74847	0	-3.69761	4.37604e-05	0.0029665	CDKL3|CYB5D2|DNAAF4|FBXW8|FOXN4|LRTOMT|MAG|MAGI2|RBPJ|SLC4A7|TCTN1
nucleobase-containing compound biosynthetic process [GoID:GO:0034654; evidenceTypes:EXP|IBA|IC|IDA|IEA|IEP|IGI|IMP|IPI|ISS|NAS|TAS]	GeneOntology_BP	29	301	299	51.6049	5.94964	9.63455	0	-3.79938	4.49748e-05	0.00303678	AK7|AK8|AKAP9|BRD8|CTC1|DYDC2|EFCAB6|FANK1|FOXJ1|FOXN1|FOXN4|GATAD1|GOLGB1|GSC|HSFX2|ING5|L3MBTL1|MTERF2|NME5|NPFFR2|OTUD7B|PFKM|RBPJ|RORC|SPAG8|TAL2|ZBTB7B|ZNF18|ZNF527
cytoplasmic region [GoID:GO:0099568; evidenceTypes:IBA|IC|IDA|IEA|IMP|IPI|ISS|NAS|TAS]	GeneOntology_CC	26	71	299	12.1726	3.11137	36.6197	1	4.44416	4.60866e-05	0.00309959	AK8|AKAP14|ARHGAP32|BBS5|CCDC103|CCDC151|CFAP206|CFAP46|CFAP61|DNAAF1|DNAH7|DNAI1|DRC3|DYNC2H1|DYNLRB2|EFHC1|MAATS1|MNS1|MYRIP|RPGRIP1L|RSPH4A|SAXO1|SPEF1|TRAF3IP1|WDR66|WDR78
cellular protein metabolic process [GoID:GO:0044267; evidenceTypes:EXP|IBA|IC|IDA|IEA|IEP|IGI|IMP|IPI|ISS|NAS|TAS]	GeneOntology_BP	41	385	299	66.0063	6.53002	10.6494	0	-3.82944	4.64797e-05	0.00311378	ADPRHL1|AKAP9|ANAPC4|BRD8|C17ORF97|C5|C5AR2|CAMKK1|CDC20B|CDK20|CDKL3|CTDSPL|DNAAF4|DNAJC27|DYDC2|DZIP3|FBXL2|FBXO15|FBXO9|FBXW8|FDXACB1|IGFALS|ING5|KANSL3|KBTBD3|MAGI2|NEK1|NEK10|NEK11|NPFFR2|OTUD7B|PARP3|PIGV|PPP1R26|RAB3D|ROPN1L|SERPINC1|SPATA18|TRAF3IP1|TRIM58|USP54
negative regulation of cell death [GoID:GO:0060548; evidenceTypes:IBA|IC|IDA|IEA|IGI|IMP|ISS|NAS|TAS]	GeneOntology_BP	3	89	299	15.2586	3.46472	3.37079	0	-3.53812	4.6791e-05	0.00312239	FANK1|MAG|NME5
multicellular organism development [GoID:GO:0007275; evidenceTypes:IBA|IC|IDA|IEA|IEP|IGI|IMP|ISS|NAS|TAS]	GeneOntology_BP	52	459	299	78.6932	6.93318	11.329	0	-3.85007	4.75732e-05	0.00316223	ADGRB2|AK8|BBS5|C5|CC2D2A|CCDC103|CCDC151|CDK20|CDKL3|CFAP53|CTC1|CYB5D2|DNAAF1|DNAAF4|DNAI1|DYNC2H1|EFHC1|FBXW8|FOXJ1|FOXN1|FOXN4|GSC|IFT122|INTU|L3MBTL1|LRIG1|LRRC6|LRTOMT|MAG|MAGI2|MNS1|NME5|NPHP1|PKP4|RBPJ|RORC|RPGRIP1L|SERPINC1|SLC4A7|SRR|TACC2|TAL2|TCTN1|TMEM190|TNNI3|TRAF3IP1|TRIM58|TSNAXIP1|WDR19|WDR60|WDR78|ZBTB7B
Human Lung_Coldren06_305genes (16877703-TableS2)	GeneSigDB	1	66	299	11.3154	3.00429	1.51515	0	-3.43354	4.78875e-05	0.00317079	SPTLC3
Human Breast_Parker09_498genes_IntrinsicGenes_Perreard2006 (19204204-SupplementaryTable3)	GeneSigDB	4	99	299	16.9731	3.64313	4.0404	0	-3.56096	4.88983e-05	0.00322521	CTDSPL|GSTT1|H1F0|STEAP2
positive regulation of signal transduction [GoID:GO:0009967; evidenceTypes:IBA|IC|IDA|IEA|IEP|IGI|IMP|ISS|NAS|TAS]	GeneOntology_BP	6	118	299	20.2305	3.95435	5.08475	0	-3.59869	5.08529e-05	0.00332843	C5|C5AR2|DNAJC27|INTU|NEK10|RBPJ
response to oxygen-containing compound [GoID:GO:1901700; evidenceTypes:IBA|IC|IDA|IEA|IEP|IGI|IMP|ISS|NAS|TAS]	GeneOntology_BP	6	118	299	20.2305	3.95435	5.08475	0	-3.59869	5.08529e-05	0.00332843	AKAP9|CNGA3|NPFFR2|RORC|SHPK|SRR
BENPORATH_SUZ12_TARGETS	MSigDB_C2	8	136	299	23.3165	4.22169	5.88235	0	-3.62805	5.16606e-05	0.00335558	ADGRB2|C1ORF194|CDC20B|FOXJ1|GSC|MAATS1|PIGV|SPATA18
response to endogenous stimulus [GoID:GO:0009719; evidenceTypes:IBA|IC|IDA|IEA|IEP|IGI|IMP|IPI|ISS|NAS|TAS]	GeneOntology_BP	8	136	299	23.3165	4.22169	5.88235	0	-3.62805	5.16606e-05	0.00335558	AKAP9|CNGA3|DNAAF4|MAGI2|NPFFR2|RBPJ|RORC|STEAP2
Endoplasmic reticulum	UniProt-Keyword	5	108	299	18.5161	3.7947	4.62963	0	-3.56182	5.5347e-05	0.00358141	ARHGAP32|LRTOMT|PIGV|SEC16B|SPTLC3
MIF1_01	MSigDB_C3	14	28	299	4.80046	1.97885	50	1	4.64894	5.71543e-05	0.00367342	C20ORF85|CCDC103|CCDC151|CDK20|DNAH7|DNAI1|DYDC2|IQCD|LRRC46|MDH1B|SIAE|SPA17|TEKT2|TTC12
CHICAS_RB1_TARGETS_CONFLUENT	MSigDB_C2	0	51	299	8.74369	2.6527	0	0	-3.29615	5.85137e-05	0.00374378
Human Ovarian_Crijns09_2394Genes_17PathwayPredictor (19192944-TableS4)	GeneSigDB	8	135	299	23.1451	4.20745	5.92593	0	-3.59958	5.95316e-05	0.0037947	AK7|ANAPC4|CACNA1F|MAG|MAGI2|NME5|PATJ|PFKM
Human Breast_Yoshihara10_88genes (20300634-T2)	GeneSigDB	11	19	299	3.25745	1.63435	57.8947	1	4.73738	6.51941e-05	0.00414019	CFAP45|DNAH7|FOXJ1|RIBC1|RIIAD1|RPH3AL|SPAG8|SPATA18|TEKT2|TSNAXIP1|ZMYND10
BENPORATH_ES_WITH_H3K27ME3	MSigDB_C2	8	134	299	22.9736	4.19314	5.97015	0	-3.57098	6.85641e-05	0.00432207	ADGRB2|C1ORF194|CCDC96|CDC20B|FOXJ1|GSC|KISS1R|MAATS1
vesicle-mediated transport [GoID:GO:0016192; evidenceTypes:IBA|IC|IDA|IEA|IEP|IGI|IMP|IPI|ISS|NAS|TAS]	GeneOntology_BP	8	134	299	22.9736	4.19314	5.97015	0	-3.57098	6.85641e-05	0.00432207	ADPRHL1|GOLGB1|LRP1B|MAGI2|RAB3D|RPH3AL|SEC16B|STEAP2
organic cyclic compound metabolic process [GoID:GO:1901360; evidenceTypes:EXP|IBA|IC|IDA|IEA|IEP|IGI|IMP|IPI|ISS|NAS|TAS]	GeneOntology_BP	49	435	299	74.5786	6.81222	11.2644	0	-3.7548	7.00575e-05	0.00439997	AK7|AK8|AKAP9|ASTE1|BDH2|BRD8|CCNO|CTC1|DHX32|DYDC2|EFCAB6|ENO2|FANK1|FDXACB1|FOXJ1|FOXN1|FOXN4|GATAD1|GOLGB1|GSC|H1F0|HSFX2|ING5|L3MBTL1|LRTOMT|MDH1B|MTERF2|NME5|NPFFR2|NUDT16|OTUD7B|PARP3|PFKM|RBKS|RBPJ|RORC|RRNAD1|SAMD15|SHPK|SLC46A1|SPAG8|SWSAP1|SYCE3|TAL2|TRMO|TSPOAP1|ZBTB7B|ZNF18|ZNF527
MODULE_55	MSigDB_C4	5	106	299	18.1732	3.7617	4.71698	0	-3.50192	7.51393e-05	0.00468469	C5|GSTT1|SERPINC1|SLC16A4|TACC2
Human Immune_Kong10_2491genes_ImmPort_CD40LandAnti-IgMvsControl (20460173-ImmPortCD40LandAnti-IgMvsControl)	GeneSigDB	5	106	299	18.1732	3.7617	4.71698	0	-3.50192	7.51393e-05	0.00468469	FBXO9|GATAD1|LRIG1|PFKM|PKP4
Secreted	UniProt-Keyword	9	142	299	24.3452	4.30576	6.33803	0	-3.56387	7.55203e-05	0.00469132	C1ORF56|C5|CYB5D2|HSD11B1L|IGFALS|SERPINC1|SIAE|TCTN1|TMEM25
negative regulation of nitrogen compound metabolic process [GoID:GO:0051172; evidenceTypes:IBA|IC|IDA|IEA|IGI|IMP|ISS|NAS|TAS]	GeneOntology_BP	15	191	299	32.746	4.91673	7.8534	0	-3.6093	7.85525e-05	0.004862	AKAP9|ANAPC4|C5|CTC1|CTDSPL|DYDC2|FOXJ1|GSC|L3MBTL1|NUDT16|OTUD7B|RBPJ|RORC|SERPINC1|TRAF3IP1
receptor activity [GoID:GO:0004872; evidenceTypes:IBA|IC|IDA|IEA|IGI|IMP|IPI|ISS|NAS|TAS]	GeneOntology_MF	7	124	299	21.2592	4.04616	5.64516	0	-3.52413	8.044e-05	0.00496085	ADGRB2|BRD8|C5|C5AR2|KISS1R|NPFFR2|RORC
molecular transducer activity [GoID:GO:0060089; evidenceTypes:IBA|IC|IDA|IEA|IGI|IMP|IPI|ISS|NAS|TAS]	GeneOntology_MF	9	141	299	24.1737	4.29191	6.38298	0	-3.53543	8.66303e-05	0.0053234	ADGRB2|BRD8|C5|C5AR2|CDK20|CDKL3|KISS1R|NPFFR2|RORC
nuclear outer membrane-endoplasmic reticulum membrane network [GoID:GO:0042175; evidenceTypes:IBA|IC|IDA|IEA|IMP|IPI|ISS|NAS|TAS]	GeneOntology_CC	5	105	299	18.0017	3.74506	4.7619	0	-3.4717	8.74787e-05	0.00535627	ARHGAP32|DZIP3|PIGV|SEC16B|SPTLC3
cellular developmental process [GoID:GO:0048869; evidenceTypes:IBA|IC|IDA|IEA|IEP|IGI|IMP|ISS|NAS|TAS]	GeneOntology_BP	36	344	299	58.9771	6.26495	10.4651	0	-3.66756	8.94355e-05	0.00545653	BDH2|CCNO|CDKL3|CFAP157|CTC1|CYB5D2|DNAAF4|FBXO9|FBXW8|FOXJ1|FOXN1|FOXN4|GSC|INTU|L3MBTL1|LRGUK|LRTOMT|MAG|MAGI2|NME5|NPHP1|PKP4|RBPJ|ROPN1L|RORC|RSPH1|SLC4A7|SPAG8|TCTN1|TMEM190|TNNI3|TRIM58|TSNAXIP1|WDR19|WDR78|ZBTB7B
negative regulation of programmed cell death [GoID:GO:0043069; evidenceTypes:IBA|IC|IDA|IEA|IGI|IMP|ISS|NAS|TAS]	GeneOntology_BP	3	85	299	14.5728	3.39006	3.52941	0	-3.41375	9.01461e-05	0.0054803	FANK1|MAG|NME5
positive regulation of cell communication [GoID:GO:0010647; evidenceTypes:IBA|IC|IDA|IEA|IEP|IGI|IMP|ISS|NAS|TAS]	GeneOntology_BP	8	132	299	22.6307	4.16432	6.06061	0	-3.51336	9.07968e-05	0.00548085	C5|C5AR2|DNAJC27|INTU|MYRIP|NEK10|PFKM|RBPJ
positive regulation of signaling [GoID:GO:0023056; evidenceTypes:IBA|IC|IDA|IEA|IEP|IGI|IMP|ISS|NAS|TAS]	GeneOntology_BP	8	132	299	22.6307	4.16432	6.06061	0	-3.51336	9.07968e-05	0.00548085	C5|C5AR2|DNAJC27|INTU|MYRIP|NEK10|PFKM|RBPJ
regulation of protein metabolic process [GoID:GO:0051246; evidenceTypes:IBA|IC|IDA|IEA|IEP|IGI|IMP|IPI|ISS|NAS|TAS]	GeneOntology_BP	18	213	299	36.5178	5.15527	8.4507	0	-3.59201	9.25966e-05	0.00556982	AKAP9|ANAPC4|C5|C5AR2|CAMKK1|CDC20B|CDK20|CTDSPL|DNAAF4|DNAJC27|FOXJ1|MAGI2|NEK1|NEK10|NPFFR2|ROPN1L|SERPINC1|TRAF3IP1
CTTTAAR_UNKNOWN	MSigDB_C3	2	74	299	12.6869	3.17357	2.7027	0	-3.36748	9.40059e-05	0.00563475	SPAG8|STEAP2
regulation of cellular protein metabolic process [GoID:GO:0032268; evidenceTypes:IBA|IC|IDA|IEA|IEP|IGI|IMP|IPI|ISS|NAS|TAS]	GeneOntology_BP	17	205	299	35.1462	5.07073	8.29268	0	-3.57862	9.59063e-05	0.00572856	AKAP9|ANAPC4|C5|C5AR2|CAMKK1|CDC20B|CDK20|CTDSPL|DNAAF4|DNAJC27|MAGI2|NEK1|NEK10|NPFFR2|ROPN1L|SERPINC1|TRAF3IP1
Human Breast_Kreike07_3712genes_Basal_mets (17910759-TableS5)	GeneSigDB	25	265	299	45.4329	5.65173	9.43396	0	-3.61534	9.63368e-05	0.00573422	AKAP9|ARHGAP32|C1ORF194|CACNA1F|CCDC103|CTDSPL|CYB5D2|ENO2|GATAD1|GPATCH2|GSTT1|H1F0|HSFX2|KIF9|OSCP1|PATJ|RAB3D|RBKS|RIBC1|RORC|TACC2|TCTN1|TMEM205|TNNT1|VWA5A
Human Breast_Laere08_263genes (19010862-TableS1)	GeneSigDB	5	104	299	17.8303	3.72832	4.80769	0	-3.4413	0.000101789	0.0060377	EFHC1|IFT88|KLHDC9|LZTFL1|WDR19
chr11q23	MSigDB_C1	9	14	299	2.40023	1.40495	64.2857	1	4.69751	0.00010275	0.0060527	C11ORF88|CCDC153|FDXACB1|IFT46|PIH1D2|TMEM136|TMEM25|TTC12|TTC36
Leucine-rich repeat	UniProt-Keyword	16	36	299	6.17202	2.23856	44.4444	1	4.39031	0.000102572	0.0060527	DNAAF1|DRC3|FBXL2|IGFALS|LRGUK|LRIG1|LRRC23|LRRC27|LRRC46|LRRC49|LRRC56|LRRC6|LRRC73|LRRIQ1|LRTOMT|NLRP5
REACTOME_METABOLISM_OF_LIPIDS_AND_LIPOPROTEINS	MSigDB_C2	0	48	299	8.22936	2.57577	0	0	-3.19491	0.00010474	0.00606531
transcription factor activity, protein binding [GoID:GO:0000988; evidenceTypes:IBA|IC|IDA|IEA|IGI|IMP|IPI|ISS|NAS|TAS]	GeneOntology_MF	0	48	299	8.22936	2.57577	0	0	-3.19491	0.00010474	0.00606531
transcription factor activity, transcription factor binding [GoID:GO:0000989; evidenceTypes:IBA|IC|IDA|IEA|IGI|IMP|IPI|ISS|NAS|TAS]	GeneOntology_MF	0	48	299	8.22936	2.57577	0	0	-3.19491	0.00010474	0.00606531
Human Breast_Muggerud06_232genes (16536878-SuppTable2)	GeneSigDB	0	48	299	8.22936	2.57577	0	0	-3.19491	0.00010474	0.00606531
Mouse Uterine_Jeong05_634genes (15845616-SuppTable3)	GeneSigDB	0	48	299	8.22936	2.57577	0	0	-3.19491	0.00010474	0.00606531
RNA metabolic process [GoID:GO:0016070; evidenceTypes:EXP|IBA|IC|IDA|IEA|IGI|IMP|IPI|ISS|NAS|TAS]	GeneOntology_BP	30	300	299	51.4335	5.94181	10	0	-3.60723	0.000107736	0.00621775	BRD8|DHX32|DYDC2|EFCAB6|FANK1|FDXACB1|FOXJ1|FOXN1|FOXN4|GATAD1|GOLGB1|GSC|HSFX2|ING5|L3MBTL1|MTERF2|NUDT16|OTUD7B|PARP3|PFKM|RBPJ|RORC|RRNAD1|SAMD15|SPAG8|TAL2|TRMO|ZBTB7B|ZNF18|ZNF527
TPR repeat	UniProt-Keyword	12	23	299	3.94323	1.79609	52.1739	1	4.48572	0.000117361	0.00675045	CFAP46|CFAP70|DNAAF4|FBXO9|IFT88|TTC12|TTC25|TTC29|TTC31|TTC36|WDR19|ZMYND12
MODULE_6	MSigDB_C4	1	61	299	10.4581	2.89255	1.63934	0	-3.26983	0.000118078	0.00676886	FOXJ1
microtubule motor activity [GoID:GO:0003777; evidenceTypes:IBA|IDA|IEA|IMP|ISS|NAS|TAS]	GeneOntology_MF	10	17	299	2.91456	1.54684	58.8235	1	4.58059	0.000119531	0.00682927	DNAH12|DNAH7|DNAI1|DYNC2H1|DYNLRB2|KIF27|KIF9|WDR60|WDR63|WDR78
generation of neurons [GoID:GO:0048699; evidenceTypes:IBA|IC|IDA|IEA|IEP|IGI|IMP|ISS|NAS|TAS]	GeneOntology_BP	11	155	299	26.574	4.48025	7.09677	0	-3.47614	0.000126057	0.00717811	CDKL3|CYB5D2|DNAAF4|FBXW8|FOXN4|LRTOMT|MAG|MAGI2|RBPJ|SLC4A7|TCTN1
Human Lung_Hou10_1067genes (20421987-TableS1)	GeneSigDB	2	72	299	12.344	3.13227	2.77778	0	-3.30241	0.000132046	0.00749416	CCDC173|SPATA18
endoplasmic reticulum membrane [GoID:GO:0005789; evidenceTypes:IBA|IC|IDA|IEA|IMP|IPI|ISS|NAS|TAS]	GeneOntology_CC	5	102	299	17.4874	3.69455	4.90196	0	-3.37995	0.000137584	0.00774231	ARHGAP32|DZIP3|PIGV|SEC16B|SPTLC3
endoplasmic reticulum subcompartment [GoID:GO:0098827; evidenceTypes:IBA|IC|IDA|IEA|IMP|IPI|ISS|NAS|TAS]	GeneOntology_CC	5	102	299	17.4874	3.69455	4.90196	0	-3.37995	0.000137584	0.00774231	ARHGAP32|DZIP3|PIGV|SEC16B|SPTLC3
Mouse Viral_Mendoza-Villanueva08_1830genes (19036130-TableS1a)	GeneSigDB	8	129	299	22.1164	4.12055	6.20155	0	-3.42585	0.000137778	0.00774231	BNIPL|FOXN1|GSTT1|H1F0|PFKM|PXMP4|STEAP1|THEM4
system development [GoID:GO:0048731; evidenceTypes:IBA|IC|IDA|IEA|IEP|IGI|IMP|ISS|NAS|TAS]	GeneOntology_BP	45	401	299	68.7494	6.62498	11.2219	0	-3.58483	0.00013893	0.00778146	ADGRB2|AK8|BBS5|C5|CC2D2A|CCDC103|CDKL3|CTC1|CYB5D2|DNAAF1|DNAAF4|EFHC1|FBXW8|FOXJ1|FOXN1|FOXN4|GSC|IFT122|INTU|L3MBTL1|LRIG1|LRRC6|LRTOMT|MAG|MAGI2|NME5|NPHP1|PKP4|RBPJ|RORC|RPGRIP1L|SERPINC1|SLC4A7|SRR|TACC2|TAL2|TCTN1|TMEM190|TNNI3|TRAF3IP1|TRIM58|WDR19|WDR60|WDR78|ZBTB7B
centrosome [GoID:GO:0005813; evidenceTypes:IBA|IDA|IEA|IMP|ISS|NAS|TAS]	GeneOntology_CC	18	44	299	7.54358	2.46902	40.9091	1	4.23504	0.000140657	0.00783636	AKAP9|CCDC113|CCDC15|CEP126|CLUAP1|DNAAF4|EFHC1|IFT22|IFT46|KIAA0753|NEK1|PATJ|RPGRIP1L|SPICE1|TRAF3IP1|TTC12|WDR60|ZMYND10
organic hydroxy compound metabolic process [GoID:GO:1901615; evidenceTypes:EXP|IBA|IC|IDA|IEA|IGI|IMP|ISS|NAS|TAS]	GeneOntology_BP	1	60	299	10.2867	2.8696	1.66667	0	-3.23624	0.000141287	0.00783636	LRTOMT
Human Breast_O'Brien07_Top100GoodPrognosisGenes (17205517-Top100GoodPrognosisGenes)	GeneSigDB	1	60	299	10.2867	2.8696	1.66667	0	-3.23624	0.000141287	0.00783636	PHYHD1
Human StemCell_Nilsson07_3742genes (17616640-TableS1)	GeneSigDB	28	283	299	48.5189	5.80487	9.89399	0	-3.53478	0.00014328	0.00792121	BRD8|CCNO|CFAP45|CLUAP1|CTDSPL|DYNLRB2|EFCAB12|EFHC1|GATAD1|IFT122|IFT46|IGFALS|IQCH|KANSL3|LRRC27|LRRC49|LRRC56|LRRC6|MNS1|MTERF2|NUDT16|PFKM|PPP1R26|SHPK|SLC4A7|SPACA9|SPTLC3|UBXN10
radial spoke [GoID:GO:0001534; evidenceTypes:ISS]	GeneOntology_CC	5	5	299	0.857225	0.8418	100	1	4.92133	0.000144051	0.00793816	CFAP206|CFAP61|MAATS1|RSPH4A|WDR66
bounding membrane of organelle [GoID:GO:0098588; evidenceTypes:IBA|IC|IDA|IEA|IGI|IMP|ISS|NAS|TAS]	GeneOntology_CC	14	178	299	30.5172	4.76629	7.86517	0	-3.46542	0.000147045	0.00799992	ARHGAP32|BBS5|CNGA3|GOLGB1|PXMP4|RAB3D|RPH3AL|SEC16B|SLC35D2|SPATA18|STEAP1|STEAP2|TEKT3|TMEM190
negative regulation of apoptotic process [GoID:GO:0043066; evidenceTypes:IBA|IC|IDA|IEA|IGI|IMP|ISS|NAS|TAS]	GeneOntology_BP	3	82	299	14.0585	3.3327	3.65854	0	-3.31817	0.000146641	0.00799992	FANK1|MAG|NME5
transcription from RNA polymerase II promoter [GoID:GO:0006366; evidenceTypes:IBA|IC|IDA|IEA|IGI|IMP|IPI|ISS|NAS|TAS]	GeneOntology_BP	12	162	299	27.7741	4.5702	7.40741	0	-3.45151	0.000146636	0.00799992	BRD8|FOXJ1|FOXN1|GSC|OTUD7B|PFKM|RBPJ|RORC|SPAG8|TAL2|ZBTB7B|ZNF18
Human Breast_Laere08_205genes (19010862-TableS2)	GeneSigDB	0	46	299	7.88647	2.52303	0	0	-3.12579	0.000154314	0.00834224
Human Breast_Yau07_145genes (17850661-TableS3)	GeneSigDB	0	46	299	7.88647	2.52303	0	0	-3.12579	0.000154314	0.00834224
cellular component morphogenesis [GoID:GO:0032989; evidenceTypes:IBA|IDA|IEA|IEP|IGI|IMP|ISS|NAS|TAS]	GeneOntology_BP	5	101	299	17.3159	3.67751	4.9505	0	-3.34899	0.00015982	0.00861264	CDKL3|FBXW8|MAG|TCTN1|WDR19
NABA_MATRISOME_ASSOCIATED	MSigDB_C2	1	59	299	10.1153	2.84643	1.69492	0	-3.20235	0.000168996	0.00899362	SERPINC1
POOLA_INVASIVE_BREAST_CANCER_DN	MSigDB_C2	1	59	299	10.1153	2.84643	1.69492	0	-3.20235	0.000168996	0.00899362	GSTT1
transmembrane receptor protein tyrosine kinase signaling pathway [GoID:GO:0007169; evidenceTypes:IBA|IC|IDA|IEA|IGI|IMP|IPI|ISS|NAS|TAS]	GeneOntology_BP	1	59	299	10.1153	2.84643	1.69492	0	-3.20235	0.000168996	0.00899362	RBPJ
Mouse InnerEar_Sajan08_2724genes (17660535-TableS4c)	GeneSigDB	20	223	299	38.2322	5.25765	8.96861	0	-3.46775	0.000168033	0.00899362	BNIPL|CCDC96|CLUAP1|CYB5D1|GSTT1|LRIG1|LRRC49|MNS1|NEK1|NME5|PKP4|RSPH1|SIAE|SPEF1|TACC2|TEKT1|TEKT2|TNNI3|TNNT1|WDR31
localization [GoID:GO:0051179; evidenceTypes:IBA|IC|IDA|IEA|IEP|IGI|IMP|IPI|ISM|ISS|NAS|TAS]	GeneOntology_BP	69	555	299	95.1519	7.33351	12.4324	0	-3.56609	0.000176042	0.0093395	ADPRHL1|AKAP9|ATP6AP1L|BBS5|C5|C5AR2|CACNA1F|CC2D2A|CCDC65|CFAP157|CFAP44|CFAP46|CLUAP1|CNGA3|DNAAF1|DNAAF4|DNAH7|DNAI1|DNAJC27|DYNC2H1|DYNLRB2|EFHC1|FOXJ1|FOXN1|GOLGB1|IFT122|IFT22|IFT46|IFT88|KIAA0753|LRP1B|LRRC46|LRRC6|LZTFL1|MAG|MAGI2|MYRIP|NPHP1|OSCP1|OTUD7B|PARP3|PFKM|RAB3D|RBPJ|ROPN1L|RPGRIP1L|RPH3AL|SEC16B|SERPINC1|SLC16A4|SLC25A35|SLC35D2|SLC46A1|SLC4A7|SPEF1|SPICE1|STEAP1|STEAP2|TCTN1|T…
plasma membrane part [GoID:GO:0044459; evidenceTypes:IBA|IC|IDA|IEA|IGI|IMP|IPI|ISS|NAS|TAS]	GeneOntology_CC	24	252	299	43.2041	5.53553	9.52381	0	-3.46925	0.000178867	0.00946001	AKAP9|ARHGAP32|BBS5|C5|C5AR2|CACNA1F|CATSPERE|CFAP126|CNGA3|KISS1R|MAG|NPFFR2|OSCP1|PATJ|PFKM|PKP4|PLPPR2|SLC16A4|SLC46A1|SLC4A7|SPA17|STEAP1|STEAP2|THEM4
dynein complex [GoID:GO:0030286; evidenceTypes:IBA|IDA|IEA|IMP|ISS|NAS|TAS]	GeneOntology_CC	8	12	299	2.05734	1.30148	66.6667	1	4.56606	0.000179504	0.00946439	DNAH12|DNAH7|DNAI1|DYNC2H1|DYNLRB2|WDR60|WDR63|WDR78
DUTERTRE_ESTRADIOL_RESPONSE_24HR_DN	MSigDB_C2	2	70	299	12.0011	3.0903	2.85714	0	-3.2363	0.000185133	0.00972277	DZIP3|SLC4A7
neuron projection development [GoID:GO:0031175; evidenceTypes:IBA|IDA|IEA|IEP|IGI|IMP|ISS|NAS|TAS]	GeneOntology_BP	5	100	299	17.1445	3.66037	5	0	-3.31783	0.000185543	0.00972277	CDKL3|FBXW8|MAG|MAGI2|TCTN1
Human Lymphoma_VonKopylow10_11genes_BayesianT-test (20208059-SuppTable2)	GeneSigDB	15	34	299	5.82913	2.17677	44.1176	1	4.21307	0.000188549	0.00985009	BRD8|C11ORF70|CFAP43|CFAP53|DYNLRB2|FBXO15|IFT88|LCA5L|LRRC6|NPHP1|ROPN1L|RSPH1|SPA17|SPATA4|ZMYND12
Human Embryo_Heim07_1515genes (17880687-TableS3)	GeneSigDB	9	135	299	23.1451	4.20745	6.66667	0	-3.36191	0.000195019	0.0101571	DHX32|FOXN4|IFT22|ING5|KANSL3|MAGI2|PHYHD1|RBPJ|TACC2
organic cyclic compound binding [GoID:GO:0097159; evidenceTypes:IBA|IC|IDA|IEA|IEP|IGI|IMP|IPI|ISS|NAS|TAS]	GeneOntology_MF	54	456	299	78.1789	6.91854	11.8421	0	-3.4948	0.000214092	0.0110829	AK7|AK8|AKAP9|BDH2|CAMKK1|CDK20|CDKL3|CNGA3|CTC1|CYB5D2|DHX32|DNAH12|DNAH7|DNAJC27|DYNC2H1|DZIP3|ETNPPL|FOXJ1|FOXN1|FOXN4|GATAD1|GOLGB1|GPATCH2|GSC|H1F0|HSFX2|IDNK|IFT22|KIF27|KIF9|LRGUK|MTERF2|NEK1|NEK10|NEK11|NLRP5|NUDT16|OTUD7B|PDE11A|PFKM|PTRH1|RAB3D|RBKS|RBPJ|RORC|SHPK|SLC46A1|SPTLC3|SRR|SWSAP1|TAL2|ZBTB7B|ZNF18|ZNF527
regulation of transcription from RNA polymerase II promoter [GoID:GO:0006357; evidenceTypes:IBA|IC|IDA|IEA|IGI|IMP|IPI|ISS|NAS|TAS]	GeneOntology_BP	12	159	299	27.2597	4.53198	7.54717	0	-3.36713	0.000214067	0.0110829	BRD8|FOXJ1|FOXN1|GSC|OTUD7B|PFKM|RBPJ|RORC|SPAG8|TAL2|ZBTB7B|ZNF18
Human StemCell_Hassan09_1544genes (19808871-TableS3)	GeneSigDB	5	99	299	16.9731	3.64313	5.05051	0	-3.28647	0.000215279	0.0111106	FOXJ1|IQCK|LRIG1|NEK1|TNNT1
MARSON_BOUND_BY_E2F4_UNSTIMULATED	MSigDB_C2	11	21	299	3.60034	1.71722	52.381	1	4.30908	0.000219182	0.0112671	BRD8|CFAP43|CFAP61|CTC1|DZIP3|KIAA0825|LRRC49|MNS1|OSCP1|RIBC1|SPICE1
Human Immune_Kong10_5640genes_ImmPort_ComprehensiveListofImmune-RelatedGenes (20460173-ImmPortComprehensiveListofImmune-RelatedGenes)	GeneSigDB	29	286	299	49.0333	5.82956	10.1399	0	-3.43649	0.000219631	0.0112671	BNIPL|C5|C5AR2|CDHR3|FOXJ1|FOXN1|IFT122|IFT46|IFT88|IGFALS|L3MBTL1|LRIG1|LRP1B|MAG|NEK11|NME5|NPHP1|PAAF1|PKP4|RAB3D|RBPJ|RPH3AL|RSPH1|RSPH4A|SPATA4|SRR|STEAP2|TAL2|TRAF3IP1
regulation of multicellular organismal process [GoID:GO:0051239; evidenceTypes:IBA|IC|IDA|IEA|IEP|IGI|IMP|ISS|NAS|TAS]	GeneOntology_BP	24	250	299	42.8612	5.51721	9.6	0	-3.41862	0.000221617	0.011335	ADGRB2|AKAP9|C5|C5AR2|CACNA1F|CDKL3|CYB5D2|FBXW8|FOXJ1|FOXN1|FOXN4|IFT122|INTU|L3MBTL1|MAG|MAGI2|OTUD7B|RBPJ|SERPINC1|TNNI3|TNNT1|TRAF3IP1|TRIM58|ZBTB7B
transcription cofactor activity [GoID:GO:0003712; evidenceTypes:IBA|IC|IDA|IEA|IGI|IMP|IPI|ISS|NAS|TAS]	GeneOntology_MF	0	44	299	7.54358	2.46902	0	0	-3.05529	0.000227238	0.0115878
Golgi apparatus [GoID:GO:0005794; evidenceTypes:IBA|IC|IDA|IEA|IGI|IMP|IPI|ISS|NAS|TAS]	GeneOntology_CC	10	142	299	24.3452	4.30576	7.04225	0	-3.33163	0.000233282	0.0118606	AKAP9|ARHGAP32|DYNC2H1|FBXW8|GOLGB1|H1F0|PIFO|SEC16B|SLC35D2|STEAP2
Human Breast_Loi10_278genes (20479250-TableS4)	GeneSigDB	1	57	299	9.77236	2.79943	1.75439	0	-3.13363	0.00024151	0.0122425	PFKM
regulation of cell differentiation [GoID:GO:0045595; evidenceTypes:IBA|IC|IDA|IEA|IEP|IGI|IMP|ISS|NAS|TAS]	GeneOntology_BP	12	158	299	27.0883	4.51913	7.59494	0	-3.33877	0.000242555	0.0122591	CDKL3|CYB5D2|FBXW8|FOXJ1|FOXN1|L3MBTL1|MAG|MAGI2|RBPJ|RORC|TRIM58|ZBTB7B
regulation of catalytic activity [GoID:GO:0050790; evidenceTypes:IBA|IC|IDA|IEA|IEP|IGI|IMP|IPI|ISS|NAS|TAS]	GeneOntology_BP	19	212	299	36.3463	5.14484	8.96226	0	-3.3716	0.000248991	0.0125472	ADPRHL1|AKAP9|ANAPC4|ARHGAP32|C5|CAMKK1|CDC20B|CDK20|FOXJ1|GPATCH2|MAGI2|NEK1|NEK10|NPFFR2|PIFO|PKP4|PPP1R26|SERPINC1|TNNI3
cellular response to endogenous stimulus [GoID:GO:0071495; evidenceTypes:IBA|IC|IDA|IEA|IEP|IGI|IMP|IPI|ISS|NAS|TAS]	GeneOntology_BP	6	107	299	18.3446	3.77825	5.60748	0	-3.26728	0.000254142	0.0127691	AKAP9|DNAAF4|MAGI2|NPFFR2|RBPJ|RORC
binding [GoID:GO:0005488; evidenceTypes:EXP|IBA|IC|IDA|IEA|IEP|IGI|IMP|IPI|ISS|NAS|TAS]	GeneOntology_MF	181	1208	299	207.106	7.26424	14.9834	0	-3.5937	0.000259545	0.0130024	ADGRB2|ADPRHL1|AK7|AK8|AKAP14|AKAP9|ANAPC4|ANKMY1|ARHGAP32|ASTE1|ATPAF2|BBS5|BDH2|BNIPL|C5|C5AR2|C9ORF116|CACNA1F|CAMKK1|CAPSL|CCDC103|CCDC113|CCDC148|CCDC151|CCDC153|CCDC184|CCDC87|CDC20B|CDHR3|CDK20|CDKL3|CEP126|CFAP157|CFAP206|CFAP53|CLHC1|CLUAP1|CNGA3|CTC1|CTDSPL|CYB5D1|CYB5D2|DHX32|DNAAF1|DNAAF4|DNAH12|DNAH7|DNAI1|DNAJC27|DYNC2H1|DYNLRB2|DZANK1|DZIP3|EFCAB12|EFCAB6|EFCC1|EFHB|EFHC1|ENO2|ETNP…
FARMER_BREAST_CANCER_APOCRINE_VS_LUMINAL	MSigDB_C2	4	88	299	15.0872	3.44624	4.54545	0	-3.21717	0.000271718	0.0135328	ENO2|PFKM|TACC2|WDR19
Mouse Breast_Astolfi05_1104genes_TumorGenes (15793299-TableC)	GeneSigDB	4	88	299	15.0872	3.44624	4.54545	0	-3.21717	0.000271718	0.0135328	GSTT1|PFKM|RAB3D|TNNT1
SCHUETZ_BREAST_CANCER_DUCTAL_INVASIVE_DN	MSigDB_C2	0	43	299	7.37213	2.44152	0	0	-3.01948	0.000275701	0.0136121
Mouse Lymphoma_Wu08_1148genes (18535662-TableS2c)	GeneSigDB	0	43	299	7.37213	2.44152	0	0	-3.01948	0.000275701	0.0136121
regulation of locomotion [GoID:GO:0040012; evidenceTypes:IBA|IC|IDA|IEA|IGI|IMP|ISS|NAS|TAS]	GeneOntology_BP	3	78	299	13.3727	3.25431	3.84615	0	-3.18737	0.000278468	0.0137091	C5|C5AR2|MAGI2
enzyme binding [GoID:GO:0019899; evidenceTypes:IBA|IDA|IEA|IMP|IPI|ISS|NAS|TAS]	GeneOntology_MF	16	188	299	32.2317	4.88268	8.51064	0	-3.32433	0.000286533	0.0140297	ADPRHL1|AKAP9|ANAPC4|DZIP3|FBXL2|MAG|MAGI2|MYRIP|PFKM|PIFO|PIH1D2|PPP1R26|RPH3AL|SERPINC1|TNNI3|TPRN
neuron development [GoID:GO:0048666; evidenceTypes:IBA|IDA|IEA|IEP|IGI|IMP|ISS|NAS|TAS]	GeneOntology_BP	7	115	299	19.7162	3.90736	6.08696	0	-3.25441	0.000286622	0.0140297	CDKL3|FBXW8|LRTOMT|MAG|MAGI2|SLC4A7|TCTN1
NUYTTEN_NIPP1_TARGETS_DN	MSigDB_C2	5	97	299	16.6302	3.60834	5.15464	0	-3.22314	0.000289292	0.0140797	C5|IQCK|RAB3D|SLC16A4|SLC35D2
neuron differentiation [GoID:GO:0030182; evidenceTypes:IBA|IC|IDA|IEA|IEP|IGI|IMP|ISS|NAS|TAS]	GeneOntology_BP	10	140	299	24.0023	4.278	7.14286	0	-3.2731	0.000302066	0.0145768	CDKL3|CYB5D2|FBXW8|FOXN4|LRTOMT|MAG|MAGI2|RBPJ|SLC4A7|TCTN1
BYSTRYKH_HEMATOPOIESIS_STEM_CELL_QTL_TRANS	MSigDB_C2	2	67	299	11.4868	3.02607	2.98507	0	-3.13503	0.000306217	0.014612	NEK1|RBPJ
FLECHNER_BIOPSY_KIDNEY_TRANSPLANT_REJECTED_VS_OK_DN	MSigDB_C2	2	67	299	11.4868	3.02607	2.98507	0	-3.13503	0.000306217	0.014612	FBXO9|SLC16A4
epithelial cilium movement [GoID:GO:0003351; evidenceTypes:IBA|IC|IEA|IMP|ISS|NAS]	GeneOntology_BP	7	10	299	1.71445	1.18877	70	1	4.44622	0.000306041	0.014612	CCDC103|CFAP53|DNAAF1|LRRC6|NME5|ROPN1L|SPA17
outer dynein arm assembly [GoID:GO:0036158; evidenceTypes:IBA|IDA|IGI|IMP]	GeneOntology_BP	7	10	299	1.71445	1.18877	70	1	4.44622	0.000306041	0.014612	CCDC103|CCDC151|DNAAF1|DNAAF4|DNAI1|LRRC6|ZMYND10
transporter activity [GoID:GO:0005215; evidenceTypes:EXP|IBA|IC|IDA|IEA|IGI|IMP|IPI|ISS|NAS|TAS]	GeneOntology_MF	12	156	299	26.7454	4.49326	7.69231	0	-3.28167	0.000310852	0.0147508	AKAP9|ATP6AP1L|CACNA1F|CNGA3|SLC16A4|SLC25A35|SLC35D2|SLC46A1|SLC4A7|STEAP1|STEAP2|TNNI3
transmembrane transport [GoID:GO:0055085; evidenceTypes:IBA|IC|IDA|IEA|IGI|IMP|IPI|ISS|NAS|TAS]	GeneOntology_BP	12	156	299	26.7454	4.49326	7.69231	0	-3.28167	0.000310852	0.0147508	AKAP9|ATP6AP1L|CACNA1F|CNGA3|SLC16A4|SLC25A35|SLC35D2|SLC46A1|SLC4A7|STEAP1|STEAP2|TNNI3
catalytic activity, acting on a protein [GoID:GO:0140096; evidenceTypes:EXP|IBA|IC|IDA|IEA|IEP|IGI|IMP|IPI|ISS|NAS|TAS]	GeneOntology_MF	26	261	299	44.7471	5.61649	9.96169	0	-3.33787	0.000317804	0.0150389	ADGB|ANAPC4|C5|CAMKK1|CDC20B|CDK20|CDKL3|CTDSPL|DYDC2|DZIP3|FBXL2|FBXO15|FBXO9|FBXW8|KBTBD3|MAGI2|NEK1|NEK10|NEK11|NPFFR2|NUDT16|OTUD7B|PPP1R26|SERPINC1|TRIM58|USP54
SCHAEFFER_PROSTATE_DEVELOPMENT_48HR_UP	MSigDB_C2	3	77	299	13.2013	3.23435	3.8961	0	-3.15403	0.000326439	0.0154049	BDH2|PHYHD1|VWA5A
BLALOCK_ALZHEIMERS_DISEASE_UP	MSigDB_C2	9	131	299	22.4593	4.1498	6.87023	0	-3.24336	0.000331016	0.015535	AKAP9|C3ORF18|C5|CTDSPL|FBXO9|GOLGB1|NEK1|RBPJ|SLC4A7
receptor binding [GoID:GO:0005102; evidenceTypes:IBA|IC|IDA|IEA|IGI|IMP|IPI|ISS|NAS|TAS]	GeneOntology_MF	9	131	299	22.4593	4.1498	6.87023	0	-3.24336	0.000331016	0.015535	AKAP9|C5|DNAAF4|MAG|MAGI2|NPFFR2|RPGRIP1L|TACC2|TSPOAP1
heterocyclic compound binding [GoID:GO:1901363; evidenceTypes:IBA|IC|IDA|IEA|IEP|IGI|IMP|IPI|ISS|NAS|TAS]	GeneOntology_MF	54	451	299	77.3217	6.89385	11.9734	0	-3.38297	0.000332205	0.0155481	AK7|AK8|AKAP9|BDH2|CAMKK1|CDK20|CDKL3|CNGA3|CTC1|CYB5D2|DHX32|DNAH12|DNAH7|DNAJC27|DYNC2H1|DZIP3|ETNPPL|FOXJ1|FOXN1|FOXN4|GATAD1|GOLGB1|GPATCH2|GSC|H1F0|HSFX2|IDNK|IFT22|KIF27|KIF9|LRGUK|MTERF2|NEK1|NEK10|NEK11|NLRP5|NUDT16|OTUD7B|PDE11A|PFKM|PTRH1|RAB3D|RBKS|RBPJ|RORC|SHPK|SLC46A1|SPTLC3|SRR|SWSAP1|TAL2|ZBTB7B|ZNF18|ZNF527
Signal-anchor	UniProt-Keyword	0	42	299	7.20069	2.41367	0	0	-2.98329	0.000334457	0.0156107
WAMUNYOKOLI_OVARIAN_CANCER_LMP_UP	MSigDB_C2	1	55	299	9.42947	2.75151	1.81818	0	-3.06358	0.000344604	0.0159536	SLC35D2
TGTTTAC_MIR30A5P_MIR30C_MIR30D_MIR30B_MIR30E5P	MSigDB_C3	1	55	299	9.42947	2.75151	1.81818	0	-3.06358	0.000344604	0.0159536	MAGI2
secretion [GoID:GO:0046903; evidenceTypes:IBA|IC|IDA|IEA|IEP|IGI|IMP|IPI|ISS|NAS|TAS]	GeneOntology_BP	10	139	299	23.8308	4.26402	7.19424	0	-3.24362	0.00034341	0.0159536	C5|C5AR2|MYRIP|PFKM|RAB3D|RBPJ|RPH3AL|SERPINC1|STEAP2|TSPOAP1
envelope [GoID:GO:0031975; evidenceTypes:IBA|IC|IDA|IEA|IMP|IPI|ISS|NAS|TAS]	GeneOntology_CC	4	86	299	14.7443	3.40891	4.65116	0	-3.15182	0.000368416	0.0168731	MNS1|SLC25A35|SPATA18|THEM4
organelle envelope [GoID:GO:0031967; evidenceTypes:IBA|IC|IDA|IEA|IMP|IPI|ISS|NAS|TAS]	GeneOntology_CC	4	86	299	14.7443	3.40891	4.65116	0	-3.15182	0.000368416	0.0168731	MNS1|SLC25A35|SPATA18|THEM4
Human Breast_Liu08_1878genes (18786252-TableS1)	GeneSigDB	4	86	299	14.7443	3.40891	4.65116	0	-3.15182	0.000368416	0.0168731	ANAPC4|IGFALS|MAG|MYRIP
Isopeptide bond	UniProt-Keyword	4	86	299	14.7443	3.40891	4.65116	0	-3.15182	0.000368416	0.0168731	ANAPC4|BRD8|GATAD1|HSFX2
cytoplasmic vesicle part [GoID:GO:0044433; evidenceTypes:IBA|IC|IDA|IEA|IMP|ISS|NAS|TAS]	GeneOntology_CC	7	113	299	19.3733	3.87561	6.19469	0	-3.1926	0.000377618	0.0170657	ARHGAP32|RAB3D|RPH3AL|STEAP1|STEAP2|TEKT3|TMEM190
ion transmembrane transport [GoID:GO:0034220; evidenceTypes:EXP|IBA|IC|IDA|IEA|IGI|IMP|IPI|ISS|NAS|TAS]	GeneOntology_BP	9	130	299	22.2878	4.13521	6.92308	0	-3.21334	0.000377243	0.0170657	AKAP9|ATP6AP1L|CACNA1F|CNGA3|SLC16A4|SLC46A1|SLC4A7|STEAP2|TNNI3
negative regulation of cell communication [GoID:GO:0010648; evidenceTypes:IBA|IC|IDA|IEA|IEP|IGI|IMP|IPI|ISS|NAS|TAS]	GeneOntology_BP	9	130	299	22.2878	4.13521	6.92308	0	-3.21334	0.000377243	0.0170657	GSC|IFT122|MAGI2|NME5|OTUD7B|RPGRIP1L|RPH3AL|THEM4|TRAF3IP1
negative regulation of signaling [GoID:GO:0023057; evidenceTypes:IBA|IC|IDA|IEA|IEP|IGI|IMP|IPI|ISS|NAS|TAS]	GeneOntology_BP	9	130	299	22.2878	4.13521	6.92308	0	-3.21334	0.000377243	0.0170657	GSC|IFT122|MAGI2|NME5|OTUD7B|RPGRIP1L|RPH3AL|THEM4|TRAF3IP1
regulation of transport [GoID:GO:0051049; evidenceTypes:IBA|IC|IDA|IEA|IEP|IGI|IMP|IPI|ISS|NAS|TAS]	GeneOntology_BP	15	178	299	30.5172	4.76629	8.42697	0	-3.25562	0.000374472	0.0170657	ADPRHL1|AKAP9|C5|C5AR2|CACNA1F|DNAJC27|LRRC46|MAGI2|MYRIP|OSCP1|PFKM|RAB3D|RPH3AL|SEC16B|TRIM58
cellular aromatic compound metabolic process [GoID:GO:0006725; evidenceTypes:EXP|IBA|IC|IDA|IEA|IEP|IGI|IMP|IPI|ISS|NAS|TAS]	GeneOntology_BP	48	410	299	70.2924	6.67643	11.7073	0	-3.33898	0.000380163	0.0171354	AK7|AK8|AKAP9|ASTE1|BDH2|BRD8|CCNO|CTC1|DHX32|DYDC2|EFCAB6|ENO2|FANK1|FDXACB1|FOXJ1|FOXN1|FOXN4|GATAD1|GOLGB1|GSC|H1F0|HSFX2|ING5|L3MBTL1|LRTOMT|MDH1B|MTERF2|NME5|NPFFR2|NUDT16|OTUD7B|PARP3|PFKM|RBKS|RBPJ|RORC|RRNAD1|SAMD15|SHPK|SLC46A1|SPAG8|SWSAP1|SYCE3|TAL2|TRMO|ZBTB7B|ZNF18|ZNF527
negative regulation of cellular protein metabolic process [GoID:GO:0032269; evidenceTypes:IBA|IC|IDA|IEA|IGI|IMP|IPI|ISS|NAS|TAS]	GeneOntology_BP	5	95	299	16.2873	3.57311	5.26316	0	-3.15895	0.000387799	0.0174336	ANAPC4|C5|CTDSPL|SERPINC1|TRAF3IP1
whole membrane [GoID:GO:0098805; evidenceTypes:IBA|IC|IDA|IEA|IMP|ISS|NAS|TAS]	GeneOntology_CC	10	138	299	23.6594	4.24998	7.24638	0	-3.21399	0.000390171	0.0174942	ARHGAP32|MAG|PXMP4|RAB3D|RPH3AL|SPATA18|STEAP1|STEAP2|TEKT3|TMEM190
cellular component biogenesis [GoID:GO:0044085; evidenceTypes:EXP|IBA|IC|IDA|IEA|IGI|IMP|IPI|ISS|NAS|TAS]	GeneOntology_BP	66	267	299	45.7758	5.66918	24.7191	1	3.56739	0.000392883	0.0175697	ADGRB2|AKAP9|ATPAF2|BBOF1|BBS5|CC2D2A|CCDC103|CCDC113|CCDC151|CCDC65|CCNO|CEP126|CFAP157|CFAP206|CFAP46|CFAP53|CLUAP1|DNAAF1|DNAAF3|DNAAF4|DNAH7|DNAI1|DYNC2H1|DYNLRB2|FOXJ1|GATAD1|H1F0|IFT122|IFT22|IFT46|IFT88|INTU|IQUB|KIAA0753|KIF27|KIF9|LRGUK|LRRC6|MAGI2|MNS1|NEK1|NME5|NPHP1|NUDT16|PATJ|PFKM|PKP4|RPGRIP1L|RRNAD1|RSPH1|RSPH4A|SAMD15|SAXO1|SEC16B|SPICE1|SRR|SYCE3|TCTN1|TEKT1|TEKT2|TEKT3|TRAF3IP1…
Mouse StemCell_Lawlor06_2532genes (16651409-SuppTable2)	GeneSigDB	12	154	299	26.4025	4.46718	7.79221	0	-3.22408	0.000397415	0.017726	BRD8|FBXO9|GSTT1|IFT88|IGFALS|LRRC23|MTERF2|PFKM|PTRH1|TMEM205|TMEM218|WDR78
microtubule organizing center part [GoID:GO:0044450; evidenceTypes:IBA|IDA|IEA|IMP|ISS|NAS|TAS]	GeneOntology_CC	10	19	299	3.25745	1.63435	52.6316	1	4.12552	0.000409969	0.0182383	CCDC113|CCDC151|IFT88|KIAA0753|NEK1|PARP3|SAXO1|SPICE1|WDR60|ZMYND10
regulation of body fluid levels [GoID:GO:0050878; evidenceTypes:IBA|IC|IDA|IEA|IEP|IGI|IMP|ISS|NAS|TAS]	GeneOntology_BP	1	54	299	9.25803	2.72718	1.85185	0	-3.02804	0.000411387	0.0182538	SERPINC1
MEISSNER_NPC_HCP_WITH_H3_UNMETHYLATED	MSigDB_C2	2	65	299	11.1439	2.98233	3.07692	0	-3.06603	0.000427186	0.0188083	C17ORF97|TRIM58
vacuole [GoID:GO:0005773; evidenceTypes:IBA|IC|IDA|IEA|IMP|ISS|NAS|TAS]	GeneOntology_CC	2	65	299	11.1439	2.98233	3.07692	0	-3.06603	0.000427186	0.0188083	RAB3D|SIAE
Human EmbryonicStemCell_Thomas08_839genes (18689800-TableS5)	GeneSigDB	2	65	299	11.1439	2.98233	3.07692	0	-3.06603	0.000427186	0.0188083	BRD8|CTDSPL
Human EmbryonicStemCell_Thomas08_1088genes (18689800-TableS7)	GeneSigDB	3	75	299	12.8584	3.19399	4	0	-3.08654	0.000447817	0.0196155	CTDSPL|ING5|LRIG1
nucleic acid metabolic process [GoID:GO:0090304; evidenceTypes:EXP|IBA|IC|IDA|IEA|IGI|IMP|IPI|ISS|NAS|TAS]	GeneOntology_BP	36	327	299	56.0625	6.14516	11.0092	0	-3.26476	0.000467123	0.0204089	ASTE1|BRD8|CCNO|CTC1|DHX32|DYDC2|EFCAB6|FANK1|FDXACB1|FOXJ1|FOXN1|FOXN4|GATAD1|GOLGB1|GSC|H1F0|HSFX2|ING5|L3MBTL1|MTERF2|NUDT16|OTUD7B|PARP3|PFKM|RBPJ|RORC|RRNAD1|SAMD15|SPAG8|SWSAP1|SYCE3|TAL2|TRMO|ZBTB7B|ZNF18|ZNF527
heterocycle metabolic process [GoID:GO:0046483; evidenceTypes:EXP|IBA|IC|IDA|IEA|IEP|IGI|IMP|IPI|ISS|NAS|TAS]	GeneOntology_BP	47	401	299	68.7494	6.62498	11.7207	0	-3.28294	0.000468424	0.0204135	AK7|AK8|AKAP9|ASTE1|BDH2|BRD8|CCNO|CTC1|DHX32|DYDC2|EFCAB6|ENO2|FANK1|FDXACB1|FOXJ1|FOXN1|FOXN4|GATAD1|GOLGB1|GSC|H1F0|HSFX2|ING5|L3MBTL1|MDH1B|MTERF2|NME5|NPFFR2|NUDT16|OTUD7B|PARP3|PFKM|RBKS|RBPJ|RORC|RRNAD1|SAMD15|SHPK|SLC46A1|SPAG8|SWSAP1|SYCE3|TAL2|TRMO|ZBTB7B|ZNF18|ZNF527
cell [GoID:GO:0005623; evidenceTypes:IBA|IC|IDA|IEA|IEP|IGI|IMP|IPI|ISS|NAS|TAS]	GeneOntology_CC	210	1357	299	232.651	6.54214	15.4753	0	-3.46229	0.000475463	0.0206151	ADGB|ADGRB2|ADPRHL1|AK7|AK8|AKAP14|AKAP9|ANAPC4|ARHGAP32|ARMC3|ATPAF2|BBOF1|BBS5|BDH2|BNIPL|BRD8|C11ORF1|C16ORF46|C5|C5AR2|C9ORF135|CACNA1F|CAMKK1|CAPSL|CATSPERE|CC2D2A|CCDC103|CCDC113|CCDC15|CCDC151|CCDC184|CCDC96|CCNO|CDHR3|CDK20|CDKL3|CEP126|CFAP126|CFAP157|CFAP206|CFAP43|CFAP44|CFAP45|CFAP46|CFAP53|CFAP61|CFAP70|CLUAP1|CNGA3|CTC1|CTDSPL|CYB5D2|DCDC1|DHX32|DNAAF1|DNAAF3|DNAAF4|DNAH12|DNAH7|DNA…
cell part [GoID:GO:0044464; evidenceTypes:IBA|IC|IDA|IEA|IEP|IGI|IMP|IPI|ISS|NAS|TAS]	GeneOntology_CC	210	1357	299	232.651	6.54214	15.4753	0	-3.46229	0.000475463	0.0206151	ADGB|ADGRB2|ADPRHL1|AK7|AK8|AKAP14|AKAP9|ANAPC4|ARHGAP32|ARMC3|ATPAF2|BBOF1|BBS5|BDH2|BNIPL|BRD8|C11ORF1|C16ORF46|C5|C5AR2|C9ORF135|CACNA1F|CAMKK1|CAPSL|CATSPERE|CC2D2A|CCDC103|CCDC113|CCDC15|CCDC151|CCDC184|CCDC96|CCNO|CDHR3|CDK20|CDKL3|CEP126|CFAP126|CFAP157|CFAP206|CFAP43|CFAP44|CFAP45|CFAP46|CFAP53|CFAP61|CFAP70|CLUAP1|CNGA3|CTC1|CTDSPL|CYB5D2|DCDC1|DHX32|DNAAF1|DNAAF3|DNAAF4|DNAH12|DNAH7|DNA…
DELYS_THYROID_CANCER_UP	MSigDB_C2	1	53	299	9.08658	2.70261	1.88679	0	-2.99213	0.000490908	0.0208048	SLC16A4
MODULE_5	MSigDB_C4	0	40	299	6.8578	2.35689	0	0	-2.90968	0.000492017	0.0208048
extracellular matrix [GoID:GO:0031012; evidenceTypes:IBA|IC|IDA|IEA|IMP|ISS|NAS|TAS]	GeneOntology_CC	0	40	299	6.8578	2.35689	0	0	-2.90968	0.000492017	0.0208048
intracellular organelle [GoID:GO:0043229; evidenceTypes:IBA|IC|IDA|IEA|IGI|IMP|IPI|ISS|NAS|TAS]	GeneOntology_CC	149	1022	299	175.217	7.75476	14.5793	0	-3.38073	0.000484027	0.0208048	AK8|AKAP14|AKAP9|ANAPC4|ARHGAP32|ARMC3|ATPAF2|BBOF1|BBS5|BNIPL|BRD8|C11ORF1|C16ORF46|CAMKK1|CC2D2A|CCDC103|CCDC113|CCDC15|CCDC151|CCDC96|CCNO|CDK20|CDKL3|CEP126|CFAP126|CFAP157|CFAP206|CFAP45|CFAP46|CFAP61|CLUAP1|CTC1|CTDSPL|DHX32|DNAAF1|DNAAF4|DNAH12|DNAH7|DNAI1|DNAJC27|DRC3|DYDC2|DYNC2H1|DYNLRB2|DZIP3|EFCAB6|EFHC1|ETNPPL|FAM81B|FANK1|FBXW8|FOXJ1|FOXN1|FOXN4|GATAD1|GOLGB1|GPATCH2|GSC|H1F0|HSD11B…
apoptotic signaling pathway [GoID:GO:0097190; evidenceTypes:IBA|IC|IDA|IEA|IGI|IMP|ISS|NAS|TAS]	GeneOntology_BP	1	53	299	9.08658	2.70261	1.88679	0	-2.99213	0.000490908	0.0208048	NME5
positive regulation of cellular component movement [GoID:GO:0051272; evidenceTypes:IBA|IDA|IEA|IGI|IMP|ISS|NAS|TAS]	GeneOntology_BP	0	40	299	6.8578	2.35689	0	0	-2.90968	0.000492017	0.0208048
Human Breast_Creighton09_594genes (18425577-TableS3a)	GeneSigDB	27	264	299	45.2615	5.64296	10.2273	0	-3.23615	0.000482803	0.0208048	BBOF1|BRD3OS|C9ORF116|CASC1|DNAAF1|DRC3|EFHC1|GATAD1|GOLGB1|IFT122|IFT88|IQCK|LRIG1|LRRC6|LYRM9|LZTFL1|PAAF1|PATJ|PPP1R26|RBKS|RPH3AL|SHPK|SPEF1|TCTN1|TNNT1|WDR19|ZMYND10
Human Breast_Nagaraja10_3054genes (20081105-ST-2)	GeneSigDB	19	206	299	35.3177	5.08143	9.2233	0	-3.21123	0.000482937	0.0208048	ADPRHL1|ANKMY1|C11ORF1|C8ORF34|CTDSPL|DNAAF3|FBXL2|GOLGB1|H1F0|IQCD|PKP4|RBKS|STEAP2|TACC2|TMEM136|TMEM205|TPRN|TTC31|USP54
Human Breast_Schuetz06_101genes (16707453-SuppTable3)	GeneSigDB	0	40	299	6.8578	2.35689	0	0	-2.90968	0.000492017	0.0208048
Mouse Breast_Stein09_1780genes (19408105-SuppTable4)	GeneSigDB	0	40	299	6.8578	2.35689	0	0	-2.90968	0.000492017	0.0208048
Mouse StemCell_Lawlor06_1431genes (16651409-SuppTable5)	GeneSigDB	4	84	299	14.4014	3.37107	4.7619	0	-3.08548	0.000498303	0.0210185	H1F0|NPHP1|TMEM218|WDR78
cellular protein modification process [GoID:GO:0006464; evidenceTypes:EXP|IBA|IC|IDA|IEA|IEP|IGI|IMP|IPI|ISS|NAS|TAS]	GeneOntology_BP	37	333	299	57.0912	6.18814	11.1111	0	-3.24672	0.000504474	0.0211743	ADPRHL1|AKAP9|ANAPC4|BRD8|C17ORF97|C5|C5AR2|CAMKK1|CDC20B|CDK20|CDKL3|CTDSPL|DNAJC27|DYDC2|DZIP3|FBXL2|FBXO15|FBXO9|FBXW8|ING5|KANSL3|KBTBD3|MAGI2|NEK1|NEK10|NEK11|NPFFR2|OTUD7B|PARP3|PIGV|PPP1R26|RAB3D|ROPN1L|SERPINC1|TRAF3IP1|TRIM58|USP54
protein modification process [GoID:GO:0036211; evidenceTypes:EXP|IBA|IC|IDA|IEA|IEP|IGI|IMP|IPI|ISS|NAS|TAS]	GeneOntology_BP	37	333	299	57.0912	6.18814	11.1111	0	-3.24672	0.000504474	0.0211743	ADPRHL1|AKAP9|ANAPC4|BRD8|C17ORF97|C5|C5AR2|CAMKK1|CDC20B|CDK20|CDKL3|CTDSPL|DNAJC27|DYDC2|DZIP3|FBXL2|FBXO15|FBXO9|FBXW8|ING5|KANSL3|KBTBD3|MAGI2|NEK1|NEK10|NEK11|NPFFR2|OTUD7B|PARP3|PIGV|PPP1R26|RAB3D|ROPN1L|SERPINC1|TRAF3IP1|TRIM58|USP54
cytoskeleton-dependent intracellular transport [GoID:GO:0030705; evidenceTypes:IBA|IDA|IEA|IMP|ISS|TAS]	GeneOntology_BP	12	26	299	4.45757	1.90797	46.1538	1	3.95311	0.000511809	0.0213771	CLUAP1|DYNC2H1|DYNLRB2|IFT122|IFT22|IFT46|IFT88|MYRIP|TRAF3IP1|TRIM58|WDR19|WDR60
cell morphogenesis [GoID:GO:0000902; evidenceTypes:IBA|IDA|IEA|IEP|IGI|IMP|ISS|NAS|TAS]	GeneOntology_BP	5	93	299	15.9444	3.53744	5.37634	0	-3.09387	0.000518537	0.0216053	CDKL3|FBXW8|MAG|TCTN1|WDR19
NABA_MATRISOME	MSigDB_C2	3	74	299	12.6869	3.17357	4.05405	0	-3.05237	0.000524038	0.0217285	IGFALS|SERPINC1|VWA5A
Human Breast_Sotiriou03_706genes (12917485-Table8)	GeneSigDB	3	74	299	12.6869	3.17357	4.05405	0	-3.05237	0.000524038	0.0217285	DNAAF1|NEK1|STEAP1
SMID_BREAST_CANCER_LUMINAL_B_UP	MSigDB_C2	8	119	299	20.4019	3.96985	6.72269	0	-3.12403	0.000532033	0.0219534	C9ORF116|CASC1|IFT122|MAGI2|TNNI3|TNNT1|TTC12|ZMYND10
ion transmembrane transporter activity [GoID:GO:0015075; evidenceTypes:EXP|IBA|IC|IDA|IEA|IGI|IMP|IPI|ISS|NAS|TAS]	GeneOntology_MF	8	119	299	20.4019	3.96985	6.72269	0	-3.12403	0.000532033	0.0219534	AKAP9|ATP6AP1L|CACNA1F|CNGA3|SLC16A4|SLC46A1|SLC4A7|TNNI3
Human Breast_Barry10_1022genes (20368555-TS-1)	GeneSigDB	23	234	299	40.1181	5.36625	9.82906	0	-3.18996	0.000554291	0.0228167	ADGRB2|BBOF1|C3ORF18|C9ORF116|CFAP69|DRC3|DYNC2H1|EFHC1|GATAD1|GOLGB1|IFT122|IFT88|IQCK|LRIG1|LZTFL1|NEK11|NME5|PATJ|RBKS|RPH3AL|TCTN1|WDR19|ZMYND10
signaling receptor activity [GoID:GO:0038023; evidenceTypes:IBA|IC|IDA|IEA|IGI|IMP|IPI|ISS|NAS|TAS]	GeneOntology_MF	7	110	299	18.8589	3.82734	6.36364	0	-3.09848	0.000568306	0.0232815	ADGRB2|BRD8|C5|C5AR2|KISS1R|NPFFR2|RORC
DUTERTRE_ESTRADIOL_RESPONSE_6HR_UP	MSigDB_C2	1	52	299	8.91514	2.67779	1.92308	0	-2.95585	0.000585552	0.0239306	LRIG1
SMID_BREAST_CANCER_ERBB2_UP	MSigDB_C2	0	39	299	6.68635	2.32792	0	0	-2.87224	0.00059665	0.024268
positive regulation of locomotion [GoID:GO:0040017; evidenceTypes:IBA|IC|IDA|IEA|IGI|IMP|ISS|NAS|TAS]	GeneOntology_BP	0	39	299	6.68635	2.32792	0	0	-2.87224	0.00059665	0.024268
Human Immune_Allen10_2900genes (20220088-SuppTable1)	GeneSigDB	22	226	299	38.7466	5.28767	9.73451	0	-3.1671	0.000599227	0.024315	ARHGAP32|BNIPL|CCDC113|CTDSPL|DHX32|DYNC2H1|ENO2|FOXN1|GPATCH2|KIF27|KIF9|LRIG1|MTERF2|NEK1|NEK10|PATJ|RAB3D|SRR|TACC2|TNNT1|WDR60|ZBTB7B
microtubule-based transport [GoID:GO:0099111; evidenceTypes:IBA|IDA|IEA|IMP|ISS|TAS]	GeneOntology_BP	11	23	299	3.94323	1.79609	47.8261	1	3.92895	0.000605763	0.0244513	CLUAP1|DYNC2H1|DYNLRB2|IFT122|IFT22|IFT46|IFT88|TRAF3IP1|TRIM58|WDR19|WDR60
negative regulation of macromolecule biosynthetic process [GoID:GO:0010558; evidenceTypes:IBA|IC|IDA|IEA|IGI|IMP|ISS|NAS|TAS]	GeneOntology_BP	8	118	299	20.2305	3.95435	6.77966	0	-3.09292	0.000606881	0.0244513	CTC1|DYDC2|FOXJ1|GSC|L3MBTL1|OTUD7B|RBPJ|RORC
transport along microtubule [GoID:GO:0010970; evidenceTypes:IBA|IDA|IEA|IMP|ISS|TAS]	GeneOntology_BP	11	23	299	3.94323	1.79609	47.8261	1	3.92895	0.000605763	0.0244513	CLUAP1|DYNC2H1|DYNLRB2|IFT122|IFT22|IFT46|IFT88|TRAF3IP1|TRIM58|WDR19|WDR60
MODULE_100	MSigDB_C4	3	73	299	12.5155	3.153	4.10959	0	-3.01791	0.00061286	0.0245187	ENO2|MAGI2|TACC2
MODULE_66	MSigDB_C4	3	73	299	12.5155	3.153	4.10959	0	-3.01791	0.00061286	0.0245187	ENO2|MAGI2|TACC2
small molecule biosynthetic process [GoID:GO:0044283; evidenceTypes:IBA|IC|IDA|IEA|IGI|IMP|ISS|NAS|TAS]	GeneOntology_BP	3	73	299	12.5155	3.153	4.10959	0	-3.01791	0.00061286	0.0245187	BDH2|ENO2|SRR
cellular component assembly [GoID:GO:0022607; evidenceTypes:IBA|IC|IDA|IEA|IGI|IMP|IPI|ISS|NAS|TAS]	GeneOntology_BP	64	261	299	44.7471	5.61649	24.5211	1	3.42792	0.000629365	0.0251202	ADGRB2|AKAP9|ATPAF2|BBOF1|BBS5|CC2D2A|CCDC103|CCDC113|CCDC151|CCDC65|CCNO|CEP126|CFAP157|CFAP206|CFAP46|CFAP53|CLUAP1|DNAAF1|DNAAF3|DNAAF4|DNAH7|DNAI1|DYNC2H1|DYNLRB2|FOXJ1|GATAD1|H1F0|IFT122|IFT22|IFT46|IFT88|INTU|IQUB|KIAA0753|KIF27|KIF9|LRGUK|LRRC6|MAGI2|MNS1|NEK1|NME5|NPHP1|PATJ|PFKM|PKP4|RPGRIP1L|RSPH1|RSPH4A|SAMD15|SAXO1|SEC16B|SPICE1|SRR|SYCE3|TCTN1|TEKT1|TEKT2|TEKT3|TRAF3IP1|UBXN10|WDR19|…
negative regulation of gene expression [GoID:GO:0010629; evidenceTypes:IBA|IC|IDA|IEA|IEP|IGI|IMP|ISS|NAS|TAS]	GeneOntology_BP	9	126	299	21.6021	4.07614	7.14286	0	-3.09167	0.000632321	0.0251793	DYDC2|FOXJ1|GSC|L3MBTL1|NUDT16|OTUD7B|RBPJ|RORC|ZBTB7B
Cell membrane	UniProt-Keyword	25	247	299	42.3469	5.48951	10.1215	0	-3.16001	0.000636655	0.025293	ADGRB2|ARHGAP32|BBS5|C5AR2|C9ORF135|CATSPERE|CDHR3|CFAP126|DYNC2H1|ENO2|KISS1R|LRIG1|MAG|MAGI2|NPFFR2|OSCP1|PATJ|PKP4|RAB3D|SLC16A4|SLC46A1|SLC4A7|STEAP2|THEM4|TMEM25
nucleobase-containing compound metabolic process [GoID:GO:0006139; evidenceTypes:EXP|IBA|IC|IDA|IEA|IEP|IGI|IMP|IPI|ISS|NAS|TAS]	GeneOntology_BP	45	384	299	65.8349	6.52393	11.7188	0	-3.19361	0.00064819	0.0256915	AK7|AK8|AKAP9|ASTE1|BRD8|CCNO|CTC1|DHX32|DYDC2|EFCAB6|ENO2|FANK1|FDXACB1|FOXJ1|FOXN1|FOXN4|GATAD1|GOLGB1|GSC|H1F0|HSFX2|ING5|L3MBTL1|MDH1B|MTERF2|NME5|NPFFR2|NUDT16|OTUD7B|PARP3|PFKM|RBKS|RBPJ|RORC|RRNAD1|SAMD15|SHPK|SPAG8|SWSAP1|SYCE3|TAL2|TRMO|ZBTB7B|ZNF18|ZNF527
Direct protein sequencing	UniProt-Keyword	15	173	299	29.66	4.70636	8.67052	0	-3.11493	0.000665131	0.0263019	ADGRB2|BRD8|C5|DYNLRB2|ENO2|GSTT1|H1F0|IGFALS|MTERF2|SERPINC1|SRR|TEKT2|TMEM25|TNNI3|TSTD1
organelle organization [GoID:GO:0006996; evidenceTypes:IBA|IC|IDA|IEA|IEP|IGI|IMP|IPI|ISS|NAS|TAS]	GeneOntology_BP	78	333	299	57.0912	6.18814	23.4234	1	3.37886	0.000668112	0.0263588	ADPRHL1|AKAP9|ANAPC4|BBOF1|BBS5|BRD8|CC2D2A|CCDC103|CCDC113|CCDC151|CCDC65|CCNO|CEP126|CFAP126|CFAP157|CFAP206|CFAP46|CFAP53|CFAP61|CLUAP1|CTC1|DNAAF1|DNAAF3|DNAAF4|DNAH7|DNAI1|DYDC2|DYNC2H1|DYNLRB2|EFHC1|FBXW8|FOXJ1|GATAD1|GOLGB1|H1F0|IFT122|IFT22|IFT46|IFT88|ING5|INTU|IQUB|KANSL3|KIAA0753|KIF27|KIF9|L3MBTL1|LRGUK|LRRC46|LRRC6|MNS1|NEK1|NEK11|NME5|NPHP1|OSCP1|PARP3|RPGRIP1L|RSPH1|RSPH4A|SAMD15|S…
intracellular signal transduction [GoID:GO:0035556; evidenceTypes:IBA|IC|IDA|IEA|IEP|IGI|IMP|IPI|ISS|NAS|TAS]	GeneOntology_BP	23	232	299	39.7752	5.3468	9.91379	0	-3.13743	0.000680299	0.0267515	ADGRB2|AKAP9|ARHGAP32|C5|C5AR2|CAMKK1|DCDC1|DNAJC27|FBXL2|FBXO9|IFT122|ING5|L3MBTL1|MAGI2|NEK1|NEK10|NEK11|NME5|NPFFR2|OTUD7B|PATJ|THEM4|TNNI3
Mouse InnerEar_Sajan08_5223genes (17660535-TableS4a)	GeneSigDB	40	350	299	60.0057	6.30579	11.4286	0	-3.1726	0.000681198	0.0267515	AKAP9|BNIPL|CTDSPL|CYB5D1|DHX32|FBXO9|GATAD1|GSTT1|IFT88|KIF9|LRIG1|LRTOMT|LZTFL1|MNS1|NEK1|NME5|NPHP1|PATJ|PFKM|PHYHD1|PKP4|PXMP4|RAB3D|RBKS|RORC|RSPH1|SIAE|SLC46A1|SPA17|SPEF1|STEAP1|TACC2|TEKT1|TEKT2|TEX9|TMEM218|TNNI3|TNNT1|UBXN10|ZBTB7B
anatomical structure morphogenesis [GoID:GO:0009653; evidenceTypes:IBA|IC|IDA|IEA|IEP|IGI|IMP|ISS|NAS|TAS]	GeneOntology_BP	24	239	299	40.9753	5.41429	10.0418	0	-3.13529	0.000693258	0.0271627	ADGRB2|BBS5|C5|CC2D2A|CCDC103|CDKL3|DNAAF1|FBXW8|FOXJ1|FOXN1|FOXN4|GSC|IFT122|INTU|LRIG1|MAG|MAGI2|RBPJ|RPGRIP1L|TCTN1|TNNI3|TRAF3IP1|WDR19|WDR60
DOANE_BREAST_CANCER_CLASSES_UP	MSigDB_C2	1	51	299	8.74369	2.6527	1.96078	0	-2.91918	0.000698138	0.027167	LRIG1
Human Immune_Kong10_855genes_ImmPort_CD40LvsControl (20460173-ImmPortCD40LvsControl)	GeneSigDB	1	51	299	8.74369	2.6527	1.96078	0	-2.91918	0.000698138	0.027167	LRIG1
Human Leukemia_Verhaak05_568genes (16109776-TableS1)	GeneSigDB	1	51	299	8.74369	2.6527	1.96078	0	-2.91918	0.000698138	0.027167	H1F0
BHAT_ESR1_TARGETS_NOT_VIA_AKT1_UP	MSigDB_C2	2	62	299	10.6296	2.9153	3.22581	0	-2.9601	0.000701032	0.0272176	LRIG1|MAG
MODULE_11	MSigDB_C4	3	72	299	12.344	3.13227	4.16667	0	-2.98315	0.000716291	0.0275861	ENO2|MAGI2|TACC2
MODULE_139	MSigDB_C4	0	38	299	6.51491	2.29856	0	0	-2.83434	0.000723443	0.0275861
EGFR_UP.V1_DN	MSigDB_C6	0	38	299	6.51491	2.29856	0	0	-2.83434	0.000723443	0.0275861
organelle [GoID:GO:0043226; evidenceTypes:IBA|IC|IDA|IEA|IGI|IMP|IPI|ISS|NAS|TAS]	GeneOntology_CC	171	1141	299	195.619	7.48817	14.9869	0	-3.28768	0.000719123	0.0275861	AK8|AKAP14|AKAP9|ANAPC4|ARHGAP32|ARMC3|ATPAF2|BBOF1|BBS5|BDH2|BNIPL|BRD8|C11ORF1|C11ORF52|C16ORF46|C19ORF18|C5|CACNA1F|CAMKK1|CATSPERE|CC2D2A|CCDC103|CCDC113|CCDC15|CCDC151|CCDC30|CCDC96|CCNO|CDK20|CDKL3|CEP126|CFAP126|CFAP157|CFAP206|CFAP45|CFAP46|CFAP53|CFAP61|CFAP70|CLUAP1|CNGA3|CTC1|CTDSPL|DHX32|DNAAF1|DNAAF4|DNAH12|DNAH7|DNAI1|DNAJC27|DRC3|DYDC2|DYNC2H1|DYNLRB2|DZIP3|EFCAB6|EFHC1|ENO2|ETNPPL…
ATP-dependent microtubule motor activity [GoID:GO:1990939; evidenceTypes:IBA|IDA|IEA|ISS|TAS]	GeneOntology_MF	7	11	299	1.88589	1.24644	63.6364	1	4.10298	0.00071868	0.0275861	DNAH7|DNAI1|DYNC2H1|KIF27|WDR60|WDR63|WDR78
alcohol metabolic process [GoID:GO:0006066; evidenceTypes:EXP|IBA|IC|IDA|IEA|IGI|IMP|ISS|NAS|TAS]	GeneOntology_BP	0	38	299	6.51491	2.29856	0	0	-2.83434	0.000723443	0.0275861
lipid localization [GoID:GO:0010876; evidenceTypes:IBA|IC|IDA|IEA|IEP|IGI|IMP|IPI|ISS|NAS|TAS]	GeneOntology_BP	0	38	299	6.51491	2.29856	0	0	-2.83434	0.000723443	0.0275861
Human Immune_Kong10_1790genes_ImmPort_Anti-IgMvsControl (20460173-ImmPortAnti-IgMvsControl)	GeneSigDB	3	72	299	12.344	3.13227	4.16667	0	-2.98315	0.000716291	0.0275861	FBXO9|GATAD1|PFKM
LIM_MAMMARY_STEM_CELL_DN	MSigDB_C2	7	108	299	18.5161	3.7947	6.48148	0	-3.03477	0.00074388	0.0283022	BNIPL|C11ORF52|DHX32|RORC|SLC25A35|SLC35D2|WDR31
RYTGCNNRGNAAC_MIF1_01	MSigDB_C3	9	17	299	2.91456	1.54684	52.9412	1	3.93411	0.00076851	0.0291743	C11ORF88|CCDC103|CCDC151|DNAH7|DNAI1|MDH1B|SIAE|SPA17|TTC12
regulation of intracellular signal transduction [GoID:GO:1902531; evidenceTypes:IBA|IC|IDA|IEA|IEP|IGI|IMP|ISS|NAS|TAS]	GeneOntology_BP	14	164	299	28.117	4.59542	8.53659	0	-3.07197	0.000774682	0.0293434	ARHGAP32|C5|C5AR2|DNAJC27|FBXL2|FBXO9|ING5|L3MBTL1|MAGI2|NEK10|NME5|NPFFR2|OTUD7B|THEM4
BENPORATH_PRC2_TARGETS	MSigDB_C2	4	81	299	13.887	3.31332	4.93827	0	-2.98403	0.000780093	0.029483	C1ORF194|FOXJ1|GSC|MAATS1
Human StemCell_Nilsson07_3153genes (17616640-TableS3)	GeneSigDB	26	252	299	43.2041	5.53553	10.3175	0	-3.10795	0.000784552	0.0295861	C1ORF56|CCNO|CFAP45|CTDSPL|CYB5D2|DYNLRB2|DZANK1|EFCAB12|EFHC1|GATAD1|IFT122|IFT88|IGFALS|IQCH|KANSL3|LRRC27|LRRC49|LRRC56|LRRC6|MNS1|MTERF2|NEK1|PPP1R26|SLC4A7|SPACA9|SRR
CAGGTA_AREB6_01	MSigDB_C3	5	90	299	15.43	3.48308	5.55556	0	-2.99449	0.000797823	0.0299543	C11ORF88|CABCOCO1|CFAP70|NEK10|UBXN10
cytoplasm [GoID:GO:0005737; evidenceTypes:IBA|IC|IDA|IEA|IGI|IMP|IPI|ISS|NAS|TAS]	GeneOntology_CC	144	987	299	169.216	7.80335	14.5897	0	-3.23146	0.000796386	0.0299543	ADGB|AK7|AK8|AKAP14|AKAP9|ANAPC4|ARHGAP32|ARMC3|ATPAF2|BBOF1|BBS5|BDH2|BNIPL|BRD8|C16ORF46|C9ORF135|CAMKK1|CAPSL|CC2D2A|CCDC103|CCDC113|CCDC151|CCDC184|CCDC96|CCNO|CDK20|CDKL3|CEP126|CFAP126|CFAP157|CFAP206|CFAP46|CFAP61|CNGA3|DHX32|DNAAF1|DNAAF3|DNAAF4|DNAH12|DNAH7|DNAI1|DNAJC27|DRC3|DYNC2H1|DYNLRB2|DZIP3|EFHC1|ENO2|ETNPPL|FAM185A|FANK1|FBXL2|FBXO15|FBXO9|FBXW8|FDXACB1|GOLGB1|GSTT1|H1F0|HSFX2|IF…
negative regulation of biosynthetic process [GoID:GO:0009890; evidenceTypes:IBA|IC|IDA|IEA|IGI|IMP|ISS|NAS|TAS]	GeneOntology_BP	9	124	299	21.2592	4.04616	7.25806	0	-3.02983	0.000815434	0.0305484	AKAP9|CTC1|DYDC2|FOXJ1|GSC|L3MBTL1|OTUD7B|RBPJ|RORC
WANG_LMO4_TARGETS_UP	MSigDB_C2	1	50	299	8.57225	2.62734	2	0	-2.8821	0.000832	0.0308309	BBOF1
organic acid metabolic process [GoID:GO:0006082; evidenceTypes:EXP|IBA|IC|IDA|IEA|IGI|IMP|ISS|NAS|TAS]	GeneOntology_BP	10	132	299	22.6307	4.16432	7.57576	0	-3.03309	0.000828089	0.0308309	BDH2|ENO2|FDXACB1|IDNK|MDH1B|PFKM|SLC35D2|SLC46A1|SRR|THEM4
oxoacid metabolic process [GoID:GO:0043436; evidenceTypes:EXP|IBA|IC|IDA|IEA|IGI|IMP|ISS|NAS|TAS]	GeneOntology_BP	10	132	299	22.6307	4.16432	7.57576	0	-3.03309	0.000828089	0.0308309	BDH2|ENO2|FDXACB1|IDNK|MDH1B|PFKM|SLC35D2|SLC46A1|SRR|THEM4
response to inorganic substance [GoID:GO:0010035; evidenceTypes:IBA|IC|IDA|IEA|IEP|IGI|IMP|IPI|ISS|NAS|TAS]	GeneOntology_BP	1	50	299	8.57225	2.62734	2	0	-2.8821	0.000832	0.0308309	CNGA3
Human Breast_Doane06_138genes (16491124-Table1)	GeneSigDB	1	50	299	8.57225	2.62734	2	0	-2.8821	0.000832	0.0308309	LRIG1
MODULE_137	MSigDB_C4	3	71	299	12.1726	3.11137	4.22535	0	-2.94809	0.000836647	0.0308692	ENO2|MAGI2|TACC2
regulation of cell motility [GoID:GO:2000145; evidenceTypes:IBA|IDA|IEA|IGI|IMP|ISS|NAS|TAS]	GeneOntology_BP	3	71	299	12.1726	3.11137	4.22535	0	-2.94809	0.000836647	0.0308692	C5|C5AR2|MAGI2
negative regulation of RNA biosynthetic process [GoID:GO:1902679; evidenceTypes:IBA|IC|IDA|IEA|IGI|IMP|ISS|NAS|TAS]	GeneOntology_BP	7	107	299	18.3446	3.77825	6.54206	0	-3.00261	0.000850203	0.0312344	DYDC2|FOXJ1|GSC|L3MBTL1|OTUD7B|RBPJ|RORC
negative regulation of nucleic acid-templated transcription [GoID:GO:1903507; evidenceTypes:IBA|IC|IDA|IEA|IGI|IMP|ISS|NAS|TAS]	GeneOntology_BP	7	107	299	18.3446	3.77825	6.54206	0	-3.00261	0.000850203	0.0312344	DYDC2|FOXJ1|GSC|L3MBTL1|OTUD7B|RBPJ|RORC
Human Intestine_Jinawath04_1553genes (15273739-SuppTable2)	GeneSigDB	14	163	299	27.9455	4.58283	8.58896	0	-3.04299	0.00086833	0.0318319	C5|CCDC15|H1F0|HSD11B1L|IFT88|KIF9|MDH1B|MYRIP|OTUD7B|PIFO|RAB3D|SLC35D2|SPEF1|USP54
TGGTGCT_MIR29A_MIR29B_MIR29C	MSigDB_C3	0	37	299	6.34346	2.26878	0	0	-2.79598	0.000877072	0.0320836
oxidoreductase activity [GoID:GO:0016491; evidenceTypes:EXP|IBA|IC|IDA|IEA|IGI|IMP|ISS|NAS|TAS]	GeneOntology_MF	6	98	299	16.8016	3.62579	6.12245	0	-2.97911	0.000897413	0.0326877	BDH2|GSTT1|HSD11B1L|MDH1B|PHYHD1|STEAP2
cation transport [GoID:GO:0006812; evidenceTypes:IBA|IC|IDA|IEA|IGI|IMP|IPI|ISS|NAS|TAS]	GeneOntology_BP	8	115	299	19.7162	3.90736	6.95652	0	-2.99848	0.000897131	0.0326877	AKAP9|ATP6AP1L|CACNA1F|CNGA3|SLC46A1|SLC4A7|STEAP2|TNNI3
intrinsic component of plasma membrane [GoID:GO:0031226; evidenceTypes:IBA|IC|IDA|IEA|IGI|IMP|IPI|ISS|NAS|TAS]	GeneOntology_CC	12	147	299	25.2024	4.37407	8.16327	0	-3.01834	0.000920674	0.0333925	AKAP9|C5|C5AR2|CNGA3|KISS1R|MAG|NPFFR2|PLPPR2|SLC16A4|SLC4A7|STEAP1|STEAP2
organonitrogen compound biosynthetic process [GoID:GO:1901566; evidenceTypes:IBA|IC|IDA|IEA|IEP|IGI|IMP|IPI|ISS|NAS|TAS]	GeneOntology_BP	12	147	299	25.2024	4.37407	8.16327	0	-3.01834	0.000920674	0.0333925	AKAP9|BDH2|FDXACB1|FOXJ1|GSTT1|NME5|NPFFR2|PARP3|PIGV|SLC35D2|SPTLC3|SRR
GSE45365_NK_CELL_VS_CD8A_DC_DN	MSigDB_C7	13	31	299	5.31479	2.08034	41.9355	1	3.69421	0.000926699	0.0334689	ADGB|C9ORF116|CCDC96|CFAP69|KIAA0825|LYRM9|NPHP1|PPP1R26|ROPN1L|RPH3AL|SLC35D2|WDR54|WDR63
negative regulation of cellular biosynthetic process [GoID:GO:0031327; evidenceTypes:IBA|IC|IDA|IEA|IGI|IMP|ISS|NAS|TAS]	GeneOntology_BP	9	123	299	21.0877	4.03105	7.31707	0	-2.99865	0.000925074	0.0334689	AKAP9|CTC1|DYDC2|FOXJ1|GSC|L3MBTL1|OTUD7B|RBPJ|RORC
transmembrane transporter activity [GoID:GO:0022857; evidenceTypes:EXP|IBA|IC|IDA|IEA|IGI|IMP|IPI|ISS|NAS|TAS]	GeneOntology_MF	11	139	299	23.8308	4.26402	7.91367	0	-3.0091	0.000934291	0.0336719	AKAP9|ATP6AP1L|CACNA1F|CNGA3|SLC16A4|SLC25A35|SLC35D2|SLC46A1|SLC4A7|STEAP1|TNNI3
RIGGINS_TAMOXIFEN_RESISTANCE_DN	MSigDB_C2	2	60	299	10.2867	2.8696	3.33333	0	-2.88776	0.000972558	0.0349038	CLUAP1|RBPJ
actin cytoskeleton organization [GoID:GO:0030036; evidenceTypes:IBA|IC|IDA|IEA|IGI|IMP|ISS|NAS|TAS]	GeneOntology_BP	2	60	299	10.2867	2.8696	3.33333	0	-2.88776	0.000972558	0.0349038	FOXJ1|NPHP1
BHAT_ESR1_TARGETS_VIA_AKT1_UP	MSigDB_C2	3	70	299	12.0011	3.0903	4.28571	0	-2.91271	0.000976595	0.0349752	C5AR2|LRIG1|MAG
negative regulation of protein metabolic process [GoID:GO:0051248; evidenceTypes:IBA|IC|IDA|IEA|IGI|IMP|IPI|ISS|NAS|TAS]	GeneOntology_BP	6	97	299	16.6302	3.60834	6.18557	0	-2.946	0.00102901	0.0367752	ANAPC4|C5|CTDSPL|FOXJ1|SERPINC1|TRAF3IP1
anion transport [GoID:GO:0006820; evidenceTypes:IBA|IC|IDA|IEA|IEP|IGI|IMP|IPI|ISS|NAS|TAS]	GeneOntology_BP	4	79	299	13.5442	3.27412	5.06329	0	-2.91503	0.00104826	0.0371693	SLC16A4|SLC46A1|SLC4A7|TSPOAP1
carboxylic acid metabolic process [GoID:GO:0019752; evidenceTypes:EXP|IBA|IC|IDA|IEA|IGI|IMP|ISS|NAS|TAS]	GeneOntology_BP	9	122	299	20.9163	4.01587	7.37705	0	-2.9673	0.00104874	0.0371693	BDH2|ENO2|FDXACB1|IDNK|MDH1B|PFKM|SLC46A1|SRR|THEM4
Human Lung_Hou10_518genes (20421987-TableS4)	GeneSigDB	4	79	299	13.5442	3.27412	5.06329	0	-2.91503	0.00104826	0.0371693	FOXJ1|PDE11A|RORC|WDR66
Mouse Lung_not_cancer_Woodruff05_2037genes (16166618-SuppTable3)	GeneSigDB	9	122	299	20.9163	4.01587	7.37705	0	-2.9673	0.00104874	0.0371693	AK8|ENO2|FBXL2|PATJ|PTRH1|PXMP4|RBPJ|SPEF1|TACC2
positive regulation of cell migration [GoID:GO:0030335; evidenceTypes:IBA|IDA|IEA|IGI|IMP|ISS|NAS|TAS]	GeneOntology_BP	0	36	299	6.17202	2.23856	0	0	-2.75713	0.00106319	0.0375259
positive regulation of cell motility [GoID:GO:2000147; evidenceTypes:IBA|IDA|IEA|IGI|IMP|ISS|NAS|TAS]	GeneOntology_BP	0	36	299	6.17202	2.23856	0	0	-2.75713	0.00106319	0.0375259
PILON_KLF1_TARGETS_DN	MSigDB_C2	7	105	299	18.0017	3.74506	6.66667	0	-2.93766	0.0011083	0.0390375	ANAPC4|BRD8|ING5|RBPJ|SLC4A7|SPICE1|ZBTB7B
microtubule associated complex [GoID:GO:0005875; evidenceTypes:IBA|IDA|IEA|IMP|IPI|ISS|NAS|TAS]	GeneOntology_CC	10	21	299	3.60034	1.71722	47.619	1	3.72675	0.00113134	0.0396489	DNAH12|DNAH7|DNAI1|DYNC2H1|DYNLRB2|KIF27|KIF9|WDR60|WDR63|WDR78
hydrolase activity [GoID:GO:0016787; evidenceTypes:EXP|IBA|IC|IDA|IEA|IEP|IGI|IMP|ISS|NAS|TAS]	GeneOntology_MF	37	324	299	55.5482	6.12338	11.4198	0	-3.02907	0.00113263	0.0396489	ADGB|ADPRHL1|ARHGAP32|ASTE1|ATP6AP1L|C5|CCNO|CTDSPL|DHX32|DNAH12|DNAH7|DNAI1|DNAJC27|DYNC2H1|DYNLRB2|FOXJ1|GPATCH2|KIF27|KIF9|MAGI2|NUDT16|OTUD7B|PDE11A|PKP4|PLPPR2|PPP1R26|PTRH1|RAB3D|SERPINC1|SIAE|SWSAP1|THEM4|TNNI3|USP54|WDR60|WDR63|WDR78
motor activity [GoID:GO:0003774; evidenceTypes:IBA|IDA|IEA|IMP|ISS|NAS|TAS]	GeneOntology_MF	10	21	299	3.60034	1.71722	47.619	1	3.72675	0.00113134	0.0396489	DNAH12|DNAH7|DNAI1|DYNC2H1|DYNLRB2|KIF27|KIF9|WDR60|WDR63|WDR78
BASAKI_YBX1_TARGETS_DN	MSigDB_C2	3	69	299	11.8297	3.06907	4.34783	0	-2.877	0.0011392	0.0397162	BDH2|DNAH12|DYNC2H1
Human Breast_Teschendorff07_813genes_ERneg (17683518-813GeneTable)	GeneSigDB	3	69	299	11.8297	3.06907	4.34783	0	-2.877	0.0011392	0.0397162	CTDSPL|GOLGB1|H1F0
response to wounding [GoID:GO:0009611; evidenceTypes:IBA|IC|IDA|IEA|IEP|IMP|ISS|NAS|TAS]	GeneOntology_BP	2	59	299	10.1153	2.84643	3.38983	0	-2.85103	0.0011445	0.0398198	MORN4|SERPINC1
Transcription	UniProt-Keyword	15	168	299	28.8028	4.64523	8.92857	0	-2.97138	0.00116332	0.0403921	BRD8|EFCAB6|FOXJ1|FOXN1|FOXN4|HSFX2|ING5|L3MBTL1|MTERF2|RBPJ|RORC|TAL2|ZBTB7B|ZNF18|ZNF527
MARTINEZ_RB1_AND_TP53_TARGETS_DN	MSigDB_C2	1	48	299	8.22936	2.57577	2.08333	0	-2.80667	0.00118001	0.0407233	TNNT1
MODULE_180	MSigDB_C4	1	48	299	8.22936	2.57577	2.08333	0	-2.80667	0.00118001	0.0407233	GSTT1
wound healing [GoID:GO:0042060; evidenceTypes:IBA|IC|IDA|IEA|IEP|IMP|ISS|NAS|TAS]	GeneOntology_BP	1	48	299	8.22936	2.57577	2.08333	0	-2.80667	0.00118001	0.0407233	SERPINC1
Mouse StemCell_Chambers07_1667genes (17676974-TableS1)	GeneSigDB	4	78	299	13.3727	3.25431	5.12821	0	-2.88009	0.0012139	0.0418086	H1F0|RBPJ|SIAE|VWA5A
PEREZ_TP53_TARGETS	MSigDB_C2	14	160	299	27.4312	4.54477	8.75	0	-2.95531	0.00121815	0.0418705	AKAP9|ATPAF2|C15ORF59|C9ORF66|CNGA3|DNAAF3|ENO2|INTU|KIF9|KISS1R|SLC46A1|SPATA18|SPICE1|TRAF3IP1
intracellular organelle lumen [GoID:GO:0070013; evidenceTypes:IBA|IC|IDA|IEA|IGI|IMP|IPI|ISS|NAS|TAS]	GeneOntology_CC	46	383	299	65.6634	6.51783	12.0104	0	-3.01687	0.00123465	0.0421831	ANAPC4|ARHGAP32|ATPAF2|BRD8|C11ORF1|C16ORF46|CCNO|CDK20|CFAP45|CLUAP1|CTC1|DNAAF1|DYDC2|EFCAB6|ETNPPL|FANK1|FOXJ1|FOXN1|GATAD1|GPATCH2|GSC|H1F0|HSD11B1L|IFT122|IGFALS|ING5|KANSL3|L3MBTL1|MTERF2|NEK11|NLRP5|NUDT16|PARP3|PPP1R26|RBPJ|RORC|RPGRIP1L|RSPH1|SERPINC1|SYCE3|TACC2|TAL2|THEM4|WDR19|ZBTB7B|ZNF18
membrane-enclosed lumen [GoID:GO:0031974; evidenceTypes:IBA|IC|IDA|IEA|IGI|IMP|IPI|ISS|NAS|TAS]	GeneOntology_CC	46	383	299	65.6634	6.51783	12.0104	0	-3.01687	0.00123465	0.0421831	ANAPC4|ARHGAP32|ATPAF2|BRD8|C11ORF1|C16ORF46|CCNO|CDK20|CFAP45|CLUAP1|CTC1|DNAAF1|DYDC2|EFCAB6|ETNPPL|FANK1|FOXJ1|FOXN1|GATAD1|GPATCH2|GSC|H1F0|HSD11B1L|IFT122|IGFALS|ING5|KANSL3|L3MBTL1|MTERF2|NEK11|NLRP5|NUDT16|PARP3|PPP1R26|RBPJ|RORC|RPGRIP1L|RSPH1|SERPINC1|SYCE3|TACC2|TAL2|THEM4|WDR19|ZBTB7B|ZNF18
organelle lumen [GoID:GO:0043233; evidenceTypes:IBA|IC|IDA|IEA|IGI|IMP|IPI|ISS|NAS|TAS]	GeneOntology_CC	46	383	299	65.6634	6.51783	12.0104	0	-3.01687	0.00123465	0.0421831	ANAPC4|ARHGAP32|ATPAF2|BRD8|C11ORF1|C16ORF46|CCNO|CDK20|CFAP45|CLUAP1|CTC1|DNAAF1|DYDC2|EFCAB6|ETNPPL|FANK1|FOXJ1|FOXN1|GATAD1|GPATCH2|GSC|H1F0|HSD11B1L|IFT122|IGFALS|ING5|KANSL3|L3MBTL1|MTERF2|NEK11|NLRP5|NUDT16|PARP3|PPP1R26|RBPJ|RORC|RPGRIP1L|RSPH1|SERPINC1|SYCE3|TACC2|TAL2|THEM4|WDR19|ZBTB7B|ZNF18
ion binding [GoID:GO:0043167; evidenceTypes:IBA|IC|IDA|IEA|IGI|IMP|ISS|NAS|TAS]	GeneOntology_MF	70	537	299	92.0659	7.268	13.0354	0	-3.03604	0.00125702	0.0428616	ADPRHL1|AK7|AK8|AKAP9|ANKMY1|ARHGAP32|BBS5|CACNA1F|CAMKK1|CAPSL|CDHR3|CDK20|CDKL3|CNGA3|CTDSPL|CYB5D1|DHX32|DNAH12|DNAH7|DNAJC27|DYNC2H1|DZANK1|DZIP3|EFCAB12|EFCAB6|EFCC1|EFHB|EFHC1|ENO2|ETNPPL|GATAD1|IDNK|IFT22|ING5|KIF27|KIF9|L3MBTL1|LRGUK|LRP1B|MAG|MYRIP|NEK1|NEK10|NEK11|NLRP5|NUDT16|OTUD7B|PDE11A|PFKM|PHYHD1|RAB3D|RBKS|RORC|RPH3AL|SERPINC1|SHPK|SLC46A1|SNTN|SPTLC3|SRR|STEAP1|STEAP2|TNNI3|TRIM…
dynein light chain binding [GoID:GO:0045503; evidenceTypes:IBA|IEA|IPI]	GeneOntology_MF	6	9	299	1.543	1.12809	66.6667	1	3.95091	0.00128286	0.0434822	DNAH7|DNAI1|DYNC2H1|WDR60|WDR63|WDR78
cilium or flagellum-dependent cell motility [GoID:GO:0001539; evidenceTypes:IBA|IDA|IEA|IMP|ISS|NAS]	GeneOntology_BP	6	9	299	1.543	1.12809	66.6667	1	3.95091	0.00128286	0.0434822	CFAP44|CFAP46|DNAH7|TEKT1|TEKT2|TEKT3
cilium-dependent cell motility [GoID:GO:0060285; evidenceTypes:IBA|IDA|IEA|IMP|ISS|NAS]	GeneOntology_BP	6	9	299	1.543	1.12809	66.6667	1	3.95091	0.00128286	0.0434822	CFAP44|CFAP46|DNAH7|TEKT1|TEKT2|TEKT3
MODULE_212	MSigDB_C4	0	35	299	6.00057	2.2079	0	0	-2.71777	0.00128865	0.0435921
regulation of multicellular organismal development [GoID:GO:2000026; evidenceTypes:IBA|IC|IDA|IEA|IEP|IGI|IMP|ISS|NAS|TAS]	GeneOntology_BP	15	167	299	28.6313	4.63285	8.98204	0	-2.94231	0.00129846	0.0438371	ADGRB2|C5|CDKL3|CYB5D2|FBXW8|FOXJ1|FOXN1|IFT122|L3MBTL1|MAG|MAGI2|RBPJ|TRAF3IP1|TRIM58|ZBTB7B
BENPORATH_EED_TARGETS	MSigDB_C2	8	112	299	19.2018	3.85961	7.14286	0	-2.90232	0.00131801	0.044322	C1ORF194|FOXJ1|GSC|H1F0|INTU|MAATS1|MAGI2|TRMO
negative regulation of cellular macromolecule biosynthetic process [GoID:GO:2000113; evidenceTypes:IBA|IC|IDA|IEA|IGI|IMP|ISS|NAS|TAS]	GeneOntology_BP	8	112	299	19.2018	3.85961	7.14286	0	-2.90232	0.00131801	0.044322	CTC1|DYDC2|FOXJ1|GSC|L3MBTL1|OTUD7B|RBPJ|RORC
FEVR_CTNNB1_TARGETS_UP	MSigDB_C2	3	68	299	11.6583	3.04766	4.41176	0	-2.84096	0.00132798	0.0444823	OTUD7B|RAB3D|SRR
macromolecule modification [GoID:GO:0043412; evidenceTypes:EXP|IBA|IC|IDA|IEA|IEP|IGI|IMP|IPI|ISS|NAS|TAS]	GeneOntology_BP	41	349	299	59.8343	6.29904	11.7479	0	-2.99003	0.00132744	0.0444823	ADPRHL1|AKAP9|ANAPC4|BRD8|C17ORF97|C5|C5AR2|CAMKK1|CDC20B|CDK20|CDKL3|CTDSPL|DNAJC27|DYDC2|DZIP3|FBXL2|FBXO15|FBXO9|FBXW8|ING5|KANSL3|KBTBD3|L3MBTL1|MAGI2|NEK1|NEK10|NEK11|NPFFR2|NUDT16|OTUD7B|PARP3|PIGV|PPP1R26|RAB3D|ROPN1L|RRNAD1|SERPINC1|TRAF3IP1|TRIM58|TRMO|USP54
YOSHIMURA_MAPK8_TARGETS_UP	MSigDB_C2	11	136	299	23.3165	4.22169	8.08824	0	-2.91743	0.00133559	0.0446495	CNGA3|DNAAF1|FOXN1|IFT46|IGFALS|KIF27|MAG|PFKM|TNNI3|TTC36|WDR31
negative regulation of signal transduction [GoID:GO:0009968; evidenceTypes:IBA|IC|IDA|IEA|IEP|IGI|IMP|IPI|ISS|NAS|TAS]	GeneOntology_BP	9	120	299	20.5734	3.98527	7.5	0	-2.90404	0.00134507	0.0447354	GSC|IFT122|MAGI2|NME5|OTUD7B|RPGRIP1L|RPH3AL|THEM4|TRAF3IP1
regulation of ion transport [GoID:GO:0043269; evidenceTypes:IBA|IC|IDA|IEA|IGI|IMP|ISS|NAS|TAS]	GeneOntology_BP	2	58	299	9.94381	2.82304	3.44828	0	-2.81392	0.00134602	0.0447354	AKAP9|CACNA1F
Human Breast_Parker09_161genes_IntrinsicGenes_RTPCR (19204204-SupplementaryTable4)	GeneSigDB	2	58	299	9.94381	2.82304	3.44828	0	-2.81392	0.00134602	0.0447354	LRIG1|TMEM25
cell proliferation [GoID:GO:0008283; evidenceTypes:IBA|IC|IDA|IEA|IEP|IGI|IMP|ISS|NAS|TAS]	GeneOntology_BP	14	159	299	27.2597	4.53198	8.80503	0	-2.92582	0.00136189	0.045175	BNIPL|C1ORF56|C5AR2|CTC1|FBXW8|FOXJ1|FOXN1|IFT122|ING5|INTU|MAGI2|NUDT16|RBPJ|TACC2
MCBRYAN_PUBERTAL_BREAST_4_5WK_UP	MSigDB_C2	1	47	299	8.05791	2.54955	2.12766	0	-2.76829	0.00140428	0.0460592	PATJ
lipid biosynthetic process [GoID:GO:0008610; evidenceTypes:IBA|IC|IDA|IEA|IGI|IMP|ISS|NAS|TAS]	GeneOntology_BP	4	77	299	13.2013	3.23435	5.19481	0	-2.84485	0.00140472	0.0460592	ETNPPL|PIGV|SPTLC3|TSPOAP1
positive regulation of intracellular signal transduction [GoID:GO:1902533; evidenceTypes:IBA|IC|IDA|IEA|IEP|IGI|IMP|ISS|NAS|TAS]	GeneOntology_BP	4	77	299	13.2013	3.23435	5.19481	0	-2.84485	0.00140472	0.0460592	C5|C5AR2|DNAJC27|NEK10
response to cytokine [GoID:GO:0034097; evidenceTypes:IBA|IC|IDA|IEA|IEP|IGI|IMP|ISS|NAS|TAS]	GeneOntology_BP	1	47	299	8.05791	2.54955	2.12766	0	-2.76829	0.00140428	0.0460592	SHPK
Human Lypmhoma_Leval07_832genes (17284527-TableS2)	GeneSigDB	1	47	299	8.05791	2.54955	2.12766	0	-2.76829	0.00140428	0.0460592	GATAD1
Alternative splicing	UniProt-Keyword	203	1048	299	179.674	7.71009	19.3702	1	3.02534	0.00139872	0.0460592	ADGB|ADGRB2|ADPRHL1|AK8|AKAP14|AKAP9|ANAPC4|ANKMY1|ARHGAP32|ARMC3|ASTE1|BBS5|BDH2|BNIPL|BRD8|C11ORF70|C11ORF88|C16ORF46|C17ORF97|C1ORF194|C1ORF56|C3ORF18|C8ORF34|C9ORF116|C9ORF135|CACNA1F|CAMKK1|CASC1|CATSPERE|CC2D2A|CCDC103|CCDC113|CCDC148|CCDC151|CCDC153|CCDC159|CCDC189|CCDC191|CCDC30|CCDC65|CCNO|CDC20B|CDHR3|CDK20|CDKL3|CFAP157|CFAP43|CFAP44|CFAP45|CFAP46|CFAP61|CFAP69|CFAP70|CLHC1|CLUAP1|CNGA…
cell junction [GoID:GO:0030054; evidenceTypes:IBA|IC|IDA|IEA|IMP|ISS|NAS|TAS]	GeneOntology_CC	7	103	299	17.6588	3.71148	6.79612	0	-2.87185	0.00144067	0.0469675	ARHGAP32|MAGI2|NPHP1|PATJ|PKP4|RPGRIP1L|STEAP1
WD repeat	UniProt-Keyword	14	36	299	6.17202	2.23856	38.8889	1	3.49688	0.00143895	0.0469675	CDC20B|CFAP43|CFAP44|DNAI1|FBXW8|IFT122|PAAF1|WDR19|WDR31|WDR54|WDR60|WDR63|WDR66|WDR78
positive regulation of biosynthetic process [GoID:GO:0009891; evidenceTypes:IBA|IC|IDA|IEA|IGI|IMP|IPI|ISS|NAS|TAS]	GeneOntology_BP	12	143	299	24.5166	4.31955	8.39161	0	-2.89767	0.00146681	0.0477287	BRD8|CTC1|FANK1|FOXJ1|FOXN1|FOXN4|ING5|PFKM|RBPJ|RORC|SPAG8|ZBTB7B
ciliary transition zone [GoID:GO:0035869; evidenceTypes:IBA|IDA|IEA|ISS]	GeneOntology_CC	7	12	299	2.05734	1.30148	58.3333	1	3.79771	0.00147353	0.047856	CC2D2A|IFT122|NPHP1|RPGRIP1L|TCTN1|TRAF3IP1|WDR19
Human Breast_Creighton08_1024genes (18794137-SuppTable1c)	GeneSigDB	8	111	299	19.0304	3.84352	7.20721	0	-2.86987	0.0014962	0.0485003	CFAP44|GOLGB1|LRRC6|RBKS|SLC35D2|STEAP1|STEAP2|TACC2
cytosol [GoID:GO:0005829; evidenceTypes:IBA|IC|IDA|IEA|IGI|IMP|IPI|ISS|NAS|TAS]	GeneOntology_CC	45	374	299	64.1204	6.46205	12.0321	0	-2.95888	0.00150538	0.0487053	AK7|AK8|AKAP9|ANAPC4|ARHGAP32|ATPAF2|BBS5|BDH2|BNIPL|C16ORF46|CAMKK1|CC2D2A|CFAP157|DNAAF1|DNAAF4|DNAH7|ENO2|FAM185A|FANK1|FBXO15|FBXO9|FBXW8|GSTT1|IFT122|KIAA0753|LZTFL1|NPHP1|OTUD7B|PARP3|PATJ|PDE11A|PFKM|RBKS|RPGRIP1L|RSPH1|SEC16B|SHPK|STEAP2|TACC2|TCTN1|THEM4|TNNI3|TNNT1|TSPOAP1|TSTD1
RAF_UP.V1_DN	MSigDB_C6	3	67	299	11.4868	3.02607	4.47761	0	-2.80457	0.00154699	0.0498635	GPATCH2|LRIG1|PKP4
microtubule [GoID:GO:0005874; evidenceTypes:IBA|IDA|IEA|IMP|ISS|NAS|TAS]	GeneOntology_CC	16	44	299	7.54358	2.46902	36.3636	1	3.42501	0.00154701	0.0498635	CFAP206|DNAH12|DNAH7|DNAI1|DYNC2H1|DYNLRB2|KIF27|KIF9|LRRC49|RAB3D|RPGRIP1L|SAXO1|SPACA9|TEKT1|TEKT2|TEKT3

## Sheet: BRCA_M6_n4
Gene Signature	GeneSet	Overlapping	GeneSetSize	DiffExpGenes	randomAvg	randomSD	%Overlap	Enriched	Zscore	probability	FDR	EnrichedGenes
chr4p16	MSigDB_C1	36	46	121	3.19151	1.701	78.2609	1	19.2878	2.06468e-35	3.52709e-31	ADD1|BLOC1S4|BOD1L1|CRIPAK|CTBP1|DGKQ|FAM193A|FAM53A|GAK|GRPEL1|HAUS3|HTT|IDUA|KIAA0232|LETM1|LOC93622|LRPAP1|MAEA|MAN2B2|MFSD10|MRFAP1|MRFAP1L1|MYL5|NOP14|PCGF3|PIGG|RAB28|RGS12|RNF4|STX18|TADA2B|TBC1D14|TMEM128|TMEM175|UVSSA|WDR1
Human Brain_Lastowska07_548genes (17533364-TableS3)	GeneSigDB	21	55	121	3.81594	1.85504	38.1818	1	9.26345	9.90104e-12	4.22849e-08	BLOC1S4|BOD1L1|CRIPAK|CTBP1|DCAF16|FAM193A|GAK|GRPEL1|HAUS3|LETM1|MAEA|MFSD10|MRFAP1|MRFAP1L1|NOP14|PCGF3|PIGG|RGS12|RNF4|TBC1D14|TMEM175
Human Breast_Farmer05_3198genes_basal_apocrine_luminal (15897907-SuppTable2)	GeneSigDB	7	460	121	31.9151	4.67755	1.52174	0	-5.32654	1.76284e-09	6.02291e-06	ACOX3|ISYNA1|KIAA0232|MAN2B2|MRFAP1L1|PDLIM5|PIGG
LASTOWSKA_NEUROBLASTOMA_COPY_NUMBER_DN	MSigDB_C2	24	106	121	7.35436	2.5361	22.6415	1	6.56348	5.83684e-08	0.000166184	BLOC1S4|BOD1L1|CRIPAK|CTBP1|DCAF16|FAM193A|GAK|GRPEL1|HAUS3|LETM1|LOC93622|MAEA|MEAF6|MFSD10|MRFAP1|MRFAP1L1|NOP14|PCGF3|PIGG|RGS12|RNF4|TBC1D14|TMEM175|ZNF436-AS1
SMID_BREAST_CANCER_BASAL_DN	MSigDB_C2	6	378	121	26.2259	4.37349	1.5873	0	-4.62466	1.47196e-07	0.000359221	CLBA1|ISYNA1|LIAS|PAN2|RHBDL1|UCN
Human Breast_Creighton09_594genes (18425577-TableS3a)	GeneSigDB	4	264	121	18.3165	3.80443	1.51515	0	-3.76312	1.52944e-05	0.0217728	DCAF16|IDUA|KIAA0232|MEAF6
MORF_CTBP1	MSigDB_C4	5	7	121	0.485665	0.671129	71.4286	1	6.72648	2.78557e-05	0.0366046	ADD1|CTBP1|GAK|MAEA|WDR1
Human Breast_Rouzier05_298genes_4classes (16115903-TableS1)	GeneSigDB	0	138	121	9.57454	2.86529	0	0	-3.34156	3.19776e-05	0.0390195

## Sheet: BRCA_M6_n5
Gene Signature	GeneSet	Overlapping	GeneSetSize	DiffExpGenes	randomAvg	randomSD	%Overlap	Enriched	Zscore	probability	FDR	EnrichedGenes
FARMER_BREAST_CANCER_APOCRINE_VS_BASAL	MSigDB_C2	49	107	245	15.0315	3.48341	45.7944	1	9.75149	1.40123e-16	2.39372e-12	ABCC6|AKR1A1|ALCAM|AR|ATP6V1G1|AZGP1|CADPS2|CASD1|CERS4|CLGN|CROT|CYB5A|CYP4F8|DHCR24|DUSP10|DUSP4|EGF|ESRRG|FAH|FMO5|GALNT7|HMGCS2|KCNMA1|LIMCH1|MKNK2|MSX2|NANS|P2RY2|PDLIM1|PEX11A|PIK3R1|PIP|PON2|PRKAR2B|PRLR|RETSAT|SC5D|SH3BP4|SIDT1|SIGLEC15|SLC26A3|SLC35A3|SPRED2|TFAP2B|TMEM135|TRAK2|TRIL|TRIM36|UCP2
Human Breast_Creighton08_1024genes (18794137-SuppTable1c)	GeneSigDB	45	111	245	15.5935	3.54359	40.5405	1	8.29852	7.63647e-13	6.52269e-09	AGAP1|ARFGEF3|ARHGAP44|ASPH|ATP1B1|BBS4|CCDC160|CLGN|CNDP2|CORO2A|CYB5A|DHCR24|DUSP4|EHF|ENTPD3|FAM129A|FCGBP|FRY|GALNT7|GNA14|GPC4|GPCPD1|HMGCS2|KCNS3|KLHDC7A|LIMCH1|LRRC31|MTHFR|NANS|NCEH1|NKX3-1|NTN4|PAX9|PLEKHS1|PLIN5|SASH1|SLC12A2|SLC44A5|STS|SYT17|TC2N|TMC5|TMEM45B|TMTC2|YIPF1
CREIGHTON_ENDOCRINE_THERAPY_RESISTANCE_3	MSigDB_C2	45	114	245	16.0149	3.58786	39.4737	1	8.07867	2.39565e-12	1.36416e-08	AGAP1|ARFGEF3|ARHGAP44|ASPH|ATP1B1|BBS4|CCDC160|CLGN|CNDP2|CORO2A|CYB5A|DHCR24|DUSP4|EHF|ENTPD3|FAM129A|FCGBP|FRY|GALNT7|GNA14|GPC4|GPCPD1|HMGCS2|KCNS3|KLHDC7A|LIMCH1|LRRC31|MTHFR|NANS|NCEH1|NKX3-1|NTN4|PAX9|PLEKHS1|PLIN5|SASH1|SLC12A2|SLC44A5|STS|SYT17|TC2N|TMC5|TMEM45B|TMTC2|YIPF1
Human Breast_Creighton08_643genes (18794137-SuppTable1e)	GeneSigDB	40	103	245	14.4696	3.42185	38.835	1	7.46098	8.97026e-11	3.83098e-07	ALCAM|ARFGEF3|ARHGEF37|ATP6V1G1|C1ORF115|CCDC160|COBLL1|COL28A1|CORO2A|CTNND2|DHCR24|DOPEY2|EPB41L4A|FAM129A|FGF13|GALNT7|GPR160|KCNMA1|LIMCH1|LURAP1L|MARC2|NCEH1|NOSTRIN|PAX9|PBX3|PLEKHS1|PLK2|RAB27B|RAI2|SASH1|SC5D|SH3BGRL|SH3BP4|SLC12A2|SPRED2|TC2N|TMEM135|TMEM45B|TMEM87B|YIPF1
CREIGHTON_ENDOCRINE_THERAPY_RESISTANCE_5	MSigDB_C2	38	102	245	14.3291	3.40624	37.2549	1	6.94927	1.19955e-09	4.09839e-06	ALCAM|ARFGEF3|ARHGEF37|ATP6V1G1|C1ORF115|CCDC160|COBLL1|COL28A1|CORO2A|CTNND2|DHCR24|DOPEY2|EPB41L4A|FAM129A|FGF13|GALNT7|GPR160|KCNMA1|LIMCH1|MARC2|NCEH1|NOSTRIN|PBX3|PLEKHS1|PLK2|RAB27B|RAI2|SASH1|SC5D|SH3BGRL|SH3BP4|SLC12A2|SPRED2|TC2N|TMEM135|TMEM45B|TMEM87B|YIPF1
MASSARWEH_TAMOXIFEN_RESISTANCE_UP	MSigDB_C2	41	120	245	16.8578	3.67428	34.1667	1	6.57059	5.16075e-09	1.46935e-05	ABCC6|ALCAM|AR|ARFGEF3|ARHGEF37|ASPH|BBS4|CADPS2|COBLL1|DLX1|EPB41L4A|FAM129A|FAM149A|FGF13|GPR160|HMGCS2|IQGAP2|KCNMA1|KIAA0485|LIMCH1|LURAP1L|MGAT4A|NANS|NCEH1|NFIA|P2RY2|PBX3|PLEKHS1|RAB27B|RAI2|SASH1|SH3BGRL|SH3BP4|SLC12A2|TMEM135|TMEM45B|TMEM87B|TNFSF10|TP53INP2|WWC1|YIPF1
Human Breast_Wirapati08_288genes_ESR1_Module (18662380-S3-ESR1)	GeneSigDB	2	152	245	21.3532	4.09432	1.31579	0	-4.72684	1.30802e-08	3.19212e-05	AR|FAM214A
Human Breast_Farmer05_3198genes_basal_apocrine_luminal (15897907-SuppTable2)	GeneSigDB	101	460	245	64.6216	6.39661	21.9565	1	5.68714	3.16671e-08	6.76211e-05	ABLIM1|AFF1|AGL|AKR1A1|ALCAM|ANG|AR|ARHGAP29|ASPH|ATP1B1|ATP6V1G1|AZGP1|C1ORF115|CADPS2|CASD1|CATSPERB|CBR4|CERS4|CLGN|COBLL1|CROT|CTNND2|CX3CR1|CYB5A|CYBRD1|CYP4F8|DEPTOR|DHCR24|DLX2|DUSP10|DUSP4|EGF|EHF|ESRRG|FAH|FAIM2|FAM129A|FCGBP|FGF13|FMO5|FRY|FYCO1|GALNT7|GATM|GPC4|HMGCS2|HMGN5|IQGAP2|ISOC1|KCNMA1|KCNS3|LIMCH1|LRP10|LRRC31|MARC2|MEGF9|MKNK2|MSX2|NANS|NAT2|P2RY2|PBX3|PDLIM1|PEX11A|PIK3R1|PI…
VANTVEER_BREAST_CANCER_ESR1_UP	MSigDB_C2	1	119	245	16.7173	3.66007	0.840336	0	-4.29427	1.66111e-07	0.000315296	AFF1
Human Breast_Vincent-Salomon08_1001genes (18381933-SuppTableS4)	GeneSigDB	7	197	245	27.6749	4.5948	3.5533	0	-4.49962	2.96973e-07	0.000507319	ABLIM1|AGL|DIXDC1|FRY|RETSAT|STS|SYT17
Human Breast_Loi10_278genes (20479250-TableS4)	GeneSigDB	23	57	245	8.00745	2.58097	40.3509	1	5.80887	5.79216e-07	0.000899523	AR|ATP1B1|CTNND2|DOPEY2|EHF|ENTPD3|FAM129A|GAD1|GALNT7|GNA14|GPC4|HMGCS2|IQGAP2|LIMCH1|MSX2|NKX3-1|PIK3R1|SASH1|SH3BP4|SORL1|TNFSF10|TNIK|UCP2
Human Breast_Yau07_145genes (17850661-TableS3)	GeneSigDB	20	46	245	6.46216	2.32614	43.4783	1	5.81987	7.9453e-07	0.00113108	ANG|C1ORF115|COBLL1|CYB5A|ENTPD3|ESRRG|GAD1|GATM|GPC4|HMGCS2|IQGAP2|LIMCH1|RAI2|RNASE4|SASH1|SC5D|SLC25A12|SYNC|TNFSF10|WWOX
Human Breast_Creighton09_594genes (18425577-TableS3a)	GeneSigDB	14	264	245	37.0872	5.20261	5.30303	0	-4.43761	9.49581e-07	0.00124782	ATP8A2|CTNND2|CYB5A|DHCR24|DUSP4|FMO5|FRY|MSX2|PEX11A|PHF20|PRLR|RAI2|RNASE4|SIDT1
Human Breast_Barry10_1022genes (20368555-TS-1)	GeneSigDB	12	234	245	32.8727	4.94749	5.12821	0	-4.21885	2.85543e-06	0.00321041	ANG|BBS4|CYB5A|FMO5|FRY|LRP10|PEX11A|RAI2|RNASE4|SH3BGRL|SYNC|SYT17
SENGUPTA_NASOPHARYNGEAL_CARCINOMA_WITH_LMP1_UP	MSigDB_C2	19	46	245	6.46216	2.32614	41.3043	1	5.38997	3.91927e-06	0.00393841	ALCAM|CAPN13|CATSPERB|CROT|CYP4X1|EHF|ESRRG|GALNT7|GATM|NCEH1|NFIA|PRKAR2B|RNASE4|SLC12A2|SLC44A5|SYNC|TC2N|TRIM36|ZPLD1
DOANE_BREAST_CANCER_CLASSES_UP	MSigDB_C2	20	51	245	7.16456	2.44569	39.2157	1	5.24818	5.63906e-06	0.00535178	ABCC6|ALCAM|AR|AZGP1|C1ORF115|CERS4|CYB5A|CYP4F8|GALNT7|HMGCS2|KCNMA1|KIAA0485|LRRC31|PEX11A|PIP|PRLR|SIDT1|TFAP2B|TNIK|TRIL
CREIGHTON_ENDOCRINE_THERAPY_RESISTANCE_2	MSigDB_C2	5	150	245	21.0722	4.06985	3.33333	0	-3.9491	6.1174e-06	0.00550019	FAM149A|KIAA1211L|KLHL41|MAK|SPATA6
Human Breast_Wirapati08_355genes_AURKA_Module (18662380-S3-AURKA)	GeneSigDB	7	8	245	1.12385	0.980863	87.5	1	5.99079	7.05734e-06	0.00602803	AK5|CYBRD1|DIXDC1|FRY|NTN4|RAI2|RNASE4
DUTERTRE_ESTRADIOL_RESPONSE_24HR_DN	MSigDB_C2	24	70	245	9.83372	2.84915	34.2857	1	4.97211	1.00757e-05	0.00782381	ALCAM|ANKRD50|ATP1B1|CAPN13|COBLL1|CORO2A|CTNND2|DUSP10|DUSP4|ENTPD3|EPB41L5|GUCY1A2|LIMCH1|MGAT4A|MSX2|NFKBIZ|NTN4|PDLIM1|PLK2|RAB27B|SASH1|SH3BP4|TMEM45B|YPEL2
Human Liver_Tzur09_1908genes (19841744-TableS5)	GeneSigDB	29	93	245	13.0648	3.2614	31.1828	1	4.88601	9.8367e-06	0.00782381	ASPH|ATP1B1|CASD1|COBLL1|CYB5A|ENPP3|FAM214A|FMO5|GALNT7|GATM|GLYATL1|GPCPD1|HMGCS2|HMGN5|MCC|MS4A7|NCEH1|NFIA|PIK3R1|PON2|PRKAR2B|RETSAT|RNASE4|SC5D|SH3BGRL|SLC35A3|SPRED2|TMEM87B|UCP2
SMID_BREAST_CANCER_LUMINAL_B_UP	MSigDB_C2	3	119	245	16.7173	3.66007	2.52101	0	-3.74783	1.31391e-05	0.00975892	AGL|SLC1A1|SYT17
Human Breast_van'tVeer02_430genes_ERgenes (11823860-SuppTable4)	GeneSigDB	25	76	245	10.6766	2.96342	32.8947	1	4.8334	1.50306e-05	0.0106987	AFF1|ANKRD50|CAPN13|CYP4X1|DOPEY2|DUSP4|GALNT7|GPC4|HMGCS2|IRX2|KIAA1211L|LIMCH1|LURAP1L|MAP3K1|NTN4|PDE8B|PLK2|RETSAT|SC5D|SH3BP4|SLC40A1|TMEM45B|TMEM86A|TSPAN15|WWOX
Human Breast_Doane06_138genes (16491124-Table1)	GeneSigDB	19	50	245	7.02408	2.42231	38	1	4.944	1.68267e-05	0.01149	ABCC6|ALCAM|AR|AZGP1|C1ORF115|CERS4|CYB5A|CYP4F8|GALNT7|HMGCS2|KCNMA1|LRRC31|PEX11A|PIP|PRLR|SIDT1|TFAP2B|TNIK|TRIL
Human Lung_Hou10_1067genes (20421987-TableS1)	GeneSigDB	24	72	245	10.1147	2.88784	33.3333	1	4.8082	1.74876e-05	0.01149	ARHGAP29|ARHGAP44|ARHGEF26|CGNL1|CX3CR1|CYBRD1|EEF1A1|EPB41L4A|FRY|GUCY1A2|IRX2|LIMCH1|LINC00472|MARC2|MS4A14|MS4A7|NOSTRIN|NTN4|RAI2|RALGAPA2|RNASE4|SASH1|SLC1A1|SPATA6
Human Breast_Creighton08_623genes (18794137-SuppTable1b)	GeneSigDB	5	139	245	19.5269	3.93128	3.59712	0	-3.69522	2.53307e-05	0.0160268	FAM149A|KIAA1211L|KLHL41|MAK|SPATA6
Human Breast_Teschendorff07_813genes_ERneg (17683518-813GeneTable)	GeneSigDB	23	69	245	9.69323	2.82957	33.3333	1	4.70275	2.65071e-05	0.0161722	AKR1A1|AR|ATP1B1|ATP6V1G1|AZGP1|DUSP4|FCGBP|FGF13|GALNT7|LRP10|MGAT4A|NANS|NFIA|P2RY2|PIP|PLK2|PON2|PRKAR2B|RREB1|SASH1|SC5D|SEMA3C|TFAP2B
Human Breast_Desmedt08_469genes_ESR1_Module (18698033-tableS1-ESR1)	GeneSigDB	8	171	245	24.0224	4.31669	4.67836	0	-3.71172	3.1954e-05	0.0188231	ALCAM|CERS4|CLGN|CTNND2|DHCR24|GALNT7|MSX2|SIDT1
chr3q26	MSigDB_C1	6	7	245	0.983372	0.917778	85.7143	1	5.46606	4.50088e-05	0.0248027	GPR160|LRRC31|NCEH1|SPTSSB|TNFSF10|TNIK
Human EmbryonicStemCell_Xu09_1311genes (19658189-TableS3)	GeneSigDB	34	127	245	17.8412	3.77177	26.7717	1	4.28415	6.27009e-05	0.0324582	ABLIM1|AGL|ASPH|ATP1B1|C9ORF152|CADPS2|DUSP10|ESRRG|FAM214A|FGF10|FRY|FYCO1|GATM|GUCY1A2|ISOC1|KLHL41|LINC00472|MARC2|MSX2|MTHFR|NFIA|NFKBIZ|NKX3-1|PAX9|PCDH20|PLCL1|SC5D|SH3BGRL|SIDT1|SLC25A12|TNIK|TP53INP2|TRAK2|YPEL2
GSE2826_WT_VS_BTK_KO_BCELL_DN	MSigDB_C7	10	19	245	2.66915	1.50682	52.6316	1	4.86513	7.24134e-05	0.0363835	AKR1A1|ATP1B1|ATP6V1G1|CTNND2|DHCR24|GATM|MSX2|PAX9|PDLIM1|SC5D
YATGNWAAT_OCT_C	MSigDB_C3	16	42	245	5.90023	2.22532	38.0952	1	4.53856	7.80212e-05	0.038081	ANG|ARHGEF12|DLX1|DUSP10|GPC4|MCC|NFIA|PCDH20|RANBP3L|RNASE4|SASH1|SH3BGRL|SLC25A12|TCERG1L|TP53INP2|TRERF1
CHICAS_RB1_TARGETS_CONFLUENT	MSigDB_C2	18	51	245	7.16456	2.44569	35.2941	1	4.43041	8.98134e-05	0.0400829	AK5|BMP4|CREB3L1|CROT|CYB5A|DHCR24|FAM129A|FRY|KCNMA1|LOXL1-AS1|NTN4|PDLIM1|RGMB|SEMA3C|SH3BP4|SYNC|TMTC2|WWOX
MAP kinase activity [GoID:GO:0004707; evidenceTypes:IBA|IC|IDA|IEA|IMP|ISS|NAS|TAS]	GeneOntology_MF	11	23	245	3.23108	1.65593	47.8261	1	4.69156	9.62009e-05	0.0400829	BMP4|DUSP10|DUSP4|EGF|FGF10|FRS2|MAP3K1|SASH1|SORL1|SPRED2|TNIK
regulation of MAP kinase activity [GoID:GO:0043405; evidenceTypes:IBA|IC|IDA|IEA|IMP|ISS|NAS|TAS]	GeneOntology_BP	11	23	245	3.23108	1.65593	47.8261	1	4.69156	9.62009e-05	0.0400829	BMP4|DUSP10|DUSP4|EGF|FGF10|FRS2|MAP3K1|SASH1|SORL1|SPRED2|TNIK
Human Breast_Desmedt08_229genes_AURKA_Module (18698033-tableS1-AURKA)	GeneSigDB	8	13	245	1.82626	1.24856	61.5385	1	4.94469	9.27257e-05	0.0400829	AK5|ANG|CYBRD1|DLX2|FCGBP|FRY|LIMCH1|SLC26A3
Human Breast_HaibeKains10_229genes_GENIUS_ERposHER2neg (20156340-GENIUS-ERposHER2neg_signature)	GeneSigDB	8	13	245	1.82626	1.24856	61.5385	1	4.94469	9.27257e-05	0.0400829	AK5|ANG|CYBRD1|DLX2|FCGBP|FRY|LIMCH1|SLC26A3
Mouse Lymphoma_Wu08_1148genes (18535662-TableS2c)	GeneSigDB	16	43	245	6.04071	2.251	37.2093	1	4.42439	0.000108787	0.0442478	ABLIM1|ATP1B1|ATP6V1G1|BMP4|CADPS2|CROT|CYB5A|DYNC1I2|GJB1|GPCPD1|LRP10|NFIA|PBX3|SH3BGRL|SORL1|SPOPL
Human Kidney_Zhao06_259genes (16318415-TableS1)	GeneSigDB	13	31	245	4.35493	1.918	41.9355	1	4.50734	0.000119089	0.046562	ABLIM1|AGL|AR|CYB5A|DIXDC1|ENPP3|MARC2|NFIA|NTN4|RNASE4|SORL1|TMTC2|YPEL2
GSE3982_DC_VS_TH1_UP	MSigDB_C7	10	20	245	2.80963	1.54551	50	1	4.65242	0.000127105	0.048252	AKR1A1|ALCAM|C1ORF115|CORO2A|CYB5A|FYCO1|PLEKHS1|SH3BGRL|SPRED2|SYT17

## Sheet: BRCA_M6_n6
Gene Signature	GeneSet	Overlapping	GeneSetSize	DiffExpGenes	randomAvg	randomSD	%Overlap	Enriched	Zscore	probability	FDR	EnrichedGenes
chr17p11	MSigDB_C1	8	17	10	0.0974771	0.309885	47.0588	1	25.5015	5.18939e-16	4.43251e-12	B9D1|FLII|MIEF2|PLD6|RAI1|TMEM11|TOM1L2|USP22
GSE40443_INDUCED_VS_TOTAL_TREG_UP	MSigDB_C7	4	14	10	0.0802752	0.28146	28.5714	1	13.9264	5.32301e-07	0.00227332	B9D1|PLD6|TMEM11|USP22

## Sheet: BRCA_M6_n7
Gene Signature	GeneSet	Overlapping	GeneSetSize	DiffExpGenes	randomAvg	randomSD	%Overlap	Enriched	Zscore	probability	FDR	EnrichedGenes
chr1p34	MSigDB_C1	12	18	221	2.28096	1.40445	66.6667	1	6.92015	1.20157e-07	0.00205264	C1ORF210|CCDC24|EPHA10|FOXD2|FOXO6|HIVEP3|HYI|MANEAL|POMGNT1|TMEM125|TMEM53|ZSWIM5
GSE15330_LYMPHOID_MULTIPOTENT_VS_PRO_BCELL_DN	MSigDB_C7	7	8	221	1.01376	0.939011	87.5	1	6.37504	3.44374e-06	0.0294147	ATG16L1|C11ORF49|FAM102A|GLCCI1|PNPLA2|SORD|ZNF281

## Sheet: BRCA_M6_n8
Gene Signature	GeneSet	Overlapping	GeneSetSize	DiffExpGenes	randomAvg	randomSD	%Overlap	Enriched	Zscore	probability	FDR	EnrichedGenes
CREIGHTON_ENDOCRINE_THERAPY_RESISTANCE_1	MSigDB_C2	74	112	418	26.844	4.37153	66.0714	1	10.7871	1.13011e-22	9.65283e-19	ABAT|ABCC13|ACSS3|ADCY1|AFF3|AGR3|APBB2|AREG|ARHGAP36|ARL3|ARMT1|BTG2|C16ORF45|C1ORF226|CA12|CAP2|CCDC83|CELSR2|CISH|COL4A5|COL4A6|DLG5|DNAJC12|DOK7|EFHD1|ELOVL2|ERBB4|ESR1|FAM102B|FAM120AOS|FLNB|FTO|FUT8|FYB2|GATA3|GFRA1|GREB1|GRIA2|IGF1R|IGSF1|INPP4B|IRS1|KIAA1324L|LINC00052|LYPD6|MAPT|MREG|NAB2|NBDY|NRIP1|PDZK1|PGR|PKIB|POTEM|RMND1|SCUBE2|SFXN2|SIAH2|SLC39A6|SLC7A2|STC2|SYBU|SYT1|SYTL2|SYTL4|S…
Human Breast_Creighton08_772genes (18794137-SuppTable1a)	GeneSigDB	75	114	418	27.3234	4.40769	65.7895	1	10.8167	8.2985e-23	9.65283e-19	ABAT|ABCC13|ACSS3|ADCY1|AFF3|AGR3|APBB2|AREG|ARHGAP36|ARL3|ARMT1|BTG2|C16ORF45|C1ORF226|CA12|CAP2|CCDC83|CELSR2|CISH|COL4A5|COL4A6|DLG5|DNAJC12|DOK7|EFHD1|ELOVL2|ERBB4|ESR1|FAM102B|FAM120AOS|FLNB|FTO|FUT8|FYB2|GATA3|GFRA1|GREB1|GRIA2|IGF1R|IGSF1|INPP4B|IRS1|KIAA1324L|LYPD6|MAPT|MED13L|MREG|NAB2|NRIP1|PDZK1|PGR|PKIB|POTEM|RAB30|RABEP1|RMND1|SCUBE2|SFXN2|SIAH2|SLC39A6|SLC7A2|STC2|SYBU|SYT1|SYTL2|SY…
Human Breast_van'tVeer02_2460genes_Ergenes (11823860-SuppTable3)	GeneSigDB	167	390	418	93.4748	7.4303	42.8205	1	9.89532	2.14212e-21	1.2198e-17	ABAT|ABCC5|ABCC8|ABCD3|ABLIM3|ACADSB|ACOT4|ADCY1|ADIRF|AFF3|AGR2|AGR3|AIG1|APH1B|AQP11|ARL3|ARNT2|ASAH1|ASTN2|BAG1|BCAS4|BHLHE40|BLVRA|BMPR1B|BOD1|BTG2|C16ORF45|C1ORF21|C5ORF30|CA12|CAP2|CARD19|CDS1|CELSR1|CELSR2|CHAD|CHRD|CISH|CITED1|CLIC6|CMYA5|COL4A5|COX6C|CPEB2|CYP2B6|DACH1|DBNDD2|DCAF10|DNAJC12|DNALI1|DOK1|ELOVL2|ENPP5|ERBB4|ESR1|EVA1B|FAM102B|FAM120C|FAM234B|FLNB|FUT8|GATA3|GFRA1|GLI3|GLRB|…
MASSARWEH_TAMOXIFEN_RESISTANCE_DN	MSigDB_C2	61	91	418	21.8108	3.96572	67.033	1	9.882	3.50482e-19	1.49682e-15	ABAT|ADAMTS15|ADCY9|APBB2|AREG|ARHGAP36|ARL3|ARMT1|BLVRA|BOD1|C1ORF226|CA12|CELSR2|CISH|COL4A5|CTPS2|DLG5|DOK7|DUBR|ELOVL2|ESR1|FLNB|FYB2|GFRA1|GREB1|HIP1|IGF1R|IGSF1|IL20|IRS1|IRX3|IRX5|KCNJ3|KDM4B|LETM2|LONRF2|MAPT|MREG|MYB|NAB2|NPNT|NRIP1|PARD6B|PDZK1|PGR|PKIB|RBM24|RMST|SFXN2|SIAH2|SLC39A6|STC1|SUSD3|SYBU|SYT1|SYTL4|THSD4|TPBG|TTC39A|ZNF385B|ZNF703
Human Breast_Wirapati08_288genes_ESR1_Module (18662380-S3-ESR1)	GeneSigDB	85	152	418	36.4312	5.02988	55.9211	1	9.65605	5.25297e-19	1.79473e-15	ABAT|ACADSB|ADCY9|ADIRF|AFF3|AGR2|AGR3|APBB2|ARL3|ARMT1|BCAS4|C5ORF30|CA12|CCDC170|CELSR1|CELSR2|CHAD|CISH|CLSTN2|COX6C|CPEB2|CSAD|CYP2B6|DACH1|DCAF10|DNAJC12|DNALI1|ELOVL2|ERBB4|ESR1|EVA1B|FAM234B|FUT8|GATA3|GFRA1|GREB1|HHAT|IGF1R|IL6ST|INPP4B|INPP5J|IRS1|IRX5|KDM4B|KIAA0040|LONRF2|LRBA|MAGED2|MAPT|MED13L|MREG|MYB|NAT1|PARD6B|PDZK1|PIGT|PREX1|PTP4A2|QDPR|RABEP1|REPS2|RETREG1|RMND1|SCUBE2|SIAH2|S…
Human Breast_Barry10_1022genes (20368555-TS-1)	GeneSigDB	112	234	418	56.0849	6.07801	47.8632	1	9.19959	4.99128e-18	1.4211e-14	ABAT|ABLIM3|ADCY1|ADCY9|ADIRF|AFF3|AGR2|APBB2|ARL3|ARMT1|ASAH1|ASB13|BHLHE40|BTG2|C1ORF21|C5ORF30|CA12|CAP2|CARD10|CCDC170|CELSR1|CELSR2|CHAD|CHRD|CISH|CLSTN2|COL4A5|CSAD|CYP2B6|DACH1|DBNDD2|DCAF10|DLG5|DNAJC12|DNALI1|ELOVL2|ERBB4|EVA1B|FAM110B|FAM234B|FLNB|FUT8|GATA3|GFRA1|GLI3|GLUL|GREB1|HEXIM1|HHAT|IGF1R|IGFBP2|IL6ST|INPP4B|IRS1|IRX5|KCNE4|KDM4B|KIAA0040|KIF16B|LRBA|MAGED2|MAPT|MAST4|MED13L|MR…
Human Breast_Creighton09_594genes (18425577-TableS3a)	GeneSigDB	120	264	418	63.2752	6.39142	45.4545	1	8.87514	4.27009e-17	1.04208e-13	ABAT|ABCC8|ABLIM3|ADCY1|ADCY9|ADIRF|AFF3|AGR2|APBB2|AREG|ARL3|ARMT1|ASAH1|ASB13|BHLHE40|BTG2|C1ORF21|C5ORF30|CA12|CAP2|CARD10|CCDC170|CELSR1|CHAD|CHRD|CISH|CLSTN2|COL4A5|COX6C|CPB1|CSAD|CYP2B6|CYP4B1|DACH1|DBNDD2|DCAF10|DLG5|DNAJC12|DNALI1|ELOVL2|ERBB4|ESR1|F7|FAM120A|FAM234B|FLNB|FUT8|GATA3|GEMIN8|GFRA1|GLI3|GLUL|GREB1|HEBP1|HEXIM1|HHAT|HSPA2|IGF1R|IGFBP2|IL6ST|INPP4B|INPP5J|IRS1|IRX5|KCND3|KCNE…
Human Breast_Vincent-Salomon08_1001genes (18381933-SuppTableS4)	GeneSigDB	97	197	418	47.2167	5.64473	49.2386	1	8.81943	1.51517e-16	3.23545e-13	ABAT|ABCD3|ADCY1|ADCY9|ADIRF|AHCYL1|APBB2|ARL3|ARMT1|ASAH1|ASB13|ASMTL|BAG1|BHLHE40|BMPR1B|BTG2|C1ORF21|CA12|CAP2|CARD10|CELSR1|CELSR2|CHPT1|CHRD|CLSTN2|COX6C|CPB1|CSAD|CYP2B6|DACH1|DBNDD2|DCAF10|DNAJC12|DNALI1|DNMBP|ELOVL2|ERBB4|ESR1|FAM110B|FAM234B|FBXO2|FLNB|FUT8|GATA3|GLI3|GLUL|GREB1|HEBP1|HEXIM1|IGF1R|IL6ST|INPP5J|IRS1|KCND3|KCNE4|KDM4B|KIAA0040|KIF5C|LRBA|LRP2|MAPT|MAST4|MED13L|MRPS30|MYB|N…
CREIGHTON_ENDOCRINE_THERAPY_RESISTANCE_4	MSigDB_C2	55	86	418	20.6124	3.86106	63.9535	1	8.90627	6.10697e-16	1.15917e-12	ABAT|ADAMTS15|ADCY9|APH1B|ARHGAP36|BHLHE40|BOD1|C1ORF226|CA12|CELSR2|COL4A5|COX6C|DLG5|DOK7|DUBR|ELOVL2|FGD3|FLNB|FTO|FYB2|GREB1|GRIK3|IGF1R|IGSF1|IL20|IRS1|IRX3|KCNJ3|LINC01116|MAPT|MED13L|MYB|NOS1AP|NRIP1|NRXN3|PARD6B|PDZK1|PGR|PKIB|RBM24|RGS22|RMST|SCUBE2|SIAH2|SLC19A2|SLC27A2|STC1|SUSD3|SYBU|SYTL4|SYTL5|TPBG|TTC39A|ZNF385B|ZNF703
Human Breast_Creighton08_453genes (18794137-SuppTable1d)	GeneSigDB	53	83	418	19.8933	3.79655	63.8554	1	8.7202	2.43612e-15	4.16163e-12	ABAT|ADAMTS15|ADCY9|APH1B|ARHGAP36|BHLHE40|BOD1|C1ORF226|CA12|CELSR2|COL4A5|COX6C|DLG5|DOK7|ELOVL2|FGD3|FLNB|FTO|FYB2|GREB1|GRIK3|IGF1R|IGSF1|IL20|IRS1|IRX3|KCNJ3|MAPT|MED13L|MYB|NOS1AP|NRIP1|NRXN3|PARD6B|PDZK1|PGR|PKIB|RBM24|RGS22|RMST|SCUBE2|SIAH2|SLC19A2|SLC27A2|STC1|SUSD3|SYBU|SYTL4|SYTL5|TPBG|TTC39A|ZNF385B|ZNF703
Human Breast_Miller05_p53 (16141321-Table2)	GeneSigDB	70	137	418	32.836	4.7977	51.0949	1	7.74621	5.96157e-13	9.25832e-10	ABAT|ABLIM3|ACADSB|ADAMTS15|ADCY9|ADIRF|AGR2|AGR3|APBB2|BMPR1B|C16ORF45|CA12|CAPN8|CARD10|CCDC74A|CELSR1|CHAD|DACH1|DEGS2|DNALI1|ELOVL2|ERBB4|ETFDH|FAM241A|FGD3|FLNB|GATA3|GFRA1|GLI3|GREB1L|HEXIM1|HHAT|IGF1R|IL6ST|INPP4B|JHY|KCND3|KCNE4|KIF5C|LONRF2|MAGED2|MAPT|MAST4|MIR29B2|MPP7|NAT1|NEBL|NEDD4L|NRIP1|PGR|PLAT|PNPLA4|PREX1|PTGER3|PTPRT|RABEP1|SCUBE2|SLC16A5|SLC39A6|SLC7A2|STC2|STK32B|SUSD3|SYTL4…
VANTVEER_BREAST_CANCER_ESR1_UP	MSigDB_C2	63	119	418	28.5218	4.4964	52.9412	1	7.66796	1.2852e-12	1.82958e-09	ABAT|ACADSB|ACOT4|AGR3|BAG1|BHLHE40|C5ORF30|CA12|CELSR1|CHAD|CHRD|CISH|COX6C|CPEB2|DBNDD2|DNAJC12|DNALI1|ERBB4|ESR1|EVA1B|FGD3|FUT8|GATA3|GFRA1|GLI3|GREB1|HEXIM1|HHAT|IL6ST|INPP5J|IRS1|KDM4B|KIF12|KIF16B|LONRF2|LRBA|MAGED2|MAST4|MED13L|MEIS3P1|MREG|MYB|NAT1|NEDD4L|PIGT|PREX1|PTP4A2|PTPRT|QDPR|RETREG1|SCUBE2|SEC14L2|SLC16A6|SLC39A6|SUSD3|SYBU|TBC1D9|TCEAL1|TMBIM4|TPBG|TSPAN13|UGCG|VAV3
Human Breast_Rouzier05_298genes_4classes (16115903-TableS1)	GeneSigDB	69	138	418	33.0757	4.81368	50	1	7.46297	3.52561e-12	4.63292e-09	ABAT|ACADSB|ADCY1|ADCY9|ADIRF|AGR2|APBB2|ARMT1|ASAH1|BHLHE40|BLVRA|C16ORF45|C5ORF30|CA12|CELSR1|CELSR2|COX6C|CPB1|CSAD|CYP2B6|DACH1|DBNDD2|DNAJC12|DNALI1|ELOVL2|ERBB4|ESR1|FAM198B|FLNB|FUT8|GATA3|GFRA1|GLUL|GREB1|HEBP1|IGF1R|IL6ST|IRS1|KIF16B|MAGED2|MAPT|MED13L|MREG|MRPS30|MYB|NAT1|NRIP1|PDZK1|PTP4A2|RETREG1|SCUBE2|SEC14L2|SIAH2|SLC16A6|SLC19A2|SLC39A6|STC2|SYBU|SYT1|TBC1D9|TCEAL1|TESMIN|TFF1|TPB…
Human Breast_Abba05_183genes (15762987-SuppTable4)	GeneSigDB	57	105	418	25.1663	4.24179	54.2857	1	7.50479	4.44985e-12	5.42977e-09	ABCD3|ACADSB|ADIRF|AGR2|AIG1|ASAH1|BHLHE40|BMPR1B|BTG2|C1ORF21|CELSR2|CHAD|DACH1|DBNDD2|DNAJC12|ESR1|FGD3|FLNB|FUT8|GATA3|GLUL|IL6ST|IRS1|IRX5|KIF12|LDLRAD4|LRBA|LRP2|MORF4L2|MPP7|MYB|NAT1|PIGT|PLAT|PTP4A2|PTPRT|QDPR|SCUBE2|SDC4|SEC14L2|SHROOM3|SIAH2|SLC39A6|STK39|SUSD3|SYTL4|TBC1D9|TCEAL1|TCEAL3|TCEAL4|TFF1|TPBG|TSPAN13|UGCG|VAV3|WFDC2|WWP1
Human Breast_Laere08_263genes (19010862-TableS1)	GeneSigDB	56	104	418	24.9266	4.22283	53.8462	1	7.35843	1.10097e-11	1.25386e-08	ABAT|ACADSB|AFF3|AGR3|APBB2|ARMT1|BCAR3|BHLHE40|C5ORF30|CA12|CAP2|CCDC74A|CDS1|CELSR1|CELSR2|CPEB2|CSAD|DACH1|DNAJC12|DNALI1|ELOVL2|ENPP5|ESR1|FGD3|FLNB|FSIP1|GATA3|GFRA1|GLI3|GREB1|IL6ST|IRS1|IRX5|KDM4B|KIAA0040|MAST4|MYB|NAT1|NEBL|NUDT12|PPP1R3C|QDPR|RETREG1|SLC39A6|SLC7A8|STC2|SUSD3|SYBU|TBC1D9|TBX3|TCEAL3|TFAP2A|THSD4|TRPS1|TTC39A|VAV3
POOLA_INVASIVE_BREAST_CANCER_DN	MSigDB_C2	38	59	418	14.1411	3.22397	64.4068	1	7.40049	2.10603e-11	2.24858e-08	ACADSB|ARMT1|CA12|CCDC170|CELSR1|CELSR2|CITED1|COL4A5|CPB1|CYP4B1|DACH1|DNAJC12|ERBB4|EREG|ESR1|FBXO2|FLNB|GATA3|GFRA1|GRIA2|IGF1R|IGFBP2|IGSF1|INPP4B|KDM4B|MAPT|MYB|NEDD4L|PDZK1|PLAT|PPP1R3C|RABEP1|SCUBE2|SDC4|SLC39A6|STC1|STC2|WFDC2
Human Breast_Desmedt08_469genes_ESR1_Module (18698033-tableS1-ESR1)	GeneSigDB	78	171	418	40.9851	5.30307	45.614	1	6.97991	4.61079e-11	4.6333e-08	ABAT|ABCC8|ABCD3|ABLIM3|ADIPOR2|AGR2|APBB2|APH1B|AREG|ASAH1|ASTN2|C16ORF45|C1ORF21|C3ORF52|CA12|CHAD|CITED1|COX6C|CPB1|CYP2B6|DIO1|DNAJC12|DNALI1|DUSP5|ELOVL2|ERBB4|ESR1|F7|FAM234B|FUT8|GATA3|GFRA1|GLI3|GLRB|GLS2|GRIA2|HEBP1|HEXIM1|HHAT|HSPA2|IL6ST|INPP5J|IRS1|IRX5|KCNJ3|KIAA0040|KIF16B|LDLRAD4|LRBA|LRP2|MREG|MRPS30|MYB|NAT1|NEDD4L|NOS1AP|NR2E3|PDZK1|PGR|PIGT|PLAT|PTPN13|PTPRT|QDPR|RAMP1|REPS2|RE…
SMID_BREAST_CANCER_LUMINAL_B_UP	MSigDB_C2	59	119	418	28.5218	4.4964	49.5798	1	6.77836	2.61929e-10	2.48585e-07	ABAT|ABCC8|ACADSB|AGR2|ARMT1|ARNT2|BMPR1B|CA12|CELSR1|CGA|CLSTN2|CYP2B7P|DACH1|DCAF10|DIO1|DNAJC12|DNALI1|ERBB4|ESR1|FAM234B|FLRT3|GATA3|GFRA1|GLRB|GLS2|GREB1|GRIA2|HEXIM1|IL6ST|KCNE4|KCNJ3|KDM4B|KIF5C|LDLRAD4|MAPT|MRPS30|NAT1|PPP1R3C|PTPRT|QDPR|RABEP1|REPS2|RETREG1|SCUBE2|SERPINA6|SIAH2|SLC19A2|SLC27A2|SLC39A6|STC1|STK32B|SYBU|SYT1|TBC1D9|TESMIN|TFF1|UGCG|WFDC2|WWP1
GOZGIT_ESR1_TARGETS_DN	MSigDB_C2	88	213	418	51.0516	5.83905	41.3146	1	6.32781	1.43384e-09	1.22471e-06	ABAT|ABHD2|ADCY1|ADCY9|AFF3|AGR2|AGR3|APBB2|AREG|ARMT1|BLVRA|BMPR1B|CA12|CAP2|CAPN9|CCDC170|CCDC83|CELSR2|COL4A5|CPEB2|CRACR2A|DACH1|DCDC2|DEGS2|DNAJC12|ERBB4|ESR1|FAM198B|FAM241A|FLRT3|FUT8|GATA3|GFRA1|GREB1|GRIK3|HAGLR|HDGFL3|ICA1L|IFITM10|IGF1R|INPP4B|IRS1|IRX5|KCNJ3|KCNK6|LIN7A|LINC00052|MAST4|MS4A15|NAT1|NEBL|NINJ1|NPNT|PDZK1|PGR|PKIB|PLLP|PPP1R3C|PSD3|PTPN13|RABEP1|RGS22|SCUBE2|SERPINA1|SFX…
Human Breast_O'Brien07_Top100GoodPrognosisGenes (17205517-Top100GoodPrognosisGenes)	GeneSigDB	36	60	418	14.3807	3.25021	60	1	6.65165	1.37582e-09	1.22471e-06	ACADSB|AFF3|AGR2|AGR3|CHPT1|CLIC6|CLSTN2|DNALI1|ERBB4|ESR1|FLT3|GATA3|GFRA1|HSPA2|INPP5J|LYPD6|MYB|NAT1|PDZK1|PGR|PTGER3|RBM24|SCUBE2|SEC14L2|SLC27A2|SLC7A2|SLITRK6|SUSD3|SYNPO2L|TBC1D9|TBX3|TFF1|THSD4|TPRG1|TRH|ZNF385B
DUTERTRE_ESTRADIOL_RESPONSE_24HR_UP	MSigDB_C2	28	42	418	10.0665	2.73382	66.6667	1	6.55988	3.44589e-09	2.80315e-06	ABHD2|ADCY1|AREG|ARL3|CA12|CELSR2|CHPT1|DEGS2|ELOVL2|GFRA1|GREB1|IFITM10|KCNK6|LYPD6|MYB|NOS1AP|NRIP1|NXNL2|PGR|PKIB|SFXN2|SIAH2|SLC27A2|SLC39A6|STC1|STC2|SYTL5|TFF1
RAF_UP.V1_DN	MSigDB_C6	38	67	418	16.0585	3.42743	56.7164	1	6.40174	4.43502e-09	3.4438e-06	ABAT|AGR2|APBB2|ARL3|ARNT2|C16ORF45|CA12|CCDC170|CELSR2|DLG5|DNAJC12|ELOVL2|FAM234B|FTO|GFRA1|GREB1|HDGFL3|IGF1R|IGFBP2|INPP4B|IRS1|IRX5|MED13L|MYB|NEDD4L|PDZK1|PGR|PPP1R3C|SCUBE2|SLC19A2|SLC7A2|STC2|SYTL2|TFAP2A|TFF1|TRPS1|TTC39A|VAV3
DUTERTRE_ESTRADIOL_RESPONSE_6HR_UP	MSigDB_C2	32	52	418	12.4633	3.03296	61.5385	1	6.44146	4.95094e-09	3.67725e-06	ABHD2|ADCY9|ALDH3A2|AREG|ARL3|ASB13|CA12|CELSR2|DNAJC12|ELOVL2|FLNB|GREB1|KCNK6|LONRF2|MAPT|MYB|NAB2|NOS1AP|NRIP1|NXNL2|PGR|PKIB|SEC14L2|SFXN2|SLC19A2|SLC27A2|STC2|SYBU|SYTL4|SYTL5|TPBG|UGCG
SMID_BREAST_CANCER_BASAL_DN	MSigDB_C2	134	378	418	90.5986	7.34744	35.4497	1	5.90701	7.14983e-09	5.08919e-06	ABAT|ABCC8|ABLIM3|ACADSB|ADCY1|ADCY9|ADIRF|AGR2|APBB2|AREG|ARL3|ARMT1|ASAH1|ASTN2|BCAS4|BLVRA|BMPR1B|BTG2|C16ORF45|C1ORF21|C3ORF52|C5ORF30|CA12|CAPN9|CCDC170|CDS1|CELSR1|CHAD|CHRD|CITED1|CLSTN2|COL4A5|COL4A6|CPB1|CSAD|CYP2B7P|CYP4B1|DACH1|DCAF10|DIO1|DLG5|DNAJC12|DNALI1|DNMBP|DUSP5|EFCAB2|EGOT|ELOVL2|ERBB4|ESR1|EVA1B|F7|FAM110B|FAM198B|FAM234B|FBXL7|FLRT3|FUT8|GATA3|GFRA1|GLRB|GREB1|GREB1L|GRIA2|…
CREIGHTON_ENDOCRINE_THERAPY_RESISTANCE_2	MSigDB_C2	11	150	418	35.9518	4.99982	7.33333	0	-4.99054	2.93783e-08	2.00747e-05	ABLIM2|AGBL2|AIG1|DNAH5|DNALI1|EFCAB2|HAGLR|JHY|MKX|STON2|STOX1
Human Breast_Bertucci06_2537genes (16651414-Supp2)	GeneSigDB	84	214	418	51.2913	5.85083	39.2523	1	5.59044	7.07195e-08	4.47445e-05	ABAT|ABLIM3|ACADSB|ADAMTS15|ADCY1|ADCY9|ADIPOR2|ADIRF|AFF3|AGR2|AGR3|AREG|ARMT1|C17ORF58|CA12|CAPN8|CCDC74A|CELSR2|CHAD|CLSTN2|COX6C|CPEB2|CYP2B6|DACH1|DEGS2|DNAJC12|DNALI1|ELOVL2|ERBB4|ESR1|FAM198B|FAM234B|FAM241A|FBXL7|FGD3|FSIP1|FUT8|FYB2|GATA3|GFRA1|GREB1|INPP4B|IRS1|KCNJ3|KDM4B|LIN7A|LONRF2|LRBA|MAGED2|MAPT|MORF4L2|NAT1|PGR|PIGT|PPP1R3C|PREX1|PTPRT|RABEP1|SCUBE2|SEC14L2|SERINC3|SLC16A6|SLC19…
Human Breast_Farmer05_3198genes_basal_apocrine_luminal (15897907-SuppTable2)	GeneSigDB	152	460	418	110.252	7.85826	33.0435	1	5.31259	1.36882e-07	8.35129e-05	ABAT|ABCC5|ABHD2|ACADSB|ACSF2|ACSS3|ADCY1|ADCY9|ADIPOR2|ADIRF|AGR2|ALDH3A2|APBB2|AREG|ARL3|ARMT1|ARNT2|ASB13|ATP7A|BAG1|BHLHE40|BLVRA|BTG2|C16ORF45|C3ORF52|C5ORF30|CA12|CAP2|CAPN9|CARD10|CELSR1|CELSR2|CGA|CHPT1|CLSTN2|COL4A5|COL4A6|COX6C|CPB1|CYP2B6|CYP4B1|DACH1|DBNDD2|DCAF10|DIO1|DLG5|DNAJC12|DNALI1|DUSP5|EDDM3B|EFCAB2|EFHD1|ELOVL2|ENPP4|ERBB4|ESR1|EVA1B|FAM234B|FBXL7|FBXO2|FLNB|FLRT3|FUT8|GATA3…
HALLMARK_ESTROGEN_RESPONSE_EARLY	MSigDB_H	43	89	418	21.3314	3.92427	48.3146	1	5.52169	2.38988e-07	0.000140781	ABAT|ABHD2|ADCY1|ADCY9|AREG|ARL3|ASB13|BAG1|BHLHE40|CA12|CELSR1|CELSR2|CHPT1|CISH|ELOVL2|FLNB|GFRA1|GREB1|IGF1R|IL6ST|KDM4B|MAPT|MAST4|MED13L|MREG|MYB|NRIP1|PDZK1|PGR|RETREG1|SEC14L2|SIAH2|SLC19A2|SLC27A2|SLC39A6|SLC7A2|STC2|SYBU|TFF1|THSD4|TPBG|TTC39A|UGCG
FARMER_BREAST_CANCER_BASAL_VS_LULMINAL	MSigDB_C2	57	132	418	31.6376	4.71666	43.1818	1	5.3772	3.17853e-07	0.000176174	ABAT|ACADSB|ADIRF|AGR2|APBB2|AREG|ARMT1|BLVRA|C5ORF30|CA12|CAPN9|CELSR1|CPB1|CYP2B7P|DACH1|DNAJC12|DNALI1|ERBB4|ESR1|FAM234B|FBXL7|FUT8|GATA3|GFRA1|GREB1|HHAT|IL6ST|INPP4B|IRS1|KDM4B|KIF16B|LRBA|MAGED2|MAPT|MYB|NAT1|PDZK1|PTGER3|RABEP1|SCUBE2|SLC16A6|SLC19A2|SLC39A6|SLC7A8|SYBU|TBC1D9|TBX3|TCEAL1|TCEAL4|TESMIN|TFAP2A|TFF1|TPBG|TSPAN13|TTC39A|UGCG|WWP1
Human Breast_Creighton08_623genes (18794137-SuppTable1b)	GeneSigDB	11	139	418	33.3154	4.82958	7.91367	0	-4.62056	3.19697e-07	0.000176174	ABLIM2|AGBL2|AIG1|CCDC74A|DNAH5|DNALI1|EFCAB2|JHY|MKX|STON2|STOX1
Human Breast_Miller07_56genes (17885619-Table5a)	GeneSigDB	10	10	418	2.39679	1.34645	100	1	5.64687	5.75986e-07	0.000307487	CELSR2|CYP2B6|GREB1|IGF1R|KDM4B|MAPT|MREG|MYB|TFF1|TPBG
Human Breast_Doane06_145genes (16491124-SuppTable1)	GeneSigDB	46	101	418	24.2076	4.16528	45.5446	1	5.23192	7.905e-07	0.000409216	ABAT|ACADSB|ADIRF|AGR2|AREG|ARMT1|BMPR1B|C1ORF21|CA12|CCDC170|CELSR1|CHAD|CLSTN2|CYP2B6|DACH1|DNAJC12|DNALI1|ELOVL2|ERBB4|ESR1|GATA3|GFRA1|GREB1|INPP4B|KCNE4|MAPT|MAST4|MYB|NAT1|PDZK1|PGR|PNPLA4|SCUBE2|SLC16A6|SLC27A2|SLC39A6|SLC7A8|STC2|STK32B|SYBU|SYT1|TBC1D9|TFF1|TTC39A|UGCG|VAV3
SMID_BREAST_CANCER_LUMINAL_A_UP	MSigDB_C2	16	22	418	5.27294	1.99018	72.7273	1	5.38999	1.61266e-06	0.000810268	ADIRF|AREG|ARMT1|BTG2|C1ORF21|CYP4B1|ELOVL2|ESR1|GFRA1|MYB|NAT1|PGR|PSD3|PTGER3|SCUBE2|STC2
FRASOR_RESPONSE_TO_ESTRADIOL_UP	MSigDB_C2	13	16	418	3.83486	1.70019	81.25	1	5.39067	2.00527e-06	0.000951556	ADCY1|ADCY9|AREG|CA12|GLRB|GREB1|MAPT|NRIP1|PDZK1|PTGER3|SIAH2|SLC39A6|TFF1
Human Breast_Pusztai07_49genes (17947471-Table1)	GeneSigDB	13	16	418	3.83486	1.70019	81.25	1	5.39067	2.00527e-06	0.000951556	CELSR2|DBNDD2|DNALI1|DOK1|ELOVL2|ESR1|FAM198B|IGF1R|IL6ST|IRS1|MAPT|SCUBE2|STC2
SMID_BREAST_CANCER_RELAPSE_IN_BRAIN_DN	MSigDB_C2	34	69	418	16.5378	3.47614	49.2754	1	5.02344	2.7324e-06	0.00126156	ADIRF|AGR2|ARMT1|ASAH1|ASTN2|CA12|CDS1|CELSR1|CHST8|COL4A5|CYP4B1|DACH1|DCAF10|DNAJC12|DNALI1|ERBB4|ESR1|GATA3|GREB1|IL6ST|INPP5J|KDM4B|LIN7A|MAPT|MAST4|NRIP1|PSD3|QDPR|SLC19A2|SLC27A2|SLC7A8|STK32B|TBC1D9|VAV3
DOANE_BREAST_CANCER_ESR1_UP	MSigDB_C2	46	105	418	25.1663	4.24179	43.8095	1	4.91154	3.08599e-06	0.00138731	ABAT|ACADSB|ADIRF|AGR2|AREG|ARMT1|BMPR1B|C1ORF21|CA12|CCDC170|CELSR1|CHAD|CLSTN2|CYP2B7P|DACH1|DNAJC12|DNALI1|ELOVL2|ERBB4|ESR1|GATA3|GFRA1|GREB1|INPP4B|KCNE4|MAPT|MAST4|MYB|NAT1|PDZK1|PGR|PNPLA4|SCUBE2|SLC16A6|SLC27A2|SLC39A6|SLC7A8|STC2|STK32B|SYBU|SYT1|TBC1D9|TFF1|TTC39A|UGCG|VAV3
AACTTT_UNKNOWN	MSigDB_C3	69	180	418	43.1422	5.42525	38.3333	1	4.7662	3.81671e-06	0.00167182	ABCC5|ACMSD|ACSF2|AFF3|APBB2|ARHGAP36|ARL3|ARMT1|ATP7A|BCAR3|BHLHE40|C5ORF30|CA12|CDS1|CHRNA6|CHST8|CISH|CITED1|CLSTN2|COL4A5|COL4A6|CPEB2|DACH1|DIS3L|ERBB4|ESR1|FAM198B|FBXO2|FLRT3|GFRA1|GREB1|GRIK3|GRPR|HEBP1|HOXD4|IGF1R|IL6ST|IRX3|IRX5|KCND3|KCNJ3|LEF1|LETM2|MAST4|MED12L|MORF4L2|MREG|NEBL|PATZ1|PPM1J|PRKAA2|RAB30|REPS2|SCUBE2|SDC4|SFXN2|SLC16A6|SLITRK6|STC1|STC2|STK32B|STK39|SYT9|SYTL2|TFAP2A|…
CREIGHTON_ENDOCRINE_THERAPY_RESISTANCE_3	MSigDB_C2	9	114	418	27.3234	4.40769	7.89474	0	-4.15714	4.1617e-06	0.00177736	ASAH1|CDS1|ETFDH|KCNE4|PTPN13|SLC27A2|STK39|VIPR1|WFDC2
EGFR_UP.V1_DN	MSigDB_C6	22	38	418	9.1078	2.60343	57.8947	1	4.952	6.12463e-06	0.00246367	APBB2|ARL3|C16ORF45|CELSR2|DNAJC12|EFHD1|ELOVL2|ENPP4|FAM234B|FTO|GFRA1|GREB1|HEBP1|IGF1R|IRS1|KIF5C|MYB|NRIP1|PDZK1|PGR|SLC27A2|TTC39A
Human Breast_Hu06_1400genes (16643655-1300GenesList)	GeneSigDB	87	244	418	58.4817	6.18593	35.6557	1	4.61019	6.06589e-06	0.00246367	ABAT|ACSS3|ADIRF|AGR2|AGR3|AHCYL1|APBB2|AREG|ARMT1|ARNT2|BAG1|BLVRA|C10ORF82|C16ORF45|C1ORF226|C3ORF52|C5ORF30|CA12|CAP2|CELSR1|CGA|CLIC6|COL4A5|COX6C|CPB1|DACH1|DBNDD2|DNAJC12|DNALI1|ESR1|FAM120A|FAM241A|FTO|FUT8|GATA3|HEBP1|HEXIM1|HSPA2|IGFBP2|IL6ST|INPP4B|INPP5J|KIF16B|LDLRAD4|LRBA|MAGI3|MREG|MYB|NEBL|NINJ1|NRIP1|NXNL2|PIGT|PKIB|PPP1R3C|PSD3|PTGER3|PTPRT|QDPR|RAB30|RABEP1|RBBP7|REPS2|RETREG1|S…
Human Breast_Sotiriou03_606genes_ER (12917485-Table6)	GeneSigDB	34	71	418	17.0172	3.52405	47.8873	1	4.81912	6.20135e-06	0.00246367	ABCD3|ACADSB|ADIRF|AHCYL1|AIG1|ASAH1|BHLHE40|BTG2|CNTD1|CYP4B1|DUSP5|ESR1|FLNB|FUT8|GATA3|HOXD1|IL6ST|IRS1|LDLRAD4|LRBA|MORF4L2|MPP7|MYB|PIGT|PTP4A2|PTPRT|RABEP1|SDC4|SHROOM3|SIAH2|SLC39A6|STK39|WFDC2|WWP1
Human Breast_Parker09_1232genes_IntrinsicGenes_hu2006 (19204204-SupplementaryTable1)	GeneSigDB	75	203	418	48.6548	5.71892	36.9458	1	4.60667	6.94381e-06	0.00269593	ABAT|ADIRF|AGR2|AGR3|APBB2|AREG|ARMT1|ARNT2|BAG1|BLVRA|C10ORF82|C15ORF48|C16ORF45|C3ORF52|C5ORF30|CAP2|CELSR1|CGA|CLIC6|COL4A5|COX6C|CPB1|DACH1|DBNDD2|DNAJC12|DNALI1|ESR1|FAM120A|FAM241A|FTO|GATA3|HEBP1|HEXIM1|HSPA2|IGFBP2|IL6ST|INPP4B|LDLRAD4|MAGED2|MAGI3|MREG|MYB|NAT1|NEBL|NINJ1|NRIP1|PIGT|PKIB|PPP1R3C|PSD3|PTGER3|PTPRT|RAB30|RABEP1|RBBP7|REPS2|RETREG1|SLC16A6|SLC19A2|SLC27A2|SLC39A6|SLITRK6|ST…
RIGGINS_TAMOXIFEN_RESISTANCE_DN	MSigDB_C2	30	60	418	14.3807	3.25021	50	1	4.80562	7.50015e-06	0.00284722	ABAT|APBB2|CARD10|CISH|EFHD1|ELOVL2|ESR1|GREB1|IGF1R|IL6ST|INPP4B|KIF5C|LRBA|MRPS30|NAT1|NEBL|PSD3|RAB38|RETREG1|SLC39A6|STC1|STC2|SYBU|SYT1|TBC1D9|TESMIN|TFF1|UGCG|VAV3|VPS13B
Human Breast_Creighton08_1024genes (18794137-SuppTable1c)	GeneSigDB	9	111	418	26.6044	4.35331	8.10811	0	-4.0439	7.78455e-06	0.00289094	ASAH1|CDS1|ETFDH|KCNE4|PTPN13|SLC27A2|STK39|VIPR1|WFDC2
Mouse Skin_Driskell09_1477genes (19605494-TableS2)	GeneSigDB	36	78	418	18.695	3.68595	46.1538	1	4.69487	9.50593e-06	0.0034551	AFF3|APBB2|ARNT2|CADM2|CAP2|CHST8|CISH|COL4A6|CYP4B1|DLG5|EFHD1|GREB1L|GRIA2|INPP4B|IRX5|KCNE4|KCNK6|LEF1|LYPD6|MAPT|NEDD4L|NRIP1|NRIP3|PARD6B|PRKAA2|RAMP1|REPS2|RETREG1|SFXN2|SHROOM3|SLC30A1|SLC7A2|STOX1|TBC1D9|VPS13B|WWP1
BENPORATH_EED_TARGETS	MSigDB_C2	47	112	418	26.844	4.37153	41.9643	1	4.61073	1.02299e-05	0.0036343	ABCC8|ADAMTS15|ASAH1|ASTN2|BMPR1B|BTG2|CCDC170|CHRD|CHST8|CITED1|CLSTN2|COL4A5|COL4A6|DACH1|ELOVL2|ERBB4|GATA3|GFRA1|GREB1L|GRIA2|GRIK3|HHAT|HOXD1|HOXD4|HOXD8|IRX3|IRX5|KCND3|LRP2|MAPT|MKX|MORF4L2|MYB|NPNT|NRIP3|PGR|PTGER3|PTPRT|RBM24|REPS2|RIPK3|SLC27A2|STC2|STK32B|TBX3|TMEM26|TRH
Human Breast_Parker09_1918genes_IntrinsicGenes_Compilation (19204204-SupplementaryTable5)	GeneSigDB	106	315	418	75.4989	6.86019	33.6508	1	4.44611	1.04244e-05	0.0036343	ABAT|ABCD3|ACADSB|ACOT4|ADIRF|AFF3|AGR2|AGR3|ALDH3A2|APBB2|APH1B|AREG|ARMT1|ARNT2|ASAH1|BAG1|BLVRA|BTG2|C10ORF82|C15ORF48|C16ORF45|C3ORF52|C5ORF30|CA12|CAP2|CELSR1|CELSR2|CGA|CLIC6|COL4A5|COX6C|CPB1|DACH1|DBNDD2|DIO1|DNAJC12|DNALI1|ENPP5|ESR1|FAM120A|FAM241A|FLNB|FTO|GATA3|GFRA1|GRIA2|HEBP1|HEXIM1|HSPA2|IGFBP2|IL6ST|INPP4B|IRS1|LDLRAD4|LRBA|MAGED2|MAGI3|MAPT|MAST4|MREG|MYB|NAT1|NEBL|NEDD4L|NINJ1|…
LTE2_UP.V1_DN	MSigDB_C6	15	22	418	5.27294	1.99018	68.1818	1	4.88753	1.2421e-05	0.00424376	C16ORF45|CA12|CAP2|ELOVL2|FTO|GFRA1|GREB1|IGF1R|IGSF1|NRIP1|PDZK1|STC2|SYTL2|TFAP2A|UGCG
HALLMARK_ESTROGEN_RESPONSE_LATE	MSigDB_H	33	70	418	16.7775	3.50019	47.1429	1	4.63474	1.30903e-05	0.00438475	ABHD2|AGR2|ALDH3A2|AREG|ARL3|BAG1|CA12|CELSR2|CHPT1|CHST8|CISH|COX6C|DLG5|DNAJC12|FLNB|IGSF1|IL6ST|MAPT|MYB|NAB2|NRIP1|PDZK1|PGR|PTGER3|RABEP1|SCUBE2|SERPINA1|SIAH2|SLC27A2|TFF1|TPBG|TSPAN13|UNC13B
YANG_BREAST_CANCER_ESR1_UP	MSigDB_C2	19	32	418	7.66972	2.39327	59.375	1	4.73422	1.65018e-05	0.00542116	ABAT|APBB2|CA12|CYP2B6|ERBB4|ESR1|GATA3|GREB1|INPP4B|KDM4B|LRBA|MAGED2|MAPT|NAT1|SCUBE2|SLC7A8|TBC1D9|TFF1|WWP1
BHAT_ESR1_TARGETS_NOT_VIA_AKT1_UP	MSigDB_C2	30	62	418	14.8601	3.30197	48.3871	1	4.58511	1.73893e-05	0.00560494	ADAMTSL5|ADCY9|ASB13|BHLHE40|CA12|CARD19|CELSR2|CHST8|CISH|DEGS2|DOK7|FLNB|GREB1|IL20|KCNK6|KDM4B|LONRF2|MREG|MYB|NXNL2|PDZK1|PGR|PKIB|SEC14L2|SIAH2|STC2|SUSD3|SYBU|SYTL4|ZNF703
SMID_BREAST_CANCER_ERBB2_UP	MSigDB_C2	0	39	418	9.34748	2.63669	0	0	-3.54515	1.99391e-05	0.00630777
MASSARWEH_RESPONSE_TO_ESTRADIOL	MSigDB_C2	16	25	418	5.99197	2.11969	64	1	4.72145	2.11048e-05	0.00643808	AREG|CA12|ELOVL2|FLNB|GREB1|IGF1R|IRS1|MAPT|MREG|MYB|NRIP1|PDZK1|PGR|SIAH2|STC1|SYBU
Human Breast_Liu07_186genes (17229949-TableS4)	GeneSigDB	16	25	418	5.99197	2.11969	64	1	4.72145	2.11048e-05	0.00643808	CHPT1|CRNDE|ERBB4|FAM241A|FLNB|HSPA2|IRX3|LRP2|LYPD6B|MAPT|MAST4|NEBL|SCGN|STC2|STK39|WFDC2
BONOME_OVARIAN_CANCER_SURVIVAL_OPTIMAL_DEBULKING	MSigDB_C2	18	30	418	7.19037	2.31863	60	1	4.66208	2.28037e-05	0.00683431	ADCY1|APBB2|BAG1|CCDC170|COL4A6|CSRNP2|DACH1|DNMBP|GFRA1|HOXD1|MED13L|PDZK1|PSD3|SLC19A2|SLC29A3|STC2|STK32B|SYT1
GSE24634_IL4_VS_CTRL_TREATED_NAIVE_CD4_TCELL_DAY10_UP	MSigDB_C7	11	14	418	3.3555	1.5913	78.5714	1	4.80393	2.38657e-05	0.00691013	C1ORF21|GATA3|GFRA1|INPP4B|JHY|LRBA|MYB|RAMP1|STK39|TSPAN13|VPS13B
Human Breast_Miller07_27genes (17885619-Table4a)	GeneSigDB	10	12	418	2.87615	1.47411	83.3333	1	4.83265	2.35025e-05	0.00691013	AGR2|CYP2B6|IRS1|MAPT|MYB|SLC19A2|SLC39A6|STC2|TFF1|TPBG
Human Breast_Laere08_205genes (19010862-TableS2)	GeneSigDB	24	46	418	11.0252	2.85767	52.1739	1	4.54033	2.57952e-05	0.00734433	ABAT|ACADSB|ADCY1|ADCY5|ADCY9|AFF3|CPEB2|CSAD|DNAJC12|ELOVL2|ENPP5|ESR1|FLNB|FSIP1|GATA3|GLI3|GREB1|IRS1|MAST4|MYB|NAT1|SLC7A8|THSD4|VAV3
Mouse Breast_Piechocki08_558genes (18435859-ShorterGeneList)	GeneSigDB	15	23	418	5.51261	2.03432	65.2174	1	4.66367	2.79438e-05	0.00782565	ABCC5|ABLIM3|ADAMTSL5|BMPR1B|CBLN2|CHST10|CHST8|CLIC6|EREG|FLRT3|IL6ST|MAPT|NPNT|PLAT|STC1
Human Breast_Harvell_99genes (16239301-Table2)	GeneSigDB	14	21	418	5.03326	1.94499	66.6667	1	4.61018	3.64807e-05	0.0100516	AGR2|AHCYL1|AREG|ARMT1|C3ORF52|EFHD1|EREG|ESR1|FBXL7|IRS1|LRP2|SCUBE2|SERPINA1|VAV3
Human Breast_Harvell_194genes (16239301-SuppTable2a)	GeneSigDB	13	19	418	4.5539	1.85113	68.4211	1	4.56268	4.67449e-05	0.0126753	ADCY9|ASB13|CA12|CAP2|CELSR1|CYP2B6|ELOVL2|FAM120C|GREB1|MREG|RMND1|SIAH2|TFF1
BENPORATH_ES_WITH_H3K27ME3	MSigDB_C2	52	134	418	32.117	4.74931	38.806	1	4.18651	4.80782e-05	0.0128331	ABCC8|ADAMTS15|ASTN2|BTG2|CHAD|CHRD|CHST8|CITED1|CLSTN2|COL4A5|COL4A6|DACH1|ELOVL2|ERBB4|ESR1|GALNT16|GATA3|GRIA2|GRIK3|HHAT|HOXD1|HOXD4|HOXD8|IRX3|IRX5|KCND3|KCNJ3|LEF1|LRBA|LRP2|MAPT|MAST4|MKX|MYB|NPNT|NRIP3|PGR|PLLP|PTGER3|PTPRT|RAMP1|RBBP7|REPS2|RIPK3|SLC27A2|STC2|STK32B|TBX3|TCEAL1|TRH|TTLL9|VAV3
CUI_TCF21_TARGETS_2_DN	MSigDB_C2	36	83	418	19.8933	3.79655	43.3735	1	4.24245	5.18945e-05	0.0136387	ABLIM3|ADCY1|APBB2|ATP7A|CARD10|CHPT1|COL4A5|CPEB2|CYP4B1|DACH1|DUBR|ENPP4|FAM120A|FAM241A|GATA3|HIP1|IL6ST|IRS1|KCNK6|LRBA|MAPT|MAST4|MED12L|NEBL|PARD6B|PLAT|PSD3|RETREG1|RTN4RL1|SERINC3|SHROOM3|SLITRK6|TBX3|TMEM26|ULK2|UMOD
GSE17974_IL4_AND_ANTI_IL12_VS_UNTREATED_12H_ACT_CD4_TCELL_UP	MSigDB_C7	12	17	418	4.07454	1.75201	70.5882	1	4.52365	5.83865e-05	0.0151124	ABCD3|DACH1|ENPP5|FAM102B|FAM241A|GATA3|KIAA1324L|PLLP|RAB30|SDC4|TPRG1|TSPAN13
Human Ovarian_Bonome08_263genes (18593951-TableS2)	GeneSigDB	17	29	418	6.95069	2.28032	58.6207	1	4.40697	5.92721e-05	0.0151126	ADCY1|APBB2|BAG1|CCDC170|COL4A6|CSRNP2|DACH1|DNMBP|GFRA1|HOXD1|PDZK1|PSD3|SLC19A2|SLC29A3|STC2|STK32B|SYT1
GSE29618_MONOCYTE_VS_PDC_DN	MSigDB_C7	11	15	418	3.59518	1.64667	73.3333	1	4.49683	7.03145e-05	0.0176645	AFF3|DUSP5|FLNB|FLT3|HHAT|LRBA|MREG|MYB|RBBP7|TSPAN13|UGCG
BENPORATH_PRC2_TARGETS	MSigDB_C2	35	81	418	19.414	3.75278	43.2099	1	4.15319	7.30278e-05	0.0180802	ABCC8|ADAMTS15|ASTN2|BTG2|CHRD|CHST8|CITED1|CLSTN2|COL4A5|COL4A6|DACH1|ERBB4|GATA3|GRIA2|GRIK3|HHAT|HOXD1|HOXD4|HOXD8|IRX3|IRX5|KCND3|LRP2|MAPT|MKX|NPNT|PGR|PTGER3|PTPRT|REPS2|RIPK3|SLC27A2|STK32B|TBX3|TRH
Human Breast_Schuetz06_101genes (16707453-SuppTable3)	GeneSigDB	21	40	418	9.58716	2.6695	52.5	1	4.27528	7.4861e-05	0.0182693	ABAT|ABCD3|ACADSB|AREG|CELSR1|CELSR2|DNAJC12|ERBB4|FAM234B|KIAA0040|LRBA|MAGED2|MAST4|MRPS30|MYB|SERPINA1|SLC19A2|SLC27A2|STC2|TBX3|VAV3
P53_DN.V1_DN	MSigDB_C6	14	22	418	5.27294	1.99018	63.6364	1	4.38506	7.85852e-05	0.018908	ADCY1|ARNT2|BTG2|CA12|ELOVL2|GFRA1|GREB1|HOXD8|HSPA2|IGFBP2|NINJ1|PTPN13|SLC19A2|SLC39A6
SCHUETZ_BREAST_CANCER_DUCTAL_INVASIVE_DN	MSigDB_C2	22	43	418	10.3062	2.76536	51.1628	1	4.22868	8.39117e-05	0.0199092	ABAT|ABCD3|ACADSB|AREG|CELSR1|CELSR2|DNAJC12|ERBB4|FAM234B|KIAA0040|LRBA|MAGED2|MAST4|MRPS30|MYB|SERPINA1|SLC19A2|SLC27A2|STC2|TBX3|TTC39A|VAV3
DODD_NASOPHARYNGEAL_CARCINOMA_UP	MSigDB_C2	78	446	418	106.897	7.77982	17.4888	0	-3.71433	9.50704e-05	0.0218174	ABAT|ABHD2|ABLIM3|ADIRF|AFF3|AGBL2|AGR2|AGR3|ALDH3A2|BAG1|BMPR1B|C15ORF48|CA12|CAPN9|CCDC170|CDS1|CLIC6|CRACR2A|CYP2B6|CYP2B7P|CYP4B1|DCDC2|DEGS2|DIO1|DNAH5|DNALI1|EFCAB2|ENPP4|ENPP5|ERICH3|FBXL7|FLRT3|FMN1|FYB2|GLUL|HHATL|IFITM10|JHY|KCNK6|LYPD6B|MAGED2|MAGI3|MEIS3P1|MKX|MPP7|MS4A15|MS4A8|NEBL|NEDD4L|NRXN3|NUDT16P1|PLLP|PPP1R36|PPP1R3C|PRKAA2|PTPRT|RAB38|RBM24|RGS22|RIPK3|SCUBE2|SERP2|SLC16A5|SL…
GRYDER_PAX3FOXO1_ENHANCERS_IN_TADS	MSigDB_C2	36	85	418	20.3727	3.8397	42.3529	1	4.06992	9.57855e-05	0.0218174	ABCD3|ADAMTS15|ADCY9|APBB2|ASB13|ASTN2|BCAR3|C16ORF45|CADM2|CDON|CHST8|COX6C|CSRNP2|DIS3L|DLG5|FAM110B|FBXL7|FTO|GLUL|INPP4B|IRS1|KIAA1324L|MAGED2|MED13L|PREX1|PSD3|SLC7A2|STC1|STC2|SUMF1|THSD4|TLE3|TMBIM4|TRIM45|UGCG|VPS13B
chr9q34	MSigDB_C1	0	33	418	7.9094	2.42967	0	0	-3.25535	0.000107361	0.0241323
Human Breast_Parker09_500genes_IntrinsicGenes_SorlieAnnot (19204204-SupplementaryTable9)	GeneSigDB	43	108	418	25.8853	4.29802	39.8148	1	3.98199	0.000114859	0.0254823	ABCD3|ACADSB|ACSF2|ALDH3A2|APBB2|APH1B|ASAH1|BLVRA|C16ORF45|CNTD1|COX6C|DUSP16|ENPP5|ESR1|FLNB|GATA3|GRIA2|HEXIM1|IGF1R|IGFBP2|INPP4B|IRS1|KDM4B|LRBA|MAST4|MED13L|NAT1|NPNT|PLAT|PNPLA4|PTP4A2|QDPR|RABEP1|REPS2|SCUBE2|SHROOM3|SIAH2|SLC39A6|TCEAL1|TLE3|TRPS1|VAV3|WWP1
SENGUPTA_NASOPHARYNGEAL_CARCINOMA_DN	MSigDB_C2	17	143	418	34.2741	4.89247	11.8881	0	-3.53075	0.000132256	0.0289659	ADIRF|AGBL2|AGR2|CAPN9|CLIC6|CYP4B1|DNAH5|DNALI1|EFCAB2|ERICH3|MS4A8|RBM24|SLC16A5|SLC27A2|SYBU|SYTL4|WFDC2
TACTTGA_MIR26A_MIR26B	MSigDB_C3	17	31	418	7.43005	2.35627	54.8387	1	4.06149	0.000185245	0.0400574	ABHD2|ACADSB|BHLHE40|BOD1|CELSR1|DCDC2|DLG5|DUSP5|FAM120A|MED13L|NRIP1|PATZ1|PSD3|PTPN13|RBM24|STK39|ULK2
MIYAGAWA_TARGETS_OF_EWSR1_ETS_FUSIONS_DN	MSigDB_C2	15	26	418	6.23165	2.16104	57.6923	1	4.05747	0.000211291	0.0445615	ABHD2|AFF3|ATP7A|C16ORF45|CA12|EREG|FAM198B|HIP1|INPP4B|IRS1|LYPD6B|NEDD4L|NRIP1|STC1|STC2
Human Leukemia_Schoch05_1052genes (15902281-TableS1a)	GeneSigDB	15	26	418	6.23165	2.16104	57.6923	1	4.05747	0.000211291	0.0445615	ASAH1|CHRNA6|COX6C|CPA6|FAM110B|NAT1|PLAT|PSD3|RP1|SLC7A2|STC1|SYBU|TRPS1|VPS13B|WWP1
LASTOWSKA_NEUROBLASTOMA_COPY_NUMBER_DN	MSigDB_C2	11	106	418	25.406	4.26064	10.3774	0	-3.38118	0.000222246	0.0463003	ARL3|CDON|CPEB2|DLG5|DNALI1|EVA1B|JAKMIP3|PTP4A2|RAB30|RELL1|TTC39A
FARMER_BREAST_CANCER_APOCRINE_VS_LUMINAL	MSigDB_C2	36	88	418	21.0917	3.90334	40.9091	1	3.81936	0.000225458	0.0464035	ABCC5|ABHD2|ARL3|ARNT2|ASB13|ATP7A|BAG1|BTG2|C3ORF52|C5ORF30|CLSTN2|DCAF10|DNALI1|EFHD1|ELOVL2|ESR1|GATA3|GFRA1|GREB1|HDGFL3|IGF1R|IL6ST|MED13L|MEIS3P1|RAB38|RAMP1|RMND1|SCUBE2|STK32B|STK39|TBC1D9|TBX3|TESMIN|TFF1|TRPS1|ULK2

## Sheet: BRCA_M6_n9
Gene Signature	GeneSet	Overlapping	GeneSetSize	DiffExpGenes	randomAvg	randomSD	%Overlap	Enriched	Zscore	probability	FDR	EnrichedGenes
chr10q24	MSigDB_C1	9	18	54	0.557339	0.73131	50	1	11.5446	5.18748e-10	8.86178e-06	BTRC|C10ORF76|COX15|CUEDC2|FBXL15|FRAT1|HIF1AN|MRPL43|ZDHHC16
Human Lung_Olejniczak07_80genes (17426248-TableS2b)	GeneSigDB	5	11	54	0.340596	0.57285	45.4545	1	8.13373	9.47832e-06	0.0357415	BCL2|TSHZ1|ZADH2|ZNF407|ZNF516

## Sheet: BRCA_M14_n1
Gene Signature	GeneSet	Overlapping	GeneSetSize	DiffExpGenes	randomAvg	randomSD	%Overlap	Enriched	Zscore	probability	FDR	EnrichedGenes
Human Breast_Walker10_3588genes (20174566-TableS1)	GeneSigDB	42	136	158	19.4638	3.82582	30.8824	1	5.89056	7.06807e-08	0.000655434	ACAA2|ANGPTL4|ARRDC3|BCL11A|BMT2|C3ORF58|CCSER2|CD59|CDK6|CEBPB|CP|CYP7B1|DDIT4|DPYS|FAM126A|FAM13A|FAM46A|FRMD8|GATA6|GTDC1|KIF1B|LDHB|LPCAT4|MAP3K5|MAPRE2|NCOA7|NMB|NT5C2|PDXK|PELI1|PGM1|PLD1|PLEKHG1|RAB29|RBMS1|RCAN1|SCPEP1|SLAIN1|SLC18B1|TBC1D1|TMEM154|XPNPEP1
CUI_TCF21_TARGETS_2_DN	MSigDB_C2	28	74	158	10.5906	2.91106	37.8378	1	5.98043	1.50645e-07	0.000796911	ADM|ARHGAP26|ARRDC3|C3ORF58|CCDC82|CEBPB|CPNE8|DIAPH2|FAM135A|FAM46A|FMNL2|FNDC3B|KIF1B|NFIL3|OSMR|PARP4|PDE4B|PDE4D|PLD1|PLEKHG1|QKI|RBMS1|RCAN1|SLC12A6|ST3GAL6|TBC1D1|TMEM64|ZDHHC14
KRIGE_RESPONSE_TO_TOSEDOSTAT_6HR_UP	MSigDB_C2	26	70	158	10.0181	2.83679	37.1429	1	5.6338	6.98281e-07	0.00163577	ACAA2|AJUBA|ARRDC3|B3GNT5|BCL11A|CCDC71L|CD59|CDK6|CEBPB|CHI3L1|CXCL8|DDIT4|FMNL2|FUT4|HECA|KIF1B|NAMPT|NFIL3|PDE4D|PLIN2|PRNP|RAP2A|SLC12A6|TBC1D4|TMEM154|TNFRSF10D
Human StemCell_Majeti09_3024genes (19218430-TableS3)	GeneSigDB	51	194	158	27.7645	4.43036	26.2887	1	5.24461	7.21513e-07	0.00163577	ACAA2|AJUBA|AKAP7|ARHGAP26|ASB9|B3GNT5|B4GALT5|CBR1|CD59|CDC14B|CMTM7|CNKSR3|CPNE8|CRYBG3|ECHDC1|FAM3C|FAM46A|FMNL2|FNDC3B|FUT4|GTDC1|HECA|IFNGR1|IL27RA|LDHB|LPCAT4|MAML2|NAMPT|NCOA7|NFIL3|NMT2|NT5C2|OSBPL3|PDE4B|PELI1|PIWIL4|PLD1|PLIN2|PRKD3|RAB29|RBMS1|RPA4|SATB1|SCPEP1|SLAIN1|SLC18B1|ST3GAL6|TBC1D4|TMEM64|TNFRSF21|ZC3H12C
Human Breast_Mackay07_1395GenesUpRegulated (17555561-Table2)	GeneSigDB	29	84	158	12.0217	3.08643	34.5238	1	5.50093	8.887e-07	0.00176296	AKAP7|ARHGAP26|C3ORF58|ECHDC1|FAM13A|FAM3C|FAM46A|FNDC3B|FUT4|GTDC1|HECA|IFNGR1|INTS6L|MAPRE2|MMGT1|OSBPL3|PARP4|PELI1|PLD1|PRNP|QKI|RARRES1|RBMS1|RGL1|SATB1|SLC18B1|SLC9A6|SMIM20|TBC1D1
GSE21063_CTRL_VS_ANTI_IGM_STIM_BCELL_NFATC1_KO_3H_DN	MSigDB_C7	8	9	158	1.28804	1.04676	88.8889	1	6.41215	1.1919e-06	0.00189155	AGPAT4|AGPAT4-IT1|CCSER2|CLIP4|EPHA4|INTS6L|LONRF3|PDE4B
GSE20727_CTRL_VS_H2O2_TREATED_DC_UP	MSigDB_C7	10	14	158	2.00362	1.30255	71.4286	1	6.13902	1.66333e-06	0.00213466	B4GALT5|DMD|DTX4|GTDC1|IFNGR1|IFNGR2|MAPRE2|PLEKHG1|RBMS1|SATB1
FULCHER_INFLAMMATORY_RESPONSE_LECTIN_VS_LPS_DN	MSigDB_C2	13	23	158	3.29167	1.66262	56.5217	1	5.83916	2.09231e-06	0.00237178	ARRDC3|B4GALT5|CCDC82|CLIP4|CPNE8|ECHDC1|FAM46A|MAML2|NAMPT|NCOA7|PLIN2|QKI|RBMS1
GSE22601_IMMATURE_CD4_SINGLE_POSITIVE_VS_CD8_SINGLE_POSITIVE_THYMOCYTE_UP	MSigDB_C7	11	18	158	2.57609	1.47424	61.1111	1	5.71407	4.81541e-06	0.00424559	ANGPTL4|ARRDC3|BMT2|C3ORF58|CARD6|DDIT4|FAM46A|FRMD8|PDE4B|TMEM154|TNFSF11
Human Breast_van'tVeer02_2460genes_Ergenes (11823860-SuppTable3)	GeneSigDB	67	300	158	42.9348	5.17852	22.3333	1	4.64712	5.43307e-06	0.00453804	ACAA2|ADM|AGPAT4|ASB9|B3GNT5|BCL11A|CBR1|CCDC82|CDK6|CHI3L1|CP|CSTB|CXCL8|CYP27A1|DIAPH2|DMD|ECHDC1|EDN1|EPHA4|FAM126A|FAM46A|FDCSP|FMNL2|FNDC3B|FUT4|GATA6|HECA|IFNGR1|IL27RA|JRKL|KIF1B|LDHB|LIPG|LPCAT4|LPIN1|MAP3K5|MAPRE2|NAMPT|NCOA7|NMB|NMT2|NOTCH1|ODC1|PDE4B|PDXK|PELI1|PGM1|PLA2G4A|PLD1|PLEKHG1|PLIN2|PRKD3|PRNP|PRRG1|RAB29|RARRES1|RBMS1|RCAN1|RGL1|RND3|RNF145|SACS|SCPEP1|SLC43A3|TBC1D1|TNFRSF2…
Human BoneMarrow_Zhan07_2181genes (17023574-TableS1)	GeneSigDB	23	65	158	9.30254	2.7402	35.3846	1	4.99872	8.91352e-06	0.00615033	AKAP7|BCL11A|CCSER2|CEBPB|DDIT4|ECHDC1|FAM3C|FNDC3B|FRMD8|LDHB|LPIN1|MAML2|MAP3K5|OSBPL3|PDE4B|PELI1|PRKD3|RAP2A|RBMS1|RNF145|ST3GAL6|TBC1D1|TNFRSF11A
lipid metabolic process [GoID:GO:0006629; evidenceTypes:EXP|IBA|IC|IDA|IEA|IGI|IMP|ISS|NAS|TAS]	GeneOntology_BP	30	98	158	14.0254	3.31077	30.6122	1	4.82505	1.01356e-05	0.00670219	ACAA2|ADM|AGPAT4|AJUBA|ANGPTL4|B3GNT5|BMP2|CBR1|CCDC71L|CYP27A1|CYP7B1|ECHDC1|EDN1|ELOVL3|FAM126A|FAM135A|GATA6|LIPG|LPCAT4|LPIN1|OSBPL3|PLA2G4A|PLD1|PLIN2|PRKD3|QKI|RGL1|SCPEP1|ST3GAL6|TNFRSF21
LASTOWSKA_NEUROBLASTOMA_COPY_NUMBER_DN	MSigDB_C2	13	26	158	3.72101	1.76528	50	1	5.25638	1.28091e-05	0.00726169	CCDC82|CCSER2|FUT4|JRKL|KDM4D|KIF1B|PGM1|SATB1|SMIM20|TBC1D1|XPNPEP1|ZC3H12C|ZCCHC11
GSE7852_TREG_VS_TCONV_LN_UP	MSigDB_C7	13	26	158	3.72101	1.76528	50	1	5.25638	1.28091e-05	0.00726169	CDK6|CNKSR3|DMD|ODC1|OSBPL3|PLAGL1|SCPEP1|SLC9B2|TBC1D4|TMEM154|TMEM64|ZC3H12C|ZCCHC18
GSE19198_CTRL_VS_IL21_TREATED_TCELL_24H_UP	MSigDB_C7	12	23	158	3.29167	1.66262	52.1739	1	5.2377	1.62269e-05	0.00858403	ADM|CP|EDN1|NFIL3|NMB|NMT2|ODC1|PDE4B|PLAGL1|PLIN2|RND3|ZC3H12C
GSE37533_PPARG1_FOXP3_VS_PPARG2_FOXP3_TRANSDUCED_CD4_TCELL_DN	MSigDB_C7	8	11	158	1.57428	1.15618	72.7273	1	5.55774	1.68648e-05	0.00863371	B4GALT5|BMT2|CYP27A1|DDIT4|HECA|PDE4B|RNF145|ST3GAL6
GSE29618_MONOCYTE_VS_MDC_UP	MSigDB_C7	11	20	158	2.86232	1.55255	55	1	5.24148	1.95436e-05	0.00939871	ADM|CEBPB|CXCL8|CYP27A1|FUT4|IFNGR2|NAMPT|PDXK|PELI1|RBMS1|SCPEP1
SPIELMAN_LYMPHOBLAST_EUROPEAN_VS_ASIAN_DN	MSigDB_C2	10	17	158	2.43297	1.43336	58.8235	1	5.27921	2.18176e-05	0.0098927	ADCY3|ADM|CD59|NFIL3|NMT2|ODC1|PARP4|PDE4B|PGM1|XPNPEP1
CTTGTAT_MIR381	MSigDB_C3	9	14	158	2.00362	1.30255	64.2857	1	5.37129	2.15168e-05	0.0098927	B3GNT5|BCL11A|EPHA4|KIF1B|NAMPT|OSBPL3|QKI|SATB1|ZCCHC11
KRIGE_RESPONSE_TO_TOSEDOSTAT_24HR_UP	MSigDB_C2	20	55	158	7.87138	2.53272	36.3636	1	4.78878	2.31351e-05	0.0101987	ACAA2|AJUBA|ARRDC3|B3GNT5|CCDC71L|CEBPB|CHI3L1|CXCL8|DDIT4|HECA|KIF1B|NAMPT|NFIL3|PDE4D|PLIN2|PRNP|RAP2A|SLC12A6|TMEM154|TNFRSF10D
TGAATGT_MIR181A_MIR181B_MIR181C_MIR181D	MSigDB_C3	18	47	158	6.72645	2.35019	38.2979	1	4.79686	2.72116e-05	0.0113644	ADM|ARRDC3|BCL11A|CCSER2|EPHA4|FAM3C|FMNL2|FNDC3B|GATA6|HECA|NMT2|OSBPL3|QKI|RNF145|SLC9A6|TBC1D1|TBC1D4|TNFSF11
GSE16266_CTRL_VS_HEATSHOCK_AND_LPS_STIM_MEF_UP	MSigDB_C7	7	9	158	1.28804	1.04676	77.7778	1	5.45682	3.05124e-05	0.0118105	CSTB|DDIT4|ODC1|PLAGL1|PRNP|RAB29|RAP2A
GSE34392_ST2_KO_VS_WT_DAY8_LCMV_EFFECTOR_CD8_TCELL_UP	MSigDB_C7	7	9	158	1.28804	1.04676	77.7778	1	5.45682	3.05124e-05	0.0118105	ANGPTL4|CYP27A1|INTS6L|LPIN1|PDXK|TMEM154|ZCCHC11
Human Bladder_Osman06_1054genes (16740760-TableS1)	GeneSigDB	13	28	158	4.00725	1.83022	46.4286	1	4.91349	3.54296e-05	0.013076	CCSER2|CXCL8|DIAPH2|DTX4|IFNGR1|LONRF3|MAML2|NMT2|PLA2G4A|PRNP|RAP2A|RBMS1|SATB1
lipid biosynthetic process [GoID:GO:0008610; evidenceTypes:IBA|IC|IDA|IEA|IGI|IMP|ISS|NAS|TAS]	GeneOntology_BP	18	48	158	6.86957	2.37394	37.5	1	4.68859	3.81616e-05	0.0137642	ACAA2|ADM|AGPAT4|AJUBA|B3GNT5|BMP2|CBR1|CYP27A1|CYP7B1|EDN1|ELOVL3|LPCAT4|LPIN1|OSBPL3|PLA2G4A|PLD1|PRKD3|QKI
GSE37416_CTRL_VS_6H_F_TULARENSIS_LVS_NEUTROPHIL_DN	MSigDB_C7	10	18	158	2.57609	1.47424	55.5556	1	5.03575	4.30702e-05	0.0151894	ADM|BMT2|C3ORF58|DDIT4|FNDC3B|IFNGR2|PDXK|PGM1|PLIN2|SLC43A3
GSE13522_WT_VS_IFNAR_KO_SKIN_DN	MSigDB_C7	9	15	158	2.14674	1.34765	60	1	5.08534	4.72261e-05	0.0152955	ATP2B4|FAM46A|KIF1B|ODC1|OSBPL3|PLIN2|PRNP|TMEM154|ZCCHC18
GSE22886_TH1_VS_TH2_48H_ACT_DN	MSigDB_C7	9	15	158	2.14674	1.34765	60	1	5.08534	4.72261e-05	0.0152955	ARHGAP26|NMT2|NT5C2|PARP4|PLA2G4A|PLIN2|PRNP|PTPN14|SCPEP1
GSE27786_BCELL_VS_NKTCELL_UP	MSigDB_C7	9	15	158	2.14674	1.34765	60	1	5.08534	4.72261e-05	0.0152955	AKAP7|BMT2|CMTM7|FAM126A|MMGT1|NAMPT|PDE4B|QKI|ZDHHC14
GSE36888_UNTREATED_VS_IL2_TREATED_TCELL_17H_UP	MSigDB_C7	8	12	158	1.71739	1.20703	66.6667	1	5.205	4.44574e-05	0.0152955	CBR1|CMTM7|ECHDC1|FAM135A|FAM13A|OSBPL3|PABPC4|TNFRSF11A
GSE30971_CTRL_VS_LPS_STIM_MACROPHAGE_WBP7_HET_4H_DN	MSigDB_C7	6	7	158	1.00181	0.923995	85.7143	1	5.40932	4.88162e-05	0.0154943	CMTM7|FAM135A|FAM13A|PLA2G4A|RGL1|TNFRSF11A
REACTOME_GLYCEROPHOSPHOLIPID_BIOSYNTHESIS	MSigDB_C2	5	5	158	0.71558	0.78163	100	1	5.48139	5.68365e-05	0.0174017	AGPAT4|LPCAT4|LPIN1|PLA2G4A|PLD1
Mouse StemCell_Ulloa-Montoya07_546genes (17683608-TableS1)	GeneSigDB	20	58	158	8.30072	2.59715	34.4828	1	4.50466	5.70189e-05	0.0174017	AGPAT4|CMTM7|CYP27A1|FAM3C|GATA6|INTS6L|KCNQ5|LIPG|LPCAT4|MAP3K5|PDE4D|PDXK|PGM1|PTPN14|QKI|RARRES1|RCAN1|SLC43A3|ST3GAL6|TNFRSF21
GABRIELY_MIR21_TARGETS	MSigDB_C2	12	26	158	3.72101	1.76528	46.1538	1	4.6899	7.81108e-05	0.023389	ATP2B4|B3GNT5|CLIP4|DMD|EPHA4|FAM3C|FAM46A|LPIN1|OSBPL3|PELI1|PLD1|SLC9A6
GSE37532_WT_VS_PPARG_KO_LN_TCONV_UP	MSigDB_C7	10	19	158	2.7192	1.51394	52.6316	1	4.80917	7.9783e-05	0.0234473	BMT2|CCDC82|CNKSR3|FAM3C|FRMD8|HECA|IL27RA|NCOA7|SLC12A6|ZCCHC11
Human Leukemia_Marcucci08_696genes (18450603-Table3S)	GeneSigDB	16	42	158	6.01087	2.22692	38.0952	1	4.48563	8.56616e-05	0.0242759	ARRDC3|CLIP4|CMTM7|CPNE8|CSTB|FNDC3B|IFNGR2|NAMPT|PDXK|PLA2G4A|QKI|RAB29|RNF145|SLC43A3|TBC1D1|TMEM154
IKEDA_MIR30_TARGETS_UP	MSigDB_C2	7	10	158	1.43116	1.10287	70	1	5.04939	8.94925e-05	0.024487	B4GALT5|CDK6|CPNE8|DMD|FNDC3B|PELI1|SATB1
Mouse Lung_Rangasamy09_2003genes (19286929-SuppTable1)	GeneSigDB	36	140	158	20.0362	3.87364	25.7143	1	4.12112	9.14143e-05	0.0245889	ACAA2|ADM|ANGPTL4|ARRDC3|CBR1|CEBPB|CHI3L1|CP|CPNE8|DDIT4|DTX4|EDN1|FAM13A|FMNL2|FUT4|KIF1B|LONRF3|MAPRE2|NAMPT|NFIL3|NOTCH1|NT5C2|PDE4B|PLAGL1|PRNP|PTPN14|QKI|RCAN1|RNF145|SLC12A6|SLC43A3|ST3GAL6|TNFRSF21|XPNPEP1|ZC3H12C|ZDHHC14
Human Liver_Tzur09_1908genes (19841744-TableS5)	GeneSigDB	20	60	158	8.58696	2.63902	33.3333	1	4.32472	9.94239e-05	0.0262976	AJUBA|BCL11A|CDC14B|DPYS|FAM13A|FNDC3B|IFNGR1|INTS6L|KIF1B|MAPRE2|NAMPT|PLD1|QKI|RBMS1|SLC43A3|ST3GAL6|TBC1D4|TMEM64|XPNPEP1|YBX1
GSE29618_MONOCYTE_VS_MDC_DAY7_FLU_VACCINE_UP	MSigDB_C7	11	23	158	3.29167	1.66262	47.8261	1	4.63625	0.000106131	0.0267348	CEBPB|CLIP4|CXCL8|CYP27A1|FUT4|NAMPT|PDXK|PELI1|PLIN2|RBMS1|SCPEP1
GSE360_L_DONOVANI_VS_B_MALAYI_LOW_DOSE_DC_UP	MSigDB_C7	11	23	158	3.29167	1.66262	47.8261	1	4.63625	0.000106131	0.0267348	ADM|CHI3L1|CXCL8|DDIT4|LINC01558|NAMPT|PGM1|PRRG1|RGL1|RND3|TBC1D4
GSE7460_TCONV_VS_TREG_LN_DN	MSigDB_C7	11	23	158	3.29167	1.66262	47.8261	1	4.63625	0.000106131	0.0267348	CDK6|CNKSR3|DMD|NFIL3|OSBPL3|SLC9B2|TBC1D4|TMEM64|TNFSF11|ZC3H12C|ZCCHC18
Human Lymphoma_VanLoo09_407genes (19797726-SuppTable1b)	GeneSigDB	12	27	158	3.86413	1.79807	44.4444	1	4.52477	0.000123277	0.0305688	ADM|B4GALT5|CEBPB|CPNE8|CSTB|FUT4|IFNGR2|NAMPT|PDXK|RGL1|SCPEP1|SLC43A3
VANTVEER_BREAST_CANCER_ESR1_DN	MSigDB_C2	26	90	158	12.8804	3.18535	28.8889	1	4.11872	0.000134353	0.0323058	ADM|BCL11A|CCDC71L|CHI3L1|CSTB|FDCSP|FNDC3B|JRKL|KIF1B|LDHB|LPIN1|MAPRE2|NCOA7|NMB|ODC1|PDXK|PGM1|PLEKHG1|RARRES1|RBMS1|RCAN1|RNF145|SLC43A3|TBC1D1|TNFRSF21|YBX1
organic substance catabolic process [GoID:GO:1901575; evidenceTypes:IBA|IC|IDA|IEA|IGI|IMP|IPI|ISS|NAS|TAS]	GeneOntology_BP	25	85	158	12.1649	3.10323	29.4118	1	4.13606	0.00013334	0.0323058	ACAA2|ASB9|ATP2B4|DDIT4|DPYS|ECHDC1|EPHA4|FUT4|LIPG|LONRF3|LPIN1|NT5C2|ODC1|PABPC4|PDE4B|PDE4D|PGM1|PLA2G4A|PLD1|QKI|RNF145|SCPEP1|XPNPEP1|YBX1|ZCCHC11
SMIRNOV_CIRCULATING_ENDOTHELIOCYTES_IN_CANCER_UP	MSigDB_C2	10	20	158	2.86232	1.55255	50	1	4.59738	0.000140022	0.0326787	ADM|B4GALT5|CEBPB|CHI3L1|CXCL8|CYP27A1|EPHA4|IFNGR1|IFNGR2|PLIN2
GSE18791_CTRL_VS_NEWCASTLE_VIRUS_DC_6H_DN	MSigDB_C7	10	20	158	2.86232	1.55255	50	1	4.59738	0.000140022	0.0326787	ADM|ANGPTL4|B4GALT5|DDIT4|FAM46A|FUT4|NAMPT|NCOA7|PIWIL4|RGL1
Human Leukemia_Zangrando09_1001genes (19549311-SuppTable2-MMLandPhenotype)	GeneSigDB	16	44	158	6.2971	2.27718	36.3636	1	4.26094	0.000164639	0.0378671	B4GALT5|BCL11A|CEBPB|CPNE8|FAM46A|FMNL2|FNDC3B|LRRC34|MAP3K5|PLAGL1|RCAN1|SCPEP1|SLAIN1|TBC1D4|TMEM154|XPNPEP1
REACTOME_METABOLISM_OF_LIPIDS_AND_LIPOPROTEINS	MSigDB_C2	11	24	158	3.43478	1.6976	45.8333	1	4.45643	0.000171858	0.0389302	AGPAT4|ANGPTL4|CYP27A1|CYP7B1|ELOVL3|LPCAT4|LPIN1|PLA2G4A|PLD1|PLIN2|TNFRSF21
ZHANG_RESPONSE_TO_IKK_INHIBITOR_AND_TNF_UP	MSigDB_C2	15	40	158	5.72464	2.17529	37.5	1	4.26396	0.000179074	0.0389302	B3GNT5|B4GALT5|BMP2|CEBPB|CLIP4|CXCL8|DDIT4|EDN1|IFNGR1|IFNGR2|NCOA7|PELI1|RCAN1|TNFRSF10D|ZC3H12C
GSE11961_GERMINAL_CENTER_BCELL_DAY7_VS_PLASMA_CELL_DAY7_DN	MSigDB_C7	9	17	158	2.43297	1.43336	52.9412	1	4.58155	0.000176862	0.0389302	ADM|AKAP7|CYP27A1|GTDC1|MAP3K5|PRNP|PTPN14|QKI|RARRES1
GSE7460_CD8_TCELL_VS_TREG_ACT_UP	MSigDB_C7	9	17	158	2.43297	1.43336	52.9412	1	4.58155	0.000176862	0.0389302	AGPAT4|ARHGAP26|ATP2B4|B4GALT5|NOTCH1|PDE4B|SATB1|ST3GAL6|ZCCHC18
RUTELLA_RESPONSE_TO_HGF_UP	MSigDB_C2	13	32	158	4.57971	1.95294	40.625	1	4.31159	0.000194079	0.0405267	ACAA2|B4GALT5|CCSER2|CD59|CHI3L1|CYP27A1|PDXK|RARRES1|RGL1|SLC43A3|ST3GAL6|TBC1D1|TBC1D4
RUTELLA_RESPONSE_TO_HGF_VS_CSF2RB_AND_IL4_UP	MSigDB_C2	13	32	158	4.57971	1.95294	40.625	1	4.31159	0.000194079	0.0405267	ACAA2|B4GALT5|CHI3L1|CYP27A1|DDIT4|MAPRE2|NAMPT|PDXK|PLIN2|RARRES1|RGL1|SLC43A3|TBC1D1
small molecule biosynthetic process [GoID:GO:0044283; evidenceTypes:IBA|IC|IDA|IEA|IGI|IMP|ISS|NAS|TAS]	GeneOntology_BP	14	36	158	5.15217	2.06754	38.8889	1	4.2794	0.000189716	0.0405267	ACAA2|ADM|ATP2B4|BMP2|CBR1|CYP27A1|CYP7B1|EDN1|ELOVL3|OSBPL3|PDXK|PGM1|PLA2G4A|QKI
JAEGER_METASTASIS_DN	MSigDB_C2	2	83	158	11.8786	3.06951	2.40964	0	-3.21831	0.000202822	0.0414132	BCL11A|GABRE
MASSARWEH_TAMOXIFEN_RESISTANCE_UP	MSigDB_C2	20	63	158	9.0163	2.70031	31.746	1	4.06757	0.000215427	0.0414132	CBR1|CDC14B|CDK6|CRYBG3|DIAPH2|EDN1|FAM13A|FAM46A|NT5C2|PDE4D|PDXK|PLD1|PTPN14|QKI|RBMS1|RCAN1|RND3|SCPEP1|SLC9A6|XPNPEP1
NUYTTEN_EZH2_TARGETS_UP	MSigDB_C2	30	113	158	16.1721	3.52853	26.5487	1	3.91889	0.000215638	0.0414132	ADM|ANGPTL4|ARRDC3|B4GALT5|CD59|CEBPB|CPNE8|CXCL8|DDIT4|EDN1|FAM3C|FAM46A|FNDC3B|GATA6|KIF1B|NAMPT|NCOA7|NT5C2|PLA2G4A|PLAGL1|PRNP|PRRG1|QKI|RCAN1|RGL1|RND3|SLC18B1|ST3GAL6|TMEM64|ZC3H12C
GSE13493_CD4INTCD8POS_VS_CD8POS_THYMOCYTE_UP	MSigDB_C7	8	14	158	2.00362	1.30255	57.1429	1	4.60357	0.000208338	0.0414132	CDC42EP1|CSTB|LDHB|MAP3K5|NMB|OLFM2|PRNP|SATB1
GSE22886_NAIVE_TCELL_VS_MONOCYTE_DN	MSigDB_C7	8	14	158	2.00362	1.30255	57.1429	1	4.60357	0.000208338	0.0414132	ARHGAP26|CEBPB|DIAPH2|FUT4|IFNGR1|IFNGR2|PLAGL1|SCPEP1
GSE411_WT_VS_SOCS3_KO_MACROPHAGE_IL6_STIM_400MIN_DN	MSigDB_C7	7	11	158	1.57428	1.15618	63.6364	1	4.69282	0.000216591	0.0414132	ARRDC3|CMTM7|CRYBG3|DTX4|MAP3K5|PLIN2|SLC12A6
GSE5589_LPS_AND_IL10_VS_LPS_AND_IL6_STIM_IL6_KO_MACROPHAGE_45MIN_DN	MSigDB_C7	7	11	158	1.57428	1.15618	63.6364	1	4.69282	0.000216591	0.0414132	ACAA2|CNKSR3|LDHB|MMGT1|PABPC4|PLIN2|RAB29
CHARAFE_BREAST_CANCER_LUMINAL_VS_BASAL_DN	MSigDB_C2	35	140	158	20.0362	3.87364	25	1	3.86297	0.000221067	0.0417659	ADM|B3GNT5|CARD6|CBR1|CCDC82|CD59|CDK6|CLIP4|DMD|FMNL2|FNDC3B|GABRE|HOXA1|IFNGR1|KIF1B|LIPG|MAML2|NAMPT|OSBPL3|OSMR|PARP4|PLA2G4A|PRKD3|PRNP|RBMS1|RGL1|RND3|RNF145|SCPEP1|SLC9A6|TBC1D1|TMEM154|TNFRSF10D|YBX1|ZC3H12C
GSE12366_NAIVE_VS_MEMORY_BCELL_DN	MSigDB_C7	10	21	158	3.00543	1.59016	47.619	1	4.39865	0.000234595	0.0438002	ATP2B4|CLIP4|LPCAT4|NFIL3|OSBPL3|PARP4|PDE4D|SCPEP1|SLC9B2|TNFSF11
Rat Hypothalamic_Mansuy10_1270genes (20937356-TableS1)	GeneSigDB	24	83	158	11.8786	3.06951	28.9157	1	3.94896	0.000248877	0.0459264	ADM|AKAP7|ANGPTL4|CARD6|CDC42EP1|CEBPB|CHI3L1|CP|CPNE8|CYP27A1|CYP7B1|DDIT4|DTX4|FAM46A|IFNGR2|KCNJ2|LPIN1|NFIL3|NOTCH1|OSMR|PDE4B|RCAN1|RND3|TNFSF11
TTAYRTAA_E4BP4_01	MSigDB_C3	11	25	158	3.5779	1.7318	44	1	4.28577	0.000269198	0.0485474	ARRDC3|BCL11A|BMT2|DMD|LONRF3|NFIL3|NMT2|PRNP|RGL1|RNF145|ZDHHC14
GSE18791_CTRL_VS_NEWCASTLE_VIRUS_DC_12H_DN	MSigDB_C7	11	25	158	3.5779	1.7318	44	1	4.28577	0.000269198	0.0485474	FAM135A|FAM46A|FUT4|KCNJ2|MAML2|NAMPT|NCOA7|PDE4B|PELI1|TPT1-AS1|ZC3H12C

[truncated: 22 more sheets: BRCA_M14_n3, BRCA_M14_n4, BRCA_M14_n5, BRCA_M14_n6, BRCA_M14_n7, BRCA_M14_n8, BRCA_M14_n9, BRCA_M14_n10, CRC_M3_n1, CRC_M3_n2, CRC_M3_n3, CRC_M3_n4, CRC_M3_n5, CRC_M3_n6, CRC_M3_n8, CRC_M3_n9, CRC_M7_n2, CRC_M7_n3, CRC_M7_n8, CRC_M7_n9 …]
